# Supplementary material for: Assessing the Effects of Data Selection and Representation on the Development of Reliable E. coli Sigma 70 Promoter Region Predictors
Source: PLoS One. 2015 Mar 24;10(3):e0119721. doi: 10.1371/journal.pone.0119721 (PMC4372424; doi:10.1371/journal.pone.0119721)
Supplement: S1 Dataset — (ZIP) [file pone.0119721.s001.zip]

Archive with 26 entries (20 files):
- data/
- data/.DS_Store
- __MACOSX/
- __MACOSX/data/
- __MACOSX/data/._.DS_Store
- data/CV/
- data/CV/.DS_Store
- __MACOSX/data/CV/
- __MACOSX/data/CV/._.DS_Store
- data/CV/CV_Codingarff
- data/CV/CV_CoNeg.arff
- data/CV/CV_Convergent.arff
- data/CV/CV_CoPos.arff
- data/CV/CV_Divergent.arff
- data/CV/CV_Mixed.arff
- data/CV/CV_Random.arff
- data/README.txt
- __MACOSX/data/._README.txt
- data/Test/
- data/Test/TS_Coding.arff
- data/Test/TS_CoNeg.arff
- data/Test/TS_Convergent.arff
- data/Test/TS_CoPos.arff
- data/Test/TS_Divergent.arff
- data/Test/TS_Mixed.arff
- data/Test/TS_Random.arff
