# Supplementary material for: Assessing the Effects of Data Selection and Representation on the Development of Reliable E. coli Sigma 70 Promoter Region Predictors
Source: PLoS One. 2015 Mar 24;10(3):e0119721. doi: 10.1371/journal.pone.0119721 (PMC4372424; doi:10.1371/journal.pone.0119721)
Supplement: S1 Dataset — (ZIP) [file pone.0119721.s001.zip › data/CV/CV_Codingarff]

@relation Sigma70_Coding_training_data
@attribute seq string
@attribute class {1,0}
@data
GCCCGGGAAAAATATGCTCGCGGGCTTGCTATCTCGCTGACGGACAGGCAAATTGATGACCAGCTTTTAAACCGACTCCGT, 1
GACTTACAGGACGTTTGACTGGGTTCGGTGCCCTAGCCGGACTGGCTGTTAAAAAACTAGTAGACGGGTTGCGCGGTGCGC, 0
TGAAGGTTATTTACATGTTAGCTGTTGATTATCTTCCCTGATAAGACCAGTATTTAGCTGCCAATTGCTACGAAATCGTTA, 1
TTCGGGTCTTAGCCCATACCCCGTGGCTGTGTGGCTCGCACCACCGCGCGCGTAGCGGCTCACGTTCCTCCAGCTCTAGCG, 0
TATTTTTAATTAAAATGGAAATTGTTTTTGATTTTGCATTTTAAATGAGTAGTCTTAGTTGTGCTGAACGAAAAGAGCACA, 1
GGCAGGTCTACCTTAGGGGGCCAGTAGTCGTGGTCGTGTTCATGCGATTTGTCACGGCGGTCACCACGCGGTGTGGTACGG, 0
TTTATGTTGCTTTTTTGTAAACAGATTAACACCTCGTCAAAATCCTGCTATTCTGCCCGTTGCGGTACTGGGCATTTACCC, 1
GAGAATATGCAGCAGGCGCTGGATGTACTGATCCCGCTGAATATCAGGCAGATCCATCTGTTACCGTTTCATCAGTACGGC, 0
GTTCGTGAATTTACAGGCGTTAGATTTACATACATTTGTGAATGTATGTACCATAGCACGACGATAATATAAACGCAGCAA, 1
CCTGTGAAATCGAAATTTTTGCTGCCATTACACCAGTATTCGACGCAGAACGTTTTGGCATTAAGGTTGTTTCATCACCGC, 0
AATAACCACACTGTGAATGTTGTCTTTAATCAATTGTAAGTGCATGTAAAATACCACTTTAGAGTTAGTCAGTATCTTCCT, 1
AACCGCTAGTGTATGGTCACTGCTCACAGCTAATCCCATTTTTATCCCGCGTACCGTCTTCGTTTAACGGGCTGCCTCCAA, 0
TTCAAAAATGTTTGTTTTTCACGCGCTTTACAGCCCGAAAAGGCCGGAAGATACTTGCCCGCAACGAAGATTCCTTCATAA, 1
CCAGACTAGCCCAAGATGGTCGCAGCGTCGGTCAAAACGGCGGGCCGCAAAAAGAAGGTGGTCCGCCCTAAAAACTAGCGA, 0
AGCTTGCGTCAATGGGCAAGGTGGGCTTGCATTTGCTTAATAGAAAGGCGTTAATAGGCAAAACGAAATGAAACGAAAGTT, 1
TGTAGCGGTGAAATGCGTAGAGATCTGGAGGAATACCGGTGGCGAAGGCGGCCCCCTGGACGAAGACTGACGCTCAGGTGC, 0
AGATAAATTTCCTGTTTTTAAAGCAGAGTTCCTCATTTAACGTCATTAATAAAATGTTCTAAAACGCTGGACAGACAGAAA, 1
CGTAATGTCTGAGATGGGCTACGCAATGATGGGTTCTGGCGTGGCGAGCGGTGAAGACCGTGCGGAAGAAGCTGCTGAAAT, 0
CCCTTCACAGAATTGTCCTTTCACGATTCCGTCTCTCTGATGATTGATGTTAATTAACAATGTATTCACCGAAAACAAACA, 1
AACCCATTAGGTCCTCTCCAGAAAAAGCGCCCACCGCCTCAATTGTTGCTCCGCCTTCTTTAGAAGTCATTTCATCATCTG, 0
AAAGCGGTACGGGCCGTTGCCAGCGCCTGTGCCGCCAACAAGCTGGCTATCATAATACCCTGTCATCGGGTGGTCCGTGGT, 1
AGCCCACAAAAGATAGGTAACGCGGTCGCCGACGCGAAGGACGCCGACTATTACCTATTATAACGACACTAGTTTAAGGTG, 0
CATCTATCATCTAAAAAACCAGAAAAACAAATAACATCATGTTTTTAAACTAATTAAATGAAATAAAATTTTAAGCCACTC, 1
GATTGCTCGCATGCACCGCGCACTGTCGCAGTTTATGCTGGATCTGCATACCGAACAGCATGGCTACAGTGAGAACTATGT, 0
AGCAACATCTATCATCTAAAAAACCAGAAAAACAAATAACATCATGTTTTTAAACTAATTAAATGAAATAAAATTTTAAGC, 1
TAGTTCAATATTTTCGATGCTTTCATTTTTTATACTATTTGCCTGTAATGAGACAGCTGTTTACGGTTCTGATGAAAACAT, 0
GTGAACGGTCGAATTAGCCAATATCTGACGAAAATCGGTTGAAAAAGTGGCATAATGGGGAGTTGTCAACTATTGAAATGA, 1
TCTGGTGATTACTCCTGGCGCTCCGGTTCTGGCAAAAAAGAGTCTTACTCTTCGGGCGGCTTTACCACCAAAAAAGCGTCT, 0
TACGGTCTGGCTGCTATCCTGACAGTTGTCACGCTGATTGGTGTCGTTACAATCTAACGCATCGCCAATGTAAATCCGGCC, 1
TGTGCGCGACCGGAAAAAATGGCTGCTACTAGCGCCACGGCCATAGGACCGTCCAGCCGTCGTGCGGAAACCGCCGCTAAA, 0
GCTCCGCAGGATAACCTCTTTTGAATCTGAATGAGTCGATGGCTCGCGAATAATCCGATTACGGCTACGCTTCTAATGTTC, 1
GCCGGTCTGGTTATGGCCACGGCCACCGTCCAAATGGCGGTACTGACAGAAAGTGGACCATTATGTACCGCTTTTAAAATA, 0
TCACGTTGTAAATTGTTTAACGTCAAATTTCCCATACAGAGCTAAGGGATAATGCGTAGCGTTCACGTAACTGGAGGAATG, 1
TCGCCGAAATGCGTACCGGTGAAGGAAAAACCCTGACCGCAACGCTGCCTGCTTACCTGAACGCACTAACCGGTAAAGGCG, 0
AAAGCACTGAAGCACAACAATCGCAGTTGCAATTATTGCGTACAGCCAGTACATTCTGGCGTTTTCGAGCACAGGCGCAGG, 1
TGCGCATCTCCGGCTTCAAAGCCCGTGAAGTTGCCGAAACCGTGCTGGGTAAACTGCCTAAGCCGCGCTACGCCGATTATC, 0
CCATAAGATTAGCGGATCCTACCTGACGCTTTTTATCGCAACTCTCTACTGTTTCTCCATACCCGTTTTTTTGGATGGAGT, 1
TCAAACCGCTTCAGCATAAATTGTTCGGCCTGACTATCGACCCGGAACGTCTGGCGGCGATTCGCGAGGAACGTCGGGAGA, 0
CAATGTGGACTTTTCTGCCGTGATTATAGACACTTTTGTTACGCGTTTTTGTCATGGCTTTGGTCCCGCTTTGTTACAGAA, 1
AACGGTGGACGGATCACCAATGGTGCGGTTATTGAACGTGAATTGCCCAGCCAGTTTGGCGTCGGGAATACCCTTAATTTG, 0
CATATTTATGCTGTTTCCGACCTGACACCTGCGTGAGTTGTTCACGTATTTTTTCACTATGTCTTACTCTCTGCTGGCAGG, 1
CGTTCTTGCCCTTCCGAAGACTGGGTAGTGACCGGTGAAGGCGTTTGCCTTGTGCAAGTAGGCGACTTACCTATTGGACCG, 0
GAATACAGAGGGGCGAATTATCTCTTGGCCTTGCTGGTCGTTATCCTGCAAGCTATCACTTTATTGGCTACGGTGATTGGT, 1
GCTGATGATGATCATGCTTAATGCGCTGTCGAAACAGATCTACCAACGTTACCCGCAGGCGACCATCAAATTACGTAACTG, 0
TTGGGTGTCCGGCCCCTCTTAGCCTGTTATGTTGCTGTTAAAATGGTTAGGATGACAGCCGTTTTTGACACTGTCGGGTCC, 1
TGGCTATTTAACCTCTGCCAGCGAACTTGATTGCTGGGACAACGTGCCGGAGTACGCCTTCGATGTAACGCCGTATAAAAA, 0
TTTATTGGGTGTCCGGCCCCTCTTAGCCTGTTATGTTGCTGTTAAAATGGTTAGGATGACAGCCGTTTTTGACACTGTCGG, 1
CTAGTTAGTTGTTGAAGCGGCCCAATTTCGCTACGGGGAGCCGCCCAACGGTCCCCGGTACTTGCGCTATTGGTATTGCGT, 0
GATATATGTCAACGAAGCGTAGTTTTATTGGGTGTCCGGCCCCTCTTAGCCTGTTATGTTGCTGTTAAAATGGTTAGGATG, 1
AATGATGGCGATCGTCGGTAGCTCTGGTTCCGGTAAAAGTACCTTGCTGCACCTGCTGGGCGGGCTGGATACGCCAACCTC, 0
TGACGAAAGCTAGCATTTAGATACGATGATTTCATCAAACTGTTAACGTGCTACAATTGAACTTGATATATGTCAACGAAG, 1
GACGCGGGTACGCGGCATTACGCGTCTACAGCGTGGTTGTAGCGGGTCAGCAAATGGTTAGGGTTGAAGGCGTTAGTCGAG, 0
TAACGTAAGTCGCAGAAAAAGCCCTTTACTTAGCTTAAAAAAGGCTAAACTATTTCCTGACTGTACTAACGGTTGAGTTGT, 1
CGATTAAAGCTGGCTCATTAATTGCCGTGCTTATTTTGCGACAGACCAACAACTATAACAGCGATGATTTCCAGTTTGTGT, 0
AATGGCGGTAATTTGTTTTTCATTGTTGACACACCTCTGGTCATGATAGTATCAATATTCATGCAGTATTTATGAATAAAA, 1
CGCGGCATCCCCCGCAGTTACCGCACCATGGAAGGCTTCGGTATTCACACCTTCCGCCTGATTAATGCCGAAGGGAAGGCA, 0
TTTCCTGCATCGCTGATTTCTGATTGCCATTTAGTGATTTTTTATGCATATTTTGTGGTTATAATTTCACATTTGTTTATG, 1
GTCGTTTCAGTCATTCTTCTTGGCGTGGCGAGTCACATTGACAACTATCAGCCACCTGAACAGAGTGCTTCGGTACAACAC, 0
AAAACATTCACCTTACGGCTGGTGGGTTTTATTACGCTCAACGTTAGTGTATTTTTATTCATAAATACTGCATGAATATTG, 1
GGTGCCAGCCTTATCTGTGTAGAAAAAAGTTAAATTATCACTTACGGACCGACACCGTCGCGTTACGGGGCTGTGCGTGTG, 0
TTTACAAAAAACACACTAAACTCTTCCTGTCTCCGATAAAAGATGATTAAATGAAAACTCATTTATTTTGCATAAAAATTC, 1
TACGCGTTACTTAACAGTCCTTAGTAAAATACGTCGTGAAGTTGGCGTAGCACTGTGTAGTGCGCGTCCAACGAATTTGGA, 0
TTCAGCCTTCTTCAGGGCTGACTGTTTGCATAAAAATTCATCTGTATGCACAATAATGTTGTATCAACCACCATATCGGGT, 1
AGCACGAGCGAAAGGTAATGCGACTAACCGGGGTAACGGACCGACGGGTACGGAACAAACTAGTAGCCCTTCTCCTAGACG, 0
CAGCAACCAGATCAAAAGCCATTGACTCAGCAAGGGTTGACCGTATAATTCACGCGATTACACCGCATTGCGGTATCAACG, 1
CGGTTCACAGTAGAGTTTGTCGCACGCTTGCCCGTAATGCTGTTTACGGACAAGCAGAAGTTGGCGGACAACTTCACGAAG, 0
AGCAATCGAGCGGCAGCGTACTTACCCCGCACTCCATTAGCGGGTATACTCATGCCGCATTGTCCTCTTAGTTAAATGGAT, 1
GTGCCCAGCGGTCAGTCCAGTGCCAAGACCAGCGCCAGCGCTTATCTTTGCATGTAGACTTATTGCTCCGTCTCTTATGGG, 0
GTAAATAAAAATGTACGAAATATGGATTGAAAACTTTACTTTATGTGTTATCGTTACGTCATCCTCGCTGAGGATCAACTA, 1
TATGGTCGCGTGGTCGTGGCTGACTCGCCAAAAGAGGTCTATTCCGTGTACCTAGACTTATAGCACGCGGACCGGCTATGC, 0
TAATCCGTTCATAGTGTAAAACCCCGTTTACACATTCTGACGGAAGATATAGATTGGAAGTATTGCATTCACTAAGATAAG, 1
ATTAACAAACAAGTTCCGGAGACTCTAAAAAGAGTTCTACCACTACGTCTAAATTGGGACAACAGCAGCCGCGCTATGGAA, 0
CTTAGTCGCCGAATGTACTAGAGAACTAGTGCATTAGCTTATTTTTTTGTTATCATGCTAACCACCCGGCGAGGTGTGACA, 1
AAAAATTTAAGTTATTAACTAAAGCGTAGAGCACCTCTCAGTAGAAAGGTCCCCCTTAAAAGATTTCGATAAAATATCATA, 0
CGGCGAGGTGTGACACACCTCGCACTTGAAATCAGCAGCGATTGGTTTATCGTGATGCGCATCACTTCCCGGCAGTCCTGC, 1
TTCTTTGCTCTGTGGCTGGCCGTGCAGCAGATCCTGATCGGCATTGCGCTTGGTTTTACCATGCAATTTGCCTTTGCCGCT, 0
TTACGCTGAACGTGTTTCATCTATTTGACGCGCGCAGGTATTTAGCATACAAGGAGTACCGATTTGAGAGTTGGTGCTCTT, 1
CCTGCCGATTTCCTTGAACGTCAACCGGTTTACCAACTCTACACGCTGTTAAATCGTGCAAGGTTATTTGGCGGTCAGCAT, 0
CAGAGGGATGGGTGATTTATTCAGTTGCCAAACCCGCTGGAGTATTGAGATAATTTTCAGTCTGACTCTCGCAATATCTTA, 1
CTTTATGGGCAGGCGTTAGGGGATGCGATGGGGATGCCCTCCGAGCTTTGGCCACGCAGCCGCGTTAAAGCACACTTTGGC, 0
TTCAACCATGCATAAAGCGGGTGCATTCGCTGCCGCATACCATTATTCTTGATCTGACGGAAGTCTTTTTGTAACAATTCA, 1
CGCAAAATTGCTACCCTTGCCGGGGTACCGTTGGGATCGATGACCTACTATTTTTCAGGAATTGATGAGTTGTTACTGGAG, 0
TGCATTCGCTGCCGCATACCATTATTCTTGATCTGACGGAAGTCTTTTTGTAACAATTCAAACTTCTTTGATGTAAACAAA, 1
GGCCGTATTTTAACGGACAGAGGGCAGCGAATTCGTGATGTTCGCACTGGACCCGACGGTTATTTATACGTTCTCACCGAC, 0
CATTCGTTAAGTCATATATGTTTTTGACTTATCCGCTTCGAAGAGAGACACTACCTGCAACAATCAGGAGCGCAATATGTC, 1
TCACTGTGACAGTGGAAAATGGCATGACGGCAGATCTTAGTTGTGTGGCGGGACGACATGTCATTAGCAACTAACAACGTC, 0
CATTTAAATTATTTAATCATGTTTATTGCATATAAATTCACTTGATGGCATTGTTATCCCATGCCGCAGACACGGCCAAAA, 1
CTCCTGCTGGAACGAATACATTCTGAAGCCGGAACATACTCCGCTGCAGGATTCTAACGACAACTTCCTCGCTAACATCCA, 0
TTTTAACTTTTAAAGCAGAAATATTGCATAATTATTCTGTCAAAGGTACTATCTTCGACCTCAATAGCTATCAGACTGCCA, 1
GAAAAAACCGCATCTGGTGGTCGTTGTGTTAGTGGCGCTATTTTTTGTCGGTCCACTCCTAGAAGAAACGATTCGCGGTCG, 0
AATATTTTTCCCGCCGATTGTGCAAGGACAATCGGCAAACGGTGCAGTACACTGCGTTGATTGCGTGTAAAGGGATGAAAA, 1
TCCTGTCACGTTACGCGCGTGGCAGAGGCGTTACGGATTGCTGAAACCGCAACGGACAGACGGCGGTCATCGGCTGTTCAA, 0
GAGTTAGGCTTTTTATTGAATGATTATTGCATGTGTGTCGGTTTTTGTTGCTTAATCATAAGCAACAGGACGCAGGAGTAT, 1
CCGGTGTGGCACAACGTTAACCGTGGCGTGGGATGCCCCTCGGCAGCGTCCCACCGCCTATGCGTTGGCTGCACTGTTCAT, 0
TCATTCAATAAAAAGCCTAACTCACTTTTGATTCATTAAAAAAGAAGGCTAAAATAGAATGAATCATCAATCCGCATAAGA, 1
GCTGGCAGAGGAGACGTTACCCGACAACACCCAGGACTGGCACTGGACGGTTGTCGATAAACAAAACGAAAGTGTCGAGGT, 0
TTGGGGAATTTAAAAATCGGGTTTGACAAAAGATTTTTCGCCGTTAAGATGTGCCTCAACAACGATTCCTCTGTAGTTCAG, 1
ATTATCGACAAAGAATCACTCTGCGAACGCGCGAATCAACTGGGCCAGCGTCTCAAAAACACGTTGATTGATGCCAAAGAA, 0
ACCGACACTTAAAGTGATCCAGATTACGGTAGAAATCCTCAAGCAGCATATGATCTCGGGTATTCGGTCGATGCAGGGGAT, 1
CGCAGCAGTCTAGTTTAGGCCGGAGCGCTTATCGTCCCTATAGTTTTCTTTAGTCGGCTAGCGGACATAACTGGAACAGTG, 0
GGCTGGCACGAACCCTGCAATCTACATTTACAGCGCAAACATTACTTATTATTAACATATAAATAACGAATTATTTACTGT, 1
AACTGGCGCAACTTCCCGTTTCGGCGCTGCAAATGCCGTTGCATTGTCCACCACAGGCCATTGCACATCATCAACAACTCG, 0
TTATTCACCTTTTGGCTACTTATTGTTTGAAATCACGGGGGCGCACCGTATAATTTGACCGCTTTTTGATGCTTGACTCTA, 1
ACGACGATAACGGCACTATTGTGTAGTGGTAGTGGCCTCACAGTTTCAGCAATAGTGCGTATTTTCGCGGGTCGCACAGCA, 0
ATTGAGCAAGCGTTCAAAGCCCTATGTACAGAACTCAATGCACAAGGCAGTATTAACGTCGTCAATTATTCCCAACATGAT, 1
AATAAGTTGTTGCCTTTAAGGTCGTCATGTCCCGGTCGCATTCCCTATATTTCGCTTGCGACAAAAAAACAAAAACCAAGG, 0
CGTAACAATTAAGACACATTTTATATTGAACGTCCAATCAATAACCGCTTTAATAGATAAACACCGCTGATGAATGGAGTG, 1
CAGGGTTGACTCTGGTGCTATATCTCGCTTTACCAGTGCGTTAAAAGCAAAGCTTAAACATGATAAGCATATTAAAACTCA, 0
CACTCCTTGTGGTGGCGAAAAAATATCACAAACTAGAATAGCGCCTTGTATAACAATTCAGCGAGTGAATATTTTGAAAAT, 1
GTCCTTAAGACTTATCGAACAAAATGGGTCAAACTATAAGCAGGGGTCCCCTAGGTTGCAAGGGTATGCTTGCCTACAGGG, 0
GTGAGCCATGGGGCTTCTCCAAAACGTGTTTTTTGTTGTTAATTCGGTGTAGACTTGTAAACCTAAATCTTTTCAATTTGG, 1
GTCTGCATGCGACAGCGGATTCCTAAAGTGTATCGCGTCTTGTAGGTCGCTTGGGCCGGGCGCGCGCTGGTCTAGCGGGCA, 0
GATCGTCCGTTGTCATAATCGACTTGTAAACCAAATTGAAAAGATTTAGGTTTACAAGTCTACACCGAATTAACAACAAAA, 1
AAAAAACTGAAAGAAATTGTTCTAAAAATCCTTGTTTTTGGTTCAGGCATCATAGTTTGAACGGTAAGACTTATAACAAGC, 0
CTGGTAAAAGAAACACTGATGCGAGGCCTGTGTTTCAATCTTTAAATCAGTAAACTTCATACGCTTGACGGAAAAACCAGG, 1
CCGCCTGATGTTACTTTCCGGCGAAACGGTCAATGTCGCGATCCGTAACGGCAATGAAGCGGTATTAATTGGTCAGTTAGA, 0
GAATTCCTATTTGTGAGCTACGTCTGGACAGTAACTTGTTACAACCTGTAGCATCCACTTGCCGGTCCTGTGAGTTAATAG, 1
TGGCTGAACAATGAAAAATGGATTGTGAAAGATGGCTGGCTGGCGAATAGCGGGCCGATGACATTGCGACTGGATAAAGAC, 0
CGAAACAAAAATGTGATACCAATCACAGAATACAGCTTATTGAATACCCATTATGAGTTAGCCATTAACGCGTCCACGAGG, 1
CGCAACAGGCCGGACGGTCTCTAGGACGCTTTCAGCCATTCATTAGGTATGCGACGGCCCCAGGTCGCGGTCAGCAACGGC, 0
GAAATTCGTCGGTAAGCAGATTTGCATTGATTTACGTCATCATTGTGAATTAATATGCAAATAAAGTGAGTGAATATTCTC, 1
ACTCGGTGAAGAAATTTTACCGTCAATACGTATTCAACCGTCCGGAACCTTCTATGATTATGAGGCGAAGTATCTCTCTGA, 0
TGGAATAAGATGCGGGTTTTTATTATTTGTTATGCCGGGCATTAGACTTTAACAATAACGGGAAATCTGAACTGCCCGGAG, 1
TTGACGCCGGGTGAAGCGCCCGTTTGCGCCCAGCCGCTGCTGATTCCGTTGCGGCTAAAAGTTTCTGCCGAAGAAAAATCG, 0
GATGATTTCAATAACATATTCTGTGTTGGCATATGAAATTTTGAGGATTACCCTACACTTATAGGAGTTACCTTACAGGGG, 1
AGAAATGTAAGAGGCCGTCGACATGGGTGGTAAAGTTACCTCCGTTTTCGTTTGTGATGCGGGACTTAGTTGTGGTCGCGT, 0
GCATAATTAATGAGATTCAGATCACATATAAAGCCACAACGGGTTCGTAAACTGTTATCCCATTACATGATTATGAGGCAA, 1
AAAGCGCACTGGAGCACCGTGTATCTCGACGGTTCGCTGCCAGATTCGCAAATCTATTATCTGGTGGATGCGTCTTATCAG, 0
TAGACCACCAGCCAGATCCCGCTTCGGAGACTATTCTGGAAACGGTGTTATGAAATACACGCAAAGCGGGACGTACAGGGG, 1
CCACCTGGGGAACCGTTAAGTACCGAAGAGCGTATTCGGATCCTGGTGTGGAACATATACAAACAGCAACGCGCTGAATGG, 0
TTTTAATGCCGTAATTTAATTCATATTGAAGGGTTCTCGTAAAACGTAAATAATTCCTGCGTAGGACTTTTGTTTTGCAGT, 1
CCAGTGCTACCTTGGCATGTCGTACCGAAGAAGGGGCCTACTCATGTCGCGTATTTTCGATATGTAGCGCGGTTGTTTTCG, 0
ATCTATTAACGCATAAAAAACTCTGCTGGCATTCACAAATGCGCAGGGGTAAAACGTTTCCTGTAGCACCGTGAGTTATAC, 1
TGCCGCTGGCGGCGGATTTATCTGCCATCAATGCCAGTTCGCTGACCGTGAAAGCATTTCTTGATATGCAGGATGATAATC, 0
TGGCATTCACAAATGCGCAGGGGTAAAACGTTTCCTGTAGCACCGTGAGTTATACTTTGTATAACTTAAGGAGGTGCAGAT, 1
TACAAATCTACCAGGCTACCAGTGAGTGGCAGAAAGCAATTGATGTTGCCGAACGCCTGGTGAAGCTGGGTAAAGATAAAC, 0
TTACACTCCGATGGAGTTTGTTATTGACGTGTTACAAAAATTCTTTTCTTATGATGTAGAACGTGCAACGCAATTGATGCT, 1
TATCGCGCGGGCGCGGACGCCGTCTACCCGCGCACTCGGCAACTGGTCGTGCAGCTTAGGCCGCACGTCGGTCTCTAGTTA, 0
ACCGTGCGAAAAGCCTCTTTCGGTGTTAGCGTAACAACAAAAGATTGTTATGCTTGAAATATGGTGATGCCGTACCCATAA, 1
GCAAGACTGTACGCTTATCAGCATTAACCGCGCGCAACCGGCGAATCTGCCGCTGACCATTCACGAACTCGAACGTCATCC, 0
AAACTGGTTTTTGCACACAACGTTAACGATTTGTGGCGTCGGCGCGTATAATGCGCGCGGTTATGTTAACGGTACGCCTGT, 1
ACTAGCGAATGGCTCAGTAGCGGCAAATTAAGCGATAGCTCGTCATCGCATGGCGGCGGCCATATTAGTGGCAAATGGCAG, 0
AAGTCTGGCTATTCCGTAATGCCATCTTATTTCGTAATGGATTGAGAATGCTGGATTTTTAATTATATTACGCGCAGTATT, 1
CGGTCATGCCGAGCCGTAGGCCCAGCCTAACATGCGTTCTCTCGCCCTTGCCCACGCGTATCCGGTCTGGCCGAAGCCACT, 0
GTTGTTCCGGCAGTAGCATTAATTCATTATCTGAATGAAATGTGTCAATCCACAGAAACCGCTGTCAATGACGCATTTTGT, 1
TTAAAAGGACGGGGTCTAATGCTAGCCGTTTTATCGCAAGGTCGGTCCACTGCGTCGGGTAGCTGTCCGACTTGTTGCTCC, 0
GTTCTGTGGTGTTCTGTTGCGTGTTGACGGCAAAATTTTGCTGGCGTAACATGCGCGCACGATCACTCTAAGAGGACATTC, 1
CGTGATCGCCGACGCTTATGCCCTCCCCTGGCGTGGGTGCGATATCGAACTGAAACAGCAGAGCGTTAACGTTGGCGGCTG, 0
TGCGCCAACTGTGATAGTGTCATCATTTTCAAAGCGTAAAATTGTGGCATTCTTCACTGTTCTATAAGTAAGACGTTTATT, 1
CTATACGGGGAGCGCGACCTCTTTATAAAGGGGGACTTCGCATGACAACCGATTTCCGGGCGATTGCCAAACGCCGTGTCG, 0
CTTTACGTTGTTTTACACCCCCTGACGCATGTTTGCAGCCTGAATCGTAAACTCTCTATCGTTGAATCGCGACAGAAAGAT, 1
ATGAGGAGATGGTATATGAGTCGCGGGTGAACGACATTATCACTCTCGGCGCTACCTCATGGCGGATCCAGCAAATCACCC, 0
GGGGGTGTAAAACAACGTAAAGTCATGGATTAGCGACGTCTGATGACGTAATTTCTGCCTCGGAGGTATTTAAACAATGAA, 1
GGACTGGCGGTCTGTGGTGGAGTAGCTGTTACGGTTAGTGCGTGTCTAGCTGGCCACTGCAAAGCGAAAATACGCGGACCG, 0
TTAGGGCTTGACGGAAATAAAAGTATTGAGATTTTGTTCTTAATCAATATGTTATTTACCGTGACGAACTAATTGCTCGTG, 1
ACCCGAACATCGTTGCGGTCAACGAGGTCGGGGTAGCACGACTTGCTGCATACGCACCTCTAGCCCGCAGGCCAGACCAAT, 0
GGGTCATGCTGAAGCGAGACACCAGGAGACACAAAGCGAAAGCTATGCTAAAACAGTCAGGATGCTACAGTAATACATTGA, 1
TAGCGCTCGAAGAAAATGGCAACAAAGACCATTCGGGTGGTAGCAATTCGGCCCATCTGGAAATGACTATACATGGAGTTG, 0
ATGCACATCAACGGTTTGACGTACAGACCATTAAAGCAGTGTAGTAAGGCAAGTCCCTTCAAGAGTTATCGTTGATACCCC, 1
TTACGAAAAAGTGGTCGGGTTAGTCGCTCGGCGGTAGCCGCTGCTTTAGCGCGTAATCGACGCGAAGTAAGTCTGGCGACT, 0
TGCCCCTTGTCCCCTGTCAAATGCTTGACGGCTCGCCCTAATTCTCTAAATTGTATTTCTAGAGTTGGCGAGGTTTTGAAC, 1
AACTGGTTAACTTTGTCCTGACCTGCGGAACCATCGGTACTATGTTGACCTTTGTGGTTACCGGCCCGATCGTTGAACATA, 0
GTACTTTGCCTGGATGCGCTTTCAGTTTTGAGACAAATGAAGTTTTAGTAACTTCTTTAAAATCAATAGCTAAAATAAGTA, 1
TTTAGCTCGTCAAAAAGAAGCTCAACAAGCCGTGACGAAGCGTCAAATAGCTCTTTTGCGTCGAATGCGTGCCATAGGCGG, 0
TATCACTTTTTAGTAAAGTTACACTGGACAAAGCGTACCACAATTGGTGTACTGGTAACCGACACAGCATTTGTGTCTATT, 1
CGCTCCGAACGGTCTGCACACCCGCCCTGCTGCCCAGTTTGTAAAAGAAGCTAAGGGCTTCACTTCTGAAATTACTGTGAC, 0
CCTTAAGGCATTGTCTGTAAGCGCCTTGTAAGACTTCGCGAAAAAGACGATTCTATCTTCGTCGACAGGGAGTCAGACAAC, 1
AGTCGTCCATCGTTTGGTCTGGGACTTCATTAGGCCATCGTTAGTAGGGGGTCGCACAACGCCCACTTTCAAGTTGCAATA, 0
ATTTACATGGTTGCTGTGTTGTTAAATTGTACAAAGATGTTATAGAAACAAAATGTAACATCTCTATGGACACGCACACGG, 1
TATAACGGGCGGTCATGTCTGTATTTTTAGTAGCGGTCAACGAATTTCTTCGTCTTTGTCTGGTCTATTTAGCAGCGACTT, 0
GTTGCTGTGTTGTTAAATTGTACAAAGATGTTATAGAAACAAAATGTAACATCTCTATGGACACGCACACGGATAACAACT, 1
GCAGCTCTGAAGGTGGCGTATTCAACAACGCAGCTCAGGTCTGGAACCATACTTTCTACTGGAACTGCCTGGCACCGAACG, 0
TGACAATTTTGTCATTTTTCTGTCACCGGAAAATCAGAGCCTGGCGAGTAAAGTTGGCGGCATAAAATCACCAGAAATTAT, 1
TTACTGGCCCGCTCACCAACTCTGTAGTTTGGGCCGCTCTAGATTCATCGGCGGACCGCACCGTATTCGCAAAACGTATAG, 0
CACGCCCCGCTTTCTTTCCCGCCGACTAACATCCTTCCCCCGTCCGTTGTATAGTGACCTCTCTCTTGCGGTTCCATCTGT, 1
GACCGCAACCGGTCCGCGCGGTGACAAATGGTATGTGACCGGGCTCCAGCGGCAAAAGTAGCCGGGTAAGCAGGGTCTACC, 0
CAGAGTGCAAGTGGGCTTTGGCGTGTGGCAATTCTTAAAACATTGTCTAACATGCTTGTTACCGTCATTATCATCCGTGGT, 1
CCTTCCTGAGCAGTGGGAGCATGCCTCACATCAAAAAGACTTACTTCAGTGCCTGCAAATGAAGTAAGACGGTCAGTGGAA, 0
ATGCAAATTTGCTTCAACAAAAACCTGTTTATTGTAAGGATTTTGCGGCGTAATATATACGTGGGATCAATTTGAGTTTTT, 1
TTTTTGCGCAAAGTGGTAACGCGGTATCGCTCCACGTCCGTAAGTCCTTTGACGCCCAGTACAACTACTCTAAGGTCCTGA, 0
GGGCATCAAAAAGAGATAAATTGTTCTCGATCAAATTGGCTGAAAGGCGGTAATTTAGCTATAAATTGATCACCGTCGAAA, 1
CTGGGTGAAAATACCGAAGAAGGGCGGGAGAAATTCCGCGAAGAGTTGAACGAAACGCATCAGTTGTTTAAAGATTTTGTG, 0
AGAGATAAATTGTTCTCGATCAAATTGGCTGAAAGGCGGTAATTTAGCTATAAATTGATCACCGTCGAAAAATGCAAATTT, 1
CCCAACAGTAAATCTCAATGGTAGTGCATGTTTTTTGCAATCTCCTTCTGACGCTATTTTTTGTCGCCATCTGTCATTGCA, 0
AACATGTTTGCAACCTTTCTTTACGCCGTTTTTGTGTGCATTCACATGGTATGATGAAAGTGTTCAAACAAATTTCTATTG, 1
AAAACCCGCGCAAAGTTATCCCGGTAGCGATTCGTACTACCATCGCGCGACTGATTATTTTCTTTATCGGCACCGTGTTTG, 0
AGGCAGACTACTCGCCGATTGTCATAAGGTAAAAGTCTCATTTATGATGAGTTCCATTGGATTTACTTATAGGTTGCGAAT, 1
CCATGCGTCGCCGCCTGTTTGGTCACATGATGGGAATGCCAGTTTCATTCTTTGACAAACAGTCAACGGGTACGCTGTTGT, 0
TCCAAGTAACAGGAATTTAATCATGTTTACAGTAATGTAACCTTCCCGTAAAATGCCCACACACTTTAAACGCCACCAGAT, 1
TGCCTTTTGCAGGAATTAGCGTGACATTAGGACTCTCGCGACCAGTCACAAAAGCTAGTTGTTCGGTTACGACCACGGCCA, 0
AACTACTCATTCTAATTGGTAATTTCATTCGTTCTCTTACGCTCCCTATAGTCGAAACATCTGATGGCAAGAAAATAGCGG, 1
ACTGTATTGGCATTCATAACATTTTCTGCGCAGGCTGCAGCATTTCAGGTCACTAGTAATGAAATAAAAACAGGAGAGCAA, 0
TGGGTAATACTTTATCAGGTGCCGTATTCATGGGATTGGGTTATTGGTATGCTACGCCGAAAGCGAATCGTCCGGTTGCGG, 1
CAGGGGCGGCTTAATAAAGCCTTTGAGGAAAAATTTCCGCTGAAAGAATTAAATAATCCAGAGCATGACAGTTACGCAATG, 0
GGTTATTAGTTATCGCTATCCCGTCTTTAATCCACACCGTTTGCCCCGTTAACCTTACCTTCTCTTCTGTTTTATGGGCGC, 1
TTCGGGCCTCACTTACCAGGACGGTCGTGTGGGCGATTGTCTATAGGGTGGTCTCCTCTTTATGCATCAAATAACCGGTCG, 0
GTATATAGATATGCTAAATCCTTACTTCCGCATATTCTCTGAGCGGGTATGCTACCTGTTGTATCCCAATTTCATACAGTT, 1
TCAAACTAGCTGTATGGTCACTAGGCCGTTGAGGTGGTGCGGACGCCATTTCTATTAGGGACGGTCATTTTACATCGGGTC, 0
ACCAAACGGTATATAAAACCGTTACTCCTTTCACGTCCGTTATAAATATGATGGCTATTAGAAAGTCATTAAATTTATAAG, 1
ATCGCTCTGTTAGTGGCGATCGCTGGCCTCTATTTTCTTCTGCAAACCCGCTGGGGAGCAGAACATATCAGCGCATGGGTT, 0
CACACTTTTCATGAAAATTCTGTAACCGTTTTCACGCGCTATCTGCTAAAAATGTTGCCGATGTGAAGTAAACATGGATGT, 1
AGGCCTGACTCCGGCGGTGTGGTTGACACGGCGGCGGTGGCTAACATTAGTGTAAGCTATATTAATTTGTGGCAACGGGCG, 0
TCAGGGAGATGTGAGCCAGCTCACCATAAAAAAGCCGCATGTTGAATAATATTTTCAACTGAGTTATCAAGATGTGATTAG, 1
GGAAGGCAACCAGGTCTGGTTGATCCTCGCTGGTGGGGCATTATTTGCCGCCTGGCCCAGAGTGTATGCAGCGGCGTTTTC, 0
CAGCTCACCATAAAAAAGCCGCATGTTGAATAATATTTTCAACTGAGTTATCAAGATGTGATTAGATTATTATTCTTTTAC, 1
GGTAGGGAAAAAAGTGCCGTAGGTCCCCACTTGCACCTCTCTATAGAAACGGTAATTCTGCCTAAAGAGGCGGTCGCGCAA, 0
AAAAGCCGCATGTTGAATAATATTTTCAACTGAGTTATCAAGATGTGATTAGATTATTATTCTTTTACTGTATCTACCGTT, 1
ACATAGTCGTCGATAGTCGTCCCCCCTTTTCTATTAACGTAAGTTTGGTTATCGCGGTTTAAAATAGTCAACTTAACTCCC, 0
CGCGGACGTCGGAACGTCTCGGGCAGTTTAGTTCTGCCGAAACGCAGCGTATTATAACCCTGCTCAAGCGGGCTGGGTTAC, 1
ACGCTGGCAATTACCACCCCGAAAAAGACGCTGGTACTGAACAATAACGGTAAATACCGCACTTACAACTTACGTGGTGAA, 0
AGACCGCAGGTAATGTTGGTTCGTTGAAATCGGCACCGTCCAGCCATTACACTCTGCAGCTGAGCAGTTCCTCTAACTACG, 1
TTGCGAAACGCGTCGCGGGCTTGTTTGCGAAATAGTACCGTCTATCAAAACGGTCCCGACAGTCTTTCAAAGCGGTGGCCA, 0
AACAATCAGAACGGTTCTGTCTGCTTGCTTTTAATGCCATACCAAACGTACCATTGAGACACTTGTTTGCACAGAGGATGG, 1
GTGACAGATGGTCGTCGTCCGAAAAATTTAGTAGAAACGACAGCTATAGACGCCTAAGGTCGTCGTCGCAACGGCCTGCTA, 0
TGCAGTCATTCATCGACTCATGCCTTTCACTGATATCCCTCCCTGTTTATCATTAATTTCTAATTATCAGCGTTTTTGGCT, 1
CCAGAAAGTCAGGAGTGGATTGAAGATAAATATAAGGATAAATCAACATTTTTGTCTGTCTTCAGAAAACCACATCTTTCA, 0
TTGCAGCAGGAAGTGCATCAGCGGTTGACAGAGGCCCTCAATCCAAACGATAAAGGGTGATGTGTTTACTGATATGAAAAG, 1
CGACCAGGAAAGTGTACGCGTACTGGATTATCAGCAGTGTCTGCGTGCAACGCAAACCGGAAATGATCAGGCGGTGAAAGC, 0
AAATGCCTGCAATTATCAAACGTCCATTGCTCTGCGTGCCCGGTAAGCCTATGCTGCTGGGTTTCAGTGATTCCAGTTATC, 1
AAAATTGCCCGTCTGACTAACGAGCGATGGGCTGATGTTGAACCATCCTTGCAGGAGTTTTTTTGCGATAACGGCGAGGAA, 0
TTGTTTCAATTATGATCCAGGTACATTTCTGTGATGTTGTCTGGGTGTTATTTTAAGGCCGCAGGTACCCCATAACCTTAC, 1
CGGTATCCGCACCTTACTTGAAAATTAGTATAATTACGGTGGCTTGCCCACATCGCGTGCAAAGTTGCCGCGTAGGCAAAC, 0
TACAAAATAATCATAAGCGCATATTTTTTAATGAAAAATCACCTCACCTACAATTAAAAACACGACATCCGCACCATAAAT, 1
ACCTGCCCAAAGGCCATTACAAATCACACGAGATTTGAGCGACTTCTGGAAAGGAGCGTACCGTGAGGTGCAAAAAGAGAT, 0
ACGATCCCACGAATTTATGAATAAATTGCATGTGATTCTCGGATTATTGCATCTGAAGAGTTATAAGCAGTTGGAAGATTA, 1
GGAATACTTGGGGATAAACCGGAACGAGGCCCACCTCAAATGGCACGGTGCCTGACAATGGTCGGCGCGCCACGCGAGAAT, 0
ATATAGCCAATCATTCTTACTCCCTTTGAATTACCCGCCTCATCAGAGATAATGCTTAAGAAATTTGTCACACAAGGAAGC, 1
CGGTCTTCTACCGAATAAATGGTGGTAGCGTGGACGCCTAACAGGGTACGACTAACGGCAAAGCCATAAAAAGCCGGCGGT, 0
CAATCTTTGCGATTGGTCAGTGATGCTGTCAATCAGAGGGGGATTTGTCTAGAATAGAAGAAATAATCTTTCTAACTCCTG, 1
ACATAAATTTACACGGTGGCTCAAGTTTTAGAAGTATTGCTATTGAAGGTCAGTTCGGTTACATCCCGTAAAATTTTGCAA, 0
GAGGTAACGCCAGAAACGTTTTATTCGAACATCGATCTCGTCTTGTGTTAGAATTCTAACATACGGTTGCAACAACGCATC, 1
TGCGCACTGCCGTACGCTAACGGCTCAATCCACCTCGGCCATATGCTGGAGCACATCCAGGCTGATGTCTGGGTCCGTTAC, 0
ATTGTTAACTGGTTAACGTCACCTGGAGGCACCAGGCACTGCATCACAAAATTCATTGTTGAGGACGCGATAATGAAAACG, 1
GCGCCGGTATTCTGGAGTTTCCGCATCATGGTGGGCTGTGGTTCCCTGCTGCTACTGGTGATGCTGATTGCGCTTGTCCAG, 0
CTGAAAACCGAAAAATGCCACAATATTGGCTGTTTATACAGTATTTCAGGTTTTCTCATGGCATTAACCGCCGCGCTTAAA, 1
TGGTGTAGCGATGCCCACTGTTTTTAGACGCACGCTTTTGTCTCGTGGTGACGTGACGAATGGCCTTTGAGCGGACGGTCG, 0
CAGGAAAAACTGGTCACCATCGACAATATTCAGAAGACGGTGGCGGAGTACTACAAGATCAAAGTCGCGGATCTCCTTTCC, 1
AGGTAGTTAAGGTGCTGGCCTTACCACCGACTTGCGTCTTTAAAGTGGCAGGACTACCACACTATAAAAAGGCTTTCATAT, 0
TTACTGGCTGCGACAGACGGCGACTTTTATAGAACAGGCAAAAGTTCTACAAGAACCCCCTTTGCAATTAACACCTATGTA, 1
CCTCTGGTGATCCGCGGACCTGGCGCTGGGCGCGACGTCACCGCCGGGGCGATTCAGTCGGATATCAACCGGCTGGCACAG, 0
CTGGCTAGTGAAGCAATATTGCGGCGCTACGCTCAATGAAACATTTAAATACTATACGACAGCGACATTTATCGCTTCAGT, 1
AGTAGTCATAGCATCATTCGTGCATGGGTCCACCTCTGCAAGAGGTCGCGGACCGCTATTCAGAGAAGGACCACTGCGCCA, 0
CATGTGAAAGGCAAATTTTATCGTTTGTCAGCCTGCGTTGTTTTTTTGTCCAATATCATCAGGTTAATCACAGGGGAAGGT, 1
TGCAAACTCATCCACTGGCCGTCGCGCAAAAGTGTGCGGACCGGCCTTGACGTAGGGCCAACTTAGCAGTCGAGAAAACTC, 0
CTCAGAGGATTGGTCAAAGTTTGGCCTTTCATCTCGTGCAAAAAATGCGTAATATACGCCGCCTTGCAGTCACAGTATGGT, 1
ACATCAGGCTGTCATTGACGCCATTTTTGCCGGTGATGCTGACGGGGCGCGTAAAGCAATGATGGCGCACCTTAGTTTTGT, 0
TGTTTCCCAGCCAACTCAAGGATTTAACAGCGACAACAACGCATTACACCTTTTCTGGCAGGACGGAGATAAAGTCTTACC, 1
CCGCCGTTTCTTTCCTATTGCCGCTATTACGTCCGGTGACGGCCATACCGGACGGACGGTCGAGCGGCGGTCTATTGCGCC, 0
TTTTACACTTTCAGGCCTCGTGCGGATTCACCCACGAGGCTTTTTTTATTACACTGACTGAAACGTTTTTGCCCTATGAGC, 1
GTATCAACATCTAGTCGCACAAGGTCAGGACTACTATCGGAAGTGCGCCTAGCGACACAAGTATGTTCAAGCACGGTAGTT, 0
TTATAAACATTCCGCTTGTGTTTTTCTTTGCCGTAATGATAATCGCTATCACTGCGATTTACTTTTCTTTGCATAGATTGA, 1
GTGGTCGGGCTGGTGGTCTATTTTCTTTGCATTATAGAACGCTACCAACACACCGCTTTAACAAAATTTTGCTTATGAGGT, 0
AAAGCTTTTTGGCGCTGCGTCCGGCTAACAGTTTTTCCTCCGCGTCTATATTCAAAAGACGCAGAAGTTCATCAGGATCGG, 1
TTCTCTCGCGCGGTTAGTTGCGCTGCCGCCTCTATATTTGGTCACGTCCACGCTTTGGCATTGGGACGCGGTCCATGGGGT, 0
TTGCAGATTGCGTTACCTCAAGAGTTGACATAGTGCGCGTTTGCTTTTAGGTTAGCGACCGAAAATATAAATGATAATCAT, 1
CGTGGGGTGGCGGTTTTGGCCTGTCGCGTTGGGATGAAAAAGGAAACTGGCATGGCCTGTATGCCATGGCATTTAAGGACT, 0
ATGCAAATAGTAATGAGAACGACTATCAATTCGACGTCGTTTTGATATTATTATGCGCAGATTTTGTGACTTGCGTCCTGG, 1
CATCTTATTGAAAAATGGCAAGCAGGTGCTGATATGGTTCTTGCTAAAAGATCTGACCGCTCAACTGATGGACGCCTGAAG, 0
ACTGGTTTATTCCGAACTGATCGGACTTGTTCAGCGTACACGTGTTAGCTATCCTGCGTGCTTCAATAAAATAAGGCTTAC, 1
TCTATTCACCTATCCCGTTCTGATTGCTTATCATTCATGGGTCAAAGCGCAGACCAAACATCGCAACGTCCTTAGGTTCTT, 0
TAGCTCCCACTTTCCCTTTTCTCCACTTGGCTAAATGTAAAAAAATGGTTAAGACTATGATCAGGTCAGACCACTTTATTT, 1
TCAAGGCCACGGTAGCTCTCGCGTACGAGGTGGTCGTGGGCTGGATGCGGCGTCGGCGCGTGTAGTCCTAGCTATTTGTCG, 0
GGTAACGCAATCTGCAACTCGGGGTTGCATCTGGTTGTGGTTACAATGAAAATGAGAAGCATTATTGATGGATTCGCATAA, 1
CTTCGTGCGGATATTTCCACCAGCAATCGAAGGCCGCGATCTCAATCCGATGCTGCAACATCCCGGTCTTATCTTTCATCC, 0
ACATGCTAACATATCCAAATAAGATCGATAACGATAATTAATTTCATTATCATGGAAGTTCGTATGTCTGGTTCTGTTGCC, 1
GTGAATATGAATGTGGACTGAATTAAGCAAGCTTATGGTGGACAAAGACAAGAAGTAAATTGTGTCCTCCAGCTGGTTTTG, 0
CTTCCCACGGCGCGCCATTACGCTATTGCAAATGCAAATAGTTATCAATAATATTATCAATATATTTCTGCAATCAATGAA, 1
TTTATTTAGGCATTCGGTTATTTTACGGCTCCTTTCAGGGGTGGTAGCGTACACGCTATTCGCGTGGGTCGAGCCGCCGTC, 0
TTGCAACATGATTTCATCTCTTTCATTGATAATGATAACCAATATCATATGATAATTTTTATCATTTGCAAGCCAGATAAA, 1
GGGACAGCTTTGTCAAGTGGGCAGTCCCGTAGCGCCTAAAGACTTCCTAAATTTGCGGGGGGGCAAAGTGGTCCGTGTTGG, 0
TTTAACTTATTGATAATAAAGTTAAAAAAACAAATAAATACAAGACAATTGGGGCCAAACTGTCCATATCATAAATAAGTT, 1
TGGGAAATAATGGCCCCATGCAACTGGAAGTCCCCCGTGATCAGTATGCCGGCGCTGTTGAAACCATGAGGAATAAGATCC, 0
ACTGGAAGTTAATCCACTGCAATCTATTGTTATATTGAATCAAATCAATGAAAATAGATGTTGTCACATCAGTGATATTTT, 1
ACAAAATACAAGTCTATTACGGGCTACTGAAACAGTACGTCGAGGTGGCTAAAACTCTTGCTGTCGCTGAAGGCAGGGTCG, 0
TATTGAAAGTTGGATTTATCTGCGTGTGACATTTTCAATATTGGTGATTAAAGTTTTATTTCAAAATTAAAGGGCGTGATA, 1
TGGTAAACCAGAAGACCTGGTTGAAGGCGTACGTCGTGGTATCGATATGTTTGACTGCGTAATGCCAACCCGCAACGCCCG, 0
CTCATTTGATCCATTATGCCTTATTGTGCCGTGACTAAAGCGATTCTGATACACTAGCCGCAAAAGCCACAGCAGAATCGA, 1
GGAACATGTGCTGACCGCACTGGCGAACGGCTTGTCGTTAGGGCGTATTCATCATGCTTATCTTTTTTCCGGCACCCGTGG, 0
CGCAAAATGGGTCGCTATTTATGCCGTTGATGGTCATTGCGGACAGGTACAATTCACGTTGTAGAAATGGCTGGGGGCGAA, 1
GGCTGTAGTCGCGGGCGTCGTAGCCGTATTGCGGTGCAAACGCGGTCTAAACGGCTATTGGTAGCTTGAGAAGCTGATGGT, 0
GACCCATTTTGCGTTTATTCCGCCGATAACGCGCGCGTAAAGGCATTTAAGCTGATGGCAGAATTTTGATACCTGCGGAGG, 1
AGACCCCAATCGAGGCTATTGCCGTCCAACTCGTTTGATCGGTTACCAGGTCGGCTTCAGCCCGGAACCGGAGAAAAAAAT, 0
TATTGAAAATCGCAGCCCCCCTCCGTTGTATGTGCGTGTAGTGACGAGTACAGTTGCGTCGATTTAGGAAAAATCTTAGAT, 1
AGTCGTGCCATATAAAGAGAAAGTGAAGGACGCCTTATGCGCGCTATCGGACCAGCTCCTACCGCCCAAGTAGTTAGTAGT, 0
CCCCTCATTTCACCCACTAATCGTCCGATTAAAAACCCTGCAGAAACGGATAATCATGCCGATAACTCATATAACGCAGGG, 1
CGTATCAACTCACCGAAGAACAGTACCAGGCGGTGCTGAAAGTGCTGCGCGCTCAACACAGTTTGATCCATCGCTACTGGC, 0
TTTTCTCTGCCCCTTATTCCCGCTATTAAAAAAAACAATTAAACGTAAACTTTGCGCAATTCAGACCGATAACCCCGGTAT, 1
TAAAGACTATATTGCCATTGAGCAGGCCCGCTTTGGTGACAAGCTGACGGTTATCTATGATATTGATGAAGAGGTGAATTG, 0
CGTTTTTTTGTTGCTATTTAGCGCCTTTGTCTTATTGACTTACTGGTAGGCTTTGCTACCAGAAATTATCCGGGAGACGAG, 1
CTATAGTTGCCTAACGTCCCTCTCGCATACCGGGTAAACGGCGGTCAGCCACCGCTAGTATAACCAACGTCAGCCATCTGG, 0
AGCACCGTAATCCGCGTCTTTTCCCCGCTTTGTTGCGCTCAAGACGCAGGATAATTAGCCGATAAGCAGTAGCGACACAGG, 1
GTCGCCCTTGTCCCGCCGGCGCCAATTGACTAACGCGTGAAATACTGAAAAGTCCAGCATTAGCCGTATGGTCGGAACAAC, 0
AAGCACTGTTTTCGTTACTGTCTCTCTTGTCCGTGCAATAGCTCAATAATAGAATAAAACGATCAATATCTATTTTATCGA, 1
GCCAAAGCATTGGGTAACAATATTAATGGCACGCCGGTCAACTATAAGGTTTATATGACCAGCGACGTCAACGCATGGGCG, 0
CTCTGCTGTTAAGGTTTGCTTAGACTTACTTGCTCCCTAAAAAGATGTTAAAATTGACAAATATCAATTACGGCTTGAGCA, 1
TTAGCGGGCACAAAATATCGCGGCGACTTTGAAAAACGTTTTAAAGCGTTGCTCAAGCAGCTGGAGCAGGACACTAACAGC, 0
AGCCAGGCGAGATATGATCTATATCAATTTCTCATCTATAATGCTTTGTTAGTATCTCGTCGCCGACTTAATAAAGAGAGA, 1
AACTATCCCTTTGACACCTTTGCCGTGCCAATGGAACAAGTGGTGCGCATTCATGCTTCTTCGGGAACCACAGGTAAACCG, 0
CGGGCCTATAAGCCAGGCGAGATATGATCTATATCAATTTCTCATCTATAATGCTTTGTTAGTATCTCGTCGCCGACTTAA, 1
CGTTTGTCGATCCGGCCAGCCATCTTAATATGCCCGTTTTAGCGCGTATCATGGATATGCTGGCGTTACTGCTGTTCCTGA, 0
TAAAATCAAATAGCCTACGCAATGTAGGCTTAATGATTAGTCTGAGTTATATTACGGGGCGTTTTTTTAATGCCCCGCTTT, 1
AGGTGCGCGAAAGGAGCGTGTTGTCCGCCCGCAATTAGCCGTGGTATTAGCGCGGTTAAAAACGGTCGGGCTTGGTCGTTT, 0
TTCCTCAACATCATCCTCGCACCAGTCGACGACGGTTTACGCTTTACGTATAGTGGCGACAATTTTTTTTATCGGGAAATC, 1
AAGCGACAATTTATAAAGCGACGGTTAATGTGGCCGATCTCGACCGCAACCAGTTTCTCGATGCCTCTCTGACGCTGGCGC, 0
TCGATTGAGCCTTCCAGTCCTTCGGGACTGGAATTTTTTTGTTCGGAGAACGAAGATAAGGCAAGTCAATCAAAACAGGAG, 1
TCTGCAAATCGTCGCCTTCCCTCAGGAAGGGATTTTGTCGTATCCCAACGGTGAAGCGTTGCTGGAAGAGGCGTTACGCTT, 0
CAACGCCTGGCACTGCCGGGCGTTGTTCTTTTTAACTTCAGGCGGGTTACAATAGTTTCCAGTAAGTATTCTGGAGGCTGC, 1
TTATTATAGAAGCAGAAGTTGGCTAAAAACTGAGAGTTGCCAGAAAAATAGACGAAAGAGACCAAGCAAACGAAGCGTGTT, 0
ATATAAACTTGATGATTTAAGCATTTTCTTATACCCGTTCAGACGTTATTCTTATTTCAGATCATCGTCAGAATTGACTCC, 1
CAGCGCCGCTATCATGCCCATCTCTATGACCAGGTATGCTGGTTTGCTATGACTCACTGGCAATCTAAGCTAGACGTTTTA, 0
AAGACGCGCTAACACGGAACAGGTGCAAAATCGGCGTATTTTGATTACACTCCTGTTAATCCATACAGCAACAGTACTGGG, 1
TAGGGTACGGACGTGCGGTTCGCGCTCCTTGTACATCGGTTAGACCGAGTACCATCTCATTCGCTCTTGTGCAAACTACAG, 0
AATTCAATACCGCTGTACAAAAACTTGAAGAAATTCAGGAGTGTCATTTAGTATCCGGTGATTTCGACTACCTGTTGAAAA, 1
AACCGTAGCTGTGGTTACACCCGGAAGTACGGTTTCACGGTGACTAACGGAAAGAACCAGACTACGTAGAGGCCTAGCGCA, 0
GGTAACCTGGTACTGTTGTCCGTTTTAGCATCGGGCAGGAAAAGCCTGTAACCTGGAGAGCCTTTCTTGAGCCAGGAATAC, 1
CTGGTAAACAGCGTGCCGGGGCTGTCGGACGTCACTTCCAGCTTCGCGATGGAACAGATTAAATACACCACTTCTTTACCC, 0
CTAGCTAATAAGTGTGACCGCCGTCATATTACAGAGCGTTTTTTATTTGAAAATGAATCCATGAGTTCATTTCAGACAGGC, 1
GTGGCTGGCATTAAACATTGAAGCGGGTTTCCCGGTGATTGATGCCGCCAACAGCGGGCAGTTTATCCCACAGGCGACCAA, 0
CAAAAAGTCGTACTAGTCTCAGTTTTTGTTAAAAAAGTGTGTAGGATATTGTTACTCGCTTTTAACAGGGCAACGGAACAC, 1
CGAGTAGTTACTATATGGCATCTAAGCCCGACTAAAGGACCTGAAGAAATATTGGGACTGGGTGTGGTAGTCGCTGCTGGC, 0
TATAAATGCACTTTGCGTGCCGCCCGTGACTACGCGGCACGCCATTTTCGAATAACAAATACAGAGTTACAGGCTGGAAGC, 1
CGGGTATTATAAAAAGTCGTGGGCTATCGCTGGAAGGCGGGGCGGAAGTAACCACTACAACCGACGGTCACGGCACAGTAA, 0
ACAATATTTGCCAGGGACTTGTGGTTTTCATTTAGGCGTGGCAATTCTATAATGATACGCATTATCTCAAGAGCAAATTCT, 1
TTTATTGTCATGCACTTCCAGGGACTGAATGCCAATATTATGTCGTTGGGTGGCATTGCGATTGCCGTCGGGGCGATGGTC, 0
TTTATTAACAATATTTGCCAGGGACTTGTGGTTTTCATTTAGGCGTGGCAATTCTATAATGATACGCATTATCTCAAGAGC, 1
CTACAGGCTCCTACATTGAGCTTATTTCTGAGTCGTGAGGTTGGCGCGCAACCTTTCTGGATCGGCCTCTTTTATACGGTG, 0
TAAACGATTCCACTAATTTATTCCATGTCACACTTTTCGCATCTTTGTTATGCTATGGTTATTTCATACCATAAGCCTAAT, 1
TCTGCTGGCGTTATTCGGGAAAGTGTTAGCGGCGTAGCGACAGCGGGACATTAAGTTATTAAGGGACCCGTAAGACCGCGT, 0
ATTACACTGATGTGATTTGCTTCACATCTTTTTACGTCGTACTCACCTATCTTAATTCACAATAAAAAATAACCATATTGG, 1
AGAGTACTGGATGTTTATTCTGGTCAACATCATCTTTACGTTCGTGCTGGGGCTGCTGGATAAAATGTTAGGCTGGCAACG, 0
TCCCACGATGAAAACACGCCACCCCTTGAACCAACGGGCGTTTTCCGTAACACTGAAAGAATGTAAGCGTTTACCCACTAA, 1
TATCGCCATTAGTGGTAGAGTTGACGCTTTCGGACGTGTTTTAACTATACTCCTAATCCCATTCATCTCTTTCACGGTCGG, 0
TTTCCATTGCTGTGACTCGATTCACGAAGTCCTGTATTCAGTGCTGACAAAATAGCCGCCAGCAAGCAGTCATTTACTGCA, 1
GCTTTGCCCGCTGGGGCTGGCGTTGCTGGTAGGATTTTCAATTCCTGACAGAGTTATGGAAGGAAAACATCCGCAATTTTT, 0
TGCACCTAAATCGTGATGAAAATCACATTTTTATCGTAATTGCCCTTTAAAATTCGGGGCGCCGACCCCATGTGGTCTCAA, 1
ACAATCATGCGGCGATTTTGCGTCAAGCAGCTCCGGTAGTAGACGGTCGGCGCGAAATCACATTAGCCTTGACGCGTGCCA, 0
TGACTGATTCTAACAAAACATTAACACCAACTGGCAAAATTTTGTCCTAAACTTGATCTCGACGAAATGGCTGCACCTAAA, 1
CGTTAGTACCTCCTTCTATTCCAGTTCTAGCCTTGACATCGGATTGAGGGTCGGCGGGTCGAACGGCATCGGCTGGTGGCG, 0
ATCTGTTAATAAAGCTCGAATTGTGATGACGATCACACATGTTAAAACCTATAATTAATTGCTACTAAAATATTAATGAAT, 1
GCGTGGTGGTCATGTCGAACGGGGATGATGGCGAAAAAACCATTCATCTGGGAGAGAATTACGGCAATAAAACCTGGCGTG, 0
AAGTGCCGCCACTATAGGTATTTGCTGGTAGAAGCTCAACGGACAATTTATAATGGCTCAGATTAAAAAAACTAATAGGTT, 1
ACAGGAGTAGCTAGTAGTACAAACCGGGAAATAGTGTCAAGGGGTCCGTCGTTCAACCGTCGTCGCATTTCGCCGGTAGTT, 0
AATCTGAGCCATTATAAATTGTCCGTTGAGCTTCTACCAGCAAATACCTATAGTGGCGGCACTTCCTGAGCCGGAACGAAA, 1
GGCCATTCCGAAGGTCGTGGTCCAGCTCTGGAAAGACCGACCAGTCTGCCGAGTGGTGACGTTTTTCGCCGTGAAATAGCA, 0
AAGCAGACAGAACCGTTCTGATTGTTGTATGCATGTTTTTTTTATGCTTTCCTTAAGAACAACTCACCCCTTAAAGGAATA, 1
TGAGTTAACACAGTCCTGGCTTCCGATGGAAAAAACAGAAAAAGATCCGGTCAGTGGTGTATGGACAGTAAGGAACTCAGG, 0
ATGTGATGATCAATTTTACCTTATGGTTAACAGTCTGTTTCGGTGGTAAGTTCAGGCAAAAGAGAACGATTGCGTTGGGGA, 1
ATTAGTCCTAGCGCTTGTGTATCTTGTTGTCCTAAGCGGTCTTGTGGACTGCATGGCGCGCACCTTACAAAAAGCGGCCTA, 0
CTTTCCTGGGTCATTTTTTTCTTGCTTACCGTCACATTCTTGATGGTATAGTCGAAAACTGCAAAAGCACATGACATAAAC, 1
CCAACTTGTTTCCTTTTGTGAATATGAACGTTGCAGGAGTTACCAGTGAAATTACATTACTGGAAATTCCCGGCGTGCTTT, 0
CCAGCTCTGTGACCTTGTCTTGGTTAACTCAATGTTAAATTGATGTAACATAATCACTTACGTGATGTGCGTGTTTTGCGA, 1
GGGCGGTCTGACGCGCAGTATGGAATACGATGCTGCCGGACGGGTCATCCGCCTGACCAGTGAAAACGGCAGCCACACCAC, 0
GGTCTGACCGGTAGCTAAAGAGATAGACGAAAACGAAAAGCCCGCTTAATAACTGTTCACAGAAGCAGCGCGCAAAAATCA, 1
ATGCCCCGGAAAATCATAAGCCGGATCCGGAATGGTACTGCTCCTCTCTTTGTCGCGAAACAGAAACACTGTGTCAGGAAA, 0
CTGGGGAGTGGCACGCCATTCCCCCATTCGCTGGAGAGGATAACCCAGTGATTACGGCTGTCTGGCAGGGACCTGCACACG, 1
TGCGTGCCGCAGTGAAAATGACCGGGGGTGCCAGCAATTTACAGGGCACCGCTACTACCCGTCTCCGACTAGCGGCGCGTC, 0
GCATAAAAAGGGTTATCCAAAGGTCATTGCACCAACATGGTGCTTAATGTTTCCATTGAAGCACTATATTGGTGCAACATT, 1
TGCTCAGGCAGTGATGATTTTCGACACCTGGGGCGGCGTGCTTACCGGGCGCGATTATCAACAGTTCTCGCTCTATTACAT, 0
CACGAGCTGGATGCAAACGATTTCAAGGAATGAATTGGCGTTATGTGTTACGTTTAGCAGATCAAAAGACAGGCGACCTTT, 1
TGCGCTCGGCAGTCGACGGGCAAGTCTAGGACTACTTAAAGTGCGTCGTTCCGTAGCCAGTAAAGGGTCGATTACGTCCGT, 0
TCACCCACGCGGCGAGAATGGCGGGGCGCAACCGGACAGAATTTTATAAACTGCTTTCCCGACACGAGCTGGATGCAAACG, 1
CGAAGCGGCAAAAGCCCTGGGGGCCGATGAAGTTGTTAACTCACGCAATGCCGATGAGATGGCGGCTCATCTGAAGAGTTT, 0
TTTTCTCCGTCAATTCTCTGATGCTTCGCGCTTTTTATCCGTAAAAAGCTATAATGCACTAAAATGGTGCAACCTGTTCAG, 1
TAGAAATAAATATGGAGAATAGGCTTAAAGTGATGGTATTTCTAATAATTAATAATGAGATATAAATTGTAACAGGACGTC, 0
TTACCCGACGTTGTAATCCAACATTGCGAGCGGCGTAAAGCCGCCGCTATACTAAAACAACATTTTGAATCTGTTAGCCAT, 1
CTGTTATGAATTGGGGTCTGGTTAGGGCGGTATTGCCGACAGGTATGCATGTTTGCGAAATGAGTTGAGGGGCGTAAATGA, 0
AATGTTCAAAATGACGCATGAAATCACGTTTCACTTTCGAATTATGAGCGAATATGCGCGAAATCAAACAATTCATGTTTT, 1
TGGTTAGGCATGTAGGCACTCAACACAAAGAAATTTCAACCGTAATTGGGTGTAAACTGCACGGCCATGCTGTCGGTAATT, 0
TCACTCTAAAATGTTTTTTCAATGTTACCTAAAGCGCGATTCTTTGCTAATATGTTCGATAACGAACATTTATGAGCTTTA, 1
GTCGTTGTGTATAAACCACTCCTAGAGAAATGCGCAGTTGGGACGGGGAAGAACAACAACTCGTTAAAGGTCGCGCAGCAC, 0
GGCACACACATTTTAAGTTCGATATTTCTCGTTTTTGCTCGTTAACGATAAGTTTACAGCATGCCTACAAGCATCGTGGAG, 1
AGTGTAGACCGAACGTCACAAGGTTGTCGTTTCACCGTGGGTCGCGGCGTCGCTGAAATGGCTACGGGCTAAAGTCTTCGC, 0
ATTTAATAATGTGTGCGGCAATTCACATTTAATTTATGAATGTTTTCTTAACATCGCGGCAACTCAAGAAACGGCAGGTTC, 1
AAATCAAATGATTTCCCCCTTTGATAAATACCAATTTTCTCTGCCAAAGGGGGCCAAAAATAGCAGCGTAACGTATCGAAC, 0
AATCATTCAACAAAGTTGTTACAAACATTACCAGGAAAAGCATATAATGCGTAAAAGTTATGAAGTCGGTATTTCACCTAA, 1
CCGTGTTCGTTAAGCTAATAGGTCGTGTTTCGGGTTGGTAAGAGGACTGCCTACGGTCAATTTACGTCTGACTTATAGGCA, 0
ACATTTCTGTACCAATAAGCTTGCCATTTGACCTGTATCAGCTTTCCCGATAAGTTGGAAATCCGCTGGAAGCTTTCTGGA, 1
ACCGGGCAAACTGCCGCGTGAAACCATCAGTGAAACTTACGACCTGGAATACGGCACCGATCAGCTGGAGATCCACGTTGA, 0
AATAGGCTGATTCAAGGCATTTACGGGAGAAAAAATCGGCTCAAACATGAAGAAATGAAATGACTGAGTCAGCCGAGAAGA, 1
ATAGGTCGCATTTCTGGTAAAACTGTTTTGACCGCAGCAGCGCCCAGTTTTTCGACCACGGTTACTAGTAGTCCAACCCGT, 0
CAAGATGATCGCAAAACAGACCGTGTTGCGCAATTTGTCAACGAAAACAATAATGCGTAAGGTAGAAACCCGAACTACATT, 1
TAATTCCATTCACCATTCAGTTGAACGACTGCGATCCTGTTGTTGCCGCTAATGCTGCCGTTGCATTTTCTGGTCAGGCTG, 0
TCGCAAAACAGACCGTGTTGCGCAATTTGTCAACGAAAACAATAATGCGTAAGGTAGAAACCCGAACTACATTGAGGAATC, 1
CTGGCGCTGGGATTCGTTAGTCTGCCGTTGCTGGCGTGGATCGCCCAGTCGCCGATTATCATCATTACCGGCGAGCAGTTG, 0
GCGTAAGGTAGAAACCCGAACTACATTGAGGAATCAGGCGGGAGTGATAGAATATCGCCCACTTAATTTTTCCAGGATTTG, 1
CGAAATGTTGCAGGCATGGACCCGCAGCGGTGCGTTGCAGGAGCAGGTGGCAAATAAAATGCAGGAGTGGTTTGAATCTGG, 0
CGTTTGCGTAAATTCCTTTGTCAAGACCTGTTATCGCACAATGATTCGGTTATACTGTTCGCCGTTGTCCAACAGGACCGC, 1
CAGACCGGAGTCGATTACCCAGCGCCCATTGTAAAAAGTCTAGGAGACACGATTGGTCGGTCAGGCCTTCGCGTGGGCCCT, 0
AAGCCCTGCTTTTTCCCGTTTCGTACTGTATATCTTCCATCCAGCGGGTATACTGATCCCTTCCTTTAAATCCACACGTAT, 1
ACAGTACTGCTGCGAATCGGGTAACTCTGAAAGAACGGGCCAGTCGCTGTGGTGCGGGAAACGGTGTGAGTACCGACTTTG, 0
CAAAAAAAACTTTTTTGGGGGGTTGCAGAGGGAAAGATTTCTCGTATAATGCGCCTCCCGTAACGACGCAGAAATGCGAAA, 1
TGTGCTCTTGGAAGGTGGTGGTGGTCGCCGCACCGAGGGACTGCGCGTTGGACTAGCTGAAAAACTAGTTGTAGCCATCCC, 0
AAGCATATAAGCATGGATAAGCTATTTATACTTTAATAAGTACTTTGTATACTTATTTGCGAACATTCCAGGCCGCGAGCA, 1
GCTAAAATTACAGCAACGTCTACTGGAAATGGGCGCGTAGCCGGTCCGTAAAGCGGTCAAGCTCCGTCCAACTCGGCCTCA, 0
CTTATACACTTAAGGCATGGATGGATATTGCTTCTGATATTGTCCGGCTGGACAATGTTACCGATAACAGTTACCCGTAAC, 1
AATGCCAATAGGGTGCGGTAAAGCTATAGCTTGTGATTGAAGACAAGCTACCAGACAAGGGTCAGCATTTGTGGTTATCAC, 0
TGATCAGAGGATGTGACATTCATCGCAACAATGGTTGACCAATTTACATAACATATCGCCCAAAATAACAACGGTTCAACC, 1
TCCATACATCTAACGCTTATAGGTCGCTTGGCCGAACGGTCTTTGCGTTGACTAGCATCTGCAGTCCTAATTCGTCCCGCT, 0
AAACAAGCACTGTTTTCCCCGGGAAGGTTCTGATGTGTCCGTGTTAAACTAAGAGAATCTATCTCTTTTGTACCTTCAGGA, 1
ACGAGCGCGCAACCGGTCTGTTTGTGGCCTGCTACACGGCGCGGTGGCCCGACAAGTGCCCCGTCCCGCGACCATACCCAA, 0
GCTTCCGGGGTTTTGCCGCGTCGTTAGCACAATGCGATGCAATTGATTTAGTGTATATCTAATAATTGTAAACAAGCACTG, 1
GACGAAGTTAAAGTCGCCATTACCGCGCCGCCGGTTGACGGCCAGGCCAACAGTCATCTGGTGAAGTTTCTCGGTAAGCAA, 0
TTTAAATTTACCCCGCTCTGGTGATTCTCAAACGCCAGATGTTACCCGTATCATTCACATGGGTACCAAACATACTCCTGA, 1
TTTCCAAAGCGTTTCGACGGGGTCAAGACACATCCGAAGTCGTCATTAGTGGCGCAATGGCGGATGACGGTCTTATAACCA, 0
CTAACCAAATGGCTTTATCAGGTGCCTGTTGCAGCACGGCTTCGGCCATATCAGCAAGTGACAGCGCACCAAATCCCCGGC, 1
CCCCCTAAGCTGGCGCTGTTATAGCGGGCCAAATGTGTGACGGTAATTGCGGTCGCTGTAGCTCAATACCGTCGGCGACCA, 0
TAAAAAGACGCGGACTCATGTGAAATACTGGTTTTTAGTGCGCCAGATCTCTATAATCTCGCGCAACCTATTTTCCCCTCG, 1
CCGAGTAATGGGCGGGCCGTGGCACCGACGTGCTTGTCTTGCTGAGAAGTAAAGGGTCGGGTGCCTGCTATTTCGAAAAAC, 0
ACATATTACTAATATAAATAAATTTTGCTTGATTCATGCAAGCGGCATTAATACTATTTATACTAACGTCAATATACAACC, 1
GCTTGGGTCGTCCAGGGGCTCGTGTACGTCACGGCGACGAGCATGCAACTCCAAAAAGAGAAGCGACGGCACTACTTCATT, 0
ATTACTAATATAAATAAATTTTGCTTGATTCATGCAAGCGGCATTAATACTATTTATACTAACGTCAATATACAACCCACC, 1
TTTAAAGAAAGAGTATTCGGGCGTGCGAGAGGTCGGTAAGCGATGGACGACCGCATAGCACTGCAACCGTTATGTAAAGGG, 0
AGCAAGCATTTTTTGCAAAAAGGGGTAGATGCAATCGGTTACGCTCTGTATAATGCCGCGGCAATATTTATTAACCACTCT, 1
ACGTGAAGTTCGTGTTCGCATGGAAGGTCAGCTTTTACTGAATACGATAGACCTGATCATTGATGCTGCAATTGATGGGCA, 0
GGATGTGAATAAAGCGTATAGGTTTACCTCAAACTGCGCGGCTGTGTTATAATTTGCGACCTTTGAATCCGGGATACAGTA, 1
GCAGTTGCAGTAGCAGGAGATCATCCAGCCGCAGTACAGGTCACGATGACTCTGGTTAATGATACCGGCTTTGACCCCGTA, 0
ATTACTCCAAAAGGGGGCGCTCTCTTTTATTGATCTTACGCATCCTGTATGATGCAAGCAGACTAACCCTATCAACGTTGG, 1
TCAACCTGGCGCTGGCAACCTTCATGCCCAATGAATACATCACCCATCTGGAAGCTACGCCTGGGATGCTGGTGCACATTG, 0
CCACAGCGATTGCTGAAGGCGTGATCAGTTATTTCCACTGGTTCGACAACCAGAAAGCACATTCGAAAAAGCGATAAGTTA, 1
CACGGGGTGTCCAGCGCGTCGTGGACTTGTATAAGCCACTCTATCAGCATTGCTGCCCTCTTTATCAGTAGCGGTCCGGTC, 0
TGATTTGACCTCTCACAGCAATTAGTTCTTCTTCCTCACTTTTCCGCTACAATTATCAACAAGTTGAATCGATAAGAGGCG, 1
TACCAGGGTATCTATACCCCTGATCAGGTTGAGCGCGTCGCCGAATCCGTAGTCAGTGTGGACAGTGATGTGGAATGCTCC, 0
TCTGCTGATAACCCTTCCGGTTATATGTTATCTGGTGTGGTTATTCGTTAAACTACAGCGGTTGTCGCGGCGACAAAAGTG, 1
AAAATCGGTAAGAAAGGCATGACCTACGCTCAGGGGATGTCTGCCCAGATGACGGCGGCAGTGTCTATCGGCCTGGCGAGT, 0
GAGTTCGCCAGATACCATTTTGATGCGTGACGAATGCTTTGCCATCCAGTACCATAGCGCCCTTTCCATTCCTGGACCTGA, 1
GCAGCAGGGTCGATTTAACCACGAGTAGCTAGTCGTCTGCGTAGTAGAGTCCTTAGCTGTCATGGCCTACCCATAGTAACT, 0
GCCAGTCTGCCGTCTTCTATAACGGTGAAGTGTGCCTCGGTGGCGGTATTATTGAGCAGCGTCTGCCGCTGCCGGTCTGAT, 1
TCTGTGGAATTATCTTGGCGAGCAGCAAAAGGCGCTTTCTTCCAACGCCTTCCGTCGCCTGTGTCGTACCGATTATCTCAA, 0
GATCCACAAAGGCTTTCCCGGGCACTGGAAGTTTTTTTCATTTCGGGTAAAACTTTAACGGAACTGACGCAAACGTCAGGA, 1
TGGATTTAACTGCCATGTGTTCGGTTATAGCTTCGGTAATTAAAATATTGCTACAAAGTGACGCCATAGATGCACCCCTAT, 0
GCGTGACGAAGTATTACAGGTTGTTGGTGCTATCGCAGGCTGAATGTGTACAATTGAGACGTATCGTGCGCAATTTTTTCA, 1
GCGTCGCTACCCGCTGGATGCGGCGATCCTCTTTTCCGATATCCTCACCGTGCCGGACGCGATGGGGTTAGGGCTCTATTT, 0
GTAGAGCGGATAAGATGTGTTTCCAGATTGACTTATCCTCACTAAAGGATAAAACTTATAATATCCCCTTAAGCGGATAAA, 1
TATCTGGCTGATTTTCGCCGCCTTTATGTTTGGCACAGGCTATGAAAAAACCGGGCTTGGACGCCGCATTGCGCTGATTCT, 0
GGCGCGCTTTAAAGCCTCCAGTGCGGTGTTTAAATCTTTGTGGGATCAGGGCATTATCTTACGTGATCAGAATAAACAACC, 1
TAAGCGCCAAAGTAATTCGCCCTACTCCAACAGTTCTAAGTCAACGCCCTTAACGTCGGAGTCGACGGTAAGGCCAAAGAG, 0
ATACGTCTAACGGGGCGGGATATTTTGCCTTGATGGTCAATTTTATGGCACGATAAGTGTAACAAACCTGTAAATATTCCC, 1
CAGGACACGGTGGTATTTTAGATCGTATTGATAGCCTGACGGCTGCGGTACCGGTCTTTGCTTGCTTGTTGTTACTGGTAT, 0
AGCAGGTTGAAAAATAATAACGTGATGGGAAGCGCCTCGCTTCCCGTGTATGATTGAACCCGCATGGCTCCCGAAACATTG, 1
GAAGCCGTTTTGATTACAACACTGCTAACCGCGCGCAGTCCCATTATTTACCGCGTTACAAGTCGGGCCGTAGCGCATCGT, 0
TTTGAATTCCTTACATTCCTGGCTATTGCACAACTGAATTTAAGGCTCTATTATTACCTCAACAAACCACCCCAATATAAG, 1
AGGTACGGCCCTTTGTTTCTTTTGAGGGGTAAGCGGCGCTACCTACGTTACGACCGTGCGGTCATTTTTAGTGCAAAACGG, 0
ACAATTCGAGCTTTATTAACAGATTCCGCGAATGAATAGTTTTACTGGTATACTGCGTGTCTTGCGCTTTGTTGCGGTGCC, 1
GGTAATGACCATTGTGGCTTCTCGCAATCGTGGCTGGCTGCTGCTACCCATTGTCTATGCCTTTGCGCTTATCAACCTGGC, 0
CTGCATTCCAGGGGAGCTGATTCAGATAATCCCCAATGACCTTTCATCCTCTATTCTTAAAATAGTCCTGAGTCAGAAACT, 1
TGCTGGATTACGTCAACAGTGAAAACCGTCTGCGCTACCCGGAATATCGTGCGCCAGGTTCTGACAAATGGCAGCGCATTA, 0
TCGGGCTTGCCCTTATTAAGGGGTGTTGTAAGGGGATGGCTGGCCTGATATAACTGCTGCGCGTTCGTACCTTGAAGGATT, 1
AACGCGGCTCCATCAGTGGCGCCGCAAGAAATGCGTCTTGCAGTCTCATCTATGCTGGGCACCACTTCAACAACGCCGCCG, 0
CAGGGCTGGCAGGCTAATTCGGGCTTGCCAGCCTTTTTTTGTCTCGCTAAGTTAGATGGCGGATCGGGCTTGCCCTTATTA, 1
GACGCTATAGACCACGGCTCGGCGGGCGGCCAAGTATGTCAGGTTTTGGAACGAGCAAGTCCGACCGCCTTCCGTTGTAGG, 0
ATTAATTACACTAATGCTTCTTCCCTTCGTTTTAGCGCCCCGCCGCAGTATCATGATATCGATAACCATAATAAATGTGTG, 1
GGCGAGCCCCCTTTGGTCTGGCGTTCTCTCAGGCTTCGCTCACAATAAGCGGTAAGCTTAGCGAAGTAGCTTTCATAGTAT, 0
AATGTATTGGTTGCCGTACCTGTGAAGTAGCGTGCGTGGTTTCTCATCAGGAAAATCAGGACTGTGCATCGCTGACCCCGG, 1
GAAGGCGCAGGCGAAAACCTGTTTGAAGTGAAAGATGGTGTGCTGTTCACCCCACCGTTCACCTCCTCCGCGCTGCCGGGT, 0
TAAAAACTGGCATGATTTGTGAATGTATCGGCGCATTAACTGTCATTGCTGGAGAATTTGATGAACCGTTTCATCATTGCT, 1
CTGTTCAGCGGCTACGATATTCAGCGCTGGAAGCCAGACCCGGCGTTAATGTTCCATGCGGCAAAAGCGATGAATGTAAAT, 0
GCATTATAGCCTAATAACGCGCATCTTTCATGACGGCAAACAATAGGGTAGTATTGACAAGCCAATTACAAATCATTAACA, 1
CCTGACCGGTTATCTCACTGGCATGGGGTATATTTTTCTGCCAAAGTTTACCCAAACTGGACAGCAACGTTATGCCCACGG, 0
TCTAAAAGAAGTTTTTTGCATGGTATTTTCAGAGATTATGAATTGCCGCATTATAGCCTAATAACGCGCATCTTTCATGAC, 1
CAGCGAATTGCGTGAGATCCCCCCACACGACTGGGGTAAAACTCTGAAAGAGATGGATTTAAATCTCTCTTTCGATCTGCG, 0
TCTTATCAGTAGAAATAAAAAAACGTGAAATTATTATGCCGCCAGGCGTAGTATCGCAGCAGGTAAGATGATTCAGGAGAT, 1
GGCACTGTTTAACAAAGAGAATCCCTCTCCCTTTGTGGAAATACTGAAAAATCTGGATGTGCCGGTGGCGAGAAAACCGTA, 0
GTAGGTGATGATTTCCGCTTTGGCGCTGGTCGTGAAGGCGATTTCTTGTTATTACAGAAAGCTGGCATGGAATACGGCTTC, 1
GGTCTACTGCTTTCGGTAGTCGTCGTTGTCCTTGTCGCGGTGTTTCGGCGCTAAGTCGCCACGTTTCGGCTCGACCAAAAG, 0
ATAAAAATCGGCCAAAAAATATCTTGTACTATTTACAAAACCTATGGTAACTCTTTAGGCATTCCTTCGAACAAGATGCAA, 1
GCCGAAGCTGCAACAGCCGTACACGGTCGTGCTTGAGAAGTAGGACGCGGCCCGGACAGCGCACGAGCGGCATGAGGCCCC, 0
TTCATTAATACGACACGTTTCATTAAGATTTTCCTCAGGTAACCACCTATAGTCATTGTCGTTAATAAAAATGACAGGCGA, 1
TAGTACTGCCCGCACGATTTATAGTAAAGACCAACACCGCATTCTTTTATCATTTGGGTGTCTGAACGAGGGCAATCGTCC, 0
TTTGTTGCGATTTAGCGCGCAAATCTTTACTTATTTACAGAACTTCGGCATTATCTTGCCGGTTCAAATTACGGTAGTGAT, 1
GTTCGGTAGTACGTGTCCACTTCCTCATTTGGCATGGTAGACCCCTTTGACCGCTCGCCATTATTTGCATGGCAGTCCAAG, 0
GCGGGCATTCGTGTTAAAGCAGACTTGAGAAATGAGAAGATTGGCTTTAAAATCCGCGAGCACACTTTGCGTCGCGTCCCA, 1
GTGTAACGATTACTATCGCTGCTGACAGCATCGAGACCGCTGTTAAAAGCGAGCTGGTCAACGTTGCGAAAAAAGTACGTA, 0
GCTGGTAATCAAACAAAAAATATTTGCGCAAAGTATTTCCTTTGTCATAAAAATAATACTTCCAGACACTATGAAGTTGTG, 1
CGGTCAAGTCGGTGACGACGGTCTTTCACCGCTCTAGGTCAACTAACAGGTGGGCGCCGTAACAGTGGCCTACGCAGTGAG, 0
AGATCAGAAAACCATTATCTTTCGTTTTATTTTTATCTCACCATGACGCAGTATCAACTGAAACAAAACGAAAGATTAATA, 1
TCGACGAACAGCATCGTTTTGGCGTGCATCAGCGTCTGGCATTGTGGGAGAAAGGCCAGCAGCAGGGCTTCCATCCGCATC, 0
AATATCAGCCCGTCGGCGGAACTGTTTTATGAAGACCTTGATGAAGCTGATAACATTGAGGTAATCCGCAAATTGCTGGAT, 1
TAAAGGACCGCGAGCGACAGCCAATTCAGAAGGCCAAACCACACCTTGTACATCACGAATTCCAGCTTGAGAAATTCGTTG, 0
GCTCACTCATTAGGCACCCCAGGCTTTACACTTTATGCTTCCGGCTCGTATGTTGTGTGGAATTGTGAGCGGATAACAATT, 1
CTTGACCGTTGCAACGAAATATTAGGCGCGCGACTCAACACCATTCATAACCTTCGTTACTACCAGCGTTTGATGGCGGGT, 0
CGGGACGTTTTTATTGCGTCAGGGTTGACATCCGTTTTTGTATCCAGTAACTCTAAAAGCATATCGCATTCATCTGGAGCT, 1
AGTCGCTACCGCGAAAGTGAGGGGCAAGGATGTCGGTAACCCGCTGCTGGTACGGTTGAAAAGTGGTGTAGTTGTTCTCCT, 0
CACCTCTGTCGATAATTAACTATTGACGAAAAGCTGAAAACCACTAGAATGCGCCTCCGTGGTAGCAATTCTTTTTAAGAA, 1
CGGGAAACTTCGCTTGTAGCCGTAGGTATTGCAGGGTAAATAGCCAAAGCTTCGCCAGTATTCCGTCGTGAAACGGGCGTC, 0
GGCGCTGCTGGCAACGTTATTCTTCATCATCAGTCTGGTGCTGGGTAACATCAATAGCAACAAAACCAATAAAGGTAGCGA, 1
TTGCATCTCCCCATTCTTCCCGTAATGGTCTGACTTCCGCCGTGGCCATTCTTTTGTCGGATCGGTCCGCTGCTAGTCCAA, 0
CTCTGGTTTATTGTGCAGTTTATGGTTCCAAAATCGCCTTTTGCTGTATATACTCACAGCATAACTGTATATACACCCAGG, 1
GATTGGCATTTCAGCACGATGAAGAAGTATTGATTGAAAAATGGCTAAGTGGGCCGGAGTTCACGGTTGCGATACTCGGTG, 0
ATTGTTAATAAACTGTCAAAATAGCTATTCCAATATCATAAAAATCGGGTATGTTTTAGCAGAGTATGCTGCTAAAGCACG, 1
GTCAATGCGGCGGGAATTTTACGCATGGGCGCGACCGATCAGCTCAGTAAAGAGGACTGGCAGCAGACTTTTGCGGTTAAC, 0
GTGAATTATTCCGCCCTTTGTGCCGTTATTTTATGCTGACAAAGGCACTTTTTTCTGTTTATCTATCAATAAATTCAGAAT, 1
AGGTCGCTTCATGCCGTCCGGTAACGGACCAACTCGTTGAACGCCGTGAGTGCCGATAGTTCAACGCGGTAGGCTCGAAAG, 0
CCTTATACTGAGACTGAGCGTCGATTCACCTGCAAACGGCGCATTTTTAGAATAATCCTGACCTTGTGCGGAAGAGAAAAC, 1
ATAACGCGCAAACTCAGGCGCTGCTGGCACAGCCAGAAATTGCCAACAACCCCGAACTTTATCAGGAGAAAGTGACGGAAG, 0
GCTGATTAAGAATTGACTGGAATTTGGGTTTCGAGGCTCTTTGTGCTAAACTGGCCCGCCGAATGTATAGTACACTTCGGT, 1
AACTTGAGTCCGAGGTAGCGAAGAAAGTCTCGTTGGCGAAATGGCCGCTAATGCACGTAGTTGCCTGGCGGGACTGGTGGT, 0
TGGGCGATGAATTACGATTTGTCCTGTTGACCTCCGGCGCTACCGTTGCAGACTATAACGACGCACCTGCTGATGCTCAGC, 1
AACAACGTCTTATAGCTGTTACTTGTAGGTCGATTATAACGAGAGTACTACGACCTAGTAGCGTTAATCCCATTAGCAGTC, 0
ATGAAAAATCCGCATGACCCCATCGTTGACAACCGCCCCGCTCACCCTTTATTTATAAATGTACTACCTGCGCTAGCGCAG, 1
AAGTGGGAACACAAATTTGACCGTAAGAAAGCGCTGGCTTATGAGCGTGAAGTGCTGGGCAAATTTGATAAAACTGCGGAT, 0
CCGTTAGCGTAATGTTGAGTGTAAACCCTTAGCGCAGTGAAGCATTTATTAGCTGAACTACTGACCGCCAGGAGTGGATGA, 1
TCTAGTCTGCTGGTAGTTGGTCGTGAAGCGGTAGGCGGTCCGGGTATTAGTCTGCTGCCAATTGTTACGCAAATTTCACTT, 0
GTGTCTTATAACCGTGTATTTCTGCCGGAAGGATTGCCAATCGTCTGCTACAATCGCGCCTCATTTTTAAGATGGATAGCA, 1
ATCTAAAGAAGAAAATTAAGTCGTCTTCTCTCTCATTCGTCCAGTCGTTTAAGTTCAAGATCAACAAAGTCTGCAAACTCT, 0
GTGATCTACATCGAAATTTTTGTTGCGCTCAAGTCTGAAATCAGTAATATATGCCGCCGTTGCCACGGGATATCAAACAAA, 1
GGGAAAAGGTTACAGAAGGCTGAGGGCATAATTGAAGGGATGTTAATGGCATTAGATATCCGGTTAGAGATGGATATCGTT, 0
GATGGTTATTTATTAGTGATATCAACTTGAGGTAAGCGTTAGTTTCGATAAGATAAACTGAGTTACTAATAGTCGAGGCAG, 1
AATTTTCACTCGGCCTGGTGTCCGCTACGGTCGTATTTTTACGGTCACGTTTCCACTTTTAGTGGCATGGCACTAGCGAAC, 0
CGGTGGGGCGTAGGGGCAAGGAGGATGGAAAGAGGTTGCCGTATAAAGAAACTAGAGTCCGTTTAGGTGTTTTCACGAGCA, 1
GTCTATTACGGGCTACTGAAACAGTACGTCGAGGTGGCTAAAACTCTTGCTGTCGCTGAAGGCAGGGTCGGCACGGTCCAC, 0
CCATAAAAAAGCCAGGGGGTGGAGGATTTAAGCCATCTCCTGATGACGCATAGTCAGCCCATCATGAATGTTGCTGTCGAT, 1
TTTGCAACACGGACCTAAACTTACTGGAGACGCGACGCCCATTCGTCCGCGTCCCAGCCATTAAAAAGTGAGTCTCGAAGT, 0
TCCCTGCCTAATCCCCCGCAGGATGAGGAAGGTCAACATCGAGCCTGGCAAACTAGCGATAACGTTGTGTTGAAAATCTAA, 1
CTGGAACCGCGCAGCACCAAACACCATCCCGACGGCGGCAAAAGCCGGTGGTAACTACCTCTCTTCCCTGCTGGTGGGTAG, 0
CCTGTGGACTTACCGCTCAGGGATGAGTTTTGTTTGGCTTATCGCTGGCAAACTGTCTGAAATCGCAGCAATAAGGACTCA, 1
GGATCCACGCCATCGAGTCAACGGTGCTTGTAACAAGTAACAGGCAGGTATTCCTCGAAGCGGAACGCTTTGACTGCAAAG, 0
CAGACACATAAAAAAACGTCATCGCTTGCATTAGAAAGGTTTCTGGCCGACCTTATAACCATTAATTACGAAGCGCAAAAA, 1
TCAGTTTAGGTTTAGTCTCGTTTATCTTTACCCTTTTCTCGCTTGAGCTTTCGCAGTTTGGCACCCAACTCGCCCCACTGT, 0
CGACTTTTTGCGGCTCCAGGTTACTTCCCGTAGGATTCTTGCTTTAATAGTGGGATTAATTTCCACATTAAAACAGGGATT, 1
CCTGAAAGAAGAATCTGACAGCGTCTTTATGCGGGTGATTAAAGAAAGCTTGTGGCAGGAGCTGGCAGACATCACCGATAA, 0
GAAAGTTAAATTACGGATCTTCATCACATAAAATAATTTTTTCGATATCTAAAATAAATCGCGAAACGCAGGGGTTTTTGG, 1
GGAAAAATCTGCCGCGTCCAAATGTTGATCGCGATGCGCCGGATATCCGCGTTAACGTCTGGCTGCATAAAGAAACCGCCA, 0
CTACACATTCTTGAGATGTGGTCATTGTAAACGGCAATTTTGTGGATTAAGGTCGCGGCAGCGGAGCAACATATCTTAGTT, 1
CTGAAAACTGACTGGCGCGGATATACCGTTGTTCCTTATGCCACTTCTTATCGGGAAAATCGAATCGCACTTGATGCGGCG, 0
TGCTGAACGATACCGGGATTCTGTTGTCGGAATGGCTGGTTATCCATTAAAATAGATCGGATCGATATAAGCACACAAAGG, 1
AACTATCTCAAATACGGGGTAGCGAACGGTCTATTAGACCCGTGATTCCGTCGGTTAGTATGGACGGTCGTTAGGTGGCTC, 0
TGGGAATGCTCAACCTGGAAGCCGGAGGTTTTCTGCAGATTCGCCTGCCATGATGAAGTTATTCAAGCAAGCCAGGAGATC, 1
CGTGCGGTAGGACCACATATGGCCTCCTCACACGCTTACGCGGCGACGGTTGTTACCGAAACAAACGGCCCTAGCCGTATA, 0
CATCTGGATGCGTTGGTGGCAGATGAAGATCTGAGCCGTTTTATCCTATAATCGCGTTCAATCATTTTCATCATTGTTTGA, 1
TAAATCGATCCTTACCGAGGTCGTCAATGCAGTGGACGTTCCTGTTACCCTGAAGATTCGCACCGGCTGGGCACCGGAACA, 0
CTGGCGGCGGAACTGGCTGCCGACTGCCATGTCATTCCTCGCGCCGGACATAACGCGCATCGGGAAAATCCCGCTGGCGTA, 1
GTCGCAGTTGGGCGCCACTACGTTGGTGAGGTGGTAGTAACTGTCTAGCGCTGCCATTCGCAAGTTGCATAAAAGTCGGTC, 0
GTGAGCGGCGAATACTAATAACCATTTTCTCTCCTTTTAGTCATTCTTATATTCTAACGTAGTCTTTTCCTTGAAACTTTC, 1
ACACTAGATGTTGAAAACATGGTCCTGACATCCGGAATTTGCTTATTTCCATTAAACTACTTGACCTATTGACCTGAACGA, 0
TTTCCTCACCATCATTGGTCATTTTTCGGTTGACGCCCTTCGGCTTTTCCTTCATCTTTACATCTGGACGTCTAAACGGAT, 1
CACGCGTGAACGTTTCGGTAATGCAGTAACGCACCTCGAAGCCGTAAGCCCACTGTCAACGCTGGCGCGTGGATACAGCGT, 0
ATCACGCCGACAGGTGCATTACACGATGTCACGGTAACGCCTGTACGGTAAACTATGCGGGTTTACGGTCAGTACCCACAT, 1
GCAACTACGGGCGATTACCGTGTCGTATTTAAAACCGGGGACTATTTCAAGAAACAAAATCTTGAAAGTTTCTTCCCTGAG, 0
GATTCAAAAAAAAGTGGAAATAGGGTGAAGAATTGACCTAAAATAGCCATCCAGATGTTAATCCATCCATACCGATTAACA, 1
GGTCATTTCGGACGTGTCCTACCGCATGGGGGCACGGAAGTTGGGCAAAATGGACCGATGCCGTCCTTATAGGCCAGCGGT, 0
AAAGTGCTCTTCGCATAAACCTGATTGATTTAGACGTCTGGATGCCTTAACATCCATTTCATTGACGGCGTTGCCCGTTTC, 1
CGCGTACCGGAAATCAGTGCCGCGTCTATCCTGGCGAAAGTGACGCGTGACGCCGAAATGGCGGCGCTGGATATTGTTTTC, 0
CATTCACATGATTAGCAATAAACGTTGACAAAATGTGGCGTGGATCACTATAATGCCTGCAGATTTTACGTCCCGTCTCGG, 1
ACAGCCATTCACTAATTGCCGGTGAAGCGATAACTAAGGTCGCAGTTACCACTTTAAACGCAGTTCCCTACTAGCACACCT, 0
ATCGCCCCAGCCGGGGCGATTCAATTTGCTAAACCATGTCGATTACGGATAATGAACAGCATTGCTTATCAGAGATATGCC, 1
GGAGGATAAAACGGCGTTAACGTTTCGCCAGGTATTGGTTCATTTCAGGCAAAAAAAATATGCCTGGCATGATACAGTGCC, 0
TGTCGATTACGGATAATGAACAGCATTGCTTATCAGAGATATGCCCCCATATGTTGAGGCATATCCTAACGAGAATCTGAC, 1
CCGTGTAGTGGCGCGCTAAGGTGTAAGTCCGCGTGGTGGCCAAGCCATAACCTCCACGCGTCCAATTTCGCGGTCAGCCGT, 0
CAGCAATGGGTAAAGTCTGGTTTATCGTTGGTTTAGTTGTCAGCAGGTATTATATCGCCATAGATGCTACGAATATTATTG, 1
CCGTTACTCGTCAAACCAATTCAGTGCCCGTCAACTTTGCAATACGTGGCTGTTAGGCCATCCAAGTTGTTTCGCGCACAA, 0
ATCTTTGATGGTCAGCCGATTTTGCATCCTGTTGTCCTGTAACGTGTTGTTTAATTATTTGAGCCTAACGTTACCCGTGCA, 1
GAGTACAACGTGGACTGCTTCCTTTGCGTGCGCAAATGGTTCCGATAGGTTGTCTCACTTTACCCGAAGTCCTGCGTGCTA, 0
CCTGGTGCACATTCGGGCATGTTTTGATTGTAGCCGAAAACACCCTTCCTATACTGAGCGCACAATAAAAAATCATTTACA, 1
AGCGACTACAGTACCTACTGAAAGTGGCCTGGGCGTGGCTACGCTACTGGCTATCGTGCCGGAAGCCGCTATTAGAATGGG, 0
AAAATGTCGTTGCGCGCACAGTACAGCGCAACTTATTTTGTTAAAAACATGTAAATGATTTTTTATTGTGCGCTCAGTATA, 1
GGCCTGTGCGCACTTCACGAATAACGTCGCGTATGCATTTCAACTGGCGGGCTACACGGCTGCCATCATCGCCTTTCCGAT, 0
TTTACCCTTACGCCAACAAAATTTACAAATCTTGATTCCTGAACTGATAGGCTACCTGGCGAAGCAGTCCGTATTCGAACC, 1
AACTGCCGGACGCGGTTGCGGTATCAATGGAAGATCATATTAATCCGAACTGTCACGGACGCTGGTTGAAAGCGACCGAAG, 0
AAGTATTTGACAGCACTGAATGTCAAAACAAAACCTTCACTCGCAACTAGAATAACTCCCGCTATCATCATTAACTTTATT, 1
GTCGCAGTCCTTGTTTTATAATGCGGGACCCTGTTTGCATAAGCCCTATGGTAGCCGAAGTCCAAGTATTAGTCCGTGGCC, 0
GTTAATCACATGCCTAAGTAAAAATTTGACGACACGTATTGAAGTGCTTCACCATAGCCTACAGATTATTTCGGAGCGCGA, 1
ACAGCGTATTTACGCAGTTAAGTGAGCAGGGCATTCAGGTATTAAGTATGCGTAACAAAGCTAACCGTCTGGAAGAGCTGT, 0
CATTATGTGATCAATTTCACTTGATTGAAATTATTTGTATTGTATTTGTATTATTTACAGGATGAATTTATCGGGCATAAT, 1
GGCTACTTCAATTTCGGGAGACGACTTTCGAGTGCTAATGCTGCTTATCACAGGACCTTCTTCCACAATGGTGGTAGTTAC, 0
CTCACAAAGGTTAGCAATAACTGCTGGGAAAATTCCGAGTTAGTCGTTATATTGTCGCCTACATAACGTTACATTAAGGGG, 1
GCCGAAAAACTGGCAACAGCTGCTGGACGTTGCACAGAAACTGAATGACCCGGCGAATAAAAAATACGGCATTGCGCTGCC, 0
AAGTTGTTTTCTTGCGATTTTGTCTCTCTCTAACCCGCATAAATACTGGTAGCATCTGCATTCAACTGGATAAAATTACAG, 1
CACAAATCAAAGTTCGTGGATATCATCTCGACGTTTACCAGCACGTCAACAACGCCCGCTACCTTGAATTTCTCGAAGAAG, 0
TATGCCTTGTGACTGGCTTGACAAGCTTTTCCTCAGCTCCGTAAACTCCTTTCAGTGGGAAATTGTGGGGCAAAGTGGGAA, 1
GCTGGCGCTGGCGGTTTTGGGGCTAATCCCGGATATGGGGATCTGGCTGGTAGTGATGGCCTTTGCGGTGTATGCCTTTTT, 0
TTCACCGTAGCAGATGATTTTTGCGCCTTGTCGCTGCTGCGTGTGGTTGGTAAAGTAAGCGGATTTTCTTTTCCGCCCCAG, 1
CTTCTCGCTGTATATGCTGGGTATTGTGATGGCGGTGCTGACTGGCCTGATGCTCAAGTACACCATCATGCGCGGTGAAGC, 0
ATATTCACAAAGATACTCGGTTTAACCTGCCGTTTAATCCGTTTTCACGTAGAATAATGCGCGCTGCGTCTCATGGGAGTG, 1
TATGCCGAACATCATTCTGATGCTTACAGGCGAATCGAATCTGTCGCCGAAGTAAAGGGTAAATTACGAGTGTTAGATTTG, 0
TGATATCACACAAAAGGCCGTCGACTGGACAGTTAACCGATTCAGTGCCAGATTTCGCAGTATCTACAAGGTCCGGCTACC, 1
GACATGTTGCTATTCCCGATGGTGAGCTTGAGATCACCGCCATTCGTGCGCAGGGCGCGGGCGGGCAGCATGTTAATAAGA, 0
TTTTTACCATCGGGGCTTTTTTTCTGTCTTTTGTACTCGTGTACTGGTACAGTGCAATGCATAACAACGCAGTCGCACTAT, 1
ACAAAGGGACCAAAACTGTTGCCGTCACACCAGACTACGCTGAAATCGCCAAACTGTGCGATCTGTGGCTGGCACCGAAAC, 0
AGCCAGGCGGTGCTGGATTTACAGTTCGGTCATTCCCAGCGGGTAGGGTATGATGTAGCGACCAGTATGATCAGTCAGTTG, 1
GAGCTTGAGTGGCCATTTCGGTGTGAGCATCGTGAGTAGTTAGCCACATAACCACGGCATTATGCCATGTACGACTATCGA, 0
TTTTTCTCGCCGCCCTGCGTCAGCGTGTTTAGCAACTGTAACAAATATTAAAATAGCAGGTGTTTATCCGCACAACATGAT, 1
ATTATGAGGTCCCTGTACCTGAAGATCCGTTTTCCTTCAGACTTGAGATCCATAAATGCTCTGAATTATTTACAGGTTCCG, 0
CATATTCTTGTTCATATTCCGTCCTCTTGTTTATCAGCGTGTTAGATAAGCCTGGAATACATTGGGCGCTTTTTCAAGCCC, 1
CCTTTCGTGTGGCAAAAGACGGCTATTCGCTAAAAGCCGCTACATGAAGTCGAGAAAGTAGTGTAGTCTCCACGCAACTTA, 0
ATATCGTTATTATCACTCCCTTTTACTGGCTAAACCAGAAAACTTATTTTATCATTCAAAAAATCAGGTCGGATTGACGCC, 1
ATTGCACTTTTTGCTTCGACCATGGTGCTGTTGTTCCTGCCGAAGTTATTGAGCATTTTGCTTATCTGGTGCAAAGGAACG, 0
CGCCAGCAGGTGCCAACATTGAACAGTTCATTTTTGCGGGTAAAACAATATACTACCGTAACGGACTTTGTGTGGATGAGA, 1
AAGGGGAGATGGATTCACTCGTGCGTGATGCCGGATTTGATAAATGCACACAACGGATTGATGAGTGGGGTATTTTTACGG, 0
ACCTGGCCTGGCGGGCGCGATCCTCGACGAAGCTGACATTTATTGCGGTATTATTGCTGATGGCCTGCATGTTGATTACGC, 1
TGCGGGAGTTCGGTCTAACACGACGGTCTCTCGCTTTCCCATACGCGCGGGCGCGGTTAGTGGCACCGCGCGTGCCAAACG, 0
ACTCACAAAAGACACGCGTTTAATTTGCGATACGAATTAAATTTTCACACACTCTGTAGCAGATGATCTAACAATCTGATT, 1
AGCCGTTTGTTGATGCTTAACGCTCCACAAGGAACGATCGATAAGAATTGCGTGTTAGGAAGTGACTGGCAGCTTCCACAT, 0
AGATCGCATTATAAGCTTTCTGTATGGGGTGTTGCTTAATTGATCTGGTATAACAGGTATAAAGGTATATCGTTTATCAGA, 1
CTGGTAGCTATTTGACGAAGTACGGAAGCCGCAGTTGCGCGAATGGCGCTCAGTCGAGAAAGTCGAAGAGCATGCCAAAAA, 0
ACAGGTTTTACCCCGATCGGGGTATGCATCTTTGACACATCCTTTAATATCTTAGCGGCTATAAAAATGGCTTATTAATTA, 1
TGGTATTGGTCGTCCGCTGGGCGTACCGACGCCAGTCTGGATCATGGGGATTGTCTTCCTCGCGGCCTGGTACATGCTGCA, 0
GCTACAGGTTTTACCCCGATCGGGGTATGCATCTTTGACACATCCTTTAATATCTTAGCGGCTATAAAAATGGCTTATTAA, 1
AGCTTTCTCGTTGCCCATGCTCAGCTCAGAAAAAGCTTCTACTCGCGCTACAAAAATGGCCATTCGAAGACATGAAGGAAC, 0
TCCCCATCACTCTTGATCGTTATCAATTCCCACGCTGTTTCAGAGCGTTACCTTGCCCTTAAACATTAGCAATGTCGATTT, 1
CTCGGTTTTGTCAGCATTATGGAAGGCCGATTTCTGGCAGCGATGTTTGTCGCACCGAAGGCCGTCAGGCGCGGTATTGGT, 0
TTATCTTATCGTTTGATTTACATCAAATTGCCTTTAGCTACAGACACTAAGGTGGCAGACATCGAAACGAGTATCAGAGGT, 1
TGGCGAATCGGGCGCGCTATGAGTTAGCCAACAACGGTAAGTTACCACCGCCAGAGCAACAACGCTGGGTGGAAGATTTTG, 0
TTTCTTATCTATTCTTTCAATCAGCACTTCACCCAATTCATCCTTAATTCTAATAACTGGCTATTGCGCCTTACCTCGTGT, 1
TTTCCTGAAATCCGCGGAATAATTATTTCATTAGACGTTATTGTTTTGCTTTTATATAACGTACTCAGGTTAAGAATCACG, 0
AACTTGATTAACATCAATTTTGGTATGACCAATGCACCATTCATGTTATTCTCAATAGCGAAGAACATTTTCATTGCTGTA, 1
AGTTTTCTCACTACCAACGAGGCCAAGCAGACTACTGCGACCGAATAAACGCGCATTAAACGCGTAATTAGCGACGGCTGT, 0
GTTAATGTCCAAAGTAGCAACTTTGCTTGCACTAGACCGACTGGTCTACTACACTCCAACGCATGAACAAACACACCGAAC, 1
TCGACACGAAAGTCGCGAAGTACAACGAGCGCCGTCAAAAACTAGTCTAGCAGTTTCGGAAGCCAAACTAGGCCACTTCGG, 0
ATTCAAAGCGTCATCGCATAAACCACTACATCTTGCTCCTGTTAACCCGCTATCATTACCGTTTTCCTCCAGCGGGTTTAA, 1
TGGCTTTTGCGGCAATTTTTAGCTACGGTGTTTGCGGCTGTCGTCGCAATGAAACATCCGGCGCTGGTGGACGCCCAACCA, 0
GAAATCTATAGCGCATTTTTCTCGCTTACCATTTCTCGTTGAACCTTGTAATCTGCTGGCACGCAAAATTACTTTCACATG, 1
TATTTTGTCGCCACCGTAGTCCTTTTCGCAGTCATTGTATTACGGCGGGTCGCATTTCCGCTCCCACTTTAGTTCCTTTGA, 0
AATTATTCCTACACTATAATCTGATTTTAACGATGATTCGTGCGGGGTAAAATAGTAAAAACGATCTATTCACCTGAAAGA, 1
CACAACCAATGCCTGGGAAACCGGCCGAAGACGCTGAAAATGAACTGGATATTCGTGGGTTGTTTCGTACCTTGTGGGCTG, 0
ATAAAGGTGAATTTGATTTACATCAATAAGCGGGGTTGCTGAATCGTTAAGGTAGGCGGTAATAGAAAAGAAATCGAGGCA, 1
AAGACGGAGCATCGAAAAACACCAGTATGACCTCGGTGCTGAAAGACAAAACTATCTGGCTTATCGCTTTTAACGTCTTCT, 0
CATAATTGATTATTTGACGTGGTTTGATGGCCTCCACGCACGTTGTGATATGTAGATGATAATCATTATCACTTTACGGGT, 1
ACTTATAGTATCAATGACTTCAAGACAGGTCTTTTCTTCGTGGGGAATTTTAGGTTAGGTGCATTTAATATATTTGGTGGG, 0
TTCCTGAGTTATCCACAAAGTTATGCACTTGCAAGAGGGTCATTTTCACACTATCTTGCAGTGAATCCCAAACATACCCCC, 1
CGCGGTCTCTTTCATCAAGTCGCAGTCCGACCTCCAGGTAAATACCCAAAATTTCGGAACCTTTTGTTACGGCTACTAGGT, 0
CTTTATCTCAAAAGCGTTGCGCCTTTGTTGTATCGTCAGTTCAGGGTAAAATAGATTTCCGTTAACCACCTGGTCAGGACG, 1
GAAAGCGTTGAAAGACGCGCTGAAGACGTTGGACGACAAGCCGTGGTTGTTAGTGCGGCTGAAATTACACCAAACCTAGAA, 0
ATGCACTTACAATTGATTAAAGACAACATTCACAGTGTGGTTATTTGTTACACATAGGGGCGAGCAATGTCATGACAGTGT, 1
CAGCTTGTCCATTATGGCTTTAGCGCCGTAAAGTCGCCGACTTAAAGTCTCGTGTCCTAGGTGTGGTGACCGCGCCGCGAG, 0
CGAAATCATTCGCGTTGCATCGAGGCGGCAACTGAGTGAACTCCCATGAGCATAGATAACTATGTGAATGGGATGAGCGAA, 1
GGTAGACCGACTGCCAGTGAAAACGACACCACACACGGTGCGGCCTTTACAGACCGCGCATCGGCGCGTCTAACCCTCCGT, 0
ATAGAAAGGAGTAAAAAACCACATCAATTAGCTGTATAAAAGAATTTCTACAGTGATTGTAAGGTTTTTTTTATTCCTCCC, 1
ATTATCCCAGAGTCATATCAGATGATTTGTTTTACGCTGTACAGGAAATTCGGTTGGCACCTTTTGGTATTAGCAATAGTA, 0
TTTGCAATTATTTGCCACAGGTAACAAAAAACCAGTCCGCGAAGTTGATAGAATCCCATCATCTCGCACGGTCAAATGTGC, 1
ATTACCCACTATAAAGTCCGGTACAAAAACGTCCATGACTATTTATCAAGCCAATAGGGTCAGCTATTAGCCGTCGTGAAA, 0
TTTTATGCTAAAGATTGCAAGTTGCTTGTAAAAGATAAGTACACTGATCCATAATCGCTGTTGTTGAGGGTGCATGCTGCA, 1
GTCGCGTCATTCATGCGAGCCTTACCATGCGCTTAGAAGGTAGTACATCCAGTAGTCAACTGCTTGTTATGGAAGCATAAG, 0
TTTTTTTCATATGCCTGACGGAGTTCACACTTGTAAGTTTTCAACTACGTTGTAGACTTTACATCGCCAGGGGTGCTCGGC, 1
GTCAGCCGCAGCCTGGCGTCACCGCATGGCGTGCGGCGATTGATCTCTCCAGCGGACAACCCCGGCGGCGTTACAGTTTCA, 0
CTTAAAAGTTTTAGTATCATATTCGTGTTGGATTATTCTGCATTTTTGGGGAGAATGGACTTGCCGACTGATTAATGAGGG, 1
AGCAAACTGCACATCGGCGACGGGCTGGATAACGGCGTCACCATCGGGCCGCTGATCGATGAAAAAGCGGTAGCAAAAGTG, 0
CTTTATCTTTGTAGCACTTTCACGGTAGCGAAACGTTAGTTTGAATGGAAAGATGCCTGCAGACACATAAAGACACCAAAC, 1
CGTTTGATTGCCGAACTGCTGCGCGGCGACGCCGAACGTTTCGATGCCTTCGCCAATCTGCCGCATTACCCGTTCCCCGGC, 0
ATATGCTTTGTAACAATTTAGGCTGAAATTCATACCAGATTTAGCTGGTGACGAACGTGAGCTTTTTTAAGAATACACGCT, 1
GCAGCCCTTAGCGTTCTTAGGAAAGCGGTCTGGTCATGGCAATGCTAGCATCTTAAACGGTAGAAGTCGCGCCTATCGCAT, 0
TCATCTCGTTGATTCCCTTTGTCTGTTTGATAATGCGCACATTGGGTATAACGTGATCATATCAACAGAATCAATAATGTT, 1
TTGTGAAGCTATTTCGCGGGAAGAGGATGCGCAAGCGCTTGGTAGACCGCAAGCCGCGCCACACCGCTCTATTTACGCCAG, 0
ATACCCAATGCTGGTTGAGCATTTGTTGAAAAAATTTTCCCCCGTTTTGACTAAAATGCGCCAGGATTGATGGAATCATTA, 1
AAAGAAGCCGCGTCCCAGTAAGTCGTGAAGGACCTTGCCGAAGTCGTGCAACCACAGCATAAGTGCGCGTGAGACGCATGC, 0
GCCGGATTTTATTCGGAATATCCTGCTTATCCTCGTGCTGTTTCTCACGTAGTCTATAATTTCCTTTTTAAGCCCACAGGA, 1
TGACGGCTGTTAATTGAGCAGTAAAAGGTCTGCGTCGCCGTCATGGCGTATTACGTCGCGGTGCCTCCGGCCGTAAAGCCG, 0
ATCCGTCACAGTTCAAACATACAAAATTTGTGATTTTACTTAACTATTGTGTAACTTTCATAAAACAATGTGATTCGTGTT, 1
TCTTTAGCCATTATGGATTACCGAGTTCCTGGCTATTTAATGCGAGTTGTTATACACATGGCACATAACCGCGATTCACAC, 0
GGCCCTGGTGGGGTAAAGCGCCAGGGCCAGAAGTCGATACGACCTGTGCTATGATTCATAAATCACAACAATAACAACAGA, 1
ATGAGCCGGGATCGCAGTGCCATGTTTGGATTGATGTTCTCTGTCAGTTTGGGGGCGTCAAAAGAGCTTTGGGATAGCCGC, 0
TGGCAGTGCTGCTACGGATAAATCATTGCCCCCACCAATGTGACTGATAAAATGCCAGACAGCACAACATCAATTTATCAG, 1
CCGCCGTCTTTGGGTCCACCCCTAAAGGCCTATGGTCTTGACTTACATAAATGGGTGCCGTCAGTCGAGTCGGTACCGTTG, 0
GATTTAACCTTTTGAGAACATTTTCCACACCTAAAATGCTATTTCTGCGATAATAGCAACCGTTTCGTGACAGGAATCACG, 1
CCGCGGTGGCTGAACTGGGTACCGCGTCAGGTTTTGATATGGAACTGCTGGACAACGGTAACCTGGGGCACGAAAAACTAA, 0
CCTGTCTTGTGTTGACAACATTTTCTGCTAACCCTGTGACCTGCAATACTGTTTTGCGGGTGATCGACAAGGAGACTTAAC, 1
GGTCAAAAACGGTAAGACCGACATCCATTAAAGCGAGTCCGCCATGACCAGCAGGTCAAACATCAGCCAACGTAGTGGGCC, 0
GAAGTCAACCTGTTGCTGCAAAAAGCAGCACAAGGTGCATTTCATGGTATAGTTGACTATACGGAATTGCCGTTGGTCTCT, 1
CTACAAACCTGCTGCCAGCCGTATGCAGATCGAAAAAGCTGTAGAAATGTTAATCCAGGCCGAACGTCCGGTGATTGTTGC, 0
CCCGTTTAACCGTGTGGATTGTGTCTTGCGACGATGGGCACTAAATGTTAAAAGGTGCCCCTCAACAAAAAAGACACACAG, 1
AGAGTCGAGCCGCAGCATCAAGTCCGATCCACAATTCATCGCCATGCGCGAATATGTTTTAAGCCGCGTATTTGAGCAACG, 0
ATCGAATTCCCGTTAACTCTTCATCTGTTAGTCACTTTTAATTAACCAAATCGTCACAATAATCCGCCACGATGGAGCCAC, 1
TGACCGCGCTTAGTTTGAGCGGACAGGCGTGACGCCTAAAAACAAGTCGCGTACACGCGCAAAGTCTCGGACTCACCGTAT, 0
TGAAGATATGTGCGACGAGCTTTTCATAAATCTGTCATAAATCTGACGCATAATGACGTCGCATTAATGATCGCAACCTAT, 1
GGTCAACGCCCACTGCGCCGACGCCATGGTCTGCATCTCTAACTGCGACAAAATCACCCCGGGGATGCTGATGGCTTCCCT, 0
GCACACAGCTTTTTTCATCACTGTCATCACTCTGTCATCTTTCCAGTAGAAACTAATGTCACTGAAATGGTGTTTTATAGT, 1
CCGCACTGGCGAACGGCTTGTCGTTAGGGCGTATTCATCATGCTTATCTTTTTTCCGGCACCCGTGGCGTCGGAAAAACCT, 0
AAAGGTGGCATATGGTGTGATCGGGGTTCAATAAATTGCGAAACAAGGTATACTCCAGCAGTTCCTGAAGATGTTTATTGT, 1
CTGTCTGGTACGATCAATTCACTTGGCTCATGTTCCGTCAATGCCGGAGAGACAATTGAAGTTGATTTAGGTGATGTCTTC, 0
GAGTGGCCCCTTTTTTCAAGCTGACGGCAGCAATTCACTGGAAACTAATGTATTGTTGCTATGAATGATCTTCCGTTGCAG, 1
ATGATGCTGATCTGGTTGCTGCTTTCCGTGACCTCGGTGCTGACCCTGAAACAGTACGCGCAAAAAAACCTGGCACTGACA, 0
ATTTTCAGTACGTTATAGGGCGTTTGTTACTAATTTATTTTAACGGAGTAACATTTAGCTCGTACATGAGCAGCTTGTGTG, 1
TGGTGTAGCCTTGTATGTGGCGCAAGAACGCCTTGTAGTGGCGGTCCTATTCATTCGACGTGTATGCGGCCTAGCATTTTA, 0
GGGCAGTAATGACTGTATAAAACCACAGCCAATCAAACGAAACCAGGCTATACTCAAGCCTGGTTTTTTGATGGATTTTCA, 1
GGCTATGCCAATGAAACCTCTCTACTGCAGGAAATGACCGCACGTTATCAGTTGTGGCATCAAAGCTGCCGTGACCTCGCG, 0
AGATACGTAAAATTAGGTAAAGGGATGGCCTTGTTCTTGAAGGCTATTTAGAATCTCTTCACTTGCTTTTTTTCTGCTCTG, 1
CGCCTCTATTATCAATATGGGCCGTAAAGACGCCGACCGCGACCGCAGCGACGTTCGCGTCGTCCGACGACTAACTCATGC, 0
CATTTTAAGAGGTGATTTTGATCACGGAATAAAAAGTGATCGTCAGGTTACATATATTTCAGATACGTAAAATTAGGTAAA, 1
ATTAACGCCATACGATAAATGGGATGGTGAGAAATGGGTGACGGATACCGAGGCACAGCATAGCGTCGCAGTAGATGCAGC, 0
GTTTAAATGTTTTATTGCAATCGGTTGCTAAATTGCATTTTAAGAGGTGATTTTGATCACGGAATAAAAAGTGATCGTCAG, 1
AACTGAAGTGATTGCACTGGGCGATGCAGGGGAGCAGTTGTACCGCCATCGTCTGCCCACGCCGCGTGATGATTACCGGCA, 0
GGCGCATCTACTGATGTGCCTTTTTTATTTGTATTCGGTGACTTTCTGCGTCTTGTGGGCTGACAATTGCCCCCGTTTCTT, 1
ACAGGCCACGAGGTCTCAATTCGACGAATTCAAATTGGTCGCGTCATAGTATCACTGGTCGTAGACGGTCCCAATTTTAAA, 0
TATATTTGCTTGAACGATTCACCGTTTTTTTCATCCGGTTAAATATGCAAAGATAAATGCGCAGAAATGTGTTTCTCAAAC, 1
TGGCGGTAATTAAACTTGCCGCCCTGGTCGTTGCTGCCGCCAGTGGCTTTCGCGGTGGGCGAATCTTCCCGGCAGTGTTTG, 0
AGGCATTTTGCTATTAAGGGATTGACGAGGGCGTATCTGCGCAGTAAGATGCGCCCCGCATTCGGTGATTGGCGCAGCCTG, 1
AATTACTTCCACCGTTTTAAACCCTGTTTTTACCGTGTCCGCTATTTCTCGTGGCGTTTGTGGTGGTCGTACGGCATGACT, 0
ATCAGTTAGCGAAATATCTTACTTGCAATCGGTGTGGAAAACGGTAGTATTAGCAGCCACGAGTCGGCACGTAGCGCAGCC, 1
TTGTTAGCTCGCGTTGTAGGCGCGGTGGCACCCACTCAAGCCGCTATTAGACGCCGTCTGGAAGCCACCAACGATTTATCG, 0
AACCGCGTTAAATTCACGCCCTTCTCTTTTGACATTTCTTTTGCACTGGTAAACTAAATCACTTTTTTTTGTCCCAGGCTC, 1
GGGGATCTCACACTGTACGGCAGGCGGCAAATTTGTCTGTAATGATGGTTCTATTAGTGCATCGAAAAAAACATGCACTAA, 0
TTTGTGGTGATCTACACTGATACTCTGTTGCATTATTCGCCTGAAACCACAATATTCAGGCGTTTTTTCGCTATCTTTGAC, 1
TTACCCATGCAGGTAGGGTTGAATACCTTACTGCGTCAGGGAAAACCAGACCGCTTGTTGATAGAGCCGACCGGGCTGGGC, 0
TTCATGCCACATTTGCCATCAGGGGTTGCCTCAGATTCTCAGTATGTTAGGGTAGAAAAAAGTGACTATTTCCATTGGGTA, 1
GGAAATCCACGCTGCTACTGCAAACGCTGTGCAAACTGGCCCAGCAGATGAAAACGCTGTATGTCACCGGCGAAGAGTCGC, 0
TTTCAGGCAATGTTTCACCGCGTTTCATTGCAACAATTATGAAACAAGACTAAACCCAATATTCGGTTTCTTAACTTTGCG, 1
CGTTAGCGCAGGTGTGTAAATATGCTAACCGTGTGAGCTATCAGGTACTGAACCAGCATTCACCTCGTTTAACGCGCGGCT, 0
TCGCAAGAAAACGTTTTCGCGAGGTTGATGCGGTGCTTTCCTGGCTGTTAGAATACGCCCCGTCGCGCCTGACTGGGACAG, 1
GGACGTGGTCTGAACCAAAGTAAGCGCAAGAAGACGTTGTCGGGAAGCATGTATAGCGGCTTCAGTAGCGCGCTGAATGGC, 0
TGAACAAAACATACACAAAAAATATAGATCTCCGTCACATTTTTGCGTTATACAGGAAGCTCGCCACTGTGAAGGAGGTAC, 1
ATGCCAGAAATGGAGCAGACAGACTGGTCAGCGGAACAGAAATCCAGACGAAATATTGTTCAACTGCAGCCCGTAGCGTCG, 0
TATCTTTTTGATTTATAAAGATCTGATTGAAGAATCAACAGCAACATGCCAGGATGAGTTAGCGAATTACACTAACAAGTG, 1
GTATCACTGGTCCTTCCTGTAGTGGTCTTGGCGGTCGTCCCACCTGCCCTACTGGTGCCTCTCGTCTACCTCCATCGACTA, 0
AAAGATCTGATTGAAGAATCAACAGCAACATGCCAGGATGAGTTAGCGAATTACACTAACAAGTGGCGAATTTCATCATGG, 1
AAAGCAGTCCCACTAAATCATGGGCAAGTTCCCACCGCGATTAGAGAAAATTTAGTAATTATAGGACGAGCCGTTTTACTT, 0
CAAAGCGAGAAAAAATACCCATAATGTTGTCCTCTTGATTTCTGCGTTCAGGATTGTCCTGCTGAACTGTTAATACAATTT, 1
GCAACGGGCTTTCTGCATGGCGTAACGGCACCATTCTTAATTGGCGCTCGCAGCGTGTTGTTAGATATTTTCACTCCTGAT, 0
TATCTGCATTTGATACGCAGTTTTTTGTCAAGCGGGGCCGCAACCAGTAAACTACGCGCCAGTTATGTACACACTCAGGAC, 1
CGCAGGCACAGTGGGCAAAAGAGGTTGATGTCAGTGATAAAGAGGCGCGCTGCGGTGTGCGTTGTGCCACCCGCGATCATC, 0
CAAAGCTGAATCGATTTTATGATTTGGTTCAATTCTTCCTTTAGCGGCATAATGTTTAATGACGTACGAAACGTCAGCGGT, 1
GCCTGGCGGCCGTAGCGCGGTGGTCCCACCTGACCCCATGCCGAACTCAGAAGTGAAACGCCGTAGCGCCGATGGTAGTGT, 0
TCAAACTTTCGCCCCTCCTGGCATTGATTCAGCCTGTCGGAACTGGTATTTAACCAGACTAATTATTTTGATGCGCGAAAT, 1
GCGGGGGAACCGCGATGCCCGGACCTCAAATGCGCAGCGAAGCCAATTAACGCTTTTATAGAGAAACTATAGCTCCTTTAT, 0
GGTCATTTTTGAGTGCAAAAAGTGCTGTAACTCTGAAAAAGCGATGGTAGAATCCATTTTTAAGCAAACGGTGATTTTGAA, 1
GTGTTGACAAGGAAATTGGTAGGCGTTACCGGTTGCCAAATGTCTCGTATTATGCTTATCGGCATCTCGGTCGGTCAATGC, 0
TTAGCAAGTAAAAATACAGGGCTGGAATCATCCGGCCCTTTTTTCTGATATGATACGCAAACGTGTGCGTCTGCAGGAAAA, 1
GCCCAACCCAAACGTATAACCAGCCTCGGCGCAATTGAACAGTGGGACGCCCAGCGTTCGATCGGTAACCTGACAGCGAAA, 0
GCTGATTTCACAGCCACGCAACCGTTTTCCTTGCTCTCTTTCCGTGCTATTCTCTGTGCCCTCTAAAGCCGAGAGTTGTGC, 1
GGTTGAAAGCGCCACACTGGCTGATGATTTGACGCACGTTGAAATCAAAGCGCGGCTGAATTCCGGTATGGAAAAATTGCT, 0
GTGATTTTATTTCCACGCAAACGGTTTCGTCAGCGCATCAGATTCTTTATAATGACGCCCGTTTCCCCCCCTTGGGTACAC, 1
TAGCGCAAGTTGTCGCGCACAAACCAGGTCATCACCTTCACGAGCCAGTCTGCTATCCACCAAGGCTGTATGCCCTTGAAT, 0
ATAATGATAAGTGTTTTTACCACTTCCCCTTTTCGTCAAGATCGGCCAAAATTCCACGCTTACACTATTTGCGTACTGGCC, 1
TTACGAGGTCAGAACTTGCCATCGTCCGGCGCTGGTGCCGACGCCCAAGGAAGGCCCTTGTAGGTCTACCTTTATGCCGCA, 0
TTGCTACGCATGTCACATTTAACATGGTTGCACAAAGTTGCAACATCATGGATATTTCACGATAACGTTAAGTTGCACCTT, 1
GGCTATTTCTCGCCCACGAAAGCCAGATCCCAAAACCCGGTGATTTCTTTAACACCTACATGGGAGAAGATGCGGTTGTCG, 0
GAGTGCAACCTGATGAAAAATAGTGTCGCTGAGCACTAAAATTTAATGTAAATGGTGTGTTAAATCGATTGTGAATAACCA, 1
GCGGCCACAACAATAGCGGTCCTTTGGTCAAAACATGGCACCTTATAAAGTGGAGCCGCAAAAATACCTACTACTGAAGGT, 0
CGCATTCGCGCCCTTTATTTTTCGTGCAAAGGAAAACGTTTCCGCTTATCCTTTGTGTCCGGCAAAAACATCCCTTCAGCC, 1
TTGTCAGCTTGGGTAGACGGGCCACTTACAGAGATGGCAGACGCAGCTAGGTAATTCTAGCTGCTACCGGCGCAACGACTA, 0
ACGTTTGCGTTTTTTTTGCCGCAGGTCAATTCCCTTTTGGTCCGAACTCGCACATAATACGCCCCCGGTTTGCACACCGGG, 1
AGTGCGGGCGGGGTGGCGATTAAAGCTGGCTCATTAATTGCCGTGCTTATTTTGCGACAGACCAACAACTATAACAGCGAT, 0
AGGGAAAAAAATAAAATTTAGTGCTGTACAGAGCGCGTTACAACACGGTTTACTGGCAGCAAATACGGTTATCGCAGGGAT, 1
TTCCGACGCCATTGAAACCAGCAAAGGCATTCTTTCTGTGCCCGTTCCCGTTGGCAAATTCCTGTTGATTAACAACCTGTT, 0
TTAATGTCTGTTTCCGAGCATTTAACAAGATAGTCCTTAACAACTTCTTAAGGGAAAAAAATAAAATTTAGTGCTGTACAG, 1
CGGTACGGCCCAAGGGTAAATGCCCAACATACCCATAGCGGGTGGCTATTTATAGGAAGTAGGGTATTACCCACTATAAAG, 0
ATCACATTTCCGTAACGTCACGATGGTTTTCCCAACTCAGTCAGGATTAAACTGTGGGTCAGCGAAACGTTTCGCTGATGG, 1
CCGGGTTACCTCGGTAACTGCCACTCTTCCGGTACGGTCATTCTGGATCAACTGGGCGAAGAGCACATGAAAACCGGCAAG, 0
CTCACTCACATATCGCAACATTTACTTTACTTTAAGACAATTCCAGGCAAATTATACAACACTTTACGGGATAGTAAGTCC, 1
TCGCTCAAAAGCCGTCAACGTCTTTCTATAGCTGTAGGTCAGGCCAGACCACCGACCGTACTGGCGGCAACTTTGCGGGTG, 0
TGCGAACGTCATATAGCCGCCTGTGTTGTAATGACAACGTTTCGCGGCTATTCTTGAGTGGTCTAGAGTCAAGATTAGCCC, 1
GACTAGTAGTTTGCAGCAACTCAATCTGTATATATAAACGGCTGCTCCGCAGCTTTGCAGTAGTGGGGTTAGTTTCCCTTA, 0
AAGAGTAAAAGCTTGTAAGCGGCGCCACCAAAATCATCGTGAAATGATATCCTTCGTCATTCGTAATGTTTTCCGGATGAT, 1
AAGCGCGTATAACATCTTTTTATCGCAAAGCGCTAGCGGTCCATTAACACACCAACTCCGAACAAAGTGTTGGGCGTGGAC, 0
GTGTTATGCAGCAAATTATAAAACTGGAACCTATTCGTATAGTTTATGTATCCTGTAACCCTGCAACGCTGGCTCGGGATA, 1
CGGAGTGGTGCGGTAATAAATTAAAAGAAGCGAATTTGATTGCGGTGCCGGGCTGTTATCCGACGGCGGCACAGCTGGCGC, 0
TTTTCGCATTCTGAAGGCCTGGATCTGTATCTCGCCCCCGATAGTGAGATACTCGAAACCGTCTCTGGTGAGATGCCCTGG, 1
AGTGCAGTGGTGGCCGTGACTAATTGCGAAGGACGCGGCGTTGGCGTACGCGGTCTAGCTATTGGCCTAGAAGTGGCGGTA, 0
CGACTACTTTCTGACTTCCTTCGTGACTTGCCCTAAGCATGTTGTAGTGCGATACTTGTAATGACATTTGTAATTACAAGA, 1
TCCCGCCGTACTTCAAGTGACCTTGTACGACAACCGTGGTCGTCTAGTAGTGACCGCGTCTACTAAACGTGGCCCGTCGCC, 0
ATCCTTGCACCTCTATGTAAAGGGCTGAAGGGATTCGGATGTGATGGTATGATTACAGACATTCGTGTCTGAGATTGTCTC, 1
CCATAAAAAGTCTAGGCGCGGCTCTGTGTCGTGTCCGCCTTGTAAAAATTTCGGGCCTCCGTTTCGGTCGCGTAGGCCGTG, 0
GCCCATTTTCCTGTCAGTAACGAGAAGGTCGCGAATTCAGGCGCTTTTTAGACTGGTCGTAATGAAATTCAGCAGGATCAC, 1
CTAACCCTAGTACCTCAGTTGCCGAAATATTGGCCAGACATGGCCGACTAGATGCCTGACTGCAAGCTATTGCGGGCCTCG, 0
CGTGAACGATCGACGCGTCGTGATTAGGTGAACCCCTTCTCGTTATGGCAAAATAAGCCAATACAGAACCAGCATTATCTG, 1
TTAAAAATGGCTATGGGCAAACTTCAAGCCAAATAACGGACCCATTACGCCTAAACCGTGGTCTTGATTAACGACTGGAAA, 0
TGAAAACGCCAGTTCCAGGAAAAATTGACAGATTTGTGCCATTCCGTGAACGATCGACGCGTCGTGATTAGGTGAACCCCT, 1
GCACGTAATCAGCAAGCGATATACGCAGCGAATTGAGCGGTATAACCTGAATCTGAGGCAGCACCTGGCACGGCTGGGACG, 0
TTCTGATTTCGGTACTCAATCGCCGGTTAACCTTGACCGCTGTACAAGGTATACTCGGACGATTTTCACTGTTTTGAGCCA, 1
TGAAGGCCATGTTGGGCCGTTTTTGACTCCTATTCTGACTTGCAGTAAGTGATTGACTATGTAAACGAGGCGCGACATCCC, 0
CTGGAGCGATCATATCCGCCGAACAATCATTAAAGAAAGCCGCCCATTTATTCTGGATTATTTGCACAAACAGGGTTGGGC, 1
CAACGCCGCTGCAGTCGTAGACCGTACAGGCAAAATGACTACTGCCGCTAAACGGCAAACGACTGCGGTTATAGGTCGTTG, 0
TTCAAATCCGGCCCCCGCAACCACTTTCCCTTAGAGTCCTTTTTCAAATATACTGTGAAGACTTCGGCCTTCGTAGTGGGA, 1
GCCGCGTGGGTGGAAGAAGTCCCGCCGCCGACGGACCAACCGGAAGAAATTCTCGAAGAACTTGGCGAAATCGAGAAACCG, 0
GGTGCTGTTTTTGTTTAGTACTCAGATTCATCGTATTTTTTGCTTACGTTGGGATTGAAAACGGGTCATTCTACCGCCATC, 1
TGTTTAAGTCGCGCAACTTCACCATCGGCTGCTTGTGTATCAGCCTCGCGTATATGCTCTACTTCGGCGCTATTGTTCTGC, 0
AACCAATGGGCTGACCGTCATTCTGTTGAGCGCGCTACCGTTCAGGCGATACAATGGCTGACCCGAGCACCCGATCGCTTT, 1
TTTCGCGGTTTAGGAGTAGAAATTAAACGCGAGATTAATCCGGATTTGGCTGAACAGGCGGTGAGCCAGGATGAAGAGTAT, 0
AATCGCGTTGGGTGAGACATATTAACCTTGCCGCGTCAGACAGATTCGCGTAAAACTGTCAGCCGCTCTAATGGCCACCAA, 1
CATAGTTTAAGTCGTTTCTGTGTCCGGGGACAGGGTCAGTCCGCGCTGCCCCGCATAAGATTGTCGGTCCTTTCGTGGCGT, 0
ATGAGATAAATCTCCCGTGGCTAACGACATCCCCCGTCGTTGTGTATAGAATATTCCCCCGAAGTTTAAGGTTGGCACCTC, 1
ATTTTTGGTCACATTAGGAAGGTGTGACTCGTCCAAAAAGTGGTGCTGGCCGCATGGTAGCCAGCCCAAAAAGCGTGACTG, 0
GGGTGATAAATGGTAAAAGTCATCTTGCTATAACAAGGCTTGCAGTGGAATAATGAGGCCGTTTCCGTGTCCATCCTTGTT, 1
CTGTCAAAGTCGTTCCTCAGCCTCTAGCGAAGCTGTCTTGGGACATGCAGACGGAAGTCCTGCTATAAGTGAAGCACTTGA, 0
TCACCAGCAAGAAGTGAAAAAACTGTGAGTAAGCGGGTGATAAATGGTAAAAGTCATCTTGCTATAACAAGGCTTGCAGTG, 1
TTCGGGACGACCCGCCACCTTGTCTTAAATGTGAGGTCGCGTGTGGGGTGGACGCTTCTCTGCGTCTCGCACCGTGCCAGC, 0
CGATTCTAATTAGCCAACAGGATTCGCGCCACTCATTTTTCTATGCTTATATTTACTTTTGCACCTTATTACTTCACTGCG, 1
GTGACCACGTGACGCTGGGTGAAATGCACTCTGGCCTCGACTTTGCAGCTGCAGTTAAGCTGACTGGTTCCCGCTTTGTGG, 0
TGGATGGTGAGTGTCTTTAACGCTATTGCGCTGTCAGATGTAACTCTGTAAAACAGATCAGGAAGGCGTAATTCATCGATT, 1
CAGCCCGTTATTCGTGTTGAAGCCGGTCAAGTACAACAGGTTCGATTTTTACTTCAGGCGACTGTTCCTCTGCAATCAGAA, 0
AGAGCGGCGTTTCTCGCCCTGTTCCGCAGCTAAAACGCACGACCATGCGTATACTTATAGGGTTGCTGGTGCAAAATCCAG, 1
GCTTTTCCGTAGGCGTCGCCGCCATTGCCCGCGCACGGATTTTAAAGGACTACGGGGTATTTCCATAGCGGTGGAAGTACA, 0
ACTTGTCTCTCCCAGCCAGGTCTGACCACCGGGCAACTTTTAGAGCACTATCGTGGTACAAATAATGCTGCCACCCTTGAA, 1
GTGCTGGTTTGTGACGGCTTTACAGGAAATGTCACATTAAAGACGATGGAAGGTGTTGTCAGGATGTTCCTTTCTCTGCTG, 0
TTTATTCACAAGCTTGCATTGAACTTGTGGATAAAATCACGGTCTGATAAAACAGTGAATGATAACCTCGTTGCTCTTAAG, 1
AAGTGACGGACACGGACACCGCTATTCAAGCGAGACCGCCCATTTAAATTACTGTTTCTCTCTGAGTACCTTCCTCACCAT, 0
TGCATTGAACTTGTGGATAAAATCACGGTCTGATAAAACAGTGAATGATAACCTCGTTGCTCTTAAGCTCTGGCACAGTTG, 1
GGGTCTATCTTCGTGCGTACCAAAATTGGTCTAGCATTCCACGCGTCTTATGTAATTGCAGCGCCCGTAGTTATACGTGTC, 0
CGCCTACAGAAATCTTACAAGACGAACACGTTAAGCGTGTATACCTTGGGGAAGACTTCAGACTCTGATAGGGTAGAAGTT, 1
TGCTGTCGCTCTACAAGCTCACCGATGCCCGCGTGGAGGCCATCAGCCGGCAGCTGATTAAGCACCGCGCGGCGCAGGGCG, 0
GCCTGCACAAAATTCCACCGTTGCTGTTGCGTCGCAACCGACAATTACGTATTCTGAGTCTTCGGGTGAACAGAGTGCTAA, 1
CTCTAGTATTACTAGCGGCCCTAGTCGCCGTGGTCTTAGCTTTGCGGCTTTCTCCCGTCTAATAAGTATAGATGGCCAACT, 0
AGGCTGTTTACTTTACTAGCAATACGCTTGCGTTCGGTGGTTAAGTATGTATAATGCGCGGGCTTGTCGTAGTTGACAGCA, 1
ACGGTCGTTCAGCGCGTCGCGGAGTGCGTGCTTCAGCTACCACTAGCGGGCAGGCCATTTCAACCGTAACCGTTACTGCGC, 0
AAGGCTGATTTTTTCGCATATTTTTCTTGCAAAGTTGGGTTGAGCTGGCTAGATTAGCCAGCCAATCTTTTGTATGTCTGT, 1
TAGTAGCGCTGAAATAGAAAGTTAAGCGCAACGTTTATGTAACGGGGCGCTGCGACGTATAAAAGGCCCCGCAACCAGTGC, 0
ATGCGGGTTGATGTAAAACTTTGTTCGCCCCTGGAGAAAGCCTCGTGTATACTCCTCACCCTTATAAAAGTCCCTTTCAAA, 1
GGAGTCGATGCGCGAACGCTACGTCTTTACCGATGTGCAGCTACGCGGCTATTACCCGTCCTATGTGTTGAACGAGTGGGA, 0
AAAGTCCCTTTCAAAAAAGGCCGCGGTGCTTTACAAAGCAGCAGCAATTGCAGTAAAATTCCGCACCATTTTGAAATAAGC, 1
ATACGAGCCGGGAAGCTTCACGCCGCTCATCCGGGTCGAGACAGAGAACGGCGAGCGGGAAAAAGCGCAGCGGCGCAGCCT, 0
TCAATTATACGATCCATAGCTCTTGCACTACCTTTGCATCACTGGCATGTTTAACATGGTTTTTACATTTCTCACTGAGCA, 1
TGGTGACCGTGTTCCGCTCCATCTCTGAAACCATGTTTAAAGTGACTCACATGGTGATGCGTTATGCACCGGTGGGTGTGT, 0
GTCTGATCGATATGCTGGAAGATTGCGACGACGTGCAGGAAGTTTACCATAACGGTGAAATCTCTGATGAGGTCGCAGCGA, 1
GCGCGATTACGGGAGTCTGGCTCTGATAGTATGTTGTGAGGCGCGAGTATATTTTCGACACGCGCAAGCAGTAGCCAATTT, 0
AGATGGACGTATGGGCAAGGATTATGGTTTTATTTATCATACAAATAAATATAATAGGCGCTTCCGATGTAGACCCGTATT, 1
ACGGTAAAACCTGGCTGCTCGAACGCCCACTGCGCGCCGACCTGGCGCTAATTCGCGCTCATCGTTGCGACACACTTGGCA, 0
ATCGTCGCGACAAGACCACCGGTCGTATGGCAAGTTTCATTTGGCTGATATAACCTAAAGAATCAAGACGATCCGGTACGC, 1
GTCTTTCAGTTTTTTAAGGTCGAGTTTCGGTTTCCTGAGCAAGTGGACAACGTCCATGAAGAACAGCATGACAAAACACGA, 0
CCACGGCCTGACGCCAGTCGGTGGCTTTACGTTGTGCCTGTACCCATTTAATATCGTTAATCATCCGTCGTTGACTCCATG, 1
ATTCGTTTGTTTAGCGGCCAGGCGGGGTAGGGCGTGACGTGAAGTAGTTTGTGGTTATTACGGACTACAACTAGCGTGTCG, 0
TATTGATTTCCGTGGCGCAGAAAAAAGCAAATGGCACATCTGTTTGGGTATAATCGCGCCCATGCTTTTTCGCCAGGGAAC, 1
TTAGTCGTAGAAAGTTACGAAGCGCCGCTAGGTCGCAAAATATTTCGAAGTAGCCCTGCGGTCGCAATAGTTAGTAGGCAA, 0
GCCCTTAAATTCTCTTTTACTTTTGATTTACAGAGTAAAGCGTTGGGATAATCTATCTTCCAAGTAGATTATTGTATTTGA, 1
GACGCCTAGCCACATCTCCAATTTGTGGCTGCTAGGGCGGCAAACGTAATGACACGGCCACTTAGGTGGGACTATAGGCGA, 0
AGGTTTCGAGCAAGCTTCCGCGATTATGGGCAGCTTCTTCGTCAAATTTATCATGTGGGGCATCCTTACCGCTCTGGCGTA, 1
GTCTGAAAGAGCTTAAATTACTGGAAGCATACGGCCTGGATGAACTGACCGGTCCCTTTGAAAGCATTGTTGAGATGTCAT, 0
GATACAATGCGATAAAATTGCCCTTGCGAAGGTCATTCGCTTTGGTTAGTATTCACACCCGCTTCAGTGGGAAAGATTAAA, 1
CGCGGGACCAGTTTACGCCGTTGAAGCTTTCTCGTTGCCCATGCTCAGCTCAGAAAAAGCTTCTACTCGCGCTACAAAAAT, 0
GTTGATACAATGCGATAAAATTGCCCTTGCGAAGGTCATTCGCTTTGGTTAGTATTCACACCCGCTTCAGTGGGAAAGATT, 1
TGGCGCTTCGCCGTCCGGTCAGTGGCGTGATATCGCCAATACCGGATTACGTCCGGTGATGACGCTAAGCAGTGAGATTAT, 0
GTGTCACGCTTTTACCAGGCAATTGTCGATTGCTCTAAATAAATCCTCTAAACCAGCATATTCATCCAAGAATTACCTTTG, 1
CAAAAAGCATCCGTCGTTGTCGGTCAAGTTGAAGACTTGGCCATCGCTACTTTTAGTCAAGGCCGACTGGCCGCGTCAGAA, 0
TTACTCATTGCGATGTGTGTCACTGAATGATAAAACCGATAGCCACAGGAATAATGTATTACCTGTGGTCGCAATCGATTG, 1
ATTATCTCTTCTCCAGCCAGTATCAGGCACTGGCTATTGTTGAAGAGGTTGCGCGAGATAACGTGTTTATTCAACTAGATA, 0
CAAAATTGCACGGACAGGGACTGTTAAAATGCCAAATTTCCTGGCATCATGGCAACCATCTGAACGGAGAGATGCCGGAGC, 1
AAGGGCGTAGTCTTAATGCACCATCATGCAACGCGGAACGCGTAGACAAAGAAGTAAATTACGGACTGCACGAAGCGAAAG, 0
CAATAATTATCATTAAAATTCTTCTTGACCGTTTTACTCCAACTCCCTATAGTAGCGCCCCGTTGCCACCCATGAGGTTTG, 1
TGCTTCATTTTGGTTACGCGTTGAGGGGGCGAAGTGGGACTACGTCGGAAAGTCGCGCTCGCCGTCGCAGTAGGTGGTATC, 0
GCGATTTTTTCAAAAAGTTTGTTGACCTCAGGTCATGATTTCCCTAAATTAGCGCCCGTTCCAGCAAGACAGGAACGACAA, 1
CGCGGTCGAGATGCGCACCGTGGACGTTTAATGGCAGCCCAACCAATGCGCGGGCTAAGACCGAGGTCTTACGTGCCATGC, 0
ACCCTTTACGCCTCCTCGTTTGCCCGTGGACGCACACGCTACACGCCGCTAAAACGCTGGGCGCTAACGCAATAACAAGGA, 1
TAATGCAGCTGGAATCACCACTCGAAAGTGTGATGGCAGCGGCGAAAATCGCCCATCAAAATAAGACTATCGTTGCGCTTA, 0
AACTGACGCATGGGGCACCCCCTTGCTTCATCGTTAGGAATTATTGACTTAATATAGGGAAAATAAAATTGCTGTCTTTTG, 1
GTGGCATTGGCTGAACACCGCCATTTTCGGCGTGCGGCAGATTCCTGCCACGTTAGCCAGCCGACGCTTAGCGGGCAAATT, 0
TATCAGGCATATCACCTCAGAATCAGATGAAAACTATAAAGAAATATCTATTATGGTTTTAATATTTGTTGATAAGGATAG, 1
TAGTGAATGGCCCTTGTAGTTGTATGCCGGACGGACTCACTAACGGTCGTCGTATAGCCTTCGTAGAAGTTAGTGGTGGCC, 0
ACATCAGCGGAAGTGGCAGCAACATATTGCCAATCACTTTTTTCAGTGTAAAAAGCATCCTTTCTGGTTCCTTTTTTAACC, 1
ACCCGTCACTACGCACACGTAGACTGCCCGGGGCACGCCGACTATGTTAAAAACATGATCACCGGTGCTGCGCAGATGGAC, 0
AGCCCCCACGTCCATTAATAATGCATTTGCATTACCTTAGTTCAAGCTTATAATTTGAGCAGAAAACAGGCTGTAAAAGGA, 1
TTAGGTCTGGAGCTTCCATATCTGTCTATGCTTTATTTGCTGGCAACCTTCCTTCCCGTCCTTGCGCTTGCTATCCGTCGC, 0
TACTTTCGCTGCAATAACATCTCTGCGAGACGGCTTAACATGCCTGTTGTAAACTGTGAGCCAAAGCGTTGTTTAACCAAG, 1
GCCCGCAAGTCTTTCGTGCTGCAATTGGTGGACGCCCTAGTGCAGCGGTCGCGCCGCTTAGTGGTGAAATAGCGGTTACGC, 0
TCTGCCTCTTTTCAGTGTTCAGTTCGTTAATTCATCTGTTGGGGAGTATAATTCCTCAAGTTAACTTGAGGTAAAGCGATT, 1
TGGCACAAGAGACCGATATTCCCGCATTACGTCAGTTAGCCAGCGCCGCATTTGCGCAAAGCCGTTTTCGTGCGCCGTGGT, 0
TAATTTCTTTTCCATAAATCGCTTTACCTCAAGTTAACTTGAGGAATTATACTCCCCAACAGATGAATTAACGAACTGAAC, 1
TTTCGCACTTAGTAGCAACTCTAGTTGGCTAGGGTGGGTCGGCGCTTGTGCGTATAGCCATACTAGTTGGTGCTAGTAGCG, 0
TTCTCGTGGTTTCGCCGAACTTTCACACTTACGTTCGGTTATGTGCTTAATAATGTTATGAAAAAGAAACCGGTTGCGCAG, 1
CACCATGCGGTACTGACGCCTTCTATAGGTCGTAGTCTGGCGGTTAGTCGACTGACCGCTGGTCATGTCGTTATCAACAGC, 0
ACACTTTCATTGTTTTACCGTTGCTCTGATTAATTGACGCTAAAGTCAGTAAAGTTAATCTCGTCAACACGGCACGCTACT, 1
CTGGCGAACGCTTATTTGCAAGGCGGTCAACCACAAGAAGCGGCCAATATTCTGAATCGCTACACCTTTAATAATAAAGAT, 0
ATCTTTCATTTTGCGATCAAAATAACACTTTTAAATCTTTCAATCTGATTAGATTAGGTTGCCGTTTGGTAATAAAACAAT, 1
ATAAACGTATTGTGTTCGTGATCCCGTGGATGGACGAGTTTTCCATCATCGGCACTACCGATGTCGAGTACAAAGGCGATC, 0
ATTGACCTGAATGAATATACAGTATTGGAATGCATTACCCGGAGTGTTGTGTAACAATGTCTGGCCAGGTTTGTTTCCCGG, 1
CTTTATCGAAGAAGAGTTCGAAGCGGGACTTGCCCTGCAAGGCTGGGAAGTTAAATCCCTGCGCGCAGGAAAAGCCAATAT, 0
CGAAAAAACTAACCAAAACTTTGAATGACACTTTTCGGTTTACTGTGGTAGAGTAACCGTGAAGACAAAATTTCTCTGAGA, 1
CGACGAGCTCGTCCACCGCCTTTAAGTACTACCACCACGCTAGGCCGTCCCGCGATAGGTCCCTATTAGCCCGTTTGTCCG, 0
CAGAAAAAGATACACAAAATTTATATTTGGAATTTTCTTGTCTCTCCGACAGACTGACCGAATTGTTATCAATGTTAACAA, 1
AAAAACTCGCTGAACAATGTGCTGACTGTTCGCGCGGAATTAGGCACGCAGCTGAACGAACTGGAGTCGCTGGATTCATTA, 0
GACTGTAAATAGATTAAATTTTGTGGAAATATAATAAGTGATCGCTTACACTACGCGACGAAATACTTTTTTTGTTTTGGC, 1
TAAAAGAAGTAAGCGCGGTCCACCGTTTAGCTACGGTGATAGACTATTAGGTCTGATAAACTGTGTTATAACGCCTATTTT, 0
CGAGGCTCTTTCCGAAAATAGGGTTGATCTTTGTTGTCACTGGATGTACTGTACATCCATACAGTAACTCACAGGGGCTGG, 1
TTAACTAACGGGTAATGAAAGGTCGTGTGTCGGGACAAGTTATACGTCAAGTTGTTTCCGAAATTATAGGACTGCGCCTCA, 0
TTGCCCATTTTATTCTATTTTTAGCTGGACTTTCCCCATATTTACTGATGATATATACAGGTATTTAGCGCGGTGCGGATG, 1
GCAGTGCGTGCGATGCCTATTGGACGAGTAGTTGTGTTGCATGACGAAGTAAGTCGTAGTTGTAGTGTGTGGCAAGTCGTT, 0
ATGACGGTTATTTGCCGGGGAGACTTCTGCTTCGAACGGTTGTGCAATAGAATGCGTGTCAGTCATAACTGCTATTCTCCA, 1
TATGCCAAACTGGGTAAATTCGTCCGTCGCTTGCTGCGTCGTATTACGCTGATTGCTGCGCAAAATGAAGAAGATGGTGCA, 0
GCCATTTGATTCACAAGGCCATTGACGCATCGCCCGGTTAGTTTTAACCTTGTCCACCGTGATTCACGTTCGTGAACATGT, 1
GTATGTGCGCCGTACCGACGTAGTCCGAACGCGGGTAACACGTTATAAGGGGTGACGACGGAGGGCATCCTCAGACCTGGC, 0
ACGCGACAGCGCGCAATAACCGTTCTCGACTCATAAAAGTGATGCCGCTATAATGCCGCGTCCTATTTGAATGCTTTCGGG, 1
GGGCGTGACGTGAAGTAGTTTGTGGTTATTACGGACTACAACTAGCGTGTCGAGCGCGTTCGGGACGTTTTTGAGACCGCA, 0
CGATTCACATTTAAACAATTTCAGAATAGACAAAAACTCTGAGTGTAATAATGTAGCCTCGTGTCTTGCGAGGATAAGTGC, 1
GTACAGTCGTTACGCGCGCCAAAGTTAAAACGCGCCTAGCGTCTGCTATTAAAAGCGGGGCAATGCAAATCGCAATTAATG, 0
TTCACTGATCCTGATCGTCTTGCCTTATTGAATATGATTGCTATTTGCATTTAAAATCGAGACCTGGTTTTTCTACTGAAA, 1
TTTTTCCGCTAGTGACCGCACCGACTGACCGACGACAGCTTCTACCACCTCGACCGGACCAAAGGGGTCCTTTCCGGCATT, 0
GCCGTAAGCCGTTCATCCTGACCAGTGCCGCTGTTCATATTTGCTCATTAAGATCGCTTCACTAAACCATAATTCTACAGG, 1
GCCTAGACCAATGCTATCCACAACATCAAGTCAGGTAGCATTCGGTCTGCCGACGCGTAGACTAGGTCGCAGTACAACAAG, 0
TATATGTAACAGATTATTACAAAGGACTTGTCTGAAAGTGCAAGATAGTGAACATTACCTGCCGTTTCCCCTCCCACTATA, 1
ACGGCAGCTATCTCTTCTTAAATTACGGTAATAGCATCTTGCCCAATACGCTACGTCTATAGTGTTAAGGCCGGAGACGCG, 0
CTGCGGATTAAGCGCAAATAGCGTTTGCTGTGTTATTGACAGTTAGCATAAACTAGGTGTGACGTTAACTATATGTAAACA, 1
CATGGGCTAAGTCTCTACTACGCCTTGTCTGGTTATAGTGGTCACGCCGACCGCACTCATGGCGGTGTGTTGAGCCATCTC, 0
TCGCTGCGTTTCGGGAACGTTCCCGTTTTTAAATTTTTCCGCGCAATATATTCTGCAGCCAACCAAAAATGTCATCTGCCA, 1
GCGGAAGGCAAAGTTACGCGCAAGGCAGAAAGGCCCATACCAGCCTTAGAAAGTGTGGGTAGGTCCACTAAACGCGGACAC, 0
AACGATAAACCAGACTTTACCCATTGCTGAATGCACGGGTAACGTTAGGCTCAAATAATTAAACAACACGTTACAGGACAA, 1
CGGTTGCGGACGCCGACTATTAGAAGTTAAAAAAGTTAGTCGAATGCGGGCGGACGCACATCGAGGACGAAACTTTGAAGT, 0
AACCAACGATAAACCAGACTTTACCCATTGCTGAATGCACGGGTAACGTTAGGCTCAAATAATTAAACAACACGTTACAGG, 1
CATTAATAAACCCGATGGGCCAGCAACAGCAGGGATAGATGATTTGGGTGAAATTTTAGCTAAGATGAAACAGAGAACATC, 0
GCGCCGCAAATAATAAGGAGAATCCAATAATATTCGTAGCATCTATGGCGATATAATACCTGCTGACAACTAAACCAACGA, 1
CAAAATTGTGACCAGCTTACTGCTGGTTTTGGCCGTTTTTGGCCTTTTACAACTGACATCAGGCGGTCTGTTCTTTAATGC, 0
GCAGGCGGAACACCGGAAGAAAACCGTGACATTTTAACACGTTTGTTACAAGGTAAAGGCGACGCCGCCCATGAAGCAGCC, 1
ACATGTACTCCACTTATGAAGAAGAGTGCGAAGCGAATCCGTCTACCGACCGTGAAAAAATCATGGTGCTTGGCGGCGGCC, 0
TGGCAAATATTCTGAAATGAGCTGTTGACAATTAATCATCGAACTAGTTAACTAGTACGCAAGTTCACGTAAAAAGGGTAT, 1
GCTGTAGGTCGCGGCTGCGTTACTGGGGCGGCACGTTTTACGAAACGCGGGTCAACGGGTGGTAGTAACCGACTAAAAATT, 0
GCCACGGAATGGGGACGTCGTTACTGATCCGCACGTTTATGATATGCTATCGTACTCTTTAGCGAGTACAACCGGGGGAGG, 1
CCGTGCAACGCGTAGTCTAGGTCCATCGTCAACTCAACGAGCCAATTGACGAGCGCCCACTCACTCGCGACTGCACTACGG, 0
CTACGGATATAACTACGGCGAGGCTATCGATCTCAGCCAGCCTGATGTAATTTATCAGTCTATAAATGACCTTCTGCCCGC, 1
GTCAGTGCGTGAAGCCACCACGGCCTCCGGCGTGGATAATGCAGCCTCCCCCCGACTGGCAGACACCGCTGAACGGGATTA, 0
ATCATACCTATTGAATAAAACAGATTGTTGTCTGGAACAATGTCCCCGATAATATGTAACATATTAGAAACATACCGGCGT, 1
GTTTGGTGCCAGTTATCGCTATAGTGGCGCTGGAGTCGGTTATCAGGTTGCCAGTGTGGTTGGCGGTGGATTTACACCTTT, 0
AATTGACCGCTATCCTGTAGTGATGTTGCCAGAGTTACGCGCGCGTAAAGTAAGGTAAATAACTGAGTGGTTATTTTAGGG, 1
AGCAGCCTGCAGCTGGATTACGCAACAGTAAATCCTTACACCTTCGCAGAACCCACTTCGCCGCACATCATCAGCGCGCAA, 0
TTCGGGACGATTTTGTGCGTCCCGCAACATCTTTCCCCGTCATTTTGTTACTCTGCTTACATCACCTGGATTGATAGTAAA, 1
GCGCAGCTTCAGGCATTGCAGGATAAAATCCGCGCTAATCCACAAAACAGCGAACAGTGGGCGTTACTGGGCGAGTACTAT, 0
AAATGATAGAACTGTGAAACGAAACATATTTTTGTGAGCAATGATTTTTATAATAGGCTCCTCTGTATACGAAATATTTAG, 1
ATCAGTAATGTTGCGCTCACACATTTTGATGGCCGCGTGTTTGGTGCGGCAGTGCCAGAAATGTTCGATGCCATTTTGCTG, 0
TTGCCGTTCGCTCCTGAACATCCACTCGATCTTCGCCTTCTTCCGGTTTATTGTGTTTTAACCACCTGCCCGTAAACCTGG, 1
CTTTTGCAACGCGGTCTATTGCCCCATTTATCGGCGTCGGCTCCGGCGATTAAACGTCGAGGTCAAACCAAAATTTTAGCT, 0
TTACACCATATGTAACGTCGGTTTGACGAAGCAGCCGTTATGCCTTAACCTGCGCCGCAGATATCACTCATAAAGATCGTC, 1
ACGTAATGGCGAATTCACCGTTAACATTGCGCTCATTGACCATGGCAAACCGATTTTAGGCGTGGTGTATGCGCCGGTAAT, 0
CAGTTCATTTTTCTCAACGTAACACTTTACAGCGGCGCGTCATTTGATATGATGCGCCCCGCTTCCCGATAAGGGAGCAGG, 1
AAGGCAAAGGCGTCTCTTTGTCAAAAGCGATCAACATCATTGAGAACGGACTGCGGGTGAGTCTTGATGAAGAGAGCAAAG, 0
TTTTACCACTTCATGCGATTGTTGCGTTTTTGTTGCGTATTAGATCACTTAATTTGCTTTACATCTCCCGTAAACACTTTT, 1
TTTAGGTGGTCAACGGCGGGCATCGGCCACTCGCAGTCTTTGCCGCAACAGAGATTGGGAAGCGCGTCTCAAAGGGTCCGA, 0
GCGCAGTTTGAGGTAAACCTATACGCTTTATTCACATCCAATGCCTGATATACTCGTTTGTCTTGCCAATTACGGAGTAGA, 1
CGTTTGAAGATGAGCACGGCACTTACATCATGAACTCGAAAGATCTGCGCGCCATCGCCCATGTAGAACGCCTGACCAAAA, 0
ATTTGCGTCATGGTGATGAGTATCACGAAAAAATGTTAAACCCTTCGGTAAAGTGTCTTTTTGCTTCTTCTGACTAAACCG, 1
GGATTCTGATCCTCGATGAACCTACCGCCTCGCTTACCCCTGCGGAAACCGAACGCTTGTTTAGTCGCTTGCAAGAGCTGC, 0
TATCTTACAAATGTAACAAAAAAGTTATTTTTCTGTAATTCGAGCATGTCATGTTACCCCGCGAGCATAAAACGCGTGAAT, 1
AACTCCCCGGCGATGATTGAACGCTGCCGTCGTCATATTGACGCCTATAAAGCCCCTACGCCAGTAGACGTCATTGAAGGT, 0
TTCCCTCACCCACGCCGTCACCGCCTTGTCATCTTTCTGACACCTTACTATCTTACAAATGTAACAAAAAAGTTATTTTTC, 1
ATATCTATTTGTGTACCTTCAAAAACGGTAATTTGTTGACGACAAGAGCCCGTCACCGTTAAAGGCCGCGCAATTAGTGAC, 0
CCAGGTTTTGCCTGGACGCTATCTCAGGCCTGATTTGCTGCTGATTTTTACAATGCATGCCTCACGCAGGTATTCATTTCA, 1
TCTGATGCCGTTTTAGACGCGATCCTCGAACAGGATCCGAAAGCACGCGTTGCTTGCGAAACCTACGTAAAAACCGGCATG, 0
TTTTGACTAAAGTCAACGAAAAGAATATTGCCGCCTTGAAGAAAGGAGGTATAATCCGTCGATTTTTTTTGTGGCTGCCCC, 1
CCGACGCCCAAGGAAGGCCCTTGTAGGTCTACCTTTATGCCGCAAAAAACTTCACTAAGTGATGAAGGCGTTACCACGGCA, 0
TTTATCTAACGAGTAAGCAAGGCGGATTGACGGATCATCCGGGTCGCTATAAGGTAAGGATGGTCTTAACACTGAATCTTT, 1
TGCAGGCGTTTGACTGCGGCCTAAGTCCGTCAAGAACAAGGTCAAACTCACCTAGTTGCGGCGCTAGGCGGTTGTTTGCGT, 0
TTACGCTGTATCAGAAATATTATGGTGATGAACTGTTTTTTTATCCAGTATAATTTGTTGGCATAATTAAGTACGACGAGT, 1
TCTCCCTGGGTGAACGTCGTGCGAACGCCGTTAAGATGTACCTGCAGGGTAAAGGCGTTTCTGCAGACCAGATCTCCATCG, 0
TACTGCCGCATCTGGAAATTTCCCGGTTGGCATCTCTGACCTCGCTGATATAATCAGCAAATCTGTATATATACCCAGCTT, 1
CGTCTCGGTCTGCGCAGTGCCAAAGGCCCCAATTCAGGACTGGGCAGTCTAGGCCTTTCAACATGTCCTAGTGGCCATCCC, 0
TGTGGTTAACCAATTTCAGAATTCGGGTTGACATGTCTTACCAAAAGGTAGAACTTATACGCCATCTCATCCGATGCAACG, 1
TGCGCTTTCACTACAAGCCCCGTGTCCTGACATCATCCGCATCAATCGTTTTGCGTTTTATGAACGGGCGCAAAAAGCCTT, 0
TCTGCGAACAAGCTTTGCAGATTTTGCCACCGCTTTCACAGAAGTGGTAGACTTCGTTCCTTATGAAGATTCTCTGAAACA, 1
ATTCGTAAGCAACTGCTGGAATATGATGACGTGGCTAACGATCAGCGTCGCGCCATTTACTCCCAGCGTAACGAACTGTTG, 0
CAAGCTTTGCAGATTTTGCCACCGCTTTCACAGAAGTGGTAGACTTCGTTCCTTATGAAGATTCTCTGAAACAACTGGCGC, 1
GTTGCCTGCTATTGAACGCGCCAGTTGGTTGCGCAAAATCTCCGCCGGGATCCGCGAACGCGCCAGTGAAATCAGTGCGCT, 0
AGCGCAGAAAATTACGTTTTGCCTCTTGCCACCTTCCCACTCTGCCGCTAATATTCGTCCCCGTTGTCACCTACAACGTTG, 1
AAACAGGAATATCTCTGTTGGGGTTTCCGGCCAGCAATGGGGAGTTGGTTACAGCCTGAATTATCAATACAGCCGCTACAC, 0
AGGCTCAACAGCTACCTGAATACTGATAACGCACTTACTTTGACGTGCTAGTGTATCATTTCTTTCGCAGCAATCCGACCC, 1
TTCTTCTACCCTGGCAACCACCGGTTTCTCCACACTGTGGGGCTACGCGCAACTGCTGGTCGTGCTGGTTGGCTGTATGTT, 0
ATTTTGTGTATAAAAATCATTCGGGTCGGATTGCTGCGAAAGAAATGATACACTAGCACGTCAAAGTAAGTGCGTTATCAG, 1
TACAACGGAACTACACTCCTTAAGTGAGATGGACCGAAGACATGTAGTCTCTATTTTAGCCGAAATAGCTAATGGCTATGA, 0
ATAGCCAATTACCGAATTGTTATCTTGCCTGCTATTCCGTTAGCTGTAACACTTCCTCCTGCATTATTGGAAAGCCAATAT, 1
CCTGTTCCGTGGACGGTTATACATCAAGGACGTTGGCGCTTTTGAATTCGATAAGGGTAAGATTCTTATCCCAAAAGTGAA, 0
GTGTTTATGTATGTCGGATATCTGGTGGTGAAATACTTTATGCCATGATAATTTAATACGATGTATTTATTATATGGAGCA, 1
TGTTAGGCGCAGTCAAATGGCGAATTGTATAGCTTCTTGCCGACTGCCAATAACAGGCCTATTGTGTCGCATTGTAATTCG, 0
TACAATCGTGCGCTTGCCTATTCCTGTACCAAATGTATTACCGGGTATATTATCCATTGTGTTTATGTATGTCGGATATCT, 1
ATCGTGCGGCCTGACGGTGGAGCAGATGCAAAACCAGATGGACCCGGTGTACACGCCGGCGCGAAAAATCCACCTGTACCA, 0
CACATCACCTTACCATTGCGCGTTATTTGCTATTTGCCCTGAGTCCGTTACCATGACGGGGCGAAAAATATTGAGAGTCAG, 1
CCGTTGTACCATTACTATTTAAGCCGTAGAAATCGCCGGACGCGGCCCAACCGCCGCCCTCAGCGTGGAAACAGATGGTCT, 0
GACACAATTTAATCGACAATAATGGTCGTCGCCTCGCTCGCAGTGTGCTAACGTTTATCTTCTTTAAGCCCCTGGTAGAAG, 1
AAGGTACGGGCGGTCTGGTAGGCCGGAAGTCATAGTGCTTGGTGGTCTGCCTTCACTGACGGGACCAGCAGAAGCTCACAC, 0
TTCACCAGTTAAATTGATTGAATGAATATACAGGGAATAATAATTTCTATTTTATATTATTCCCTGTTTTAATTAACTCTA, 1
GGTAGACCGACTCTCTTTTCTGCTGGCGGTTGCCACGCTGAACGGCGAGCGTCTGGATGGTGAGATGAGTGAAGGCGAGCT, 0
ATGAATATACAGGGAATAATAATTTCTATTTTATATTATTCCCTGTTTTAATTAACTCTATCAGGGATGGTTTATGTTTTT, 1
CACCAGTCAGCAACGGTAGATGAAGAAACCTATCGCGCATTGCACAACGAACATCGGTTGATTGCTGATGTGGTCTGTTTT, 0
TTAATTGCTAAAAGCTATAACTGTTAAACACAATACAGTGAAAAGTTTTAGACTGAAGGCTCACTTTGCAGAGGGAAGCGT, 1
ACAATAATAAGCCGCTGCCGTTTGGGGCGATGGTGACATCAGAGAGTAGCCAGAGTAGCGGCATTGTTGCGGATAATGGTC, 0
TGATTGCCGCACCGGCTGGGAAATAGACCCCGTCGCATAAATGATTATGATAAGATTTATGCATTCATAACCCGATCCATC, 1
AGTCACTCGACTGCCTTGACAACAAGGACACGAAGTAGAAATTTGACGTTGTGTAGCTACCAGCGGTCGCGACTCGGCCTC, 0
GTAAAGATGGGTAAAACTTCTGGGTGCCCTTACGCATTATCATTATGCTGCTTAATTAATTACATCTGTCATAGAGAGTGA, 1
GCGCTAAAGATAGTTTTCTGGTATTTGGCGATATGGACCTTATCGAGATGCAGCCCGCATTTTCGCCGCGAGGGTTATTGG, 0
TTACAAATTCTTTGCACTTCCCTGCACTATCCGACACTGTCACCATCCATAATTCAGGCTTATCTGTTTATTACAATAACC, 1
TGCTTGGGTGGCCGCTGTAGTCCGGCTAGTCGCCCAGTTTCTATGGGTTTGGTCCACGGTCTGCAAACTAAGGCTTTCGCT, 0
TTAAAGCGCAATAAGTCGTTGTCTGCGGCATTTTTGCCGAGTGCCGTGTATAATAGGCAAAGTTATTTCCATTTCTGCAAT, 1
AGGTATTCTCCGTTGAACTGGGCTGGCTGCCTACCGTGGGAGCAGACAGTTGGCAGCACTACATTTTACCCTCCCTGACGC, 0
AACTTCGGATTTCTATGAAAATATTGACGTAATTTTGCTTTTCTCTCGTTAGAATAGCGCGCACAAGGAACTGTGAAAAAG, 1
CTGCACGGGAAATCCGGACCAGAACGGTATTTACCAGCACTCGGTTTTTCTGATCCTCGCCGGGGATAAAACGGTCAGCTC, 0
GATTAATCGTCAATTTAAGAGAAAGAGTTACACCGTCACCACTTCCGTGCACTGTATAAAAATCCTATACTGTACGTATCG, 1
TGATATTCATGATGAAAATGGCAAAGCACCGCTGCTGTCGGTATTCGGCGGTAAGCTGACCACCTACCGAAAACTGGCGGA, 0
ATGAAGAAAACTTGCGAGGTGTCTCGATGAACTGAAAAATGGCACAGTATAATTTATTCTACAGGTTATATTGGAAGCAAA, 1
ATCACAGCGGGACGTCTTTGGTGTCGTCAAGTACCTACTACCTTGCGTCCACCGTTGCAAATCAACAGTGGTCGCCCTTAG, 0
GCGGCGCTCACTAAGTCCTGGAGCAACCGGCAGGCGATTGAACAGTTTGTAATTAACGCTGCCTGAACAGGCAGGGCTATC, 1
CGCCCCCTATACGTTATTAAAAAACCATGCTGACAGATTTAAAAAATATTCAGCAGAAGAGCAGTACGAAATTGATTTTCA, 0
TGCGCATCTTTTGTCTCGATATACATTTTCTGACATCCTCATCCGCTATGCTACAGGCACTAAAAATGGTTATTGAGGAGC, 1
AATTGCGCTATCCTAATTGACGAAGTATTCCGTCAAGCTACCAACTTTGTGAGACGTTGTGGTCCCGTAGAAATAATGCGT, 0
ATCTTTTCACAGTTTAAATTCCCCCGCACGCTTAGCCTTAATATCAGTACATTATTATTTACTAAACGCTCGCCTTAATTA, 1
CGACGAAGTAGGACGTATACACATTGCCACGCTAGCTGAAGTAGGGACTCAACTAATGCGGTACGAAGGTCTTATGCTGCC, 0
GCTAAAGAAACCGTATACGCCGCAGTGGTAAGGTGTGCTTACGTCCCTTATTATTCATAGTGAAAGCATGCCGGATTGCGG, 1
TAGATAAAGTCACTCCCTCACAGTGGGCAGCAATAGGTGTGCTGGGTAGCCTGGTATTTGGCCTGCTGACGTACCTGACAA, 0
GATTTTCCGGCCTTTTTTATTACTGGGGATCGACAACCCCCATAAGGTACAATCCCCGCTTTCTTCACCCATCAGGGACAA, 1
CACCTATCCACGCGCCAGTAAAACCCGCGATGTCATCGCAAAATTACCGCTGGCATCGTTATTGCTGGAAACCGACGCGCC, 0
GCACGGTAATGTGACGTCCTTTGCATACATGCAGTACATCAATGTATTACTGTAGCATCCTGACTGTTTTAGCATAGCTTT, 1
GCGCCTGCCGGTGGTATTTGGCCTAGCGGGTGGTCGCCTACTCACTATACCCGGTATACGTGCGCCTAGACCACGCATGCA, 0
CAACACTTTTTGCAAAAAAATGCATTTGACTCGCATTTGAAAGTCAATGATGTTGAAAGGGACATTTACCCCAAAGAGGAC, 1
GTGGTCGTAGTCGCTAAGTAACTCATTAACTAACTAAGCGAGTGCTAAGCCAAGTTATGGGTGACGCGTCACAAACAATTT, 0
TCATGTAATTGATTGATTCCTATCAAAAAGCGTATCTCCCTGTTTTTTATGATGGCTTTGTCTCGCAGAGACGTTTGCAGC, 1
TGCCGTTATTGGACTTTCACCGACGGTAGCGGCCTTTGCACCTGAAGGACCTCCCTCTCTCGCAAGTAGTTGTGCGAGACT, 0
AAACTTGATTTCAAATATATCGATCACTTTTTAACAAGGCAATCTGATTGATGAATTTCAAAAGACATAAAAATCAATTGG, 1
TTTTCCGCGATTACCGCGCGAACAAAATAAAGTCCATCGACCCAGGATTATTCGACCAGTTGTATCGCCTGCAAGGGTTGT, 0
TCTTTTGAAATTCATCAATCAGATTGCCTTGTTAAAAAGTGATCGATATATTTGAAATCAAGTTTCGCATATTGAAATTTT, 1
ACGAAAGAGGTGTTTCTATGGCAGGACTACGGGACGAAGTAATTTCTTGGTCTACGGCTCGCCCATCAGAAGGTCGCTTTG, 0
CTGCTCTCATTATCTCTCTACCCTGAAGTGACTCTCTCACCTGTAAAAATAATATCTCACAGGCTTAATAGTTTCTTAATA, 1
GAGGGCGATTTTCGTTCCAATTTGCATCGTGGCGGCGCGGCAAGCGTCGCCAGTATCACACCACAGGAGCGTGAAATCGCG, 0
AAAATTTGCCAATGTCGAGCCTGCATGTTGAAGGTGAGAAAGTTTCAAGGAAAAGACTACGTTAGAATATAAGAATGACTA, 1
GGCGGTGAGGCGTTGGCGGCGGCAAATGCAGACCCGACGCGTGTTACAGCAGATGAGTGATGAGCGGTTGAAGGATATCGG, 0
TTTCAGCTAACGGGCGCTCGAGAATAGGCGCAGAATCGACAAACGGTCTAAAATTCAGCGAAACACAATGTTGCTGAATCA, 1
AATAGTCGTGTAGGAATTACTTGTGGTATACCAACTCCGGCTTGTTTAGCTATCTATTTAGTAGCGACAGAAAGTCGTAGT, 0
CGAGCGCGCAGCATACCGTGACGTGCCATCCAGTCCATTTCGCCGTGGTATTGTTTGTCCAGCCATGCTTGCAGTTTGGGC, 1
TCGCTATCGCCACAGAAGCGCTGCATCTGTATGAAGATTTAGTGATGTTACCGTGCTACCACTGGAATCGGGCTATTGTAG, 0
GGTATCGGTAATACCTACCTGCTGAAAGCCCAGTTCCAGCCCCCACTGTTTAATTTTTTGCGCTAACTGATTGAGATCGAG, 1
GGAGGATTCCATGACAAAACGTTTTGAACAGCAGGGAAAAACGGTAAGCGTGACGATGATCCGCGAAGGGTTTGTCGAGCA, 0
GATATTTTAAATGTCTCCAGGCTATTTCACCAGGTTATCATTTGATGCTAACCTTCTGACACATGCAGTGGAGTTGTTGTG, 1
TTTATAGGGACGTGCGGTTTGCCTGAAGGGCCAGGCCGAGTGGTCCCAATGCTGCGCGATAGAGTTTTCGAAAGCCATGTT, 0
CCACAAAGAGTCACAGGGATTGAGTGTTGAAATGATCCGGATGAGCATGTATCTTTATGGTTATGTTATAACATAACAGGT, 1
ACCATGCTTTGGGTGGTAGCCGTAAGCTGAATGAAATCCCGCAGGAAAATATTCAGCGCGAGCTGGATCGCATGAAGCTGG, 0
TTCGTTTGCAAAGGAAGGTAAATCTTTGCCAAATCAGAGGCGTCTCTGATATGTTTAACTCCCGTTTAACAACCATGGAGT, 1
GTTCTCCCGTGGAACAAACACGGAGGAAAACTATTGAATGCGCATATTCCTGCGCTTGGTTGCTTACAACTTATTGTTGCC, 0
TAAAGTGTCAGCCTGTGTAAATCCTCTCGCCACCCTCCCCTGCATTCAGCAAAATCAGACTCCACGGACATGTAATTTTGA, 1
GCTCGCCAGTTGATCTTTAATCTGTCGCGTTATCTGCGCTATAACATTGAATTAAAAGACGATGAGCAAATCGATATCAAA, 0
CGTGGTTAGCGAAAGCTGGCATTTGTTTTACTTTTTAGCCGCATAAAGTCAAAATTAAGCATCCGTTACGGCTTTCTGAAA, 1
GCAGCAACTGCAACAGTTTACCCACACCGCGTATCAGATTGTGCCGTATGAAAGCTACGTCACCCTGGCGGAGAAAATCAA, 0
TGCTCTCGTTTCCTAAGAGTTGTTGCATTTTGCTATATGTTACAATATAACATTACACATCATATACATTAACTCTGGAGG, 1
CGCGTGTCGGGTCACGGCGGCGGTGACGTAGCTTTTTTGCGGGTGTGCTACTGCGGTCGCCGCGCAATTAAGGTGCGAGTT, 0
CTCGCTGTATCTCTGATAAAACTTGACTCTGGAGTCGACTCCAGAGTGTATCCTTCGGTTAATGAGAAAAAACTTAACCGG, 1
AACCTGGTTCGTAATGTCGACGTAAAATCGCGAATTATGGATCAGTATGCTGACTGGAAAGGCGTACGTTATCGTCTGGGC, 0
TATGTAACATAATGCGACCAATAATCGTAATGAATATGAGAAGTGTGATATTATAACATTTCATGACTACTGCAAGACTAA, 1
CTCACCCGCAGCAGTTCCAACGCACGCACCTCAACTCGCCGCAGTCACCGGGCTCGTCGTGGACGTCCTGTCTATGCGCAA, 0
TCGCACGGGTGGATAAGCGTTTACAGTTTTCGCAAGCTCGTAAAAGCAGTACAGTGCACCGTAAGAAAATTACAAGTATAC, 1
AAAAAGACGGCTGTCCACTCTTCCTTACTCTATGCCAAACTAGCGTCCTCTGTAGACCGTCCGACGCTCGCGTCGTCGTAT, 0
AATGCATTTTTTTGCAAAAAGTGTTGGACAAGTGCGAATGAGAATGATTATTATTGTCTCGCGATCAGGAAGACCCTCGCG, 1
GTGCGCCGCTGTTAAGTGGTCGTGGTTACCGAAAAAGGTCTGAGACCGATTGCCAGCATACGTGGCGGACTCGCCTCACCA, 0
ACTCCGCGGTTCGACCACTTTTTTATCCAAAGTTTCGGGCTGTTATGTTTTAATGTGCAACATTCATGGTCTGTTGGGGGC, 1
CAATATACTCAACATGAACTAGATCTGGTTGCTGCTCAGCTAAACAACAGACCGAGAAAGACACTGAAGTTCAAAACACCG, 0
TCTTTTATCAATTTGGGTTGTTATCAAATCGTTACGCGATGTTTGTGTTATCTTTAATATTCACCCTGAAGAGAATCAGGG, 1
TAACGAACGCGTACTGGTCACCACACTGACCAAGCGGATGGCGGAAGATCTTACCGAATATCTCGAAGAACATGGCGAGCG, 0
TCGTTTTATTTCTTTTTTCTCCATTGAACTTTCAGTTTCTTTTCTATAGATTTTAATCAACGAAAGACATCACCAAGTGAA, 1
AAGTTTGTTGCGGACGTAATGTCGCGGCCTATATCGGTCGCGGCGTGGTTGGTCGTTATGTCGGTCGCATGCACCGTCCGC, 0
TTTATAAAAAATAAATCTCGACAATTGGATTCACCACGTTTATTAGTTGTATGATGCAACTAGTTGGATTATTAAAATAAT, 1
GGCGCGCTGAAAGATAAAGATGTCATTGTGATGAGCGTCAACGGCGACAAAGTGACAGAAGATGGCCGTATTTTAACGGAC, 0
CTGATTGCCAATTAATATTATCAATTTCCGCTAATAACAATCCCGCGATATAGTCTCTGCATCAGATACTTAATTCGGAAT, 1
GTGAATGCCTGGCGGAGCTTGATCAATACATCAATCAGAATTTCACGCTTGCCTGTGAAAAGATGTTCTGGTGTAAAGGGA, 0
CAAAAAAATGCATTTCACCCTTTGACATCACCATGCACTGCCATTAATATGCGCCCCGTTCACACGATTCCTCTGTAGTTC, 1
GGAAGTCGAAGCGCGAAGCGGTATAGCTATATGTAAAGGCCACCACGCTAACGTTGGCGTGTCGGTCGTTGTGGACGGTCG, 0
TTTGTGTTATTTCACCTAATCTTTAGGATTAATCCTTTTTTCGTGAGTAATCTTATCGCCAGTTTGGTCTGGTCAGGAAAT, 1
ATATGGGCGTTGTGGCGCGTCTGGCGGATGACGTGGCGGTGATGTCTGACGGTAAGATTGTCGAACAGGGCGATGTAGAAA, 0
ATAATATGTAAATAAACCCATCTATAGATGGTAAAAATAGGTTGTGGCAATTATCATTGCATCATTCCCTTTTCGAATGAG, 1
ACTCGTGGACTCTGACGCCACCTTATCGTAGGTCGAGCCTTTGTGGGCTTTCGTCGCATGACAGTAGACGGTAGTAGCACC, 0
GATGACATAAGCAGGATTTAGCTCACACTTATCGACGGTGAAGTTGCATACTATCGATATATCCACAATTTTAATATGGCC, 1
CAGGCACGACATATTGCTACTTTCTTTCCGGGACGCATGACCGGAACTCCTGCAGAAATGTTATCTGCCGATTATATTCGC, 0
TAATATAAAAAATCCCGCCATTAAGTTGACTTTTAGCGCCCATATCTCCAGAATGCCGCCGTTTGCCAGAAATTCGTCGGT, 1
CCGGCGGACATCTACGCCATTGAGCAGACGGGGCAGTTTTCAGGTCGTTATTTTGTGTTGATGGGGCATCTGTCACCGCTG, 0
GGATATAAAATTTAACATTTGGATTGATAATTGTTATCGTTTGCATTATCGTTACGCCGCAATCAAAAAAGGCTGACAAAT, 1
TTTTATATGCCATTGCGAAGGGGAATGTTTTTAACTTCCAGACCATTCTGCATCTGCCCGTTGCCGTGCAAAATGACACCA, 0
AATCATAAATATGAAAAATAATTGTTGCATCACCCGCCAATGCGTGGCTTAATGCACATCAACGGTTTGACGTACAGACCA, 1
AGGTTGTGCCCTTGAGGCGTGGCTTCCGGAGCTAACGCGTTAAGTCGACCGCCTGGGGAGTACGGCCGCAAGGTTAAAACT, 0
ATTGATGCGCGGGAAGGAAATCCCTACGCAAACGTTTTCTTTTTCTGTTAGAATGCGCCCCGAACAGGATGACAGGGCGTA, 1
TGGTTATTACGGACTACAACTAGCGTGTCGAGCGCGTTCGGGACGTTTTTGAGACCGCAGCGACGGCAGTGTGGCGGGAGC, 0
TACACTTGTATGTAGCGCATCTTTCTTTACGGTCAATCAGCAAGGTGTTAAATTGATCACGTTTTAGACCATTTTTTCGTC, 1
TCTGCTCCGTTGAGATGGGTTCCTTCTACCTCGACATCATCAAAGACCGTCAGTACACCGCCAAAGCGGACAGTGTGGCGC, 0
TTGATATTTATCAATGTATAAGTCTTGGAAATGGGCATCAAAAAGAGATAAATTGTTCTCGATCAAATTGGCTGAAAGGCG, 1
ACGCGACGCATCGGTTATCCCTGTTAATGGTACGGCACTACGCGTTCCCAGCAGGTCCACCTACACTACCAAACAAGGACT, 0
ATGGAACTCATCATAAATGAGACTTTTACCTTATGACAATCGGCGAGTAGTCTGCCTCTCATTCCAGAGACAGACAGAGGT, 1
CCACTGATTGCACTGATTAATCGGGATAATGGCGCGGGCGTGCCGGACGTTGGTGAGTTGTTAAATTACGATGCCGACAAT, 0
ATACACTAAGGCTATAAATGATATAGTGGTTATAGTTAGCACCTTTTTTATTATTAAATCGTATTAGTCACCCGCCAGGTG, 1
CGACAAACATCTGGGGCGTTACGTGCAAAAACAGACGGGTGGAGACATTCTATGCTGGCAGGGTGCCTGTATTGTGCATGA, 0
AGGTACAGGCCGATCTGAAGTAATCAAGGTTATCTCCCGCAATGGTTTATCGTTGCGGGAGTTGCCTGAAGCGCTGGATGC, 1
TGTACCGAGTATTCAACTGGTCTACATTGTGAGTTACGTCCTAGCTAAAAAACGTAAGCCCACGATTTAAAGGTCCTACTT, 0
ATTTCTAATTATCAGCGTTTTTGGCTGGCGGCGTAGCGATGCGCTGGTTACTCTGAAAACGGTCTATGCAAATTAACAAAA, 1
GTGCTGTATCTGAACAACCAGAATCAGCTGATTGCCGGTGAAACCCTCTTCACCGGCACCATCAACCGCACGGAAGTCCAT, 0
TTTTGTCTCCCTTTGATACCGAACAATAATTACTCCTCACTTACACGTAATACTACTTTCGAGTGAAAATCTACCTATCTC, 1
TTCTCAATCTGATTGCCGGTGAACCGGATATCGCTCGCGTGCCGATTATGATCGACTCCTCAAAATGGGACGTCATTGAAA, 0
TGGTGTAAATCCCGGTTGGCTGTATTGACGTTTTCACATTCTGTTGACAGATTGTAGGTCACGAGGGGCATTTTATGGAGG, 1
GGTTTGCGGCGAAGCGTGACTATCGGTGGTATTTATAGTCGTACCAGGTGCCACCAGTGCGGCTCTAGGTCTACGAGAAGT, 0
CCATGATAATGAAATTAATTATCGTTATCGATCTTATTTGGATATGTTAGCATGTGCAGCCTAAGAATAGGTATTTAAAAT, 1
CCCTTTATTATGCTAGGTCGTTACCGTTCAGTAGAAAATTGCGGTCAAGGACGCTGAGAAGGTGGTGGTCAAACGACGAGT, 0
ATCGGTACAATCCCTGATTTTATTGTTGACATTTCATTTATGCCGACTATTTATATGGTATACTTGTCGAATTATCTTAAA, 1
TGTTCAGTATTGGCTCTTGCCAAACGTCTAATACGACGTGGTGGGCCGAATCGAGGGCGGTGTCGCCAAAGTCCGACCCGC, 0
ATCGGCATTTCTTTAATCTTTTGTTTGCATATTTTTAACACAAAATACACACTTCGACTCATCTGGTACGACCAGATCACC, 1
CACCAACAAAGTGTCGCGCATCAAGCAGGTGGCTTCCGGTCGCTTTGGGGTTACTCCGGCGTATCTGGTCAATGCCGACGT, 0
CGCTTCGCAACCTTTTCGTTGGGTAATTATCAAGCTGGTATGATGAGTTAATATTATGTTAACGGCATGTATATCATTTGG, 1
GGCAAAACGGTGGGTGATCCGCTGACCGGTCATCCCAAAGTGCGGATGGTGTCGCTGACGGGCTCTATCGCCACCGGCGAG, 0
TACATAGCATGCAAGAGCATGGCGTTTGTATGGCAACGTTATTATAATTAACAGTTGCTACTCCATTTAAGTTCACTCAGA, 1
GTACAGACACCATATACTTTGTGACGGTCAGGCTACATATGCACAACTCAACTTATTCATCTATTTTTTGCTTTAGCATGT, 0
AAATGTATTTCTTTTTCGCGCAATGGGTGATAGAAAATCGCTCCAAGTGATAATGCTTATCAAAATTATTATCACTTTCAC, 1
GAGAAAGTCGTAGGCCAGATGCGCGAATGAAAGTCCTTGCTGTTGGCGGACTGCATTGTGAAACAGGTACGACTTCCGAAG, 0
ACAAAAAAACGGGTTTATTGGCGGATAGAAAAAAACGAAAGCACAAATAATGGGAGCGTCAATTTTTCGAGTTTGCTGACC, 1
ATCCGGAAATTCCGGTGAATGATGAGCAATCGCTGGTGATGGAGTCATCTTTATTGGCTGCGGGCATCAGTGCAGAAAAGC, 0
TATTGTCGTTTTTGTGATCGTTATCTCGATATTTAAAAACAAATAATTTCATTATATTTTGAAATCGAAAACAAACGACAG, 1
GACTTAGCGAACAACACGTGCCAGTTTTTGTATAACTAATTACTGCAGCGACCGGGGCGCACAAAGGTGAAAGTCGTTGCG, 0
CTGTCCATTTCACGATGAAAAAAATGTAGTTTTTTCAAGGTGAAGCGGTTTAAATTCGTTCTCAAATTACAGTCAGGACGC, 1
CGAAGAAACGCCAATTTCGTCATGCCGTCCAGGTCCAGCACTACGAGGCGGTCACGGTGTCGCCAACACCACCGTTAGCCC, 0
AAATTAAGGTACTGCCTTAATTTTCTGCAGACAAAAGGCGTGACGATGGTCGAAAATGGCGCTTTCGTCAGCGGGGATAAT, 1
CCATAGTTTCCGAAAAAGTATAACAGGCGATGGAAGCGCCGGAAAACCGACTGGCTTTATCTACGGCGGCCAGTCAAGCGC, 0
TCAGCAGTCAGCAGCGTGGCACTTGCTAAGGAGAGCGTAAGGTTTATAATGCCTTACGCATCTCGAAGCGGGCGTAGTTCA, 1
TTGAAGCCTGGGCGATGAATATTGGTTGCCACCTGACTATTCCACAGAGCTGCGAGTTCCAGCTGCTGCGCGACAAGCAGG, 0
ACGATGTATGTTCTAATAAAATAGATTGGGTGGGTTGTATATTGACGTTAGTATAAATAGTATTAATGCCGCTTGCATGAA, 1
GTGAGAAGTTATGAGAGGTCGCGGCGGTGAAGAAGGTCGCATAAGCCCTTTGCCTGTTTGACGCCCTTCTGTAGTTACCGA, 0
CGCCGACTACCGCTTTCGATATATTGACTCAATTTTCCAGCCTGGTTAAAAATAGCGACCAGCTCAGTCGCAAATATAGTG, 1
ACTTGAAGGTAAAGGACTGAAAGTACTGGCCTACTGGGAAAACGGCTGGCGCGATGTCACCAACTCGCGCGCACCGGTTAA, 0
TAGGAAATTTTTATTAAATCGACTGCATTCTTAGACGCGTTTTTGGCATAGATTGATAGCAGGGGATTTTCTTCTTAATTT, 1
GTGTTCCTTATAGTTTGACTCAGTTTATCCGGTGGCGAAGTACAAATAGTTATCACTGTCACATAAAAAGCTAAAGTCGTT, 0
ACAGCAGGCGCGCGGTAATGGCTGGATTGCGACACGGAGTTACTTTATAATCCGCTACCATGGCCCCTTAGCTCAGTGGTT, 1
AGAACGCGCCGCGCGGACTTTGTGCTGCCGGTTGTCTGTTGCAGTATGCGAAAGATACCCAACGTACGACTCTGCCGCATA, 0
ATTGCAATGTGACGTTGTGAATATATCAATTTCCGCAATAAATTTCCTGTCATATAGTGAATTCAATCTCGCAAACGCGAA, 1
ACTGGTCATTGGTCGCGATTGTCGTACCGTAAAGGGTACATTGCTACTCATCGCAGACGCTATAGCTTCTAAAAAAAGGTA, 0
GACGCTATTCGGACAGGATTAACACTAGCGTAGAGATGACGAGTACGTTAGTCTCTGACCGTTTGTCACGCGCAACGTTAC, 1
GTACGTTTTAACGATTTTATCGACGGCGTTGCCGAACGTTCACCGAAACACAAGGAGAGTTTAATGACTATTGCGGAAAGA, 0
CGTTTTCCGGCTGCGGTCAATTGTGGGACATCGCCTATAATTTGCATTATCATACCTGTCATTCAATGCCGTGCCTAACAC, 1
TGAACGGCAATACCCGCGATGGCGTGATCCATTTCCCGAATATCCGCACCTCCACTCTCTGGGGTCAGGTGCACGATGAAA, 0
TTTTCACCACAAGAATGAATGTTTTCGGCACATTTCTCCCCAGAGTGTTATAATTGCGGTCGCAGAGTTGGTTACGCTCAT, 1
AGTTTAGTAAATACATTACTTCTACTTTTAGCTAGCTTTCGCGCTACATCTCGCATATTTAGCCAAACGGCAGGTGGTTGC, 0
CCTCAATTTTCCCTTGCTGAAAAATTTTCCATTGTCTCCCCTGTAAAGCTGTGCTTGTATAAATATTGTTAAACACAAAAC, 1
AAGGTCGCCTGCGTAGCTGGTTCGCGCAACACAATGCTTCGCTGGTGGTGATGCGCCCGGATCGCTTTGTTGCCGCCACCG, 0
TTTGCAGAAGTGTTAACGCGTTATCTCGTCGCGACCTATAAGTTTGGGTAATATGTGCTGGAATTTGCCCTGTCTGGAGAA, 1
TGGACGGTCGTCAAGCGCTCACTCTGCTGGTCGCTATTTCGGAAGCCATTGCAATAAAAGACGGTGGTCGCAATGGCCTAT, 0
CGCGGTAGTTATGATTAGATTGTTTTCGCAACAAAAACATTATGGATTATTATGCTGTGGTAAATGACTCATTCCACGGCA, 1
GTGCGGCGCGAAAAGGCGTGGTAGCTGGCTTTGTAGCGCTAAGAGTATTACAAGTTACCCTATTGCGCTGTCATGCCGCAA, 0
TTGTACTAAAAATCGATGTTTTGCTTTGACAATCCCCTGGTGTTTTGCGAAAACATTCGAGGAAGAAAAAAAACAGTATTC, 1
CTATCAAAAGGCCACAGTCGCCCGTCACGTCTCTCTATTGCAGACTAAGTCTCTTGTCCCAACCGTCTAGCTGTATGAGGT, 0
AGGGTGAAAACCGTGCTCCCACTCGCAGTCATCCTCCCTCACTCCTGCCATAATTCTGATATTCCAGGAAAGAGAGCCATC, 1
CCAATCAGCAGCAAAATCAAAATCCTTCGCCATGTGCGGAAGTCAAACCCAATGCCGGATACGTGGTTTTAAAAGATCTTA, 0
AAGAAGTTTAGATGTCCAGATGTATTGACGTCCATTAACACAATGTTTACTCTGGTGCCTGACATTTCACCGACAAAGCCC, 1
TAATCGTCATTATCTGACGCTTATCACCTGTGGTGTGCTTCTGGCATCTCTGGCCAATACGGCAATGCCACAGTTATTTGC, 0
CGGTACACCAAATCCCAGCAGTATTTGCATTTTTTACCCAAAACGAGTAGAATTTGCCACGTTTCAGGCGCGGGGTGGAGC, 1
TGGGATTACATCTTCAGCTATATCAAAACGTTGAAAAACTATCCCGATCGCGTCCTGCCAGACAGACAGGCAGTGACGATG, 0
ACGTCATTATAGTGTGTGTCAGATCTCGTTTTCCTTAACCATGTTACATAGAATGTGCACGGAAATTTAACCTGCCTCATA, 1
GAAAAGGTCAAGGGCGTGCCATACGTCTTGAAGGGCGGGAAAGAGATTATTGTAAAAAGGCCACGCCCACTTAAATCGCGC, 0
TAACGTGATCATATCAACAGAATCAATAATGTTTCGCCGAATAAATTGTATACTTAAGCTGCTGTTTAATATGCTTTGTAA, 1
GGACAAGCGGGGTCTTCCATAGTCCATGCAATTATCTAACAACTATGTAGCGGAGCATGACGACTCCCAAATAGTCCGTTG, 0
AATCGCTTTTACTGAAATTAGGTTGACGAGATGTGCAGATTACGGTTTAATGCGCCCCGTTGCCCGGATAGCTCAGTCGGT, 1
GAACTAATTTACGCGAGAACAATAAGAGTAGCTATACGCTACAATTGGTCAGGCTTGCGCATCACGCTATTGGGTTAAAGT, 0
TTTTAAGAATATTATTAATCTGTAATATATCTTTAACAATCTCAGGTTAAAAACTTTCCTGTTTTCAACGGGACTCTCCCG, 1
CGCGCGTCCGTCAGGCACGGAAGACGCATATAAGATCTACTGCGAAAGCTTCCTCGGTGAAGAACATCGCAAGCAGATTGA, 0
GTTTATCCGCTATGAGATTTCTCATATTTAGCATACGTACGCTGTTGTTAAGATTCAATCATCGGCCCGGTCGAATTTTCT, 1
AAAGGTTTTTGGTGAAAACCATATCACCATTATCTCGCAAGAATTTCATAATCAACGCGCCATCTGGCTGGCAAAACAGTA, 0
CCAGTTTTTAAAAAGTTAATGTTATTAATCTGTTAACATTACGTTATCTAAAATATCTGGTAAAAAGTGGACTAAACGGTC, 1
GCTGCAAGTCTGCATCACACTGCGCTAGCCGTATTGGTGGTGCGAGTAGCTATTAAAGTGGCGGCTTTCCGCGCCACGGCG, 0
CGACAAACTATATGTAGGTTAATTGTAATGATTTTGTGAACAGCCTATACTGCCGCCAGGTCTCCGGAACACCCTGCAATC, 1
CCGCGCAAGTCCCTCTTCTGGTCTATTTCTTACCGTTAGTGGTGGTCGTTTGGCTAGAGTAATTATACCGCTGACTGTTTA, 0
TCAACATCGCGACGCAAACGTTCATATTGCCGCAATATTATTTTTTGATATGTTGAAAGGCGGATGCAAATCCGCACACAA, 1
CAAGCGCGCTAAAGCGGCCTAACATAAGTCATTAAAATCGGAGCAACAGTATCCGGGTGCTCCGCGCGCCATTTTATCTCC, 0
ATAAAAGTGTAGGAAAAATTGTTTGACTTATAAGTCTCAGAAAGTAATATGTGCGCCACGCAGCGACGATGAGCGATAAAC, 1
TTAGACGACTTGTCATGACCGGAGGTGCCAGGCACACTTGCTATTGCAAGGCCCCGGAGAATGCGGCGGTGTCGCGGTAGA, 0
TTGTTACGGCAACAGGGTAAGTTCATCTTTTGTCTCACCTTTTAATTTGCTACCCTATCCATACGCACAATAAGGCTATTG, 1
TGGCGTGGCGATCCGCCTGAAACGTCCGCTTATCGCCAGTCTTATCAGCGGTTTTATTTGCGGCGCGGTTGCCGGTATGGC, 0
TGTCAATGATTGTTGACAGAAACCTTCCTGCTATCCAAATAGTGTCATATCATCATATTAATTGTTCTTTTTTCAGGTGAA, 1
AATGACACGTCCACCTTATAGGCAGTGAAGTCCTACATGCAGTAGGCACCGCTGTCTCCACCAGCGTCGCCGCCATCTACC, 0
AACAATTTCTTTAGAAAATGCGTTGACTCATTTTGAACTCTCCCTATAATGCGACTCCACACAGCGGGGGTGATTAGCTCA, 1
AAACAGGTTGCCATTCCGGATATTGCAGACCTCACCAGCGAACAGTTTCAAAAGACCTTTGCCATTAACGTTTTCGCGCTG, 0
CTATGTGTTTATGAGGGAGAGGTATTTTCAGTTGATCTGGATTGTTAAATTCATATAATGCGCCTTTGCTCATGAATGGAT, 1
GATTGCCGGTCCAGAGTGCGCCAAAACACGTCCTGTTCTGGAGGGGAGTTTCAGACACTCCGTTTCTTGCCTGAAAGTCGA, 0
TTTATTGAATGTTTTAAATATTGTTTTTATTGGCATTGCTATAATATTGGTTATCATTTGCTGAATGGATTCAGTCTTAAT, 1
GTACAAGGTGAAAACGCCACCACTATAACGACGCAAAGTAGTCTAGTTTCGACTGGCTAAGCGCGTCCTAGTCGCGCAGCG, 0
GCTAAAAAGTAACCAATAAATGGTATTTAAAATGCAAATTATCAGGCGTACCCTGAAACGGCTGGAATAAACCGTTTTCAG, 1
ACCGGCTGATACAGGAAACCGGCTTTGACGGCCGCACACAGCGTTATCACCACGACCTGACCGGCAAACTTATCCGCAGCG, 0
ACTACACGTTGCAATTTGCCGTTGACACATTCGGGCGGAATTCATATGATGCCGCCCGTCAACTCGACAAGCTTTACGTGA, 1
GCGCGGCCATAAGGTCTACCATATTGGCGGGCCACAAAATCGGCAGCGCGACAGCCGCGCAAAGACGGGCCATATCACGGG, 0
GGATAATTTTATAAAAAATAAATCTCGACAATTGGATTCACCACGTTTATTAGTTGTATGATGCAACTAGTTGGATTATTA, 1
GCGTGCCAAGTTTTGCCGACCCGTGGTCTTACTGCAGGCGCGGCGGGTATTACGCTACGCTTTTACGAAGCACTATCGGTT, 0
TTCAAAAGATGAGAAAAACCGTTGACGAAGGTCGAGGCAATCCGTAATATTCGCCTCGTTCCCAACGGAACACAACGCGGA, 1
GTTTCAGGGAGTGGTAAAACATTAATTGGTAGCAAGGTTGCCGCGTTATTATCTGCTAAATTTATTGATGGTGACGATCTT, 0
AAATTACGGATTATCCTGAAATGCGTTTCTCACTTGCCCGACATATGCGTAAAATGAGCGGCAGATTAAAAAAGGATAGTG, 1
ACTACCGCCATTTCCAACTAGAAGTGTGAGGTCTGATAGCCGTCCCGTTGCATTAGCATGTACGTATACGCGCGCTACGAC, 0
CATCTACCCCTTTTTGCAAAAAATGCTTGCTATCCCCGAAGGGCGGGTTACTATCGACTGAATAACCTGCTGATTTAGAAT, 1
TCGCCATTGTCTCTTAGGGTAAAAAGCCACAAAAGCCATCTTGCGCAATTATGGCCGGTTTCAGGCAGTTATACAAGCGCG, 0
CTCAACAGAGAAAAGCAAAGAAATGCTTGACTCTGTAGCGGGAAGGCGTATTATGCACACCCCGCGCCGCTGAGAAAAAGC, 1
TTGATATCAACGATGACTGGAAATCGATTCTGCGCCAACTCTCCCACTCACCTCACGGGCGCATCGTGCTCTACCGTGATT, 0
AGAGAAAAAAATCCTGAAATTCAGGGTTGACTCTGAAAGAGGAAAGCGTAATATACGCCACCTCGCGACAGTGAGCTGAAA, 1
CGGCCACTGCGGCAAACGCAATAGGGTTGGGCCACAGTACTGCTGCGAATCGGGTAACTCTGAAAGAACGGGCCAGTCGCT, 0
