# Supplementary material for: Assessing the Effects of Data Selection and Representation on the Development of Reliable E. coli Sigma 70 Promoter Region Predictors
Source: PLoS One. 2015 Mar 24;10(3):e0119721. doi: 10.1371/journal.pone.0119721 (PMC4372424; doi:10.1371/journal.pone.0119721)
Supplement: S1 Dataset — (ZIP) [file pone.0119721.s001.zip › data/CV/CV_CoNeg.arff]

@relation Sigma70_CoNe_training_data
@attribute seq string
@attribute class {1,0}
@data
GCCCGGGAAAAATATGCTCGCGGGCTTGCTATCTCGCTGACGGACAGGCAAATTGATGACCAGCTTTTAAACCGACTCCGT, 1
AGTGTGAGTATTGAATGATTTCCAGCCGTTACCGATTTTACGTACTAATTCGTGATTAAACCACTCGTTAGCAGGCTGCCT, 0
TGAAGGTTATTTACATGTTAGCTGTTGATTATCTTCCCTGATAAGACCAGTATTTAGCTGCCAATTGCTACGAAATCGTTA, 1
AATGTATCTATAAAATCGAGGACATCTTTACGTAACCAGTAATGGCGGCCATTGATTTGTTTTGGGCGAGGTAGCCCCTCA, 0
TATTTTTAATTAAAATGGAAATTGTTTTTGATTTTGCATTTTAAATGAGTAGTCTTAGTTGTGCTGAACGAAAAGAGCACA, 1
CGCTTGATGTATCTGCATAACAAAAACAATATGCGCCATTTTTGCATTACTAATAAGAAAAAGCAAAAAACATCGATATTC, 0
TTTATGTTGCTTTTTTGTAAACAGATTAACACCTCGTCAAAATCCTGCTATTCTGCCCGTTGCGGTACTGGGCATTTACCC, 1
CAGGGCGTCGGCCTCAAGTATAAAGCAGATAAAAACAAAAACACCATTGCGCAGGCAATGGTGTTTAATCGTCATTGAGGA, 0
GTTCGTGAATTTACAGGCGTTAGATTTACATACATTTGTGAATGTATGTACCATAGCACGACGATAATATAAACGCAGCAA, 1
GTTACACTTATCGTGCCATAAAATTGACCATCAAGGCAAAATATCCCGCCCCGTTAGACGTATTATTTTTCATTAAAAATG, 0
AATAACCACACTGTGAATGTTGTCTTTAATCAATTGTAAGTGCATGTAAAATACCACTTTAGAGTTAGTCAGTATCTTCCT, 1
TACATGTGCGTTAAGTATTGAAACGGACGTGTGGCACGGCCGTTGTTTTTATAAATATGTTAACCGTTATAAAATAACGTA, 0
TTCAAAAATGTTTGTTTTTCACGCGCTTTACAGCCCGAAAAGGCCGGAAGATACTTGCCCGCAACGAAGATTCCTTCATAA, 1
TCAGGCTTTTTTTACAACTGTTTGAGAAGAGAAAAGAAAACCGCCGATCCTGTCCACCGCATTACTGCAAGGTAGTGGACA, 0
AGCTTGCGTCAATGGGCAAGGTGGGCTTGCATTTGCTTAATAGAAAGGCGTTAATAGGCAAAACGAAATGAAACGAAAGTT, 1
ATAAAATTTGATTTTTTTAGATGATATTTGAAATAGCCAGGAAATACTACGCCGGATAGCGCGAACTTCTCCACGCTACCC, 0
AGATAAATTTCCTGTTTTTAAAGCAGAGTTCCTCATTTAACGTCATTAATAAAATGTTCTAAAACGCTGGACAGACAGAAA, 1
AAAGCCGGAACAGCCTCTGATTTGTCAGCCTTTTTTGATTGCGGCGTAACGATAATGCAAACGATAACAATTATCAATCCA, 0
CCCTTCACAGAATTGTCCTTTCACGATTCCGTCTCTCTGATGATTGATGTTAATTAACAATGTATTCACCGAAAACAAACA, 1
TGACGTTGTTTCGTCGATGTGATGAGTATCACGTTTTTTTACGAGAGATAAAATCGAAGAGAATTGACCGCCTTGTTCAAA, 0
AAAGCGGTACGGGCCGTTGCCAGCGCCTGTGCCGCCAACAAGCTGGCTATCATAATACCCTGTCATCGGGTGGTCCGTGGT, 1
CCAGATATCCGACATACATAAACACAATGGATAATATACCCGGTAATACATTTGGTACAGGAATAGGCAAGCGCACGATTG, 0
CATCTATCATCTAAAAAACCAGAAAAACAAATAACATCATGTTTTTAAACTAATTAAATGAAATAAAATTTTAAGCCACTC, 1
AAAATGGAGACTTAAGTTGAATGAACGGGAGTAAAGCGAAAAGACTATAGAGTGAAGGAGAAATTTTGAGGGTGCGTCTCA, 0
AGCAACATCTATCATCTAAAAAACCAGAAAAACAAATAACATCATGTTTTTAAACTAATTAAATGAAATAAAATTTTAAGC, 1
TCAGATTCTCGTTAGGATATGCCTCAACATATGGGGGCATATCTCTGATAAGCAATGCTGTTCATTATCCGTAATCGACAT, 0
GTGAACGGTCGAATTAGCCAATATCTGACGAAAATCGGTTGAAAAAGTGGCATAATGGGGAGTTGTCAACTATTGAAATGA, 1
ATACCTCCTTTGTTAACACCCGTAAAAAAAGGGCGCAACATAATAGCTAACATTGACCGCGGATGCACGGTCAATATTTCT, 0
TACGGTCTGGCTGCTATCCTGACAGTTGTCACGCTGATTGGTGTCGTTACAATCTAACGCATCGCCAATGTAAATCCGGCC, 1
CTCGTTGCTCAGGGGGAGTAAAATTGTGAAGCGCATCAAATCCCGCTCCTCGTCCAGCAGACTGGAGAAATTACGCACAAA, 0
GCTCCGCAGGATAACCTCTTTTGAATCTGAATGAGTCGATGGCTCGCGAATAATCCGATTACGGCTACGCTTCTAATGTTC, 1
CTGAAATTGGTTAACCAATAGCCGTGATTTGGCTGCCAGTTATTTAGCAGAGACGTTGATGAGTTTATCCCGGTAAACAAC, 0
TCACGTTGTAAATTGTTTAACGTCAAATTTCCCATACAGAGCTAAGGGATAATGCGTAGCGTTCACGTAACTGGAGGAATG, 1
AGGTGAATTACTGGTATTTGAAATTTATTTTTTTAATATTGTCGGAATTTATCTGATTAACTACCGGGCCGTAGACCCGGC, 0
AAAGCACTGAAGCACAACAATCGCAGTTGCAATTATTGCGTACAGCCAGTACATTCTGGCGTTTTCGAGCACAGGCGCAGG, 1
GCTTATGAGGTAGTGGTGTTATTCAGGTCCAGGAATGGAAAGGGCGCTATGGTACTGGATGGCAAAGCATTCGTCACGCAT, 0
CCATAAGATTAGCGGATCCTACCTGACGCTTTTTATCGCAACTCTCTACTGTTTCTCCATACCCGTTTTTTTGGATGGAGT, 1
AGAATGAGTGCATAACAAACTATAGCTGTACATCCACTACACAGCCACGAAGGATGATAATGAAGCATTGCCTGTATGATC, 0
CAATGTGGACTTTTCTGCCGTGATTATAGACACTTTTGTTACGCGTTTTTGTCATGGCTTTGGTCCCGCTTTGTTACAGAA, 1
GTCTCGTTGCTCAGGGGGAGTAAAATTGTGAAGCGCATCAAATCCCGCTCCTCGTCCAGCAGACTGGAGAAATTACGCACA, 0
CATATTTATGCTGTTTCCGACCTGACACCTGCGTGAGTTGTTCACGTATTTTTTCACTATGTCTTACTCTCTGCTGGCAGG, 1
ACACCCCATCTTATCGTTTGATAGCCCTGTATCCTTCACGTCGCATTGGCGCGAATATGCTCGGGCTTTGCTTTTCGTCGT, 0
GAATACAGAGGGGCGAATTATCTCTTGGCCTTGCTGGTCGTTATCCTGCAAGCTATCACTTTATTGGCTACGGTGATTGGT, 1
TTCACGACAACCTGCCCCAATAATACCCAATTCTGACAGTTACGTTATAAATTGTGTGAGAAATGCGGAATTCCCCTCAAC, 0
TTGGGTGTCCGGCCCCTCTTAGCCTGTTATGTTGCTGTTAAAATGGTTAGGATGACAGCCGTTTTTGACACTGTCGGGTCC, 1
GTTTCTCAAATATGGAACGATGAACGAGAAGGGAGATAACTTTTATAGTAACACACGGAGGAGAGGAGGCTGTCTCTCATC, 0
TTTATTGGGTGTCCGGCCCCTCTTAGCCTGTTATGTTGCTGTTAAAATGGTTAGGATGACAGCCGTTTTTGACACTGTCGG, 1
CTGGCGGCATAGCTTGAGGTGGTAACGCGGAATACGAGAGATGGTGTCGTCACACCCTATGAGCTGTAATCCGGGCGACCT, 0
GATATATGTCAACGAAGCGTAGTTTTATTGGGTGTCCGGCCCCTCTTAGCCTGTTATGTTGCTGTTAAAATGGTTAGGATG, 1
ATTCTCATTATATTGCCGCGACGAAGCAACAGCAATGCTTACGCATAACCATAGCGAAAATAGTGGCGCAGTGTAAGGTTG, 0
TGACGAAAGCTAGCATTTAGATACGATGATTTCATCAAACTGTTAACGTGCTACAATTGAACTTGATATATGTCAACGAAG, 1
ATTCTCAGGGCTGCGATCCGCCGCGATAACGGCGAATCAGGTAAAACAAACCCCACGCGCAGGCGACCACGGTGGGGTTAT, 0
TAACGTAAGTCGCAGAAAAAGCCCTTTACTTAGCTTAAAAAAGGCTAAACTATTTCCTGACTGTACTAACGGTTGAGTTGT, 1
AGGGGACACAAAGAAAAATTGAATAAACTGTATGATTTAAAAGATTATCGGGAGAGTTACCTCCCGATATAAAAGGAAGGA, 0
AATGGCGGTAATTTGTTTTTCATTGTTGACACACCTCTGGTCATGATAGTATCAATATTCATGCAGTATTTATGAATAAAA, 1
AGGTGATATAGCCTATATGCCTTTGATGCGGAGGAATGAATGTGATGGGAGTGATGTATCTGAATAGTTGAAAAACCGCAG, 0
TTTCCTGCATCGCTGATTTCTGATTGCCATTTAGTGATTTTTTATGCATATTTTGTGGTTATAATTTCACATTTGTTTATG, 1
TGTGTGGGTTAACAGGCACGCTAAGAATTAGGTATCTCATTGTTAGATAATGGTTATTATCTAAGGAGCATTAAGGCTGTG, 0
AAAACATTCACCTTACGGCTGGTGGGTTTTATTACGCTCAACGTTAGTGTATTTTTATTCATAAATACTGCATGAATATTG, 1
TGAAATTGTTATCCGCTCACAATTCCACACAACATACGAGCCGGAAGCATAAAGTGTAAAGCCTGGGGTGCCTAATGAGTG, 0
TTTACAAAAAACACACTAAACTCTTCCTGTCTCCGATAAAAGATGATTAAATGAAAACTCATTTATTTTGCATAAAAATTC, 1
GCCGTGTTGGTGCGCAGCTCGAAGGCTACGTCGAGTCTGTTTTGGCAGTCACCTTAAAGTATAGATAGCTGACAAAAAAGG, 0
TTCAGCCTTCTTCAGGGCTGACTGTTTGCATAAAAATTCATCTGTATGCACAATAATGTTGTATCAACCACCATATCGGGT, 1
AGTACCTGCAAATCCGAAGATTCGCATATGCTCCCTGACGGCGAGCATGGAGATGTCAGGCCGCGCCAGGCGGCCTTAGGG, 0
CAGCAACCAGATCAAAAGCCATTGACTCAGCAAGGGTTGACCGTATAATTCACGCGATTACACCGCATTGCGGTATCAACG, 1
AGATAACACGGTTAAATCCTTCACCGGGGGATCTGCTCAATATTAACTCTACCGATATCTTCGGCTTATGCCGAGCACCCC, 0
AGCAATCGAGCGGCAGCGTACTTACCCCGCACTCCATTAGCGGGTATACTCATGCCGCATTGTCCTCTTAGTTAAATGGAT, 1
CAGCGATACATTACGAGTAACCAACGAAAGACAAAACTGAAAAATGCCATTAACAAATGATTTTCAGAATAAATTCATACT, 0
GTAAATAAAAATGTACGAAATATGGATTGAAAACTTTACTTTATGTGTTATCGTTACGTCATCCTCGCTGAGGATCAACTA, 1
CAGGGTTAATCCCCCGGACGGCTGCCCGGGGAGAGTATTAAGAACCCCCGCCTGAAGTGGACGGGGTAAACCTGCGGGAAA, 0
TAATCCGTTCATAGTGTAAAACCCCGTTTACACATTCTGACGGAAGATATAGATTGGAAGTATTGCATTCACTAAGATAAG, 1
ATCTCCGTGGAGAATGAGTAAAAGTGGGGGAAAAGTATATCACAGCGAGGAGAGGGGAGTTACCCGACCAGGAGCCGGGTA, 0
CTTAGTCGCCGAATGTACTAGAGAACTAGTGCATTAGCTTATTTTTTTGTTATCATGCTAACCACCCGGCGAGGTGTGACA, 1
AACTGTGCGGGCCAGGCATGATCCTTTCCAGGCGGTGTATTAAAGAGCGCGATGCAACGTCTGGAACAAGGTGACGTTGTC, 0
CGGCGAGGTGTGACACACCTCGCACTTGAAATCAGCAGCGATTGGTTTATCGTGATGCGCATCACTTCCCGGCAGTCCTGC, 1
GCTGTGAATACTCATGTATTCAGCCACCCTTAAAGAATAGCCAATGCTCTATTTAACTCCCGGTAAATCATGAAACATCTG, 0
TTACGCTGAACGTGTTTCATCTATTTGACGCGCGCAGGTATTTAGCATACAAGGAGTACCGATTTGAGAGTTGGTGCTCTT, 1
TAAAAGCAAAGCGCATTATTCAATAAACATAGCACAAAATAACGGGGGCGGTGGTCGGCGAGCATAAATGTCGGCATTCCT, 0
CAGAGGGATGGGTGATTTATTCAGTTGCCAAACCCGCTGGAGTATTGAGATAATTTTCAGTCTGACTCTCGCAATATCTTA, 1
TATCTGACTCACATCACACTTTTATCCCCTTTTGTGGGAAGCTTTATTCCAGGCTGGCGTAATAATAACCCTACAATAACT, 0
TTCAACCATGCATAAAGCGGGTGCATTCGCTGCCGCATACCATTATTCTTGATCTGACGGAAGTCTTTTTGTAACAATTCA, 1
AGAGTTTTCACATCAATTTACAGATTAACAGATAAACTCTTTATCAACGGCAATGGAATGGCAGAAATGAGAAGTGAAACG, 0
TGCATTCGCTGCCGCATACCATTATTCTTGATCTGACGGAAGTCTTTTTGTAACAATTCAAACTTCTTTGATGTAAACAAA, 1
ATTTAACTCCCGGTAAATCATGAAACATCTGCGCTTACTCCTGTATTACGCACTAACAGGGGCGGCATCGCGCCCCAGATT, 0
CATTCGTTAAGTCATATATGTTTTTGACTTATCCGCTTCGAAGAGAGACACTACCTGCAACAATCAGGAGCGCAATATGTC, 1
TGCGATGAATCGTCATTGTATTCCCGGATTAACTATGTCCACAGCCCTGACGGGGAACTTCTCTGCGGGAGTGTCCGGGAA, 0
CATTTAAATTATTTAATCATGTTTATTGCATATAAATTCACTTGATGGCATTGTTATCCCATGCCGCAGACACGGCCAAAA, 1
TTCATCAAGCAATCAGTTAATCACTTGATTTTATTATCGTCTGGCAATCAGTGCCGCCGTTCGATGCGTTGCATTCTACTT, 0
TTTTAACTTTTAAAGCAGAAATATTGCATAATTATTCTGTCAAAGGTACTATCTTCGACCTCAATAGCTATCAGACTGCCA, 1
ATAGAATGAGTGCATAACAAACTATAGCTGTACATCCACTACACAGCCACGAAGGATGATAATGAAGCATTGCCTGTATGA, 0
AATATTTTTCCCGCCGATTGTGCAAGGACAATCGGCAAACGGTGCAGTACACTGCGTTGATTGCGTGTAAAGGGATGAAAA, 1
GAAAAGGCAGATGACACTGACGAATGCATGTTGAAGTACGCCTGAAATGGCCTCATCGGCTTTTCCCTTCGGGAGATTATT, 0
GAGTTAGGCTTTTTATTGAATGATTATTGCATGTGTGTCGGTTTTTGTTGCTTAATCATAAGCAACAGGACGCAGGAGTAT, 1
CTCCTTTTGCTAGACATAACCTTTCACCTGCTTGCAAAGCTTCTGTGTTCTGACATTGCCAAATTGTTGCAATTCTGTATC, 0
TCATTCAATAAAAAGCCTAACTCACTTTTGATTCATTAAAAAAGAAGGCTAAAATAGAATGAATCATCAATCCGCATAAGA, 1
TTGAAAAGACGATGGAATAACCAAGACGGGAAAGCAGTATACCCGAACATGACCTGTGCCACAAACTTTCATTATCCCTCC, 0
TTGGGGAATTTAAAAATCGGGTTTGACAAAAGATTTTTCGCCGTTAAGATGTGCCTCAACAACGATTCCTCTGTAGTTCAG, 1
ACCTTAATGAATCCTTAACGCGGAGAAACCCCGTAATGTGCAATGCAGCGCCAGACACCATCCTGCTGGCAATAAATTGAC, 0
ACCGACACTTAAAGTGATCCAGATTACGGTAGAAATCCTCAAGCAGCATATGATCTCGGGTATTCGGTCGATGCAGGGGAT, 1
AATTCCTTAAGGATATCTGAAGGTATATTCAGAATTTGAATAAAATGCAGACAGAAATATATTGAAAACGAGGGTGTTAGA, 0
GGCTGGCACGAACCCTGCAATCTACATTTACAGCGCAAACATTACTTATTATTAACATATAAATAACGAATTATTTACTGT, 1
TCCCTGCAAAGAAGAGACTAACATTCGAATTGTTTGGGTTCGAACGCTGGCCTCAGGTTGATAGAAATATCGCCTGGGGCT, 0
TTATTCACCTTTTGGCTACTTATTGTTTGAAATCACGGGGGCGCACCGTATAATTTGACCGCTTTTTGATGCTTGACTCTA, 1
GAACGTGCCGCAGTGACGGGTTAATTATCTGAAAGAATTTGTGAGGCTGTATCGGTTACTCATTGATTTGATAGTTTTACT, 0
ATTGAGCAAGCGTTCAAAGCCCTATGTACAGAACTCAATGCACAAGGCAGTATTAACGTCGTCAATTATTCCCAACATGAT, 1
CATTGATACTGTTTTTATATACAGTATAGTTGCAAAATTAAAACCACAAGGAATGAGTGTTGATTATGCGAGCAGACTCGC, 0
CGTAACAATTAAGACACATTTTATATTGAACGTCCAATCAATAACCGCTTTAATAGATAAACACCGCTGATGAATGGAGTG, 1
GTGAGTTATTAAAAATATTTCCGCAGACATACTTTCCATCGTAACGCAGCGTTAACAAAATACAGGTTGCGTTAACAACCA, 0
CACTCCTTGTGGTGGCGAAAAAATATCACAAACTAGAATAGCGCCTTGTATAACAATTCAGCGAGTGAATATTTTGAAAAT, 1
GGTTGAAAAAAGAAACGCCCCGGTGAGCGGCTGCTCGTCCGGGGGCGCTGCATTGTACAAATTCTGGCGCACGGATGCCAC, 0
GTGAGCCATGGGGCTTCTCCAAAACGTGTTTTTTGTTGTTAATTCGGTGTAGACTTGTAAACCTAAATCTTTTCAATTTGG, 1
GTGATGAGAGGCGATATGTCGGTAAACAATGACAATTTGAGACAGAGTGAAAGGTCAGATTTGCGGAGTAATGCACATAAT, 0
GATCGTCCGTTGTCATAATCGACTTGTAAACCAAATTGAAAAGATTTAGGTTTACAAGTCTACACCGAATTAACAACAAAA, 1
ATACACCCATCAAGCATAATCGAAGGTTCAATATCGCCCCTTTTTGATCGCCAGCGATTCGTCACCGTGCAGACGGTTGCC, 0
CTGGTAAAAGAAACACTGATGCGAGGCCTGTGTTTCAATCTTTAAATCAGTAAACTTCATACGCTTGACGGAAAAACCAGG, 1
TGGTTAATAACCAGTGACATAATTACCGTGCAAGGCACCCTACTGAACACTGGAAAAGATGTTCACGATACGCTGACCTGC, 0
GAATTCCTATTTGTGAGCTACGTCTGGACAGTAACTTGTTACAACCTGTAGCATCCACTTGCCGGTCCTGTGAGTTAATAG, 1
GGGCGCGGCATTATAACACCGCTTCAAGGATATGGGTAGAAAAAATAAACGGCTCATTTCTGAGCCGTTTATTCGTATTGA, 0
CGAAACAAAAATGTGATACCAATCACAGAATACAGCTTATTGAATACCCATTATGAGTTAGCCATTAACGCGTCCACGAGG, 1
TTACCCTAACTGACGGAAATTTCCAAGTCCGCATAGTTTAGCGATAATCCTCGTGAATGCTATAGGATAAGTGATAAAAAT, 0
GAAATTCGTCGGTAAGCAGATTTGCATTGATTTACGTCATCATTGTGAATTAATATGCAAATAAAGTGAGTGAATATTCTC, 1
CTCCTGTAGGGTTTTTATTAACAACGGCTTATTCTAATTATTTTGTGATGAGCGGCAGCGCGTGCCGCTCAAATATTACAG, 0
TGGAATAAGATGCGGGTTTTTATTATTTGTTATGCCGGGCATTAGACTTTAACAATAACGGGAAATCTGAACTGCCCGGAG, 1
GAGTTACCTCTTGTTTTGGATAAGGATTCGACACTCATATCAAAACCGGTAACTCTCAACCTTTCAAGGCCATGTGTCAGA, 0
GATGATTTCAATAACATATTCTGTGTTGGCATATGAAATTTTGAGGATTACCCTACACTTATAGGAGTTACCTTACAGGGG, 1
AACTGAATAAATCACCCATCCCTCTGCATATCTGGTCGCTGCAAGCGCGCTGCCTTGCTACCACCGCTCTGGCGATAAATC, 0
GCATAATTAATGAGATTCAGATCACATATAAAGCCACAACGGGTTCGTAAACTGTTATCCCATTACATGATTATGAGGCAA, 1
ATCGTTTCGCTGTATTTATTCGTTCGTCAGCCCGCCATGTTACTTAAGCGGCGGGCCTTTGACCAGTCACGGCAGTCTTAA, 0
TAGACCACCAGCCAGATCCCGCTTCGGAGACTATTCTGGAAACGGTGTTATGAAATACACGCAAAGCGGGACGTACAGGGG, 1
CAGGCCTCTGCCCGGATGGATAGCGCGCCATAATACATCAGCGCGATGAGTCACGCCAACGCCCACGCGCGGAAAGCGACG, 0
TTTTAATGCCGTAATTTAATTCATATTGAAGGGTTCTCGTAAAACGTAAATAATTCCTGCGTAGGACTTTTGTTTTGCAGT, 1
AAATTTTTATAGTAATTTCTCATGTACATATTTTTTTACAGGATAAATAACAGGCAAAAAAAAGCGCGGGGTGGGGCCGCG, 0
ATCTATTAACGCATAAAAAACTCTGCTGGCATTCACAAATGCGCAGGGGTAAAACGTTTCCTGTAGCACCGTGAGTTATAC, 1
CCATCATGCTCACCCACACCGCGAAACATCCGTTAAGTTAACCGTTATCATACAGTATAAGACCGTCTGTGTGCTCGTGAC, 0
TGGCATTCACAAATGCGCAGGGGTAAAACGTTTCCTGTAGCACCGTGAGTTATACTTTGTATAACTTAAGGAGGTGCAGAT, 1
AATCCTGTAGCTAGTTTTAAGGACAACATCGCCGTAGCGAAGAAACACGTGCTAAACCCCTAAATTAGGTTGCCGATCAAG, 0
TTACACTCCGATGGAGTTTGTTATTGACGTGTTACAAAAATTCTTTTCTTATGATGTAGAACGTGCAACGCAATTGATGCT, 1
AGATGTATTTTAAATGCATCTTTAAGGCAAAAGCTATAACCCTTACGTAGCAGAGGCTTATTTAACTCACTGCCAGCGTGT, 0
ACCGTGCGAAAAGCCTCTTTCGGTGTTAGCGTAACAACAAAAGATTGTTATGCTTGAAATATGGTGATGCCGTACCCATAA, 1
AAACGGAAATTTTGTTTCTGATGGAAACTTTATCGACCTGGCACAAAATCTTCTTTCAGACATCCAGAATGCCAAAAAATA, 0
AAACTGGTTTTTGCACACAACGTTAACGATTTGTGGCGTCGGCGCGTATAATGCGCGCGGTTATGTTAACGGTACGCCTGT, 1
CGACATTTCTCCTGCATTTCTATACGTCGGCACACTTCCGTTATCGGTAAAAACAAAGAAAAAATACGGCGTAATTAATTC, 0
AAGTCTGGCTATTCCGTAATGCCATCTTATTTCGTAATGGATTGAGAATGCTGGATTTTTAATTATATTACGCGCAGTATT, 1
GGCAAATCGTCATACAGGCCACGCATTTGCCGCATCCTTCCTCGACTGGTTGATCCACGGGCAGCGGAATATCGACCAGCA, 0
GTTGTTCCGGCAGTAGCATTAATTCATTATCTGAATGAAATGTGTCAATCCACAGAAACCGCTGTCAATGACGCATTTTGT, 1
AAAATCGTTTTTCAAGTGTTAGAAATTTATATCTCAATAGCGTTGGTTAATGAGCATAGCCACGCTCCTGTAACGCTCACA, 0
GTTCTGTGGTGTTCTGTTGCGTGTTGACGGCAAAATTTTGCTGGCGTAACATGCGCGCACGATCACTCTAAGAGGACATTC, 1
CCGAAGACCACGGTTGAATGAACGTCCTGTTCCCGGTTGCTAACAAGGCGTCCTGCCCGGTTAAAAGCCCCCCGCCGCAGC, 0
TGCGCCAACTGTGATAGTGTCATCATTTTCAAAGCGTAAAATTGTGGCATTCTTCACTGTTCTATAAGTAAGACGTTTATT, 1
ATGAAGTGTTACTGAACGCCGAAGCTCACTTTTTAAAATTCGTTCTTCCATGCCCGGTAACGCTCCAGAAAACGGCTTTAA, 0
CTTTACGTTGTTTTACACCCCCTGACGCATGTTTGCAGCCTGAATCGTAAACTCTCTATCGTTGAATCGCGACAGAAAGAT, 1
ATAATCTTATGTCTAATTGGAACGGAACGCTTTTGCTCACCATAATCAACTATTTCAATAGGTTAATCAATGGGGTGAGTT, 0
GGGGGTGTAAAACAACGTAAAGTCATGGATTAGCGACGTCTGATGACGTAATTTCTGCCTCGGAGGTATTTAAACAATGAA, 1
CATAATGACGCGGCGTCAGTTTCACACCTTGTTCTGGCACCAGGCTCAGGAATGGGTTGTGTTTCGGTTTTGGCACGTAGT, 0
TTAGGGCTTGACGGAAATAAAAGTATTGAGATTTTGTTCTTAATCAATATGTTATTTACCGTGACGAACTAATTGCTCGTG, 1
TTACTGACCTGGACTTGCCCTCTCGTTTGTTAGCTTAACTATAAGCCACTCTTTGCAGGTTTTCATCGCATTATTACGAAA, 0
GGGTCATGCTGAAGCGAGACACCAGGAGACACAAAGCGAAAGCTATGCTAAAACAGTCAGGATGCTACAGTAATACATTGA, 1
AGCGATATTTTAGGCAAAGAACGACTTTTGCGCACGCTATTTTTTCATGCTTGTTTAAGACGTAATCCCGTAAGAGATAAA, 0
ATGCACATCAACGGTTTGACGTACAGACCATTAAAGCAGTGTAGTAAGGCAAGTCCCTTCAAGAGTTATCGTTGATACCCC, 1
CAAACCCGGAACATTTCCTTACTGCATATCAGAATCAACAAGCACCTCAATAACTGAAACAGCCCCGGATTTCACCGGGGC, 0
TGCCCCTTGTCCCCTGTCAAATGCTTGACGGCTCGCCCTAATTCTCTAAATTGTATTTCTAGAGTTGGCGAGGTTTTGAAC, 1
AGCATTCATGAAAATGACCGCATTTCTTTTGGTGTAGGAACGGCAACAGGAGCAGCATATTCAACAATGCTAATAGGGATA, 0
GTACTTTGCCTGGATGCGCTTTCAGTTTTGAGACAAATGAAGTTTTAGTAACTTCTTTAAAATCAATAGCTAAAATAAGTA, 1
AGGCACCTTCCTGAAAACAAGTTGATCTCGTTATCGGCAAGGAGGGGGGAAACTTTATTGCTGATGCCACCCGCCGCGAAA, 0
TATCACTTTTTAGTAAAGTTACACTGGACAAAGCGTACCACAATTGGTGTACTGGTAACCGACACAGCATTTGTGTCTATT, 1
TAGAGTTGTGAAGAACTACGGAATTACTACGGGAAAACCCGGAGCATTCTGAATAAGCCCGATATAGACATTTTAAAATAT, 0
CCTTAAGGCATTGTCTGTAAGCGCCTTGTAAGACTTCGCGAAAAAGACGATTCTATCTTCGTCGACAGGGAGTCAGACAAC, 1
TTAAATGAAAATAACGATTCTTATCTTTTTAAGTATTCGCTTATTTCCTGGCGATCTCCTACAGAGTCTGTAAGAGATCTC, 0
ATTTACATGGTTGCTGTGTTGTTAAATTGTACAAAGATGTTATAGAAACAAAATGTAACATCTCTATGGACACGCACACGG, 1
CCGACTTTCCGGGAGGTGCTTAAACGAAAAACCCCGCCCGGTTTGCGCCGGCGGGGTTTTGGAATCGTGTGTTGTTCCAGT, 0
GTTGCTGTGTTGTTAAATTGTACAAAGATGTTATAGAAACAAAATGTAACATCTCTATGGACACGCACACGGATAACAACT, 1
AAGACAAAACACGAGGTAAGGCGCAATAGCCAGTTATTAGAATTAAGGATGAATTGGGTGAAGTGCTGATTGAAAGAATAG, 0
TGACAATTTTGTCATTTTTCTGTCACCGGAAAATCAGAGCCTGGCGAGTAAAGTTGGCGGCATAAAATCACCAGAAATTAT, 1
GCATAGCAAGCTTATCAAGGGTATAAAATTATCCATCTCATCAATAATGCCTTTTGTATAGCCATCATAATAACCTTGAAT, 0
CACGCCCCGCTTTCTTTCCCGCCGACTAACATCCTTCCCCCGTCCGTTGTATAGTGACCTCTCTCTTGCGGTTCCATCTGT, 1
CTCCTGTGGTGCACAACTCTCGGCTTTAGAGGGCACAGAGAATAGCACGGAAAGAGAGCAAGGAAAACGGTTGCGTGGCTG, 0
CAGAGTGCAAGTGGGCTTTGGCGTGTGGCAATTCTTAAAACATTGTCTAACATGCTTGTTACCGTCATTATCATCCGTGGT, 1
TCGCTCACATCTTCTTCACGTCCCCTTGCGTACGGCAGCATCGCGGTGGACTTATTTTTTATGCAGGTGATCATCCCAGAA, 0
ATGCAAATTTGCTTCAACAAAAACCTGTTTATTGTAAGGATTTTGCGGCGTAATATATACGTGGGATCAATTTGAGTTTTT, 1
GATGATTACATTCTCCAGCATCAAAGCCTCGGGTTGAGTTGAAAGGTATTTACGGAGCGAATATTAACACGTAGTTATAGG, 0
GGGCATCAAAAAGAGATAAATTGTTCTCGATCAAATTGGCTGAAAGGCGGTAATTTAGCTATAAATTGATCACCGTCGAAA, 1
CGAAGCAAACAGGGGGCCAGCCTGTTGCCGATTTTTCATCCAATGATGCTTTCACCAGGCGGCACTAACCCGGACGTAGAC, 0
AGAGATAAATTGTTCTCGATCAAATTGGCTGAAAGGCGGTAATTTAGCTATAAATTGATCACCGTCGAAAAATGCAAATTT, 1
GCTGGCTACTTAACCCCTTACCACTGCCTGGTAACTCGAAGTATTGCCCGGCGTTCTGTGGGGCGGGGTGGGTGGTATGCT, 0
AACATGTTTGCAACCTTTCTTTACGCCGTTTTTGTGTGCATTCACATGGTATGATGAAAGTGTTCAAACAAATTTCTATTG, 1
TTTCAGGCAAAACATCTTAAATATAGTCTTTTCCGTCTAACTTATAGACAAAAACGAGCCCCGAAGGGCTCGTTTTATCAT, 0
AGGCAGACTACTCGCCGATTGTCATAAGGTAAAAGTCTCATTTATGATGAGTTCCATTGGATTTACTTATAGGTTGCGAAT, 1
CAAAAAAACAGGTCGTAAAAAATGTATTCGTTGGTGTGGGGTCGAATAGTGATGTTTTCACTCCCCTGATTCAATTTAATT, 0
TCCAAGTAACAGGAATTTAATCATGTTTACAGTAATGTAACCTTCCCGTAAAATGCCCACACACTTTAAACGCCACCAGAT, 1
CTGTTCCCCCATACTGTAAAGCCGGAGACATGCTCCGGCTTTACAGTATTACTGAGAATACACCCATCAAGCATAATCGAA, 0
AACTACTCATTCTAATTGGTAATTTCATTCGTTCTCTTACGCTCCCTATAGTCGAAACATCTGATGGCAAGAAAATAGCGG, 1
CCACACAAAACGTATTCTTTAAGGAAAGTGATTGACCATATAAGAAAGTGGCGCATTAGTAGCGCCAGTTTGAAGCAGGAA, 0
TGGGTAATACTTTATCAGGTGCCGTATTCATGGGATTGGGTTATTGGTATGCTACGCCGAAAGCGAATCGTCCGGTTGCGG, 1
TTCCTCTTATCTGTATGCCGCCGGAAGCTGAACATTCACCGGCCTATAAGGAAATTATTCACGCCACAGGAAAAAGGCGCA, 0
GGTTATTAGTTATCGCTATCCCGTCTTTAATCCACACCGTTTGCCCCGTTAACCTTACCTTCTCTTCTGTTTTATGGGCGC, 1
GATGATGTGGATACAAAAAATTTACTTAATCAGCTGGAGATAGCAGATGGATGCACTAAATAAGTGCGTTGAGGTGGGCTG, 0
GTATATAGATATGCTAAATCCTTACTTCCGCATATTCTCTGAGCGGGTATGCTACCTGTTGTATCCCAATTTCATACAGTT, 1
AAAACATGCCGATGAAATGTCATTTTCGACACTCATCGACACGCCCATCCCCAAACAGGCGTAACGCCTGCAAAACGGGCA, 0
ACCAAACGGTATATAAAACCGTTACTCCTTTCACGTCCGTTATAAATATGATGGCTATTAGAAAGTCATTAAATTTATAAG, 1
TACATACTGGATTACACTGCAGGCACGCCTTATGAGAGAACGTGCCGCAGTGACGGGTTAATTATCTGAAAGAATTTGTGA, 0
CACACTTTTCATGAAAATTCTGTAACCGTTTTCACGCGCTATCTGCTAAAAATGTTGCCGATGTGAAGTAAACATGGATGT, 1
TGTGTTCGGCTCTATATCTTTAATTGCAGGCAATAACCACCCGCTACCGTGCTTATGAGGTAGTGGTGTTATTCAGGTCCA, 0
TCAGGGAGATGTGAGCCAGCTCACCATAAAAAAGCCGCATGTTGAATAATATTTTCAACTGAGTTATCAAGATGTGATTAG, 1
TGGTGAGTGCTGTAGAAGCAGGAATAATCTCATTCAATTTTTCACGCTAAATGAAAGGGAGATTAAATATTTGTCAGTTTA, 0
CAGCTCACCATAAAAAAGCCGCATGTTGAATAATATTTTCAACTGAGTTATCAAGATGTGATTAGATTATTATTCTTTTAC, 1
TCCAGTGCCGATAGTCGAGACTGAGAGCTTTCTTAACCTCGAACCCGCGCCTGCGGTAAGAATGAATCAGCCATTCGGCCT, 0
AAAAGCCGCATGTTGAATAATATTTTCAACTGAGTTATCAAGATGTGATTAGATTATTATTCTTTTACTGTATCTACCGTT, 1
CAGTTCCTGTGACAGAAGGTTGGGAATAAGCGGTTGACGCTTCCACCAGTGCGGAATAGCGGGTGGGTTTGTCGCGCTGAG, 0
CGCGGACGTCGGAACGTCTCGGGCAGTTTAGTTCTGCCGAAACGCAGCGTATTATAACCCTGCTCAAGCGGGCTGGGTTAC, 1
AAAATGTCGATGCTATCAGCATGGATGAACGGGGCGTAGAGGGCAAAAGTCTGAAAAGAGAACCGGCCTGTTGATACAGGC, 0
AGACCGCAGGTAATGTTGGTTCGTTGAAATCGGCACCGTCCAGCCATTACACTCTGCAGCTGAGCAGTTCCTCTAACTACG, 1
TGGATTCGAAGTTAATGGATTACGATTATTTAGCCTCTCGATTCCAGAACCTTCAGTTAAAAACCTTTTTGCCGTAAATGA, 0
AACAATCAGAACGGTTCTGTCTGCTTGCTTTTAATGCCATACCAAACGTACCATTGAGACACTTGTTTGCACAGAGGATGG, 1
ACCAATCACCGTAGCCAATAAAGTGATAGCTTGCAGGATAACGACCAGCAAGGCCAAGAGATAATTCGCCCCTCTGTATTC, 0
TGCAGTCATTCATCGACTCATGCCTTTCACTGATATCCCTCCCTGTTTATCATTAATTTCTAATTATCAGCGTTTTTGGCT, 1
AAACTATTTTTCATTTCTGCAAAAGCCAGAGGCAGCGGGGGTTACAGGCCTTCCCTCGGTGAGTGAGGACCGTCAGCACGG, 0
TTGCAGCAGGAAGTGCATCAGCGGTTGACAGAGGCCCTCAATCCAAACGATAAAGGGTGATGTGTTTACTGATATGAAAAG, 1
CCATTCGGCCTGTTCTGCAGTGCATGGAGGGTGCTGGAACCATTCAGACTTGAATGCGTGAGAATACCGCCCGTGCGTGCA, 0
AAATGCCTGCAATTATCAAACGTCCATTGCTCTGCGTGCCCGGTAAGCCTATGCTGCTGGGTTTCAGTGATTCCAGTTATC, 1
TATTCAAAACTCTGACGAAAAACAGGCTGTCGTCAGTTTTGACGTGACGAAACGAAATACCGCGTGACAGCCATCACGCGG, 0
TTGTTTCAATTATGATCCAGGTACATTTCTGTGATGTTGTCTGGGTGTTATTTTAAGGCCGCAGGTACCCCATAACCTTAC, 1
CAAAAAAACGGCCTCCCGATAGGGAAGCCGTAGCAAAGTGCGCGTGTTTTTATGCCGGATGCGGTGTAAACATACGTGGCA, 0
TACAAAATAATCATAAGCGCATATTTTTTAATGAAAAATCACCTCACCTACAATTAAAAACACGACATCCGCACCATAAAT, 1
CAGGTGACAGTTATATGTAAGGAATATGACAGTTTTATGACAGAGAGATAAAGTCTTCAGTCTGATTTAAATAAGCGTTGA, 0
ACGATCCCACGAATTTATGAATAAATTGCATGTGATTCTCGGATTATTGCATCTGAAGAGTTATAAGCAGTTGGAAGATTA, 1
TTAGCCGATATACACAACTTCAACCTGACTTTATCGTTGTCGATAGCGTTAATGCGAATGCCGTGAAGCGAGTCCACGGCA, 0
ATATAGCCAATCATTCTTACTCCCTTTGAATTACCCGCCTCATCAGAGATAATGCTTAAGAAATTTGTCACACAAGGAAGC, 1
CCTTGTGGATCTCAACTCGCCAGCACCTATCTTACATGCCGGTCCGTATCAGAGATACTTTTTGAGTGGCTTTGCTGGTGA, 0
CAATCTTTGCGATTGGTCAGTGATGCTGTCAATCAGAGGGGGATTTGTCTAGAATAGAAGAAATAATCTTTCTAACTCCTG, 1
CACATATTACCCAAACTTATAGGTCGCGACGAGATAACGCGTTAACACTTCTGCAAAATTCAGGATAAATAACGTGTAACT, 0
GAGGTAACGCCAGAAACGTTTTATTCGAACATCGATCTCGTCTTGTGTTAGAATTCTAACATACGGTTGCAACAACGCATC, 1
GTGCGGGCCAGGCATGATCCTTTCCAGGCGGTGTATTAAAGAGCGCGATGCAACGTCTGGAACAAGGTGACGTTGTCACCG, 0
ATTGTTAACTGGTTAACGTCACCTGGAGGCACCAGGCACTGCATCACAAAATTCATTGTTGAGGACGCGATAATGAAAACG, 1
GTCAACTACGACAAGCCCGCGCATTATACATACTTAACCACCGAACGCAAGCGTATTGCTAGTAAAGTAAACAGCCTTCGG, 0
CTGAAAACCGAAAAATGCCACAATATTGGCTGTTTATACAGTATTTCAGGTTTTCTCATGGCATTAACCGCCGCGCTTAAA, 1
CTTAATAAATTGAAGATACATAATGTTGCCTTTAGCGAGTGAAATGTTCTTCAATGATTTTGACTGCTAATCAATACAAGT, 0
CAGGAAAAACTGGTCACCATCGACAATATTCAGAAGACGGTGGCGGAGTACTACAAGATCAAAGTCGCGGATCTCCTTTCC, 1
TGCCGGATACATACTGGATTACACTGCAGGCACGCCTTATGAGAGAACGTGCCGCAGTGACGGGTTAATTATCTGAAAGAA, 0
TTACTGGCTGCGACAGACGGCGACTTTTATAGAACAGGCAAAAGTTCTACAAGAACCCCCTTTGCAATTAACACCTATGTA, 1
GTATACAGGAATGCTAACAGGTGGCGGCAAAAATCAGGCGGTTTATGGCGCAAGCTGAAGTGGCAACTGCAAACTATCTTA, 0
CTGGCTAGTGAAGCAATATTGCGGCGCTACGCTCAATGAAACATTTAAATACTATACGACAGCGACATTTATCGCTTCAGT, 1
AGTCACGCGCTGAAAGTATGAATTTGTTAGTTGCAGAACACAATAGGCTAAGAGGGGCATTGGAGTTTTCTAACGTACATC, 0
CATGTGAAAGGCAAATTTTATCGTTTGTCAGCCTGCGTTGTTTTTTTGTCCAATATCATCAGGTTAATCACAGGGGAAGGT, 1
TAAGACACCTTCATGATCGCCCAGGGATTATAAGTAAAGCAGCCAATCTCTTTTCTGGCGAATGCATGCTGAAGGCGCTGC, 0
CTCAGAGGATTGGTCAAAGTTTGGCCTTTCATCTCGTGCAAAAAATGCGTAATATACGCCGCCTTGCAGTCACAGTATGGT, 1
ACAAAAGACAGAAAAAAAGCCCCGATGGTAAAAATCGGGGCTGTATATATTATTTTACAGATTGTGTTCGCTGTTCAGCGA, 0
TGTTTCCCAGCCAACTCAAGGATTTAACAGCGACAACAACGCATTACACCTTTTCTGGCAGGACGGAGATAAAGTCTTACC, 1
TCTATTTCTTCGGCGCATCTTCCGGACTATTTACGCCGTTGCAGGACGTTGCAAAATTTCGGGAAGGCGTCTCGAAGAATT, 0
TTTTACACTTTCAGGCCTCGTGCGGATTCACCCACGAGGCTTTTTTTATTACACTGACTGAAACGTTTTTGCCCTATGAGC, 1
ACCAGGCTATTTCTCCATGCACAGGCCAATTATGAAAGAGGAGAGGCTTAAGTTCTTGAACCCTGAACGAATAACGACTAC, 0
TTATAAACATTCCGCTTGTGTTTTTCTTTGCCGTAATGATAATCGCTATCACTGCGATTTACTTTTCTTTGCATAGATTGA, 1
AATCTGGCATATGTGGGAGTATAAGACGCGCAGCGTCGCATCAGGCATTTTTTTCTGCGCCAATGCAAAAAGGCCATCCGT, 0
AAAGCTTTTTGGCGCTGCGTCCGGCTAACAGTTTTTCCTCCGCGTCTATATTCAAAAGACGCAGAAGTTCATCAGGATCGG, 1
ATTGGATCGCATTAAAAAAGTAGGATTTATCGATAAAGTAAGCAAGTGCAAAGGACTCGTGTTTAAATAACAAAATCCTAA, 0
TTGCAGATTGCGTTACCTCAAGAGTTGACATAGTGCGCGTTTGCTTTTAGGTTAGCGACCGAAAATATAAATGATAATCAT, 1
AACGGCCTGACGTGAATCAAGCAATTTTTTTCAGGTTTTGCCCGCTTAGTGCGGTAACAATCCTTTACTCAGTAATAATAT, 0
ATGCAAATAGTAATGAGAACGACTATCAATTCGACGTCGTTTTGATATTATTATGCGCAGATTTTGTGACTTGCGTCCTGG, 1
AACATTGCAATACATTGATTCAGTCAATAGCCAATGTTTATACCCAGCCATTGAATACGGCATGCGATCCAAAAAAACAGG, 0
ACTGGTTTATTCCGAACTGATCGGACTTGTTCAGCGTACACGTGTTAGCTATCCTGCGTGCTTCAATAAAATAAGGCTTAC, 1
GTTCTGAAGCGTATTCAGAACAATATTTTCCGTTGCTAATGCCAGTGAACAGACTTTGGAAATTGTCCCGAAACGGGTTCG, 0
TAGCTCCCACTTTCCCTTTTCTCCACTTGGCTAAATGTAAAAAAATGGTTAAGACTATGATCAGGTCAGACCACTTTATTT, 1
GAAGCCGTATCCGTTGCTGAATCTGGCATATGTGGGAGTATAAGACGCGCAGCGTCGCATCAGGCATTTTTTTCTGCGCCA, 0
GGTAACGCAATCTGCAACTCGGGGTTGCATCTGGTTGTGGTTACAATGAAAATGAGAAGCATTATTGATGGATTCGCATAA, 1
GTACTGATGCAAAGGGGATTGCCTGCACCTGCCAGGTTGTTTGGCAGGTGTGCCAGCTTTTCATACAGTGGATGCCCTGAA, 0
ACATGCTAACATATCCAAATAAGATCGATAACGATAATTAATTTCATTATCATGGAAGTTCGTATGTCTGGTTCTGTTGCC, 1
AAAGAAGAGTATGAAATGGATCGCTTGACTCCAGGCAAACGCCAGTAAAAATCCGCGCTATGAAGCAGTTTTTACTGGCAT, 0
CTTCCCACGGCGCGCCATTACGCTATTGCAAATGCAAATAGTTATCAATAATATTATCAATATATTTCTGCAATCAATGAA, 1
CTTTTTGAGTGGCTTTGCTGGTGATTAAAAATTAAGGAGGGTGTAACGACAAGTTGCAGGCACAAAAAAACCACCCGAAGG, 0
TTGCAACATGATTTCATCTCTTTCATTGATAATGATAACCAATATCATATGATAATTTTTATCATTTGCAAGCCAGATAAA, 1
TTCAGGCGCTCCAAAGGTGCGAATAATAGCACAAGGGGACCTGGCTGGTTGCCGGATACCGTTAAAAGATATGTATATGAT, 0
TTTAACTTATTGATAATAAAGTTAAAAAAACAAATAAATACAAGACAATTGGGGCCAAACTGTCCATATCATAAATAAGTT, 1
ATGTCTTGCCTCCCTGCAAAGAAGAGACTAACATTCGAATTGTTTGGGTTCGAACGCTGGCCTCAGGTTGATAGAAATATC, 0
ACTGGAAGTTAATCCACTGCAATCTATTGTTATATTGAATCAAATCAATGAAAATAGATGTTGTCACATCAGTGATATTTT, 1
GGGCCTCGCAGGTCCCTCAAGGGGAGAAAACTTAGGGCCTCTATGGGCTACAAAGTCATTATCGGGGATGGTTATTTTATT, 0
TATTGAAAGTTGGATTTATCTGCGTGTGACATTTTCAATATTGGTGATTAAAGTTTTATTTCAAAATTAAAGGGCGTGATA, 1
CTGGTTAACAGAGTACAGGCTCGTTTATTGATGAGCATAGTGACAAGAAAATCAATACGGCCCGAAATATAGCTTCCAGGC, 0
CTCATTTGATCCATTATGCCTTATTGTGCCGTGACTAAAGCGATTCTGATACACTAGCCGCAAAAGCCACAGCAGAATCGA, 1
TCTTCTGTCTCGCCAGGGAAGCCGACAATAAAGGTTGAGCGTAGGGTCAGTTCCGGGCAGATTTCGCGCCACTGTTTGATG, 0
CGCAAAATGGGTCGCTATTTATGCCGTTGATGGTCATTGCGGACAGGTACAATTCACGTTGTAGAAATGGCTGGGGGCGAA, 1
GTGTCCGGGAATAATTAAAAACGATGCACACAGGGTTTAGCGCGTACATGTATTGTATTATGCCAACACCCCGGTGCTGAC, 0
GACCCATTTTGCGTTTATTCCGCCGATAACGCGCGCGTAAAGGCATTTAAGCTGATGGCAGAATTTTGATACCTGCGGAGG, 1
CCTCAACAATATATTCATTATAGAAATGATCGTAGGTGGTTCAGAGGAAGATTACCACAGGAAAGCGGGATGAAATGGCGG, 0
TATTGAAAATCGCAGCCCCCCTCCGTTGTATGTGCGTGTAGTGACGAGTACAGTTGCGTCGATTTAGGAAAAATCTTAGAT, 1
ACGCAATTGCTACCTCTGGCATAACAAGTATATCGGGTAAGGGTTTCTGTTCCGCACACGCAGACGCAGAGTATCGTTAAG, 0
CCCCTCATTTCACCCACTAATCGTCCGATTAAAAACCCTGCAGAAACGGATAATCATGCCGATAACTCATATAACGCAGGG, 1
ATCGTAATTATTTTTCGGTGACAGCGAATATCGTATGGTTTTTCATATTCATACATTTTTATTAGGGATTTATGGCTGTTT, 0
TTTTCTCTGCCCCTTATTCCCGCTATTAAAAAAAACAATTAAACGTAAACTTTGCGCAATTCAGACCGATAACCCCGGTAT, 1
GCGCCACCATCCACTGATCCGTAAGATTAATGACCAGGTCATAATTATTCGCACGCAGAGTTTTTATCAACGAAAGCACAT, 0
CGTTTTTTTGTTGCTATTTAGCGCCTTTGTCTTATTGACTTACTGGTAGGCTTTGCTACCAGAAATTATCCGGGAGACGAG, 1
TTAACTCCCGGTAAATCATGAAACATCTGCGCTTACTCCTGTATTACGCACTAACAGGGGCGGCATCGCGCCCCAGATTTA, 0
AGCACCGTAATCCGCGTCTTTTCCCCGCTTTGTTGCGCTCAAGACGCAGGATAATTAGCCGATAAGCAGTAGCGACACAGG, 1
GAAAAAATAAACACTTGTCCACCCGTAAATGGGGGGATACCTATGTTACCTGGCATCTGCAATCAGACAAGCAGAATTCGC, 0
AAGCACTGTTTTCGTTACTGTCTCTCTTGTCCGTGCAATAGCTCAATAATAGAATAAAACGATCAATATCTATTTTATCGA, 1
TCCCGGTCCCCAACGCAATCGTTCTCTTTTGCCTGAACTTACCACCGAAACAGACTGTTAACCATAAGGTAAAATTGATCA, 0
CTCTGCTGTTAAGGTTTGCTTAGACTTACTTGCTCCCTAAAAAGATGTTAAAATTGACAAATATCAATTACGGCTTGAGCA, 1
TAAATGACTGCTTGCTGGCGGCTATTTTGTCAGCACTGAATACAGGACTTCGTGAATCGAGTCACAGCAATGGAAACGGTT, 0
AGCCAGGCGAGATATGATCTATATCAATTTCTCATCTATAATGCTTTGTTAGTATCTCGTCGCCGACTTAATAAAGAGAGA, 1
CGGGACAGGACTCACTTTTTCATACTAGCACTAACCCGCAGCAGGTAAAAGCAGTTTGCTCGAACTATTCATAACATTTCA, 0
CGGGCCTATAAGCCAGGCGAGATATGATCTATATCAATTTCTCATCTATAATGCTTTGTTAGTATCTCGTCGCCGACTTAA, 1
CAATTATGAATTACCACTCCTTACACCCGCTCAAATATTGTTAAATTGCCGGTTTTGTATCAACTACTCACCCGGGACTCG, 0
TAAAATCAAATAGCCTACGCAATGTAGGCTTAATGATTAGTCTGAGTTATATTACGGGGCGTTTTTTTAATGCCCCGCTTT, 1
GGCTAAAAGGGATGAGGCCATAAGACATAACAATTACAGAAGGAGTAACTTTCATTTGTTCCATGTTAACCACTTTTTCAG, 0
TTCCTCAACATCATCCTCGCACCAGTCGACGACGGTTTACGCTTTACGTATAGTGGCGACAATTTTTTTTATCGGGAAATC, 1
GATTGACACATTTCATTCAGATAATGAATTAATGCTACTGCCGGAACAACCAGCAAACGGGCATTGTGTTCTGAAATCCAG, 0
TCGATTGAGCCTTCCAGTCCTTCGGGACTGGAATTTTTTTGTTCGGAGAACGAAGATAAGGCAAGTCAATCAAAACAGGAG, 1
TTATGCAGTAACTGTGCCAATAAAGAAAATAGTTTGGTAACGTACTGATTATACGTTGCTTTGAGGGGTTTATGTCTCCTC, 0
CAACGCCTGGCACTGCCGGGCGTTGTTCTTTTTAACTTCAGGCGGGTTACAATAGTTTCCAGTAAGTATTCTGGAGGCTGC, 1
TATAAGCCCAACAACAATACGCCTGTGGCATTGTTCGCTCAAACTTATCGCGAGTGATTTGGCTCACACTCCGGTAAAGAA, 0
ATATAAACTTGATGATTTAAGCATTTTCTTATACCCGTTCAGACGTTATTCTTATTTCAGATCATCGTCAGAATTGACTCC, 1
GCTTTACCGCCAGGGCGTCGGCCTCAAGTATAAAGCAGATAAAAACAAAAACACCATTGCGCAGGCAATGGTGTTTAATCG, 0
AAGACGCGCTAACACGGAACAGGTGCAAAATCGGCGTATTTTGATTACACTCCTGTTAATCCATACAGCAACAGTACTGGG, 1
GGCATTACGGAATAGCCAGACTTTCTCGTGTTAACGTCCGACAAAATGCGTCATTGACAGCGGTTTCTGTGGATTGACACA, 0
AATTCAATACCGCTGTACAAAAACTTGAAGAAATTCAGGAGTGTCATTTAGTATCCGGTGATTTCGACTACCTGTTGAAAA, 1
TGTATCTTTTTACATCACATTAGCGCGATTATCGCATAACCGATGTTTACTTTCAAAATAACCTGTTTGAATCACAGATTT, 0
GGTAACCTGGTACTGTTGTCCGTTTTAGCATCGGGCAGGAAAAGCCTGTAACCTGGAGAGCCTTTCTTGAGCCAGGAATAC, 1
GCCATTGTTTTGTCGTTCCTGATCCGGCCTACATGCCGGATCCTGAAAAAAAGGGGACGATTCTAACGACGGTTAGCTTAA, 0
CTAGCTAATAAGTGTGACCGCCGTCATATTACAGAGCGTTTTTTATTTGAAAATGAATCCATGAGTTCATTTCAGACAGGC, 1
TCAGAACATGCCTCTACAATCGATTAAGAAAACCTATGAAATACTGGCAGGATTAAAAAGACATACCACCGTATTCATGGA, 0
CAAAAAGTCGTACTAGTCTCAGTTTTTGTTAAAAAAGTGTGTAGGATATTGTTACTCGCTTTTAACAGGGCAACGGAACAC, 1
GGTATAGCGGTTGAATCGCAGCGTTTCGATTGAATGGCAGAAACAAAATGTCGAGGATTTGATCGCGGTTGCAAAATTGCC, 0
TATAAATGCACTTTGCGTGCCGCCCGTGACTACGCGGCACGCCATTTTCGAATAACAAATACAGAGTTACAGGCTGGAAGC, 1
AAATCTGCGTCAATATCCTGACACAACGCAGCATGTGTCACCAGCGATAAACTCGCCAGCAGAAAAAACTGAAAACGGCGG, 0
ACAATATTTGCCAGGGACTTGTGGTTTTCATTTAGGCGTGGCAATTCTATAATGATACGCATTATCTCAAGAGCAAATTCT, 1
CGTCAACCTCTTTTTCAAGGAAAATTGCTCGAAAGTGACTGTTTGGTTAGGTTGCGAACAGCGTGGCGCTATATTCGTCAA, 0
TTTATTAACAATATTTGCCAGGGACTTGTGGTTTTCATTTAGGCGTGGCAATTCTATAATGATACGCATTATCTCAAGAGC, 1
AACTCCTTGATTTTTCGAGATGCGGCAAAAACGTGATGCACGATTTATAGGGCAATACCCTGAAGATGCACCATTCTGGGG, 0
TAAACGATTCCACTAATTTATTCCATGTCACACTTTTCGCATCTTTGTTATGCTATGGTTATTTCATACCATAAGCCTAAT, 1
CAAAATTCAGGATAAATAACGTGTAACTTGATGTCTCTCAACACCTACAGATAGTAGAAAAACTGTACAGTTTTGGCTGGG, 0
ATTACACTGATGTGATTTGCTTCACATCTTTTTACGTCGTACTCACCTATCTTAATTCACAATAAAAAATAACCATATTGG, 1
GCGGTCAAGTTCATGCCGGGTCGGCATTTTCTGATAATTCCCCGCCCAGAATTGAATAATATTCTCGGTCCAGGGACGCCA, 0
TCCCACGATGAAAACACGCCACCCCTTGAACCAACGGGCGTTTTCCGTAACACTGAAAGAATGTAAGCGTTTACCCACTAA, 1
TATTGTGACGATTTGGTTAATTAAAAGTGACTAACAGATGAAGAGTTAACGGGAATTCGATGACAGTGCGGGAGGGCGGGC, 0
TTTCCATTGCTGTGACTCGATTCACGAAGTCCTGTATTCAGTGCTGACAAAATAGCCGCCAGCAAGCAGTCATTTACTGCA, 1
CAAAGTGCGCATATGCTCGCAAAGCAAAATTAAGCCAACCTTAAGTTCTTAAGGTTGGCTTTTATGTTTGCTGGATTAAGG, 0
TGCACCTAAATCGTGATGAAAATCACATTTTTATCGTAATTGCCCTTTAAAATTCGGGGCGCCGACCCCATGTGGTCTCAA, 1
TTATCGCTCACATCTTCTTCACGTCCCCTTGCGTACGGCAGCATCGCGGTGGACTTATTTTTTATGCAGGTGATCATCCCA, 0
TGACTGATTCTAACAAAACATTAACACCAACTGGCAAAATTTTGTCCTAAACTTGATCTCGACGAAATGGCTGCACCTAAA, 1
GCCCACTTTCTCTTGCAGGCGCTCGGCGGAAATCTGCTGCTGCAGCTGCATGAAACGGTTCCAGCGTTCTTCTTTAACTTC, 0
ATCTGTTAATAAAGCTCGAATTGTGATGACGATCACACATGTTAAAACCTATAATTAATTGCTACTAAAATATTAATGAAT, 1
CAGGCGAGGGGCAAAAAACGAAACGGGAAAGCAGATTCCGAGGTTTTTTATTTCGTTGCAGCGAAAGACAAGAAATTTGCG, 0
AAGTGCCGCCACTATAGGTATTTGCTGGTAGAAGCTCAACGGACAATTTATAATGGCTCAGATTAAAAAAACTAATAGGTT, 1
GCTTGAGATAAATGCTCGGCGGGGCAGTAGAGTTAATGAAGTGTTACTGAACGCCGAAGCTCACTTTTTAAAATTCGTTCT, 0
AATCTGAGCCATTATAAATTGTCCGTTGAGCTTCTACCAGCAAATACCTATAGTGGCGGCACTTCCTGAGCCGGAACGAAA, 1
ACTACCTTAATCAGACTGGCGGCAGTGTAACAAAAAACAAAGCCCCGCATAAAGCGAGGCTATGAAAGTGTTAGCGGGTGA, 0
AAGCAGACAGAACCGTTCTGATTGTTGTATGCATGTTTTTTTTATGCTTTCCTTAAGAACAACTCACCCCTTAAAGGAATA, 1
TATCCCCCAGGAAAAATTGGTTAATAACCAGTGACATAATTACCGTGCAAGGCACCCTACTGAACACTGGAAAAGATGTTC, 0
ATGTGATGATCAATTTTACCTTATGGTTAACAGTCTGTTTCGGTGGTAAGTTCAGGCAAAAGAGAACGATTGCGTTGGGGA, 1
CATATTCAATTGTGGCTAGTGTAAACGAAGGGGGACCATTGGTGAATGATCTGTTTTGCACAATACCGGGCCAGCATCACG, 0
CTTTCCTGGGTCATTTTTTTCTTGCTTACCGTCACATTCTTGATGGTATAGTCGAAAACTGCAAAAGCACATGACATAAAC, 1
GATGAGCTTCTCAGAGAATAATTCTCTATTACCGGGCAAAATCAGGAACACAGGAATTAATATATATTTAACATCCCCCTT, 0
CCAGCTCTGTGACCTTGTCTTGGTTAACTCAATGTTAAATTGATGTAACATAATCACTTACGTGATGTGCGTGTTTTGCGA, 1
CGATTCAGATTGCAGACGAAAGAAAAAAAGGCGCTCCGTGGAGCGCCGAATAACAGTCACAAGTTGGGATAACGTAAGTTG, 0
GGTCTGACCGGTAGCTAAAGAGATAGACGAAAACGAAAAGCCCGCTTAATAACTGTTCACAGAAGCAGCGCGCAAAAATCA, 1
AATCAGGAGTGAGAAAATAGCCCCTTTGGGGTAAATGTTTTTGACGCAAATCAAGCGCTTGTCATTTAAAAAATGACACAA, 0
CTGGGGAGTGGCACGCCATTCCCCCATTCGCTGGAGAGGATAACCCAGTGATTACGGCTGTCTGGCAGGGACCTGCACACG, 1
CTACCGGCAGGCATCTGACTTTCCGCGTGACTTTGTTAACGTCATTTACAGAAATTGACACATCAGATGCCTGCTTTACGC, 0
GCATAAAAAGGGTTATCCAAAGGTCATTGCACCAACATGGTGCTTAATGTTTCCATTGAAGCACTATATTGGTGCAACATT, 1
CCTGAAATAATGCAGCGGGTTAATTTCCGCGAATTATGCAGCCTTCATTCAGGCATTGTGTTGCCGGGCGTGCTGCCGGTT, 0
CACGAGCTGGATGCAAACGATTTCAAGGAATGAATTGGCGTTATGTGTTACGTTTAGCAGATCAAAAGACAGGCGACCTTT, 1
ATAGGTCTGAGACTTAAGTTCAGGAGAAGTCATTCAGGTGTGAACGGGACGGCAAGAGATCGGACTGGGACTTAGCCAGGT, 0
TCACCCACGCGGCGAGAATGGCGGGGCGCAACCGGACAGAATTTTATAAACTGCTTTCCCGACACGAGCTGGATGCAAACG, 1
CAACAGATCACGGTTATCGTTCGTTTTTTATACTGTTCAGGGATAAAAAAAGGCCCCTGTTGAAATTGCAGGGGCCTGGTA, 0
TTTTCTCCGTCAATTCTCTGATGCTTCGCGCTTTTTATCCGTAAAAAGCTATAATGCACTAAAATGGTGCAACCTGTTCAG, 1
GATGCCAGTTTTATCTTTGGGGACGCATAATGCCATTTTTGCCCCCAACAGACCATGAATGTTGCACATTAAAACATAACA, 0
TTACCCGACGTTGTAATCCAACATTGCGAGCGGCGTAAAGCCGCCGCTATACTAAAACAACATTTTGAATCTGTTAGCCAT, 1
AGTGATATACACATGTCTTGCCTCCCTGCAAAGAAGAGACTAACATTCGAATTGTTTGGGTTCGAACGCTGGCCTCAGGTT, 0
AATGTTCAAAATGACGCATGAAATCACGTTTCACTTTCGAATTATGAGCGAATATGCGCGAAATCAAACAATTCATGTTTT, 1
CGGAATAATGCAGAAGGTGCAGCGGTGATTACAGCCTTCAGAAATTTTCAGATAGGCATAATGACGCGGCGTCAGTTTCAC, 0
TCACTCTAAAATGTTTTTTCAATGTTACCTAAAGCGCGATTCTTTGCTAATATGTTCGATAACGAACATTTATGAGCTTTA, 1
AAGAGTTTTCACATCAATTTACAGATTAACAGATAAACTCTTTATCAACGGCAATGGAATGGCAGAAATGAGAAGTGAAAC, 0
GGCACACACATTTTAAGTTCGATATTTCTCGTTTTTGCTCGTTAACGATAAGTTTACAGCATGCCTACAAGCATCGTGGAG, 1
TAAAAATGAACCCTCAACGCTTCCCTCAATGTTTCGGGAGCCATGCGGGTTCAATCATACACGGGAAGCGAGGCGCTTCCC, 0
ATTTAATAATGTGTGCGGCAATTCACATTTAATTTATGAATGTTTTCTTAACATCGCGGCAACTCAAGAAACGGCAGGTTC, 1
ATGGTCAGGTATTGAAGATCCGCTTCGATCAGGGGATGGGCTACTGGCGCATCAACTTTTCATCGCAATGGCATTACTTTG, 0
AATCATTCAACAAAGTTGTTACAAACATTACCAGGAAAAGCATATAATGCGTAAAAGTTATGAAGTCGGTATTTCACCTAA, 1
GGAATAATTTATTCCGGTGATTATCATTAGGGTAATTAAAATTGGCAATGGACGTGAGTCTGAAGTGAAAAAGCCCCGGCA, 0
ACATTTCTGTACCAATAAGCTTGCCATTTGACCTGTATCAGCTTTCCCGATAAGTTGGAAATCCGCTGGAAGCTTTCTGGA, 1
TGGTGCAATCATGATGAGCTTCTCAGAGAATAATTCTCTATTACCGGGCAAAATCAGGAACACAGGAATTAATATATATTT, 0
AATAGGCTGATTCAAGGCATTTACGGGAGAAAAAATCGGCTCAAACATGAAGAAATGAAATGACTGAGTCAGCCGAGAAGA, 1
AGATTTGAGCAGGCTCACAAAATGCGATTAAATGCCTGAATTACAAAAGCGAGGAATTTGTGACGGGATGCACAGAACAGA, 0
CAAGATGATCGCAAAACAGACCGTGTTGCGCAATTTGTCAACGAAAACAATAATGCGTAAGGTAGAAACCCGAACTACATT, 1
TGTTAATACAGAGCGTTACACTCCATTCCCTCTGAAAATACAGGATAAACAAAATATTGCTGCGGATCAGCTCACTAATTC, 0
TCGCAAAACAGACCGTGTTGCGCAATTTGTCAACGAAAACAATAATGCGTAAGGTAGAAACCCGAACTACATTGAGGAATC, 1
GGCTTATCTCCTGTGTAGTTGCTGTATCATTGACTAAACTGTGTATTACGATACATGAAAATCTATCTTGATCAATAGTTG, 0
GCGTAAGGTAGAAACCCGAACTACATTGAGGAATCAGGCGGGAGTGATAGAATATCGCCCACTTAATTTTTCCAGGATTTG, 1
CGCGCAAAAAGTATGACATTTTTGTTTGCAGCAATTTTTATGAAAACGTTGCCATACTCAAAAGGCCTAAGGCCAGGCGGC, 0
CGTTTGCGTAAATTCCTTTGTCAAGACCTGTTATCGCACAATGATTCGGTTATACTGTTCGCCGTTGTCCAACAGGACCGC, 1
CCCTGGCGATGTAAAGTCTACAACGTAGTTGAAAACTTACAAGTGTGAACTCCGTCAGGCATATGAAAAAAAAGTCTTGTA, 0
AAGCCCTGCTTTTTCCCGTTTCGTACTGTATATCTTCCATCCAGCGGGTATACTGATCCCTTCCTTTAAATCCACACGTAT, 1
TCATTTTCAGTGGTTATGGTTATGCTATTGATAATCAAGGATATTGCTAATGCCCTGATGCATACCACGTAAGCCAGGATT, 0
CAAAAAAAACTTTTTTGGGGGGTTGCAGAGGGAAAGATTTCTCGTATAATGCGCCTCCCGTAACGACGCAGAAATGCGAAA, 1
CAGCTTGATAATTACCCAACGAAAAGGTTGCGAAGCGCGTCACTATTTATTTTTATCTTTACCGTAAGAATGCAGAAACAG, 0
AAGCATATAAGCATGGATAAGCTATTTATACTTTAATAAGTACTTTGTATACTTATTTGCGAACATTCCAGGCCGCGAGCA, 1
TGGCCCGCCCGGCTCGACTGTGATCGCAGAAAGCCTTTTTCTTCCAGACTTCTATCATGGCGTAAAAATCAAAAAATTACC, 0
CTTATACACTTAAGGCATGGATGGATATTGCTTCTGATATTGTCCGGCTGGACAATGTTACCGATAACAGTTACCCGTAAC, 1
TTATCAGTATGCTGTTCATATAGCCTCGAATTAGTAATGTGTTATATATGATATAGTTGACAATTTTTATCCTGGGTGTTC, 0
TGATCAGAGGATGTGACATTCATCGCAACAATGGTTGACCAATTTACATAACATATCGCCCAAAATAACAACGGTTCAACC, 1
TCAGGCAGCTAAGGAAAGTTGAACCAGACATTAGATGAAATATTTCAACCAATTACAGCACCAATTCAGTCACTGCCAGCC, 0
AAACAAGCACTGTTTTCCCCGGGAAGGTTCTGATGTGTCCGTGTTAAACTAAGAGAATCTATCTCTTTTGTACCTTCAGGA, 1
TGGCAACTGAATAAATCACCCATCCCTCTGCATATCTGGTCGCTGCAAGCGCGCTGCCTTGCTACCACCGCTCTGGCGATA, 0
GCTTCCGGGGTTTTGCCGCGTCGTTAGCACAATGCGATGCAATTGATTTAGTGTATATCTAATAATTGTAAACAAGCACTG, 1
AAATCGTAAAGAGAACAGCGGTACATCGTATGTAAGAACGTACCGCGGTTGGCTGGGGAACTTTCGATAGTGTGAGTATTG, 0
TTTAAATTTACCCCGCTCTGGTGATTCTCAAACGCCAGATGTTACCCGTATCATTCACATGGGTACCAAACATACTCCTGA, 1
TCGAGATGCGGCAAAAACGTGATGCACGATTTATAGGGCAATACCCTGAAGATGCACCATTCTGGGGCACCAATCTGGTGC, 0
CTAACCAAATGGCTTTATCAGGTGCCTGTTGCAGCACGGCTTCGGCCATATCAGCAAGTGACAGCGCACCAAATCCCCGGC, 1
TAAAACAACCGGACCCCATCGAGGAACGGAGTCCGGTGTCATATTAAAAGCCCGAAAATTTTACTCATTTTTGCGGGAATT, 0
TAAAAAGACGCGGACTCATGTGAAATACTGGTTTTTAGTGCGCCAGATCTCTATAATCTCGCGCAACCTATTTTCCCCTCG, 1
AAATGAGAATTGAGATGCCGGTGAACCATCATGCTCACCCACACCGCGAAACATCCGTTAAGTTAACCGTTATCATACAGT, 0
ACATATTACTAATATAAATAAATTTTGCTTGATTCATGCAAGCGGCATTAATACTATTTATACTAACGTCAATATACAACC, 1
AGTAAGGATTTACTGAGGCTAGCGACGCCATCATAACGAGCAAAAAGTGCGATCGTCAAAGGAGAATCGTGAGGAAATGCT, 0
ATTACTAATATAAATAAATTTTGCTTGATTCATGCAAGCGGCATTAATACTATTTATACTAACGTCAATATACAACCCACC, 1
TACAGGGTGATCAGTGAGATAAGTCTGTTAATTATAAAGTAAACACTGTAAAGCAGAGTGTTTTATTTTTCATTCGCGCTG, 0
AGCAAGCATTTTTTGCAAAAAGGGGTAGATGCAATCGGTTACGCTCTGTATAATGCCGCGGCAATATTTATTAACCACTCT, 1
GCGCCGCAGGACATGAACTGAAACCTCATAAGATATTGCGAGAGTCAGACTGAAAATTATCTCAATACTCCAGCGGGTTTG, 0
GGATGTGAATAAAGCGTATAGGTTTACCTCAAACTGCGCGGCTGTGTTATAATTTGCGACCTTTGAATCCGGGATACAGTA, 1
TCGTGGTATCTGCAACTTTCCAGGGAACACCCTATTTTAACGTGGGAATAGTAGAGGGGAAGTAACAGATCTACCACAATT, 0
ATTACTCCAAAAGGGGGCGCTCTCTTTTATTGATCTTACGCATCCTGTATGATGCAAGCAGACTAACCCTATCAACGTTGG, 1
TAGTGTGTGGATTGCGCCTAGAGCTTCTTTATTCGTTCGAGCGCATCGCCAATATTTTCTATTGGGTGCCATTGATTATTT, 0
CCACAGCGATTGCTGAAGGCGTGATCAGTTATTTCCACTGGTTCGACAACCAGAAAGCACATTCGAAAAAGCGATAAGTTA, 1
TAACCCTCAAGTGAAAATGGCTTTTTTATGTTGTGTATTGTGTTGTGTGTTTGCAGGCTCTTTCATGCAGGTCTTATGCCA, 0
TGATTTGACCTCTCACAGCAATTAGTTCTTCTTCCTCACTTTTCCGCTACAATTATCAACAAGTTGAATCGATAAGAGGCG, 1
ACGACGGGGGATGTCGTTAGCCACGGGAGATTTATCTCATAAATAATTCACGTTGTCGCCATAACGGCGACAACGTGAACG, 0
TCTGCTGATAACCCTTCCGGTTATATGTTATCTGGTGTGGTTATTCGTTAAACTACAGCGGTTGTCGCGGCGACAAAAGTG, 1
GATATCGTTGATCTATCCTCTCTGGACTTACGTAATGTCGATTTAGATTATTATGATTTCACAGATAAACATATGGCTAAT, 0
GAGTTCGCCAGATACCATTTTGATGCGTGACGAATGCTTTGCCATCCAGTACCATAGCGCCCTTTCCATTCCTGGACCTGA, 1
ATTACTACCTTAATCAGACTGGCGGCAGTGTAACAAAAAACAAAGCCCCGCATAAAGCGAGGCTATGAAAGTGTTAGCGGG, 0
GCCAGTCTGCCGTCTTCTATAACGGTGAAGTGTGCCTCGGTGGCGGTATTATTGAGCAGCGTCTGCCGCTGCCGGTCTGAT, 1
CGTCGTATGGGTTCTCATGTTAGTTAATCAAAACGCCGTCGTTAATCACCAACGGCGGGGACGTCTGCCAGTCAAATGCCT, 0
GATCCACAAAGGCTTTCCCGGGCACTGGAAGTTTTTTTCATTTCGGGTAAAACTTTAACGGAACTGACGCAAACGTCAGGA, 1
ATAAGCGCCAGAATGCTGGCTTAAAGTTATATTTTTTAACTTTTGATCAACATTTGTGCAGCGTAGTGCAGTTTTGGTGCA, 0
GCGTGACGAAGTATTACAGGTTGTTGGTGCTATCGCAGGCTGAATGTGTACAATTGAGACGTATCGTGCGCAATTTTTTCA, 1
TGGCGTTGCAATTTTACGAGGAGGATTCAGAAAAAAGCTGATTAGCCAGAGGGAAGCTCACGCCCCCCTCTTGTAAATAGC, 0
GTAGAGCGGATAAGATGTGTTTCCAGATTGACTTATCCTCACTAAAGGATAAAACTTATAATATCCCCTTAAGCGGATAAA, 1
TGACCACATCGATAGAATCCTCCTTCATAGCACGATGCCTTTCACTTATCGGCATCGTGCTCCCACAGGTTCCGGCTACGC, 0
GGCGCGCTTTAAAGCCTCCAGTGCGGTGTTTAAATCTTTGTGGGATCAGGGCATTATCTTACGTGATCAGAATAAACAACC, 1
AACAGGCTGGAGAAAAGAGGAAATAGGACTGGTGCTTCAGTACTGAGCGGAGTTTCTTACAGCTGTAGGCAGAAGTTTATA, 0
ATACGTCTAACGGGGCGGGATATTTTGCCTTGATGGTCAATTTTATGGCACGATAAGTGTAACAAACCTGTAAATATTCCC, 1
CAATGAATAATATCCTCTTATCATCATGATATTTGTATGGTGCAATCATGATGAGCTTCTCAGAGAATAATTCTCTATTAC, 0
AGCAGGTTGAAAAATAATAACGTGATGGGAAGCGCCTCGCTTCCCGTGTATGATTGAACCCGCATGGCTCCCGAAACATTG, 1
AAAGGTGTTTTATTTATAGATGGGGAGAGTCTTCGATAGTAGTGAGGTTGACAGATATCCGCTGCCTGATGAGCAATTATG, 0
TTTGAATTCCTTACATTCCTGGCTATTGCACAACTGAATTTAAGGCTCTATTATTACCTCAACAAACCACCCCAATATAAG, 1
AGTCAAAAATTTATGCCGGACAAGATAGCACTTTCGTCAGGAAGATGGTGTTGGCGTTGCAATTTTACGAGGAGGATTCAG, 0
ACAATTCGAGCTTTATTAACAGATTCCGCGAATGAATAGTTTTACTGGTATACTGCGTGTCTTGCGCTTTGTTGCGGTGCC, 1
ACACAACGACGGGGGATGTCGTTAGCCACGGGAGATTTATCTCATAAATAATTCACGTTGTCGCCATAACGGCGACAACGT, 0
CTGCATTCCAGGGGAGCTGATTCAGATAATCCCCAATGACCTTTCATCCTCTATTCTTAAAATAGTCCTGAGTCAGAAACT, 1
GTGATTGCCTCGCATAACGCGGTATGAAAATGGATTGAAGCCCGGGCCGTGGATTCTACTCAACTTTGTCGGCTTGAGAAA, 0
TCGGGCTTGCCCTTATTAAGGGGTGTTGTAAGGGGATGGCTGGCCTGATATAACTGCTGCGCGTTCGTACCTTGAAGGATT, 1
GTGTGTGAAGCTTTTTTTCCAAATACCATGCTGCCGATGACCATAAAGTTGCGATATTTTCATCCGTGCAGGTAAACAACG, 0
CAGGGCTGGCAGGCTAATTCGGGCTTGCCAGCCTTTTTTTGTCTCGCTAAGTTAGATGGCGGATCGGGCTTGCCCTTATTA, 1
GCATACCATTTGAGCGATCGCCCGCTGTTCCCCCATACTGTAAAGCCGGAGACATGCTCCGGCTTTACAGTATTACTGAGA, 0
ATTAATTACACTAATGCTTCTTCCCTTCGTTTTAGCGCCCCGCCGCAGTATCATGATATCGATAACCATAATAAATGTGTG, 1
GGCGGCGAGGGTTTAACTCACATGATGATACTGACTGTTGCTCACTCTTTGAAGTGATTTGCGTCACATTCAGGGAATTCC, 0
AATGTATTGGTTGCCGTACCTGTGAAGTAGCGTGCGTGGTTTCTCATCAGGAAAATCAGGACTGTGCATCGCTGACCCCGG, 1
ACTGTTGACCATGACAGGATGTTCAGTCGTCAGGCGTTAACGCGCGATTGGGGCAAAAAAAAGCAGCGGTACGTCGTTACC, 0
TAAAAACTGGCATGATTTGTGAATGTATCGGCGCATTAACTGTCATTGCTGGAGAATTTGATGAACCGTTTCATCATTGCT, 1
ACACTAAATCAATTGCATCGCATTGTGCTAACGACGCGGCAAAACCCCGGAAGCGTACATCAGCACGCGACCGGAGCGAGC, 0
GCATTATAGCCTAATAACGCGCATCTTTCATGACGGCAAACAATAGGGTAGTATTGACAAGCCAATTACAAATCATTAACA, 1
ATGCAGCGCCAGACACCATCCTGCTGGCAATAAATTGACTCAGTCAGCCCAGGGATCACCCATTGTATTTCCTCGCCGGGG, 0
TCTAAAAGAAGTTTTTTGCATGGTATTTTCAGAGATTATGAATTGCCGCATTATAGCCTAATAACGCGCATCTTTCATGAC, 1
TAAGACGCTTAACGCGGGGATAAAAGGGATTTTTCATGCAACTTTAAGGGAGATTGATTTAGCGCAATTTTGGCGGCAGGG, 0
TCTTATCAGTAGAAATAAAAAAACGTGAAATTATTATGCCGCCAGGCGTAGTATCGCAGCAGGTAAGATGATTCAGGAGAT, 1
CGCTACTTTGGCAAACGCCATCAGCACAGGCGAGGGGCAAAAAACGAAACGGGAAAGCAGATTCCGAGGTTTTTTATTTCG, 0
GTAGGTGATGATTTCCGCTTTGGCGCTGGTCGTGAAGGCGATTTCTTGTTATTACAGAAAGCTGGCATGGAATACGGCTTC, 1
TATAGGGAGTTGGAGTAAAACGGTCAAGAAGAATTTTAATGATAATTATTGTTTGCTCATACTGTAAACAAGTTGTGCAGT, 0
ATAAAAATCGGCCAAAAAATATCTTGTACTATTTACAAAACCTATGGTAACTCTTTAGGCATTCCTTCGAACAAGATGCAA, 1
CTGGTTGAAAAATCAACAAAAACAACATACTGACAGACAAAACCCCGGAATGACCGGCATTACCGGGGCTTAGGGAAGATT, 0
TTCATTAATACGACACGTTTCATTAAGATTTTCCTCAGGTAACCACCTATAGTCATTGTCGTTAATAAAAATGACAGGCGA, 1
CCCTGAGCAAATTTGCCAGACAGAGTAATCCAGCAAATCGTCCGGGGAAACCTTACCTGTCGCAAACTGCGACTGATTGGT, 0
TTTGTTGCGATTTAGCGCGCAAATCTTTACTTATTTACAGAACTTCGGCATTATCTTGCCGGTTCAAATTACGGTAGTGAT, 1
CATATATTTTGCCTCAATCGCAAAATCAATAATGCGATCGATGCGCCATTTACCACACATTTATTATGGTTATCGATATCA, 0
GCGGGCATTCGTGTTAAAGCAGACTTGAGAAATGAGAAGATTGGCTTTAAAATCCGCGAGCACACTTTGCGTCGCGTCCCA, 1
GCGGTGGTTTCAAGAAGGATTTTTTCTTTAAGAGAAACTATTTCTTTCAATCCATCAGAAATTTTTCTTTTAATCACAACA, 0
GCTGGTAATCAAACAAAAAATATTTGCGCAAAGTATTTCCTTTGTCATAAAAATAATACTTCCAGACACTATGAAGTTGTG, 1
GATGGCGCTTATGTTCACCTGAAACCAAAACACTCCTGTGCAGGTCAGTGTAAACATTGACCATCCGGCAATGTGAGCCAA, 0
AGATCAGAAAACCATTATCTTTCGTTTTATTTTTATCTCACCATGACGCAGTATCAACTGAAACAAAACGAAAGATTAATA, 1
AAAATCCCTTGCGGGAGTGAAAAAGGCGCAAATTGCGTTTCTAAATATTTCGTATACAGAGGAGCCTATTATAAAAATCAT, 0
AATATCAGCCCGTCGGCGGAACTGTTTTATGAAGACCTTGATGAAGCTGATAACATTGAGGTAATCCGCAAATTGCTGGAT, 1
TGGCGGACGCTCGTTAATATTTAAGGTCTTCATTGATTAAGACATCCCCAAAGTTAGTTATGTATTCACTGTTATTAGGAC, 0
GCTCACTCATTAGGCACCCCAGGCTTTACACTTTATGCTTCCGGCTCGTATGTTGTGTGGAATTGTGAGCGGATAACAATT, 1
ATGCCTTTCACTTATCGGCATCGTGCTCCCACAGGTTCCGGCTACGCACAGCCAGAACGCGCATATTTGACGCTTACCAAA, 0
CGGGACGTTTTTATTGCGTCAGGGTTGACATCCGTTTTTGTATCCAGTAACTCTAAAAGCATATCGCATTCATCTGGAGCT, 1
AAAATAATAATGCCACGCAATCCGTGGCATTGTTGAGCGCTATTTTACGTGTTTTTTCGCGGCGGCGGTTTGTTCAGACGC, 0
CACCTCTGTCGATAATTAACTATTGACGAAAAGCTGAAAACCACTAGAATGCGCCTCCGTGGTAGCAATTCTTTTTAAGAA, 1
AATGCCTTAGTTCAGGAATGAATGACGCGACAATTATTCACCAAATTTATTATTTGGTAAGTTAGCACCCACTATCGCCAC, 0
GGCGCTGCTGGCAACGTTATTCTTCATCATCAGTCTGGTGCTGGGTAACATCAATAGCAACAAAACCAATAAAGGTAGCGA, 1
GAACAATATTTTCCGTTGCTAATGCCAGTGAACAGACTTTGGAAATTGTCCCGAAACGGGTTCGTTTCGGGACACCGTTAC, 0
CTCTGGTTTATTGTGCAGTTTATGGTTCCAAAATCGCCTTTTGCTGTATATACTCACAGCATAACTGTATATACACCCAGG, 1
ATTTCGTGCTACTTACCATAGTTATTTAAATACTGCCAAAATATTTATATTTGGTTCTTTTATTGTTTTCTTGACACTAAC, 0
ATTGTTAATAAACTGTCAAAATAGCTATTCCAATATCATAAAAATCGGGTATGTTTTAGCAGAGTATGCTGCTAAAGCACG, 1
GCTTTAACTCGGTTTGTTTTTCGAGTTCCGGGCGGACTCAAGGAAGAAGAATAGTGTTGCGTGTTATTTTAACCAGATTTC, 0
GTGAATTATTCCGCCCTTTGTGCCGTTATTTTATGCTGACAAAGGCACTTTTTTCTGTTTATCTATCAATAAATTCAGAAT, 1
ATTACAGTGATATACACATGTCTTGCCTCCCTGCAAAGAAGAGACTAACATTCGAATTGTTTGGGTTCGAACGCTGGCCTC, 0
CCTTATACTGAGACTGAGCGTCGATTCACCTGCAAACGGCGCATTTTTAGAATAATCCTGACCTTGTGCGGAAGAGAAAAC, 1
ATGAAATGCCTTAGTTCAGGAATGAATGACGCGACAATTATTCACCAAATTTATTATTTGGTAAGTTAGCACCCACTATCG, 0
GCTGATTAAGAATTGACTGGAATTTGGGTTTCGAGGCTCTTTGTGCTAAACTGGCCCGCCGAATGTATAGTACACTTCGGT, 1
GCACTTCAATACGTGTCGTCAAATTTTTACTTAGGCATGTGATTAACAGCACATTTTTCGGGCTTTTTCGCTGAAATTTCC, 0
TGGGCGATGAATTACGATTTGTCCTGTTGACCTCCGGCGCTACCGTTGCAGACTATAACGACGCACCTGCTGATGCTCAGC, 1
AAAATAACGATTCTTATCTTTTTAAGTATTCGCTTATTTCCTGGCGATCTCCTACAGAGTCTGTAAGAGATCTCTCACAAC, 0
ATGAAAAATCCGCATGACCCCATCGTTGACAACCGCCCCGCTCACCCTTTATTTATAAATGTACTACCTGCGCTAGCGCAG, 1
TATCGTCTTTGCTTTACCGCCAGGGCGTCGGCCTCAAGTATAAAGCAGATAAAAACAAAAACACCATTGCGCAGGCAATGG, 0
CCGTTAGCGTAATGTTGAGTGTAAACCCTTAGCGCAGTGAAGCATTTATTAGCTGAACTACTGACCGCCAGGAGTGGATGA, 1
TACTGGCCTGCTCCCTTATCGGGAAGCGGGGCGCATCATATCAAATGACGCGCCGCTGTAAAGTGTTACGTTGAGAAAAAT, 0
GTGTCTTATAACCGTGTATTTCTGCCGGAAGGATTGCCAATCGTCTGCTACAATCGCGCCTCATTTTTAAGATGGATAGCA, 1
TATATACAATATTTTTAGCACAACGCTATGCGCACTGTCACCCGCTCAACAGATCACGGTTATCGTTCGTTTTTTATACTG, 0
GTGATCTACATCGAAATTTTTGTTGCGCTCAAGTCTGAAATCAGTAATATATGCCGCCGTTGCCACGGGATATCAAACAAA, 1
GGAGGTGAAATTAGTTTATTTCAAATGAGGAAAATCTCCCGGCGAAAAAACCGGGAGATGAAAGTGTGATGGGTATCAAAT, 0
GATGGTTATTTATTAGTGATATCAACTTGAGGTAAGCGTTAGTTTCGATAAGATAAACTGAGTTACTAATAGTCGAGGCAG, 1
AGTCCAGAAAGGCTTAATGCATCAGCAGCATTCCTCGCCTGTTTGCAACCGCGTAAGGTCATTCATCTGCATATGTGCTGC, 0
CGGTGGGGCGTAGGGGCAAGGAGGATGGAAAGAGGTTGCCGTATAAAGAAACTAGAGTCCGTTTAGGTGTTTTCACGAGCA, 1
TACAGAGTCAAGCATTTCTTTGCTTTTCTCTGTTGAGATTCTCAGGAGAACCCCGCCGACCCGGCGGCGTGTTTGCCGTTG, 0
CCATAAAAAAGCCAGGGGGTGGAGGATTTAAGCCATCTCCTGATGACGCATAGTCAGCCCATCATGAATGTTGCTGTCGAT, 1
TTATTTAAGGAAATTAATTTCTGTAATGCAGGAAAAACGATGTCATCGACACTAGTGACGATGACATGTGATGACAATGTT, 0
TCCCTGCCTAATCCCCCGCAGGATGAGGAAGGTCAACATCGAGCCTGGCAAACTAGCGATAACGTTGTGTTGAAAATCTAA, 1
CGCGTCGTTAGGCCCGACGAGGAAGGGTTGGATTTGTCACAATAAATTGTGGCGGATTATCACCGCTAAATTAAGCGGATT, 0
CCTGTGGACTTACCGCTCAGGGATGAGTTTTGTTTGGCTTATCGCTGGCAAACTGTCTGAAATCGCAGCAATAAGGACTCA, 1
AATGAAGTGATTAAGAAGTTATAGAGTAACAGAGAATTAATAAGATTCTTTTCTCTGAGACGCCAGAATATTTGTTCTGGC, 0
CAGACACATAAAAAAACGTCATCGCTTGCATTAGAAAGGTTTCTGGCCGACCTTATAACCATTAATTACGAAGCGCAAAAA, 1
CCCCCCAATACCGCTTGACGAAAACGTTTCAGGATTTGTGGGATTTGCTCAAAACGTGCTTTGGTGCTGTCTACCTGCGCC, 0
CGACTTTTTGCGGCTCCAGGTTACTTCCCGTAGGATTCTTGCTTTAATAGTGGGATTAATTTCCACATTAAAACAGGGATT, 1
AAAATACGTCATTTAAAGCTGGCGTTATCATAATTGGGAAATTGCGACTTTAATAAGTGGAAGTGTGAGCGGAACGCGCCA, 0
GAAAGTTAAATTACGGATCTTCATCACATAAAATAATTTTTTCGATATCTAAAATAAATCGCGAAACGCAGGGGTTTTTGG, 1
ATATCTATCCGGTACGAAGCCCGGCCTCTTGGTATGAATGATTGGTTTGAAGCAAAAAATAACCGACGCTGATGAAACGTC, 0
CTACACATTCTTGAGATGTGGTCATTGTAAACGGCAATTTTGTGGATTAAGGTCGCGGCAGCGGAGCAACATATCTTAGTT, 1
GAGGGTTGAAAAAAGAAACGCCCCGGTGAGCGGCTGCTCGTCCGGGGGCGCTGCATTGTACAAATTCTGGCGCACGGATGC, 0
TGCTGAACGATACCGGGATTCTGTTGTCGGAATGGCTGGTTATCCATTAAAATAGATCGGATCGATATAAGCACACAAAGG, 1
AAAAAACGACCCCTCCCCAAAGCTTAGAAAAACGTTGTTAATTAATACAAACATGGCCCCCGCAAGGGTTAACGGCATTAA, 0
TGGGAATGCTCAACCTGGAAGCCGGAGGTTTTCTGCAGATTCGCCTGCCATGATGAAGTTATTCAAGCAAGCCAGGAGATC, 1
GATTTTAAGAAGCTGTTGCAAAAGGGCGTTATAACAAAAGGGGAGTGCTGAAGGAGTCTGGGCGGGCAATTGGTATAACCA, 0
CATCTGGATGCGTTGGTGGCAGATGAAGATCTGAGCCGTTTTATCCTATAATCGCGTTCAATCATTTTCATCATTGTTTGA, 1
AAAATGCACTCTTTTAGTGCTACCGCTGGATTACTGTGGTGCAACTAGGTTGTACTGATGCTGTTTCAGGGTTTGCCTTGT, 0
CTGGCGGCGGAACTGGCTGCCGACTGCCATGTCATTCCTCGCGCCGGACATAACGCGCATCGGGAAAATCCCGCTGGCGTA, 1
TAAGCGACCTTAGCTTTGCTGCAACATCAGCCCACAGGCACCAGACCAGGGGATTCATCCTGAAGAGACAGCGCAAGTGTA, 0
GTGAGCGGCGAATACTAATAACCATTTTCTCTCCTTTTAGTCATTCTTATATTCTAACGTAGTCTTTTCCTTGAAACTTTC, 1
AGAAATTTGCGAGGCGTTACGAAGAAAGTTGGGGAAGGGGAGATTATCCGCCCGCGATGGAGCGGATAAATCTGTCAACTA, 0
TTTCCTCACCATCATTGGTCATTTTTCGGTTGACGCCCTTCGGCTTTTCCTTCATCTTTACATCTGGACGTCTAAACGGAT, 1
AATGGGTTTTGTTTCGCAACCTCGTGCAATCTCATCTACACAAGCGAGATCATCTGCCGAGGGCCCACAGGTTAGCACAAC, 0
ATCACGCCGACAGGTGCATTACACGATGTCACGGTAACGCCTGTACGGTAAACTATGCGGGTTTACGGTCAGTACCCACAT, 1
TGTTTTGATTGACTTGCCTTATCTTCGTTCTCCGAACAAAAAAATTCCAGTCCCGAAGGACTGGAAGGCTCAATCGATCAA, 0
GATTCAAAAAAAAGTGGAAATAGGGTGAAGAATTGACCTAAAATAGCCATCCAGATGTTAATCCATCCATACCGATTAACA, 1
TCCTCTTCTGTGGTGAGTTGTGAATAGCGATTCCACGGGCAGATAAGCTGGCAGTCATCGCAACCGTAAATACGGTTTCCC, 0
AAAGTGCTCTTCGCATAAACCTGATTGATTTAGACGTCTGGATGCCTTAACATCCATTTCATTGACGGCGTTGCCCGTTTC, 1
CAAGAATTAAAAATGTTACGGGTAACTGTTATCGGTAACATTGTCCAGCCGGACAATATCAGAAGCAATATCCATCCATGC, 0
CATTCACATGATTAGCAATAAACGTTGACAAAATGTGGCGTGGATCACTATAATGCCTGCAGATTTTACGTCCCGTCTCGG, 1
CAACATTTGTGCAGCGTAGTGCAGTTTTGGTGCAAGAGGGGAAGTTAAGGAAGGAATCTCCCGGAATCGTAGCTGAAATCA, 0
ATCGCCCCAGCCGGGGCGATTCAATTTGCTAAACCATGTCGATTACGGATAATGAACAGCATTGCTTATCAGAGATATGCC, 1
CTATAGCAAATGCACTACCGGCAGGCATCTGACTTTCCGCGTGACTTTGTTAACGTCATTTACAGAAATTGACACATCAGA, 0
TGTCGATTACGGATAATGAACAGCATTGCTTATCAGAGATATGCCCCCATATGTTGAGGCATATCCTAACGAGAATCTGAC, 1
AAAGGGAAAAAACAGTCCATAAAGCGTTGACATTACTTTCTGTTCTATTAAGTAATTTCTCGCCGATAAACAACTAATTTA, 0
CAGCAATGGGTAAAGTCTGGTTTATCGTTGGTTTAGTTGTCAGCAGGTATTATATCGCCATAGATGCTACGAATATTATTG, 1
CATTATCGCTATAAATTAAAATACATACCGAAATTCGTATAATTTCAGCAGTTGTTATTTAGAATGATTAACTGGACCGCA, 0
ATCTTTGATGGTCAGCCGATTTTGCATCCTGTTGTCCTGTAACGTGTTGTTTAATTATTTGAGCCTAACGTTACCCGTGCA, 1
TCACGTTCTGTTTTGTATGAACTGTTTTCAGAGCCTGACTAAATATCCGTTTGGTCGTTACCGGCTTTAGCAAATACCTCA, 0
CCTGGTGCACATTCGGGCATGTTTTGATTGTAGCCGAAAACACCCTTCCTATACTGAGCGCACAATAAAAAATCATTTACA, 1
GGTAACCGGCCTTTCCATGACTGGATGAGCATAGCGGATTTTCAGGATTTCGCTGATCAGTGGTTTGCTGCTGCGCTGGGC, 0
AAAATGTCGTTGCGCGCACAGTACAGCGCAACTTATTTTGTTAAAAACATGTAAATGATTTTTTATTGTGCGCTCAGTATA, 1
CTGGCAGTCTGATAGCTATTGAGGTCGAAGATAGTACCTTTGACAGAATAATTATGCAATATTTCTGCTTTAAAAGTTAAA, 0
TTTACCCTTACGCCAACAAAATTTACAAATCTTGATTCCTGAACTGATAGGCTACCTGGCGAAGCAGTCCGTATTCGAACC, 1
ACAATAAATTACGTCATATCATACGCCTGCATTCGATAGTTGAATTATTATCGACCGGGTTATCGCTGATGCCGTTATTAA, 0
AAGTATTTGACAGCACTGAATGTCAAAACAAAACCTTCACTCGCAACTAGAATAACTCCCGCTATCATCATTAACTTTATT, 1
AGCTTCGGGCCGCGATAAGACTCACTGATCTGACCCTGATTCCTCTTGCAGACTTTATAGACCAATTAAAATGCAGTTTCT, 0
GTTAATCACATGCCTAAGTAAAAATTTGACGACACGTATTGAAGTGCTTCACCATAGCCTACAGATTATTTCGGAGCGCGA, 1
ACGCAGTTTGTAATTAAAAGATTAACCCATATCTGGTGAATGAAACAGTGATGAACCTTCTGCCAGATCAATAAATCAGAA, 0
CATTATGTGATCAATTTCACTTGATTGAAATTATTTGTATTGTATTTGTATTATTTACAGGATGAATTTATCGGGCATAAT, 1
TCCTGATTACAACGGACGTAGCCAACAAGCGCAGGCATGAACAGGCGTCATTATAATGACGCTATCAGTAAATGCTACGTT, 0
CTCACAAAGGTTAGCAATAACTGCTGGGAAAATTCCGAGTTAGTCGTTATATTGTCGCCTACATAACGTTACATTAAGGGG, 1
CCTACTATAGCAAATGCACTACCGGCAGGCATCTGACTTTCCGCGTGACTTTGTTAACGTCATTTACAGAAATTGACACAT, 0
AAGTTGTTTTCTTGCGATTTTGTCTCTCTCTAACCCGCATAAATACTGGTAGCATCTGCATTCAACTGGATAAAATTACAG, 1
CGACATTTCACGTCAGTTAGTGCTATAGCTCAGGAACAAATTTTCCCGAATTGGGATATGCCCGCAAATTGCTGGTGATGT, 0
TATGCCTTGTGACTGGCTTGACAAGCTTTTCCTCAGCTCCGTAAACTCCTTTCAGTGGGAAATTGTGGGGCAAAGTGGGAA, 1
TTTACAATTATTAGATATACACTAAATCAATTGCATCGCATTGTGCTAACGACGCGGCAAAACCCCGGAAGCGTACATCAG, 0
TTCACCGTAGCAGATGATTTTTGCGCCTTGTCGCTGCTGCGTGTGGTTGGTAAAGTAAGCGGATTTTCTTTTCCGCCCCAG, 1
GGCGAACGATTTCGGCTTGTTCTTTTACTGGAGGTAATAAAACAACTTGGGATTTGATATCTTTTCCTGAAATACCTTTTT, 0
ATATTCACAAAGATACTCGGTTTAACCTGCCGTTTAATCCGTTTTCACGTAGAATAATGCGCGCTGCGTCTCATGGGAGTG, 1
TATCTCATCCCGGCGCTTAAACCCTGGCGTTCCATCGGAAATCTGATTACGCTGATCGTGGGTATCCTGTGCGTATCGGTA, 0
TGATATCACACAAAAGGCCGTCGACTGGACAGTTAACCGATTCAGTGCCAGATTTCGCAGTATCTACAAGGTCCGGCTACC, 1
TGTCGTGATGCATGAAATCTACGCAACTGAGCTACTACCATACAAGTATAAAGATCGAAAAAAGCCGGAGTGATCACAAAA, 0
TTTTTACCATCGGGGCTTTTTTTCTGTCTTTTGTACTCGTGTACTGGTACAGTGCAATGCATAACAACGCAGTCGCACTAT, 1
TTACATACGGGTTACAACGTTAAAACGGTGCAATCATAGCTATCACATTGTTAAGATACTGTGAAATCACTCACAGATTGA, 0
AGCCAGGCGGTGCTGGATTTACAGTTCGGTCATTCCCAGCGGGTAGGGTATGATGTAGCGACCAGTATGATCAGTCAGTTG, 1
CAACTCGCCAGCACCTATCTTACATGCCGGTCCGTATCAGAGATACTTTTTGAGTGGCTTTGCTGGTGATTAAAAATTAAG, 0
TTTTTCTCGCCGCCCTGCGTCAGCGTGTTTAGCAACTGTAACAAATATTAAAATAGCAGGTGTTTATCCGCACAACATGAT, 1
TGAAGTACGCCTGAAATGGCCTCATCGGCTTTTCCCTTCGGGAGATTATTCTCCTTTTGTTAAATCCAGAACATAAATATG, 0
CATATTCTTGTTCATATTCCGTCCTCTTGTTTATCAGCGTGTTAGATAAGCCTGGAATACATTGGGCGCTTTTTCAAGCCC, 1
CTGTACCAGCGTACGAGATGGCGCGGATTATAATGAGCAACAGGGCCGTTGACTATTGATGAAGGTAACATTTTTTTAAAA, 0
ATATCGTTATTATCACTCCCTTTTACTGGCTAAACCAGAAAACTTATTTTATCATTCAAAAAATCAGGTCGGATTGACGCC, 1
TTTCCCCCTGGGTGAATCAAATAGATAAAAATGGTCTGTCAGTATACCTGAACCAGAGGCGATTTCGGGACAATTGTCGCC, 0
CGCCAGCAGGTGCCAACATTGAACAGTTCATTTTTGCGGGTAAAACAATATACTACCGTAACGGACTTTGTGTGGATGAGA, 1
GCTTTTTATCCGCTTCCATCATATCCAGAAGAATAATAGAGCCTGAAGAGATATCGTCCAGAGAACGTTGAATATTATGTA, 0
ACCTGGCCTGGCGGGCGCGATCCTCGACGAAGCTGACATTTATTGCGGTATTATTGCTGATGGCCTGCATGTTGATTACGC, 1
TCAAAGTATCCTGCCAATAATGGATAAGCTTTTTATCCGCTTCCATCATATCCAGAAGAATAATAGAGCCTGAAGAGATAT, 0
ACTCACAAAAGACACGCGTTTAATTTGCGATACGAATTAAATTTTCACACACTCTGTAGCAGATGATCTAACAATCTGATT, 1
TCAGCACAGGCGAGGGGCAAAAAACGAAACGGGAAAGCAGATTCCGAGGTTTTTTATTTCGTTGCAGCGAAAGACAAGAAA, 0
AGATCGCATTATAAGCTTTCTGTATGGGGTGTTGCTTAATTGATCTGGTATAACAGGTATAAAGGTATATCGTTTATCAGA, 1
TGAGTCTGATCTCAAGACTGGCCCAGTCCGGGCGTTGATTGGTGCTGAGGAGCATATCGCATCTCATCATAATGTCGTATC, 0
ACAGGTTTTACCCCGATCGGGGTATGCATCTTTGACACATCCTTTAATATCTTAGCGGCTATAAAAATGGCTTATTAATTA, 1
CTGAAAATAATAATGCCACGCAATCCGTGGCATTGTTGAGCGCTATTTTACGTGTTTTTTCGCGGCGGCGGTTTGTTCAGA, 0
GCTACAGGTTTTACCCCGATCGGGGTATGCATCTTTGACACATCCTTTAATATCTTAGCGGCTATAAAAATGGCTTATTAA, 1
TAACACGGACACATCAGAACCTTCCCGGGGAAAACAGTGCTTGTTTACAATTATTAGATATACACTAAATCAATTGCATCG, 0
TCCCCATCACTCTTGATCGTTATCAATTCCCACGCTGTTTCAGAGCGTTACCTTGCCCTTAAACATTAGCAATGTCGATTT, 1
GCGCTATGAAGCAGTTTTTACTGGCATTTGCCTGAAAAGATTCGATTCAGCACCGCTAAAACGACATTTACCGCTCGCTGA, 0
TTATCTTATCGTTTGATTTACATCAAATTGCCTTTAGCTACAGACACTAAGGTGGCAGACATCGAAACGAGTATCAGAGGT, 1
ATGTTATGTCCCAGTAATTAACGAGATTAAGTATAGCACCGGCTATGTGTTCCGCTATTCTGGCTGTTCCTATCACACTAA, 0
TTTCTTATCTATTCTTTCAATCAGCACTTCACCCAATTCATCCTTAATTCTAATAACTGGCTATTGCGCCTTACCTCGTGT, 1
AGGTAAAAGCAGTTTGCTCGAACTATTCATAACATTTCAGGATTATCGCCAGATGAAATTGGTGACACTAATACCAGGATT, 0
AACTTGATTAACATCAATTTTGGTATGACCAATGCACCATTCATGTTATTCTCAATAGCGAAGAACATTTTCATTGCTGTA, 1
TTTTTATTTGATGTGATTCTGCAGGGGAACTGTCCTTCGGTATCAATAATTGCAGACATTCCCTGCTTTTTCCTTTTTCAC, 0
GTTAATGTCCAAAGTAGCAACTTTGCTTGCACTAGACCGACTGGTCTACTACACTCCAACGCATGAACAAACACACCGAAC, 1
GACTAACTAATTACACCTTCTCCGGCTGTGGAGAAAGCTCCGACAGCATCCAGCGCTTCAGGCAACTCCCGCAACGATAAA, 0
ATTCAAAGCGTCATCGCATAAACCACTACATCTTGCTCCTGTTAACCCGCTATCATTACCGTTTTCCTCCAGCGGGTTTAA, 1
CGCTGTCAAAATCGTTTCATCCCAAGGGGCATTGCCTAATGCTACGGCGATATTACGCAGCCAACGCAGGTGACCAATACG, 0
GAAATCTATAGCGCATTTTTCTCGCTTACCATTTCTCGTTGAACCTTGTAATCTGCTGGCACGCAAAATTACTTTCACATG, 1
ATATCTTATAGTATGTAGTTTAATTTAATCCATGTGAGCAAATTGCGAAATAATAGTCAATGAGGAATTCTTCTGCTGTGC, 0
AATTATTCCTACACTATAATCTGATTTTAACGATGATTCGTGCGGGGTAAAATAGTAAAAACGATCTATTCACCTGAAAGA, 1
TATGCATGTTATTTATAAACCGTGACTAAACAGAATATTATTGCGAACAAGGGAAGTGTCAGGAAAGGTCAAGAGCTACCA, 0
ATAAAGGTGAATTTGATTTACATCAATAAGCGGGGTTGCTGAATCGTTAAGGTAGGCGGTAATAGAAAAGAAATCGAGGCA, 1
TGGCCCCCGCAAGGGTTAACGGCATTAAGCGAATAAAGCCATTTTTGATTGCATTAACGTGTGGCTGCTTTCCTATTTTAA, 0
CATAATTGATTATTTGACGTGGTTTGATGGCCTCCACGCACGTTGTGATATGTAGATGATAATCATTATCACTTTACGGGT, 1
GCCCACACGCTTTGGTATGAAAATTGTAGGGTACAGATGCGTTTATTTCCCCTCACCCGGTAGGGGCGAGCGAGGGGAAAC, 0
TTCCTGAGTTATCCACAAAGTTATGCACTTGCAAGAGGGTCATTTTCACACTATCTTGCAGTGAATCCCAAACATACCCCC, 1
GGTGATGGAACGATGAATCTGCAAGCTGGCTTTTAACAAGCCAGCTCTAAAAGAAGGGAAATAAGAATAACTATACTCAAA, 0
CTTTATCTCAAAAGCGTTGCGCCTTTGTTGTATCGTCAGTTCAGGGTAAAATAGATTTCCGTTAACCACCTGGTCAGGACG, 1
TCTCTTTTCTTATTGTGTTGCGCAGAACGCGCTTTACAGACATGTAAGTATAGACAGTGTGACGGGGGTCGCCATTTGCAA, 0
ATGCACTTACAATTGATTAAAGACAACATTCACAGTGTGGTTATTTGTTACACATAGGGGCGAGCAATGTCATGACAGTGT, 1
ACAGGGTAGCGACCCATCATTATCCGACTGAGCAAATAACGAATGATGCAGAGTCGGATAATTCAGGTGTCTGGATGTTTT, 0
CGAAATCATTCGCGTTGCATCGAGGCGGCAACTGAGTGAACTCCCATGAGCATAGATAACTATGTGAATGGGATGAGCGAA, 1
CTATAGCTCAGGAACAAATTTTCCCGAATTGGGATATGCCCGCAAATTGCTGGTGATGTGGGGAGAATCTGGTTGAGTTCG, 0
ATAGAAAGGAGTAAAAAACCACATCAATTAGCTGTATAAAAGAATTTCTACAGTGATTGTAAGGTTTTTTTTATTCCTCCC, 1
ACTCCTTTTGCTAGACATAACCTTTCACCTGCTTGCAAAGCTTCTGTGTTCTGACATTGCCAAATTGTTGCAATTCTGTAT, 0
TTTGCAATTATTTGCCACAGGTAACAAAAAACCAGTCCGCGAAGTTGATAGAATCCCATCATCTCGCACGGTCAAATGTGC, 1
CGTTCACGTTTAAAATCAGGAATGCTGCTCGCAAAATAAAAACGCCCCCATCATTTCTGACAGAGGCGTTTAATTTGTCCG, 0
TTTTATGCTAAAGATTGCAAGTTGCTTGTAAAAGATAAGTACACTGATCCATAATCGCTGTTGTTGAGGGTGCATGCTGCA, 1
GTTCGCTCACTTTTCAGGCAAAACATCTTAAATATAGTCTTTTCCGTCTAACTTATAGACAAAAACGAGCCCCGAAGGGCT, 0
TTTTTTTCATATGCCTGACGGAGTTCACACTTGTAAGTTTTCAACTACGTTGTAGACTTTACATCGCCAGGGGTGCTCGGC, 1
CAACCGCGCTCTGTGGGCGGTTTAGTCAGGTTCACATTATCAGTACTGATGCAAAGGGGATTGCCTGCACCTGCCAGGTTG, 0
CTTAAAAGTTTTAGTATCATATTCGTGTTGGATTATTCTGCATTTTTGGGGAGAATGGACTTGCCGACTGATTAATGAGGG, 1
TAAACCCCTAAATTATTAAAATGTACCGCTTGTCCGAACTACTGCGTATGACCAGGTTATAACCGTTTGGTTTAACAGCTG, 0
CTTTATCTTTGTAGCACTTTCACGGTAGCGAAACGTTAGTTTGAATGGAAAGATGCCTGCAGACACATAAAGACACCAAAC, 1
TTTTAGCATCCTGATAAGAGCTAAAAGTTTTAACGCTACGTTGTTCGATGGTCAACGCAACGAAAAACAATTCAGATTTTC, 0
ATATGCTTTGTAACAATTTAGGCTGAAATTCATACCAGATTTAGCTGGTGACGAACGTGAGCTTTTTTAAGAATACACGCT, 1
ATGCCATGCCGGGATAAGCGCCAGAATGCTGGCTTAAAGTTATATTTTTTAACTTTTGATCAACATTTGTGCAGCGTAGTG, 0
TCATCTCGTTGATTCCCTTTGTCTGTTTGATAATGCGCACATTGGGTATAACGTGATCATATCAACAGAATCAATAATGTT, 1
ACGCGCAAAGCTGAACAAATAAAAAATTATGTGAGCCGAGTGGAATAAAAGCGCTCAACGTTTGTGAAAGTTACGGGCTGG, 0
ATACCCAATGCTGGTTGAGCATTTGTTGAAAAAATTTTCCCCCGTTTTGACTAAAATGCGCCAGGATTGATGGAATCATTA, 1
ATTGGGAAAGGCGTTTTCCGGTTTTTTCGTTTCGTTTTCCGGTGCTTTCCGCAATCGCCATCCGCTTATCCACAACGCCGC, 0
GCCGGATTTTATTCGGAATATCCTGCTTATCCTCGTGCTGTTTCTCACGTAGTCTATAATTTCCTTTTTAAGCCCACAGGA, 1
TCCACCCGTAAATGGGGGGATACCTATGTTACCTGGCATCTGCAATCAGACAAGCAGAATTCGCAAATGCAGCGAAAGATT, 0
ATCCGTCACAGTTCAAACATACAAAATTTGTGATTTTACTTAACTATTGTGTAACTTTCATAAAACAATGTGATTCGTGTT, 1
CTTCGGCAAAATGTCGATGCTATCAGCATGGATGAACGGGGCGTAGAGGGCAAAAGTCTGAAAAGAGAACCGGCCTGTTGA, 0
GGCCCTGGTGGGGTAAAGCGCCAGGGCCAGAAGTCGATACGACCTGTGCTATGATTCATAAATCACAACAATAACAACAGA, 1
GCCGATAGTCGAGACTGAGAGCTTTCTTAACCTCGAACCCGCGCCTGCGGTAAGAATGAATCAGCCATTCGGCCTGTTCTG, 0
TGGCAGTGCTGCTACGGATAAATCATTGCCCCCACCAATGTGACTGATAAAATGCCAGACAGCACAACATCAATTTATCAG, 1
TACATTGCAGTGGCGTGCCACGTACCAAAACACCAGCCCTCATTCGAAACCACCCACCGCACTTCTTCCTTGAAATGGCGT, 0
GATTTAACCTTTTGAGAACATTTTCCACACCTAAAATGCTATTTCTGCGATAATAGCAACCGTTTCGTGACAGGAATCACG, 1
CTTGCTACCACCGCTCTGGCGATAAATCACCGGGTAAGATTAGCGTAAAAAAGACAGCAAAATGCCGCCTGAATGATAAAT, 0
CCTGTCTTGTGTTGACAACATTTTCTGCTAACCCTGTGACCTGCAATACTGTTTTGCGGGTGATCGACAAGGAGACTTAAC, 1
CAATGTTTAATTTTATATCAGACATGTTTTTCAACTCTGATCCATATCAGAACGAAACACTGTTAGTTTTTTCTTTTTAAA, 0
GAAGTCAACCTGTTGCTGCAAAAAGCAGCACAAGGTGCATTTCATGGTATAGTTGACTATACGGAATTGCCGTTGGTCTCT, 1
TTCTCTTTCTGAATATAAAAATGAACCCTCAACGCTTCCCTCAATGTTTCGGGAGCCATGCGGGTTCAATCATACACGGGA, 0
CCCGTTTAACCGTGTGGATTGTGTCTTGCGACGATGGGCACTAAATGTTAAAAGGTGCCCCTCAACAAAAAAGACACACAG, 1
ACACAATAGGCTAAGAGGGGCATTGGAGTTTTCTAACGTACATCTACATAATGAGATAATTGAAGCAGGGTCACTGAAAGG, 0
ATCGAATTCCCGTTAACTCTTCATCTGTTAGTCACTTTTAATTAACCAAATCGTCACAATAATCCGCCACGATGGAGCCAC, 1
TTATCTCAGGGTTAATCCCCCGGACGGCTGCCCGGGGAGAGTATTAAGAACCCCCGCCTGAAGTGGACGGGGTAAACCTGC, 0
TGAAGATATGTGCGACGAGCTTTTCATAAATCTGTCATAAATCTGACGCATAATGACGTCGCATTAATGATCGCAACCTAT, 1
TTAATTATCTTAGCGTGCACATTTTCTGAACATACATGCAGCGCGTGAATGTGTTAAACAATAGTAGATGACTTTATCCGC, 0
GCACACAGCTTTTTTCATCACTGTCATCACTCTGTCATCTTTCCAGTAGAAACTAATGTCACTGAAATGGTGTTTTATAGT, 1
CACCGGGGGATCTGCTCAATATTAACTCTACCGATATCTTCGGCTTATGCCGAGCACCCCTGGCGATGTAAAGTCTACAAC, 0
AAAGGTGGCATATGGTGTGATCGGGGTTCAATAAATTGCGAAACAAGGTATACTCCAGCAGTTCCTGAAGATGTTTATTGT, 1
ACATGATTAAATTCCTGTTACTTGGATTTGGCTGCCAGGTCACATATGTTGCAAAACATATCAGGTTGATTTTAAGAAGCT, 0
GAGTGGCCCCTTTTTTCAAGCTGACGGCAGCAATTCACTGGAAACTAATGTATTGTTGCTATGAATGATCTTCCGTTGCAG, 1
TTACTACGGGAAAACCCGGAGCATTCTGAATAAGCCCGATATAGACATTTTAAAATATTCATTATCAGTCAATGCATTACA, 0
ATTTTCAGTACGTTATAGGGCGTTTGTTACTAATTTATTTTAACGGAGTAACATTTAGCTCGTACATGAGCAGCTTGTGTG, 1
TTGTTGTGTTTTGTACATCAGTAGATATATTCTGATATACTCCTTTTGCTAGACATAACCTTTCACCTGCTTGCAAAGCTT, 0
GGGCAGTAATGACTGTATAAAACCACAGCCAATCAAACGAAACCAGGCTATACTCAAGCCTGGTTTTTTGATGGATTTTCA, 1
TGGTTAAGAGTGTGACGAATTTTTGTCAGCCATTGAATGAGATAAATTCGTGCGTCACGAAAAACAACCCGCGCCAATTTA, 0
AGATACGTAAAATTAGGTAAAGGGATGGCCTTGTTCTTGAAGGCTATTTAGAATCTCTTCACTTGCTTTTTTTCTGCTCTG, 1
CGCTATTCGTTAGGGCCAACATTACTCATAGCTGCCGCAGATGACAATGCTTTTATCCCTTTTCACTATCATACCCTTTAT, 0
CATTTTAAGAGGTGATTTTGATCACGGAATAAAAAGTGATCGTCAGGTTACATATATTTCAGATACGTAAAATTAGGTAAA, 1
CTGTATTAATAGAAACGCCGCATTCTACACTACAACATTGAGGCGAGGAAATGTTCATACCGTATGGATTGTGGTATCTGG, 0
GTTTAAATGTTTTATTGCAATCGGTTGCTAAATTGCATTTTAAGAGGTGATTTTGATCACGGAATAAAAAGTGATCGTCAG, 1
TTTCACAGTTCTATCATTTACGTAATCGATTGCGTTCACGTTTACACACATTCGGGCGGGGATTGTACTGACTTTCGCCCT, 0
GGCGCATCTACTGATGTGCCTTTTTTATTTGTATTCGGTGACTTTCTGCGTCTTGTGGGCTGACAATTGCCCCCGTTTCTT, 1
TGCGGTCTACGTTTTTGCAGGCGAGTTATTAGAATAAAGAAATGATACGCGCGAGGTCAGAGAAAATCTTCACAATCAAGA, 0
TATATTTGCTTGAACGATTCACCGTTTTTTTCATCCGGTTAAATATGCAAAGATAAATGCGCAGAAATGTGTTTCTCAAAC, 1
TACGACATCCGTGATGGAATTAAAAAAGTGCCCTACTATAGCAAATGCACTACCGGCAGGCATCTGACTTTCCGCGTGACT, 0
AGGCATTTTGCTATTAAGGGATTGACGAGGGCGTATCTGCGCAGTAAGATGCGCCCCGCATTCGGTGATTGGCGCAGCCTG, 1
AAATAATAATGCCACGCAATCCGTGGCATTGTTGAGCGCTATTTTACGTGTTTTTTCGCGGCGGCGGTTTGTTCAGACGCA, 0
ATCAGTTAGCGAAATATCTTACTTGCAATCGGTGTGGAAAACGGTAGTATTAGCAGCCACGAGTCGGCACGTAGCGCAGCC, 1
AAAAAATGCAAATCTCTAAAGCCCGGTACGAATATCGCAACCGGGTATCATTTAACTTTAATTTCGACGCGTTAAAGCAGT, 0
AACCGCGTTAAATTCACGCCCTTCTCTTTTGACATTTCTTTTGCACTGGTAAACTAAATCACTTTTTTTTGTCCCAGGCTC, 1
CGCGGGCTAAGGCGTTGTTGACCTGTTTTTCTATGGTGTCGGCGTAGGCGAAGAGTTGCTCGACGCGGCGAACGATTTCGG, 0
TTTGTGGTGATCTACACTGATACTCTGTTGCATTATTCGCCTGAAACCACAATATTCAGGCGTTTTTTCGCTATCTTTGAC, 1
TTTCGCAACGGGGAACTCTGGCATTGTTAGCAGCCATTGGTGACGCTCCCATAAACGCCTGGATGAGTGATTGATGATGGT, 0
TTCATGCCACATTTGCCATCAGGGGTTGCCTCAGATTCTCAGTATGTTAGGGTAGAAAAAAGTGACTATTTCCATTGGGTA, 1
TAAAAAACGCCGTTGATATGAGGCCAGTTTTCAATGTCGCGGTACGGGTAATCTTCAGGCGTATTTAGCAACAATATTTTG, 0
TTTCAGGCAATGTTTCACCGCGTTTCATTGCAACAATTATGAAACAAGACTAAACCCAATATTCGGTTTCTTAACTTTGCG, 1
AAACTTTATCGACCTGGCACAAAATCTTCTTTCAGACATCCAGAATGCCAAAAAATAGTATGAAAATTGTGCTATTAGCTA, 0
TCGCAAGAAAACGTTTTCGCGAGGTTGATGCGGTGCTTTCCTGGCTGTTAGAATACGCCCCGTCGCGCCTGACTGGGACAG, 1
CTGACTAACTAATTACACCTTCTCCGGCTGTGGAGAAAGCTCCGACAGCATCCAGCGCTTCAGGCAACTCCCGCAACGATA, 0
TGAACAAAACATACACAAAAAATATAGATCTCCGTCACATTTTTGCGTTATACAGGAAGCTCGCCACTGTGAAGGAGGTAC, 1
AGCTGAAGTGGCAACTGCAAACTATCTTATGCAGAGACTCTACACGGATTGGGTTTAAAAGTATACATAGATAACAGTTTT, 0
TATCTTTTTGATTTATAAAGATCTGATTGAAGAATCAACAGCAACATGCCAGGATGAGTTAGCGAATTACACTAACAAGTG, 1
TTATTATGACCAAAGCCGTATACACCTCCACTAATATAGTCCAGGCCTGCATAATGCTGGCATATTTGTTTCAATAATAGA, 0
AAAGATCTGATTGAAGAATCAACAGCAACATGCCAGGATGAGTTAGCGAATTACACTAACAAGTGGCGAATTTCATCATGG, 1
TTCACATCAATTTACAGATTAACAGATAAACTCTTTATCAACGGCAATGGAATGGCAGAAATGAGAAGTGAAACGGAGGGT, 0
CAAAGCGAGAAAAAATACCCATAATGTTGTCCTCTTGATTTCTGCGTTCAGGATTGTCCTGCTGAACTGTTAATACAATTT, 1
GGGGATGGGCTACTGGCGCATCAACTTTTCATCGCAATGGCATTACTTTGATTTCCGCGATGACGTTTCTTTCCAGTTAGT, 0
TATCTGCATTTGATACGCAGTTTTTTGTCAAGCGGGGCCGCAACCAGTAAACTACGCGCCAGTTATGTACACACTCAGGAC, 1
CCCTTATATAAATAACGAGTTTGGTCAACCAATTTTTTGACATGTATCACAAATTTGAATAGATGTATTACATCAACTATC, 0
CAAAGCTGAATCGATTTTATGATTTGGTTCAATTCTTCCTTTAGCGGCATAATGTTTAATGACGTACGAAACGTCAGCGGT, 1
GCCGCTCACCATGCCCTGTAATTTACAGAGGGTTATATTTTTGTATTGCTGTTTTAGTGCCCGATGAGGGGCTTACGTGGC, 0
TCAAACTTTCGCCCCTCCTGGCATTGATTCAGCCTGTCGGAACTGGTATTTAACCAGACTAATTATTTTGATGCGCGAAAT, 1
GGTTTGTTGATATTAACGCTTGGCATTGTGGGGATTGGACTCAGTGATGTGATCATATGGGCACGCAGCATTCCAATTATC, 0
GGTCATTTTTGAGTGCAAAAAGTGCTGTAACTCTGAAAAAGCGATGGTAGAATCCATTTTTAAGCAAACGGTGATTTTGAA, 1
GTCGATTAATACAACATATTGGGTTGGGACGCATTTTAAAGTCTATATATAGTGCTTTGCATCAAGGATGTTTGAGCTTTT, 0
TTAGCAAGTAAAAATACAGGGCTGGAATCATCCGGCCCTTTTTTCTGATATGATACGCAAACGTGTGCGTCTGCAGGAAAA, 1
AGATGCGCCGCACCATTCCGAAGCAAAATTCTTAAAATGCACTCTTTTAGTGCTACCGCTGGATTACTGTGGTGCAACTAG, 0
GCTGATTTCACAGCCACGCAACCGTTTTCCTTGCTCTCTTTCCGTGCTATTCTCTGTGCCCTCTAAAGCCGAGAGTTGTGC, 1
TTAGCAAACTTTAATACGCCGAACCCCTGTTTTGATCAACTCCTGATGATTAATGAGCAGTTTTATGAGAAAAGTGTGGCG, 0
GTGATTTTATTTCCACGCAAACGGTTTCGTCAGCGCATCAGATTCTTTATAATGACGCCCGTTTCCCCCCCTTGGGTACAC, 1
TCAGTGGTTATGGTTATGCTATTGATAATCAAGGATATTGCTAATGCCCTGATGCATACCACGTAAGCCAGGATTTTCGCA, 0
ATAATGATAAGTGTTTTTACCACTTCCCCTTTTCGTCAAGATCGGCCAAAATTCCACGCTTACACTATTTGCGTACTGGCC, 1
GTATACTTTTCACTCTGAAATTGGTTAACCAATAGCCGTGATTTGGCTGCCAGTTATTTAGCAGAGACGTTGATGAGTTTA, 0
TTGCTACGCATGTCACATTTAACATGGTTGCACAAAGTTGCAACATCATGGATATTTCACGATAACGTTAAGTTGCACCTT, 1
TTTCACCTGCTTGCAAAGCTTCTGTGTTCTGACATTGCCAAATTGTTGCAATTCTGTATCCAGCCTTCTTTCAGTCATAGC, 0
GAGTGCAACCTGATGAAAAATAGTGTCGCTGAGCACTAAAATTTAATGTAAATGGTGTGTTAAATCGATTGTGAATAACCA, 1
GACCTGATCATAGTCTTAACCATTTTTTTACATTTAGCCAAGTGGAGAAAAGGGAAAGTGGGAGCTATGACACAGAGAGAA, 0
CGCATTCGCGCCCTTTATTTTTCGTGCAAAGGAAAACGTTTCCGCTTATCCTTTGTGTCCGGCAAAAACATCCCTTCAGCC, 1
CAGGCAGTGTTGTGCAAATTTTGCGGATTATCAAATCCTTTTCTTCAACGCTATGTCATCGATCTTGTATCACTTTTTTGC, 0
ACGTTTGCGTTTTTTTTGCCGCAGGTCAATTCCCTTTTGGTCCGAACTCGCACATAATACGCCCCCGGTTTGCACACCGGG, 1
ATAACCATAGCGAAAATAGTGGCGCAGTGTAAGGTTGTTGTGAATATTGAGTTGCAAATATGTCGGTGTTTGCTGGTGATT, 0
AGGGAAAAAAATAAAATTTAGTGCTGTACAGAGCGCGTTACAACACGGTTTACTGGCAGCAAATACGGTTATCGCAGGGAT, 1
TGGGCGATGCCCACACGCTTTGGTATGAAAATTGTAGGGTACAGATGCGTTTATTTCCCCTCACCCGGTAGGGGCGAGCGA, 0
TTAATGTCTGTTTCCGAGCATTTAACAAGATAGTCCTTAACAACTTCTTAAGGGAAAAAAATAAAATTTAGTGCTGTACAG, 1
CATGAGAGTTACCTCAGTGTTTATATAAGGATTCGGTCCCCCTCTCTGGAACGGTAACTCTCAATCTGATCGGTTCCTGCG, 0
ATCACATTTCCGTAACGTCACGATGGTTTTCCCAACTCAGTCAGGATTAAACTGTGGGTCAGCGAAACGTTTCGCTGATGG, 1
AGTCGTCAGGCGTTAACGCGCGATTGGGGCAAAAAAAAGCAGCGGTACGTCGTTACCGCTGCTGGAATGTTGCGCCTCACC, 0
CTCACTCACATATCGCAACATTTACTTTACTTTAAGACAATTCCAGGCAAATTATACAACACTTTACGGGATAGTAAGTCC, 1
CTGCTCCCTTATCGGGAAGCGGGGCGCATCATATCAAATGACGCGCCGCTGTAAAGTGTTACGTTGAGAAAAATGAACTGG, 0
TGCGAACGTCATATAGCCGCCTGTGTTGTAATGACAACGTTTCGCGGCTATTCTTGAGTGGTCTAGAGTCAAGATTAGCCC, 1
CGCTTTTAGACAAGACCTGCACAGTATACCACCGTTTACTGTGCAGATAATGACCAAAAGCAATATGCGTCACACTTTTCT, 0
AAGAGTAAAAGCTTGTAAGCGGCGCCACCAAAATCATCGTGAAATGATATCCTTCGTCATTCGTAATGTTTTCCGGATGAT, 1
TGACAATAAATTACGTCATATCATACGCCTGCATTCGATAGTTGAATTATTATCGACCGGGTTATCGCTGATGCCGTTATT, 0
GTGTTATGCAGCAAATTATAAAACTGGAACCTATTCGTATAGTTTATGTATCCTGTAACCCTGCAACGCTGGCTCGGGATA, 1
TAAGGCTGGGAAATCAGACGGAATCAAAATGAAACGCAACGTGCGAGATCGACTAACTGCACCATATTCTCCTGAAATATG, 0
TTTTCGCATTCTGAAGGCCTGGATCTGTATCTCGCCCCCGATAGTGAGATACTCGAAACCGTCTCTGGTGAGATGCCCTGG, 1
GACCTTTCTGTCTGAACCTGGTTCGATGCCAGTTTTATCTTTGGGGACGCATAATGCCATTTTTGCCCCCAACAGACCATG, 0
CGACTACTTTCTGACTTCCTTCGTGACTTGCCCTAAGCATGTTGTAGTGCGATACTTGTAATGACATTTGTAATTACAAGA, 1
GAACTCTGGCATTGTTAGCAGCCATTGGTGACGCTCCCATAAACGCCTGGATGAGTGATTGATGATGGTTTTGCTGAGAGT, 0
ATCCTTGCACCTCTATGTAAAGGGCTGAAGGGATTCGGATGTGATGGTATGATTACAGACATTCGTGTCTGAGATTGTCTC, 1
CTCATCGGCGTGCTCGACTTTCACACGCAGGATATCACCCGGCTTAACGTTGGTTTCACCATTGAGATAAACCGCGCCGTC, 0
GCCCATTTTCCTGTCAGTAACGAGAAGGTCGCGAATTCAGGCGCTTTTTAGACTGGTCGTAATGAAATTCAGCAGGATCAC, 1
CCTGAGCTTGCCGTTTGTCCTTTGTGCCAAGAGATTCCTTAATTCGTTTCCCGCCCGGGAGCGAATACGAGGCATACCATA, 0
CGTGAACGATCGACGCGTCGTGATTAGGTGAACCCCTTCTCGTTATGGCAAAATAAGCCAATACAGAACCAGCATTATCTG, 1
GTATGCATCTTTTATGCCACATTTTATGTGGGGTCATTCCCTGATATTACGGGCACTATTTATTCAAAACTCTGACGAAAA, 0
TGAAAACGCCAGTTCCAGGAAAAATTGACAGATTTGTGCCATTCCGTGAACGATCGACGCGTCGTGATTAGGTGAACCCCT, 1
TAACATTCAGTTGCTGCGAGAATTTTCAGTATATCGCGCTATGTGGGCTGTTGGCAAAATCATCAATTGTTAATTGATATT, 0
TTCTGATTTCGGTACTCAATCGCCGGTTAACCTTGACCGCTGTACAAGGTATACTCGGACGATTTTCACTGTTTTGAGCCA, 1
TTTTGCCGGAGGGGAAATTGATTATTACAGAGGCCCAAAAAACAAAAACCCCGGACTCTCATCCAGGGTTCTCTGCTTAAT, 0
CTGGAGCGATCATATCCGCCGAACAATCATTAAAGAAAGCCGCCCATTTATTCTGGATTATTTGCACAAACAGGGTTGGGC, 1
ATTGATTTGGAGGCAGAACGCTTAAATCGTGGCGTCCTGAAACGAAAAACGGACCTCCGTGGAGGTCCGTTTATATGAATT, 0
TTCAAATCCGGCCCCCGCAACCACTTTCCCTTAGAGTCCTTTTTCAAATATACTGTGAAGACTTCGGCCTTCGTAGTGGGA, 1
TTTGTCCTTTGTGCCAAGAGATTCCTTAATTCGTTTCCCGCCCGGGAGCGAATACGAGGCATACCATATTTCATTTCTGCG, 0
GGTGCTGTTTTTGTTTAGTACTCAGATTCATCGTATTTTTTGCTTACGTTGGGATTGAAAACGGGTCATTCTACCGCCATC, 1
CGTAAAGAGAACAGCGGTACATCGTATGTAAGAACGTACCGCGGTTGGCTGGGGAACTTTCGATAGTGTGAGTATTGAATG, 0
AACCAATGGGCTGACCGTCATTCTGTTGAGCGCGCTACCGTTCAGGCGATACAATGGCTGACCCGAGCACCCGATCGCTTT, 1
CACCGTAACGCTGTTATTGCTGGGTAAGATCAAAAAACTTTCAGGCAGCTAAGGAAAGTTGAACCAGACATTAGATGAAAT, 0
AATCGCGTTGGGTGAGACATATTAACCTTGCCGCGTCAGACAGATTCGCGTAAAACTGTCAGCCGCTCTAATGGCCACCAA, 1
GGTAACATTGTCCAGCCGGACAATATCAGAAGCAATATCCATCCATGCCTTAAGTGTATAAGTGTGAGCTACTTCAAATTT, 0
ATGAGATAAATCTCCCGTGGCTAACGACATCCCCCGTCGTTGTGTATAGAATATTCCCCCGAAGTTTAAGGTTGGCACCTC, 1
GGCCGCGATAAGACTCACTGATCTGACCCTGATTCCTCTTGCAGACTTTATAGACCAATTAAAATGCAGTTTCTGCAGGTC, 0
GGGTGATAAATGGTAAAAGTCATCTTGCTATAACAAGGCTTGCAGTGGAATAATGAGGCCGTTTCCGTGTCCATCCTTGTT, 1
CTCTATATCTTTAATTGCAGGCAATAACCACCCGCTACCGTGCTTATGAGGTAGTGGTGTTATTCAGGTCCAGGAATGGAA, 0
TCACCAGCAAGAAGTGAAAAAACTGTGAGTAAGCGGGTGATAAATGGTAAAAGTCATCTTGCTATAACAAGGCTTGCAGTG, 1
CGCGGTGTCCGCATTCGATTTCGGCGCATTGATAATCAGTCCGGCCTGAAAAGGTCGGGGAACTGATTATCGGATGATTAC, 0
CGATTCTAATTAGCCAACAGGATTCGCGCCACTCATTTTTCTATGCTTATATTTACTTTTGCACCTTATTACTTCACTGCG, 1
CAATAGTTGGCCCTGACCGAAGCGGCCAATTTTATTTTTGTCGTTATTTACACCGCGGTTTCGCATTCATTGCCTGATGCG, 0
TGGATGGTGAGTGTCTTTAACGCTATTGCGCTGTCAGATGTAACTCTGTAAAACAGATCAGGAAGGCGTAATTCATCGATT, 1
ACCTCGCAAGAACAGATGGAACCGCAAGAGAGAGGTCACTATACAACGGACGGGGGAAGGATGTTAGTCGGCGGGAAAGAA, 0
AGAGCGGCGTTTCTCGCCCTGTTCCGCAGCTAAAACGCACGACCATGCGTATACTTATAGGGTTGCTGGTGCAAAATCCAG, 1
GCAGGCAGTTTTTATCTTTGGACAGCGAATTCAGAAGTATTTTTAGCGGACTGTAACTTTTACATTTCAGCGGAAGCTGAC, 0
ACTTGTCTCTCCCAGCCAGGTCTGACCACCGGGCAACTTTTAGAGCACTATCGTGGTACAAATAATGCTGCCACCCTTGAA, 1
AACAGACCTGATATACATGGTTCTGCTAACTGCTTCGCTGCAGTTTCAGTTTACCGGTATATGGGGACCAACGCTGTTTCG, 0
TTTATTCACAAGCTTGCATTGAACTTGTGGATAAAATCACGGTCTGATAAAACAGTGAATGATAACCTCGTTGCTCTTAAG, 1
GTCTGGCATTTTATCAGTCACATTGGTGGGGGCAATGATTTATCCGTAGCAGCACTGCCAGAAGGTGACAGTGCTGCTACG, 0
TGCATTGAACTTGTGGATAAAATCACGGTCTGATAAAACAGTGAATGATAACCTCGTTGCTCTTAAGCTCTGGCACAGTTG, 1
CCACTTCGCATTGTTAATAAACGAAACAAAGGCGAACAAAGCCTGTGAAGCCCGAAGGCTCCACAGACAGTGCTACTTGAA, 0
CGCCTACAGAAATCTTACAAGACGAACACGTTAAGCGTGTATACCTTGGGGAAGACTTCAGACTCTGATAGGGTAGAAGTT, 1
TCTTGAAACTTATTGAAATGGGGGTGGAAAATTGCCCACGGATAAAGGCAATCATAGCAGAACAGGCAGTCTTGCGGAATC, 0
GCCTGCACAAAATTCCACCGTTGCTGTTGCGTCGCAACCGACAATTACGTATTCTGAGTCTTCGGGTGAACAGAGTGCTAA, 1
GTTTTGATTGACTTGCCTTATCTTCGTTCTCCGAACAAAAAAATTCCAGTCCCGAAGGACTGGAAGGCTCAATCGATCAAA, 0
AGGCTGTTTACTTTACTAGCAATACGCTTGCGTTCGGTGGTTAAGTATGTATAATGCGCGGGCTTGTCGTAGTTGACAGCA, 1
TTAACTTTTCAGGGCAGGCTCATTAATGATGCGGGTAACTAAATTAATACAGCGGAGGTTCCGCTTTCCAGCACTAATTAT, 0
AAGGCTGATTTTTTCGCATATTTTTCTTGCAAAGTTGGGTTGAGCTGGCTAGATTAGCCAGCCAATCTTTTGTATGTCTGT, 1
AGCACAACATCGGGAGGGCAAGATTTGTGACGAGCATCACGGAGGTTTTTTTTGCGATGGCGCAGAAATTGCGCCATCAAC, 0
ATGCGGGTTGATGTAAAACTTTGTTCGCCCCTGGAGAAAGCCTCGTGTATACTCCTCACCCTTATAAAAGTCCCTTTCAAA, 1
TTCAATATAGAGATTATATATGAACAGGAGGAATAGCTGCTTTTAAAGAAGATATTCCGGCCTGTTCAATATGCAAGGAAG, 0
AAAGTCCCTTTCAAAAAAGGCCGCGGTGCTTTACAAAGCAGCAGCAATTGCAGTAAAATTCCGCACCATTTTGAAATAAGC, 1
TCTGGTTCAGGAAGTATTACAGGCAGTGTTGTGCAAATTTTGCGGATTATCAAATCCTTTTCTTCAACGCTATGTCATCGA, 0
TCAATTATACGATCCATAGCTCTTGCACTACCTTTGCATCACTGGCATGTTTAACATGGTTTTTACATTTCTCACTGAGCA, 1
CAGTATGCTTAATATAACAGGCTGGAGAAAAGAGGAAATAGGACTGGTGCTTCAGTACTGAGCGGAGTTTCTTACAGCTGT, 0
GTCTGATCGATATGCTGGAAGATTGCGACGACGTGCAGGAAGTTTACCATAACGGTGAAATCTCTGATGAGGTCGCAGCGA, 1
GAGCGCCGCAGGACATGAACTGAAACCTCATAAGATATTGCGAGAGTCAGACTGAAAATTATCTCAATACTCCAGCGGGTT, 0
AGATGGACGTATGGGCAAGGATTATGGTTTTATTTATCATACAAATAAATATAATAGGCGCTTCCGATGTAGACCCGTATT, 1
GGAACCGCAGTTCGTAGAGCGTTTGTCGGGTCAGGAGTGTGAATGTCAGAATCGTAATGCAGATAATGAGCAGACACACCA, 0
ATCGTCGCGACAAGACCACCGGTCGTATGGCAAGTTTCATTTGGCTGATATAACCTAAAGAATCAAGACGATCCGGTACGC, 1
AATACTTTCCGAATGAAAGTTAAAGGTGTTTTATTTATAGATGGGGAGAGTCTTCGATAGTAGTGAGGTTGACAGATATCC, 0
CCACGGCCTGACGCCAGTCGGTGGCTTTACGTTGTGCCTGTACCCATTTAATATCGTTAATCATCCGTCGTTGACTCCATG, 1
GCAAACTGCGACTGATTGGTTAATTGTCGAACATTTAATCGACTGAAACGCTTCAGCTAGGATAAGCGAAACGTGGAATAA, 0
TATTGATTTCCGTGGCGCAGAAAAAAGCAAATGGCACATCTGTTTGGGTATAATCGCGCCCATGCTTTTTCGCCAGGGAAC, 1
CAGGTAGCTGGCAAGCTTTTGCGTAAAGTAGCATTCGCCGCGCAGGACGCCTTGCAACCCATTGACAACACGTTCTTGATC, 0
GCCCTTAAATTCTCTTTTACTTTTGATTTACAGAGTAAAGCGTTGGGATAATCTATCTTCCAAGTAGATTATTGTATTTGA, 1
CGCAACAAACAGGTTCGGCACATTACTCCGAAAACACACGGCTAAGCCGCACCAAAAGCGCAACGTATAAGGGAGCGGTGA, 0
AGGTTTCGAGCAAGCTTCCGCGATTATGGGCAGCTTCTTCGTCAAATTTATCATGTGGGGCATCCTTACCGCTCTGGCGTA, 1
CCTGTCAGACTTGCAGGCAGACTTTGCAGGATTTCGGCGGGAGTTGCAAGTCAGGGTGCCAGACCGGCACCCTCAGCGAAG, 0
GATACAATGCGATAAAATTGCCCTTGCGAAGGTCATTCGCTTTGGTTAGTATTCACACCCGCTTCAGTGGGAAAGATTAAA, 1
GAGTATGCGTCATGCCGGAACGCCCAGCATAAGAAATCTGATATAAAAAACTGTGGCGTGTATGGTACGGATTAGAGGGGA, 0
GTTGATACAATGCGATAAAATTGCCCTTGCGAAGGTCATTCGCTTTGGTTAGTATTCACACCCGCTTCAGTGGGAAAGATT, 1
CATTGTCCGGTAATAAGAACGGCTTCTCGCCTGAGAAGCCGAAAAGGCAACGCCCCGTCATCGCGGAACGCTGCCTGACAC, 0
GTGTCACGCTTTTACCAGGCAATTGTCGATTGCTCTAAATAAATCCTCTAAACCAGCATATTCATCCAAGAATTACCTTTG, 1
CACTTCAGAGTTGCGAAAATTTGAGAGACTCACGAACAACTTTCGTTGTTCAGTGTTTCAATTTTCAGCTTGATCCAGATT, 0
TTACTCATTGCGATGTGTGTCACTGAATGATAAAACCGATAGCCACAGGAATAATGTATTACCTGTGGTCGCAATCGATTG, 1
CTTGATTTTATTATCGTCTGGCAATCAGTGCCGCCGTTCGATGCGTTGCATTCTACTTACCTGGCGCGATGAGTCAACGAT, 0
CAAAATTGCACGGACAGGGACTGTTAAAATGCCAAATTTCCTGGCATCATGGCAACCATCTGAACGGAGAGATGCCGGAGC, 1
AAATTATACTCCCCGAGTCCCCTTGCCCCTTCTGGACACTTTTCCGAAATGATGGCGGAAAAAAACGGGACCCTTTGGCCC, 0
CAATAATTATCATTAAAATTCTTCTTGACCGTTTTACTCCAACTCCCTATAGTAGCGCCCCGTTGCCACCCATGAGGTTTG, 1
AAAAGCGCTCATAACTCATCTGTCGGCCAGAAGGCGCGCCTCTGAATTATCCGACGGACAAACCGGGAACAGTGTAATTTC, 0
GCGATTTTTTCAAAAAGTTTGTTGACCTCAGGTCATGATTTCCCTAAATTAGCGCCCGTTCCAGCAAGACAGGAACGACAA, 1
TTCCTTGCATCGCTTGTCGTGATGCATGAAATCTACGCAACTGAGCTACTACCATACAAGTATAAAGATCGAAAAAAGCCG, 0
ACCCTTTACGCCTCCTCGTTTGCCCGTGGACGCACACGCTACACGCCGCTAAAACGCTGGGCGCTAACGCAATAACAAGGA, 1
CGCTAATGTCAACTACTACTGAGACCCGAAAATCAGGTCGTTAAAAATCCCCATATCGAGGGCGCGGCATTATAACACCGC, 0
AACTGACGCATGGGGCACCCCCTTGCTTCATCGTTAGGAATTATTGACTTAATATAGGGAAAATAAAATTGCTGTCTTTTG, 1
AGAGAACAGCGGTACATCGTATGTAAGAACGTACCGCGGTTGGCTGGGGAACTTTCGATAGTGTGAGTATTGAATGATTTC, 0
TATCAGGCATATCACCTCAGAATCAGATGAAAACTATAAAGAAATATCTATTATGGTTTTAATATTTGTTGATAAGGATAG, 1
TTCTGCAGTGCATGGAGGGTGCTGGAACCATTCAGACTTGAATGCGTGAGAATACCGCCCGTGCGTGCAGGCAAGAACGGG, 0
ACATCAGCGGAAGTGGCAGCAACATATTGCCAATCACTTTTTTCAGTGTAAAAAGCATCCTTTCTGGTTCCTTTTTTAACC, 1
GCCCATCGTTACAGGTGATATTGACGATCGCTTCCACATCATTTAAACGATTTTTGGGGCTCTGAGGTGGAATTCTTCCCT, 0
AGCCCCCACGTCCATTAATAATGCATTTGCATTACCTTAGTTCAAGCTTATAATTTGAGCAGAAAACAGGCTGTAAAAGGA, 1
GTTCTACTACTAGTCTCCCACATAGATATTCCTTAGCTTTTTATTATTGCTGGCGGACGCTCGTTAATATTTAAGGTCTTC, 0
TACTTTCGCTGCAATAACATCTCTGCGAGACGGCTTAACATGCCTGTTGTAAACTGTGAGCCAAAGCGTTGTTTAACCAAG, 1
GTTCTTCAGTCAGGCGTGGTGCACCGTAACGCTGTTATTGCTGGGTAAGATCAAAAAACTTTCAGGCAGCTAAGGAAAGTT, 0
TCTGCCTCTTTTCAGTGTTCAGTTCGTTAATTCATCTGTTGGGGAGTATAATTCCTCAAGTTAACTTGAGGTAAAGCGATT, 1
GCTTCAGTACTGAGCGGAGTTTCTTACAGCTGTAGGCAGAAGTTTATATCTTATAGTATGTAGTTTAATTTAATCCATGTG, 0
TAATTTCTTTTCCATAAATCGCTTTACCTCAAGTTAACTTGAGGAATTATACTCCCCAACAGATGAATTAACGAACTGAAC, 1
GCTGTCGGTTGGATGACAACATAATGATCTTTTACGCCCAGGGCATCTAATTCCCGGCGCATCTTCTTCCAGCAATCTTCG, 0
TTCTCGTGGTTTCGCCGAACTTTCACACTTACGTTCGGTTATGTGCTTAATAATGTTATGAAAAAGAAACCGGTTGCGCAG, 1
CCCTCATTATTTTCTCTTTGGTGTATCGATACAGCATAAAGAAAGCTGGGCCAGGAAAAAATAACAGCAATCAAGGAAAAG, 0
ACACTTTCATTGTTTTACCGTTGCTCTGATTAATTGACGCTAAAGTCAGTAAAGTTAATCTCGTCAACACGGCACGCTACT, 1
AGGTGTAGGCTAATAGCCTTCACAAAATAATTATCCGCGCAATTTTCGTGAATGGAGCGCATAGACTAAGGTCAAAATCAC, 0
ATCTTTCATTTTGCGATCAAAATAACACTTTTAAATCTTTCAATCTGATTAGATTAGGTTGCCGTTTGGTAATAAAACAAT, 1
TGCAGACAGAGAAAATCAGCCTGTTCAAATGGCTGTGCGATTCTGGATAGCCCGAAATAGTCAACTTCAGGCTATCCAGAG, 0
ATTGACCTGAATGAATATACAGTATTGGAATGCATTACCCGGAGTGTTGTGTAACAATGTCTGGCCAGGTTTGTTTCCCGG, 1
AAACAGAATTATTCATATCCAAAGAATGTGTTTCAAACATTTTTTCAACTAAATAATGTCTGGCTTGTTCGCAGATTTCGT, 0
CGAAAAAACTAACCAAAACTTTGAATGACACTTTTCGGTTTACTGTGGTAGAGTAACCGTGAAGACAAAATTTCTCTGAGA, 1
TCAACAATATATTCATTATAGAAATGATCGTAGGTGGTTCAGAGGAAGATTACCACAGGAAAGCGGGATGAAATGGCGGAG, 0
CAGAAAAAGATACACAAAATTTATATTTGGAATTTTCTTGTCTCTCCGACAGACTGACCGAATTGTTATCAATGTTAACAA, 1
GCGCTGCCTTGCTACCACCGCTCTGGCGATAAATCACCGGGTAAGATTAGCGTAAAAAAGACAGCAAAATGCCGCCTGAAT, 0
GACTGTAAATAGATTAAATTTTGTGGAAATATAATAAGTGATCGCTTACACTACGCGACGAAATACTTTTTTTGTTTTGGC, 1
TATTACGGGCACTATTTATTCAAAACTCTGACGAAAAACAGGCTGTCGTCAGTTTTGACGTGACGAAACGAAATACCGCGT, 0
CGAGGCTCTTTCCGAAAATAGGGTTGATCTTTGTTGTCACTGGATGTACTGTACATCCATACAGTAACTCACAGGGGCTGG, 1
CGGATCCCGAATAAACGGTCTCAGCCAGTTAAGGCACTCCGACAAGAAATTAGCCCCGCAAATGGGGCATTGAATGTAAAT, 0
TTGCCCATTTTATTCTATTTTTAGCTGGACTTTCCCCATATTTACTGATGATATATACAGGTATTTAGCGCGGTGCGGATG, 1
TCAAAGGATCTATGCTTCCTGCATGAGTGATCGGCCCGTTCGCCGATAACGATCTTCTTTCTTTAGCACGCTTTTTAGCAA, 0
ATGACGGTTATTTGCCGGGGAGACTTCTGCTTCGAACGGTTGTGCAATAGAATGCGTGTCAGTCATAACTGCTATTCTCCA, 1
AGGTTTCAGGCGCTCCAAAGGTGCGAATAATAGCACAAGGGGACCTGGCTGGTTGCCGGATACCGTTAAAAGATATGTATA, 0
GCCATTTGATTCACAAGGCCATTGACGCATCGCCCGGTTAGTTTTAACCTTGTCCACCGTGATTCACGTTCGTGAACATGT, 1
GTCGGCATTTTCTGATAATTCCCCGCCCAGAATTGAATAATATTCTCGGTCCAGGGACGCCAGAATACGTGATCCGTTGCA, 0
ACGCGACAGCGCGCAATAACCGTTCTCGACTCATAAAAGTGATGCCGCTATAATGCCGCGTCCTATTTGAATGCTTTCGGG, 1
TCAGATTAAAATTCGTTTTGTTCAGTGAATGATCTTGCCGGATACACACTGTTCATAGCCTGCGCCATACGCAGGCTATTT, 0
CGATTCACATTTAAACAATTTCAGAATAGACAAAAACTCTGAGTGTAATAATGTAGCCTCGTGTCTTGCGAGGATAAGTGC, 1
GATGATGCACAGTACATACAAAGGGATTATCGCCAACATGGATATATAAGAGTAGGGGACTACTCTCTTTCTATTTTTAAT, 0
TTCACTGATCCTGATCGTCTTGCCTTATTGAATATGATTGCTATTTGCATTTAAAATCGAGACCTGGTTTTTCTACTGAAA, 1
AATCCTTGAAAGGTTAATTAAAAAAATGCAAATCTCTAAAGCCCGGTACGAATATCGCAACCGGGTATCATTTAACTTTAA, 0
GCCGTAAGCCGTTCATCCTGACCAGTGCCGCTGTTCATATTTGCTCATTAAGATCGCTTCACTAAACCATAATTCTACAGG, 1
TTTACCACTTCAATCTGGTCTGTCCTTTGGCTGTGATATGTACAGAGTGTGATAGAGGGAATATCTGAATTCTCCCGGTGA, 0
TATATGTAACAGATTATTACAAAGGACTTGTCTGAAAGTGCAAGATAGTGAACATTACCTGCCGTTTCCCCTCCCACTATA, 1
ATTAAGTATAGCACCGGCTATGTGTTCCGCTATTCTGGCTGTTCCTATCACACTAATAGTGGTAACAAGCGTGAAAAACAA, 0
CTGCGGATTAAGCGCAAATAGCGTTTGCTGTGTTATTGACAGTTAGCATAAACTAGGTGTGACGTTAACTATATGTAAACA, 1
ATTCTCCAGCATCAAAGCCTCGGGTTGAGTTGAAAGGTATTTACGGAGCGAATATTAACACGTAGTTATAGGAGGGATATG, 0
TCGCTGCGTTTCGGGAACGTTCCCGTTTTTAAATTTTTCCGCGCAATATATTCTGCAGCCAACCAAAAATGTCATCTGCCA, 1
CGTCAACAATTCAGCACACGAAACAGACCTGATATACATGGTTCTGCTAACTGCTTCGCTGCAGTTTCAGTTTACCGGTAT, 0
AACGATAAACCAGACTTTACCCATTGCTGAATGCACGGGTAACGTTAGGCTCAAATAATTAAACAACACGTTACAGGACAA, 1
GGCGTACCGGCACCATCGTTTCAAGGTACCAGCTACGAGTAAAGCAACTGGACGAGATACAGATACCTGACAACCATTCCT, 0
AACCAACGATAAACCAGACTTTACCCATTGCTGAATGCACGGGTAACGTTAGGCTCAAATAATTAAACAACACGTTACAGG, 1
CCCTTACAAAGGTGAGTTTATATCGAGTTATTCCCTAAGTTGTCGTTACTTATTCCAATTCGTTACTATAAATATGGCAAA, 0
GCGCCGCAAATAATAAGGAGAATCCAATAATATTCGTAGCATCTATGGCGATATAATACCTGCTGACAACTAAACCAACGA, 1
AGATTAAAATTCGTTTTGTTCAGTGAATGATCTTGCCGGATACACACTGTTCATAGCCTGCGCCATACGCAGGCTATTTCT, 0
GCAGGCGGAACACCGGAAGAAAACCGTGACATTTTAACACGTTTGTTACAAGGTAAAGGCGACGCCGCCCATGAAGCAGCC, 1
ACTATCATTATTGTTCCTTCCTACGCAACAATAATCCATTTAGCCATTTCATGTTGGAGAGTGTGCGATGCTGCGACCCGA, 0
TGGCAAATATTCTGAAATGAGCTGTTGACAATTAATCATCGAACTAGTTAACTAGTACGCAAGTTCACGTAAAAAGGGTAT, 1
CAACAGTACGCCGCTAACGCAATTGCTACCTCTGGCATAACAAGTATATCGGGTAAGGGTTTCTGTTCCGCACACGCAGAC, 0
GCCACGGAATGGGGACGTCGTTACTGATCCGCACGTTTATGATATGCTATCGTACTCTTTAGCGAGTACAACCGGGGGAGG, 1
GTCCCGGAACCGCAGTTCGTAGAGCGTTTGTCGGGTCAGGAGTGTGAATGTCAGAATCGTAATGCAGATAATGAGCAGACA, 0
CTACGGATATAACTACGGCGAGGCTATCGATCTCAGCCAGCCTGATGTAATTTATCAGTCTATAAATGACCTTCTGCCCGC, 1
AGCCTCGGGTTGAGTTGAAAGGTATTTACGGAGCGAATATTAACACGTAGTTATAGGAGGGATATGTTTCAGTAGAAAAAG, 0
ATCATACCTATTGAATAAAACAGATTGTTGTCTGGAACAATGTCCCCGATAATATGTAACATATTAGAAACATACCGGCGT, 1
TACAACGTGAATATATTTTGGAGATCTACAAAGTTAGAGGCAGGTAACAAAACGAAGAATTAAACGGCATAAAAAAGTATT, 0
AATTGACCGCTATCCTGTAGTGATGTTGCCAGAGTTACGCGCGCGTAAAGTAAGGTAAATAACTGAGTGGTTATTTTAGGG, 1
GCCGGAGATACTACATTATCTGCCGCGTCGAGTCACAGGAGATCAACGTGAATAGCGCCGCCGGACGTGCTCCGACGGCGA, 0
TTCGGGACGATTTTGTGCGTCCCGCAACATCTTTCCCCGTCATTTTGTTACTCTGCTTACATCACCTGGATTGATAGTAAA, 1
GGGAAGGTTACATTACTGTAAACATGATTAAATTCCTGTTACTTGGATTTGGCTGCCAGGTCACATATGTTGCAAAACATA, 0
AAATGATAGAACTGTGAAACGAAACATATTTTTGTGAGCAATGATTTTTATAATAGGCTCCTCTGTATACGAAATATTTAG, 1
TACCACTCGTCATCACGTATTTATATATCATGAAGCTATTGTTGTGTTTTGTACATCAGTAGATATATTCTGATATACTCC, 0
TTGCCGTTCGCTCCTGAACATCCACTCGATCTTCGCCTTCTTCCGGTTTATTGTGTTTTAACCACCTGCCCGTAAACCTGG, 1
TAACGCGCCTGCCGGGTAGTAGCAGGCGCATTACGCAATAGGTAAACAAGGGAGGAAGTTCAGAAATGTAAATCGGGAAGG, 0
TTACACCATATGTAACGTCGGTTTGACGAAGCAGCCGTTATGCCTTAACCTGCGCCGCAGATATCACTCATAAAGATCGTC, 1
TGTACAACGCGCACTTGGTCAACAATCTGAGGCCAGTCAGTAATGTTACTGCCTGGCCTTTAATCAATGAATCAGAAACGC, 0
CAGTTCATTTTTCTCAACGTAACACTTTACAGCGGCGCGTCATTTGATATGATGCGCCCCGCTTCCCGATAAGGGAGCAGG, 1
ACAAAAGGGGAGTGCTGAAGGAGTCTGGGCGGGCAATTGGTATAACCAATGTGAAATAAAACAATTATTTAACAAATAATT, 0
TTTTACCACTTCATGCGATTGTTGCGTTTTTGTTGCGTATTAGATCACTTAATTTGCTTTACATCTCCCGTAAACACTTTT, 1
ATGAACGAGAAGGGAGATAACTTTTATAGTAACACACGGAGGAGAGGAGGCTGTCTCTCATCCGTGTGCTTAAGCGAGGCA, 0
GCGCAGTTTGAGGTAAACCTATACGCTTTATTCACATCCAATGCCTGATATACTCGTTTGTCTTGCCAATTACGGAGTAGA, 1
TTCGGTAGAATTGATTTGGAGGCAGAACGCTTAAATCGTGGCGTCCTGAAACGAAAAACGGACCTCCGTGGAGGTCCGTTT, 0
ATTTGCGTCATGGTGATGAGTATCACGAAAAAATGTTAAACCCTTCGGTAAAGTGTCTTTTTGCTTCTTCTGACTAAACCG, 1
GGTATTCACCGAATTTTTAAAGGGGGAAACAGATAAATTTCTGCTTTTAAGATTTATATGAACAATAAAACAGCATGTCAT, 0
TATCTTACAAATGTAACAAAAAAGTTATTTTTCTGTAATTCGAGCATGTCATGTTACCCCGCGAGCATAAAACGCGTGAAT, 1
GTTTATATAAAACAACGGCAGGAAGATTCGCAACAAATTACTTTTGCTGCGAATTTTCACTGCCGTTATAATTTTCTTATC, 0
TTCCCTCACCCACGCCGTCACCGCCTTGTCATCTTTCTGACACCTTACTATCTTACAAATGTAACAAAAAAGTTATTTTTC, 1
ATTCCGAAGCAAAATTCTTAAAATGCACTCTTTTAGTGCTACCGCTGGATTACTGTGGTGCAACTAGGTTGTACTGATGCT, 0
CCAGGTTTTGCCTGGACGCTATCTCAGGCCTGATTTGCTGCTGATTTTTACAATGCATGCCTCACGCAGGTATTCATTTCA, 1
TTGTCCTGAAGTTGAAGATAGCAGGTATAGCGGTTGAATCGCAGCGTTTCGATTGAATGGCAGAAACAAAATGTCGAGGAT, 0
TTTTGACTAAAGTCAACGAAAAGAATATTGCCGCCTTGAAGAAAGGAGGTATAATCCGTCGATTTTTTTTGTGGCTGCCCC, 1
AAAAATAATCAAAGGCCGGGGATTATAAGCCGGAACGAAAGAGAAATCGAAAGGTATTCCATACTCGCCCTCCTCGGGCGA, 0
TTTATCTAACGAGTAAGCAAGGCGGATTGACGGATCATCCGGGTCGCTATAAGGTAAGGATGGTCTTAACACTGAATCTTT, 1
CATCCCGGCGCTTAAACCCTGGCGTTCCATCGGAAATCTGATTACGCTGATCGTGGGTATCCTGTGCGTATCGGTAATGTT, 0
TTACGCTGTATCAGAAATATTATGGTGATGAACTGTTTTTTTATCCAGTATAATTTGTTGGCATAATTAAGTACGACGAGT, 1
CTAGACAACGTTATTCGAGGTTCAATGCGTTTTTATCTGAAGCAACTTCAGTATACCAATAAGTAAGGGTATTCACCGAAT, 0
TACTGCCGCATCTGGAAATTTCCCGGTTGGCATCTCTGACCTCGCTGATATAATCAGCAAATCTGTATATATACCCAGCTT, 1
CGAGCGGGTCAAAGACATTCAGATCCACAAACAGTTGAATGGACCACTGTCGCAGTTTGGGCAACGCTTCTGGGACGTGCT, 0
TGTGGTTAACCAATTTCAGAATTCGGGTTGACATGTCTTACCAAAAGGTAGAACTTATACGCCATCTCATCCGATGCAACG, 1
TGTTGTCATCATCAGCATTCCTGGCCGTAAATGAAACACGCATACTCATAAGTGTGATCTATAAAACTGGCTGACAAAACG, 0
TCTGCGAACAAGCTTTGCAGATTTTGCCACCGCTTTCACAGAAGTGGTAGACTTCGTTCCTTATGAAGATTCTCTGAAACA, 1
CAAATGAGATTTATTCGCCACTACCCAGTATGGATGAGATCTGAAAAAGGGAGAGGGAAATAGCCCGGTAGCCTTCACTAC, 0
CAAGCTTTGCAGATTTTGCCACCGCTTTCACAGAAGTGGTAGACTTCGTTCCTTATGAAGATTCTCTGAAACAACTGGCGC, 1
GACCCCAGAAGTTCAAACAAACAGCACAAGTCGTATCTTCGTTGCGCAGGTAGCGCGGCTCAATCGGATTTGTCGGATTGA, 0
AGCGCAGAAAATTACGTTTTGCCTCTTGCCACCTTCCCACTCTGCCGCTAATATTCGTCCCCGTTGTCACCTACAACGTTG, 1
CTAAAAGGTTAATGCTTACCACGTTGCAATTAACCTGAAGCTAATAGACCGCTTGATAAGCGGCCTGACCTTTCTTGTTGT, 0
AGGCTCAACAGCTACCTGAATACTGATAACGCACTTACTTTGACGTGCTAGTGTATCATTTCTTTCGCAGCAATCCGACCC, 1
CCTGTTCTGCAGTGCATGGAGGGTGCTGGAACCATTCAGACTTGAATGCGTGAGAATACCGCCCGTGCGTGCAGGCAAGAA, 0
ATTTTGTGTATAAAAATCATTCGGGTCGGATTGCTGCGAAAGAAATGATACACTAGCACGTCAAAGTAAGTGCGTTATCAG, 1
CCCCGAATGTTGTTATGTCTGTTTGCAGTGTAGAGCCATTGTTTGTAAACACAAAAACAACTCCGCTACATCTTATTCTTA, 0
ATAGCCAATTACCGAATTGTTATCTTGCCTGCTATTCCGTTAGCTGTAACACTTCCTCCTGCATTATTGGAAAGCCAATAT, 1
GCCCCTGGGGTTAATGCGCTAAGCATAAGGGCGGATGATAGCACTCGTGATCCGGGTCATACATCTTTTTATAGTTAATGG, 0
GTGTTTATGTATGTCGGATATCTGGTGGTGAAATACTTTATGCCATGATAATTTAATACGATGTATTTATTATATGGAGCA, 1
CCCCGCAAGGGTTAACGGCATTAAGCGAATAAAGCCATTTTTGATTGCATTAACGTGTGGCTGCTTTCCTATTTTAACTGC, 0
TACAATCGTGCGCTTGCCTATTCCTGTACCAAATGTATTACCGGGTATATTATCCATTGTGTTTATGTATGTCGGATATCT, 1
GAACGAGAAGGGAGATAACTTTTATAGTAACACACGGAGGAGAGGAGGCTGTCTCTCATCCGTGTGCTTAAGCGAGGCAAT, 0
CACATCACCTTACCATTGCGCGTTATTTGCTATTTGCCCTGAGTCCGTTACCATGACGGGGCGAAAAATATTGAGAGTCAG, 1
CGTCCAGCAGACTGGAGAAATTACGCACAAATTTGTGAATCAGCGCACGGATTTTTTCTTATTGAGTACAACAGGTTGGAC, 0
GACACAATTTAATCGACAATAATGGTCGTCGCCTCGCTCGCAGTGTGCTAACGTTTATCTTCTTTAAGCCCCTGGTAGAAG, 1
AAACCTCCTGTATTTGCCGGAGACTCACGCTGAAACGTCGGATGGCGCTTATGTTCACCTGAAACCAAAACACTCCTGTGC, 0
TTCACCAGTTAAATTGATTGAATGAATATACAGGGAATAATAATTTCTATTTTATATTATTCCCTGTTTTAATTAACTCTA, 1
TTGTAATAAACAGATAAGCCTGAATTATGGATGGTGACAGTGTCGGATAGTGCAGGGAAGTGCAAAGAATTTGTAAATGTT, 0
ATGAATATACAGGGAATAATAATTTCTATTTTATATTATTCCCTGTTTTAATTAACTCTATCAGGGATGGTTTATGTTTTT, 1
TTTACTAATAGTACAAATTTTTATAGTAATTTCTCATGTACATATTTTTTTACAGGATAAATAACAGGCAAAAAAAAGCGC, 0
TTAATTGCTAAAAGCTATAACTGTTAAACACAATACAGTGAAAAGTTTTAGACTGAAGGCTCACTTTGCAGAGGGAAGCGT, 1
GAATGCTCGCGGCCTGGAATGTTCGCAAATAAGTATACAAAGTACTTATTAAAGTATAAATAGCTTATCCATGCTTATATG, 0
TGATTGCCGCACCGGCTGGGAAATAGACCCCGTCGCATAAATGATTATGATAAGATTTATGCATTCATAACCCGATCCATC, 1
TTAGTGGAATCGTTTACACAAGAATTTAGCCGTTTTTTATGCGCGATTAAGTGATTATAAAACAGAGGGTTTATGAATGAT, 0
GTAAAGATGGGTAAAACTTCTGGGTGCCCTTACGCATTATCATTATGCTGCTTAATTAATTACATCTGTCATAGAGAGTGA, 1
TCATCTACACAAGCGAGATCATCTGCCGAGGGCCCACAGGTTAGCACAACCTGATAGCCTCGCTGTTGCAGCGCATCGATA, 0
TTACAAATTCTTTGCACTTCCCTGCACTATCCGACACTGTCACCATCCATAATTCAGGCTTATCTGTTTATTACAATAACC, 1
CAGCACACGAAACAGACCTGATATACATGGTTCTGCTAACTGCTTCGCTGCAGTTTCAGTTTACCGGTATATGGGGACCAA, 0
TTAAAGCGCAATAAGTCGTTGTCTGCGGCATTTTTGCCGAGTGCCGTGTATAATAGGCAAAGTTATTTCCATTTCTGCAAT, 1
AAGGTTGTTGTGAATATTGAGTTGCAAATATGTCGGTGTTTGCTGGTGATTTGAACAATATGAGATAAAGCCCTCATGACG, 0
AACTTCGGATTTCTATGAAAATATTGACGTAATTTTGCTTTTCTCTCGTTAGAATAGCGCGCACAAGGAACTGTGAAAAAG, 1
GCATTGATGTTGGAATTGTCAGGCAGTTAAGGCAATTATCATTTTTTACAATGCGTTTACGTAATGTCTTTTCTGTGATCT, 0
GATTAATCGTCAATTTAAGAGAAAGAGTTACACCGTCACCACTTCCGTGCACTGTATAAAAATCCTATACTGTACGTATCG, 1
CATCCGTGATGGAATTAAAAAAGTGCCCTACTATAGCAAATGCACTACCGGCAGGCATCTGACTTTCCGCGTGACTTTGTT, 0
ATGAAGAAAACTTGCGAGGTGTCTCGATGAACTGAAAAATGGCACAGTATAATTTATTCTACAGGTTATATTGGAAGCAAA, 1
TACATTATGCGCACCAATATAAACCAAGGAAGAATCCAGTCGTTGGCGGTCATGATTGTCATGCTCATTAACAATGACCAA, 0
GCGGCGCTCACTAAGTCCTGGAGCAACCGGCAGGCGATTGAACAGTTTGTAATTAACGCTGCCTGAACAGGCAGGGCTATC, 1
GTTAGAAATTTATATCTCAATAGCGTTGGTTAATGAGCATAGCCACGCTCCTGTAACGCTCACAAAACTCATCTGCCTGCG, 0
TGCGCATCTTTTGTCTCGATATACATTTTCTGACATCCTCATCCGCTATGCTACAGGCACTAAAAATGGTTATTGAGGAGC, 1
GAGCAAAGATAGGTGATTACGTCATGGTTTTACAGAAAATTACAGAAAAAGGAGGCAATATCGGGTAAAGGCATTAGCCCG, 0
ATCTTTTCACAGTTTAAATTCCCCCGCACGCTTAGCCTTAATATCAGTACATTATTATTTACTAAACGCTCGCCTTAATTA, 1
TTGATAAAACGGTTACACACGCCAGGACGGCAAAATGGATCCCAAATCGGAATAGTCTGGATTTGGAAGGCTCACATTATC, 0
GCTAAAGAAACCGTATACGCCGCAGTGGTAAGGTGTGCTTACGTCCCTTATTATTCATAGTGAAAGCATGCCGGATTGCGG, 1
CTGTTAGCTAAAATAAATTCTGATTTGAGACTAATCTCCTAAAAATCATGAAATTAAATGCGAAATTTCAACTAACAGGCG, 0
GATTTTCCGGCCTTTTTTATTACTGGGGATCGACAACCCCCATAAGGTACAATCCCCGCTTTCTTCACCCATCAGGGACAA, 1
TACAGGTAGTAAGAGTACACAATGCCATTATATAATACCTATCCAACATCTAAATTTGAGACGAAGGTAGCCCCAGCCTGT, 0
GCACGGTAATGTGACGTCCTTTGCATACATGCAGTACATCAATGTATTACTGTAGCATCCTGACTGTTTTAGCATAGCTTT, 1
GTGATCCGTTGCACCAAATAGACTAATGACTGGCGTTTTCACTGCCGCTGCAATATGTCCCGGCGCAGAATCCACACCAAT, 0
CAACACTTTTTGCAAAAAAATGCATTTGACTCGCATTTGAAAGTCAATGATGTTGAAAGGGACATTTACCCCAAAGAGGAC, 1
CTATAACCGCAACTGCGGTCTGGAGCACTTTCCAGAAGGATTTTTTCAAATCCCACTACGAAGGCCGAAGTCTTCACAGTA, 0
TCATGTAATTGATTGATTCCTATCAAAAAGCGTATCTCCCTGTTTTTTATGATGGCTTTGTCTCGCAGAGACGTTTGCAGC, 1
GAACGACGTTCAGCGGATTCTTCCATCCGGGATAAGAAGGAAACGGCAAATACGACCAGCGCGCAGAGCATTGAGCGCCAA, 0
AAACTTGATTTCAAATATATCGATCACTTTTTAACAAGGCAATCTGATTGATGAATTTCAAAAGACATAAAAATCAATTGG, 1
TGCAACGGACCAGCTCCGGTACAAACGCTGTTGTGGGTTCAGATTATAACATTCTGTCTAAGGGGCGGGATAAAGGTGAAA, 0
TCTTTTGAAATTCATCAATCAGATTGCCTTGTTAAAAAGTGATCGATATATTTGAAATCAAGTTTCGCATATTGAAATTTT, 1
CCCCTAAATTATTAAAATGTACCGCTTGTCCGAACTACTGCGTATGACCAGGTTATAACCGTTTGGTTTAACAGCTGTAAA, 0
CTGCTCTCATTATCTCTCTACCCTGAAGTGACTCTCTCACCTGTAAAAATAATATCTCACAGGCTTAATAGTTTCTTAATA, 1
TTTCATCCTCTGAAAAGTGAATACTGAGTAGCGTTTAAGCGACCTTAGCTTTGCTGCAACATCAGCCCACAGGCACCAGAC, 0
AAAATTTGCCAATGTCGAGCCTGCATGTTGAAGGTGAGAAAGTTTCAAGGAAAAGACTACGTTAGAATATAAGAATGACTA, 1
TTCGCAGATGCTCTTTGTCTGTATTAAGAGATTGTCTCTGGTTAAGAGTGTGACGAATTTTTGTCAGCCATTGAATGAGAT, 0
TTTCAGCTAACGGGCGCTCGAGAATAGGCGCAGAATCGACAAACGGTCTAAAATTCAGCGAAACACAATGTTGCTGAATCA, 1
CGCATACTCATAAGTGTGATCTATAAAACTGGCTGACAAAACGGTATCCATCCTGTTGGATAGCGTTTCACGCCTGTTCAG, 0
CGAGCGCGCAGCATACCGTGACGTGCCATCCAGTCCATTTCGCCGTGGTATTGTTTGTCCAGCCATGCTTGCAGTTTGGGC, 1
GTTTGTTTTTCGAGTTCCGGGCGGACTCAAGGAAGAAGAATAGTGTTGCGTGTTATTTTAACCAGATTTCAAGTTGTTTGG, 0
GGTATCGGTAATACCTACCTGCTGAAAGCCCAGTTCCAGCCCCCACTGTTTAATTTTTTGCGCTAACTGATTGAGATCGAG, 1
TCAACCAGGATTTCACAAAATCGCGAGAAGTTTACCACAGAATCCCATGATGTTTGAACCGGGCAGCAACACTGCCCGGTC, 0
GATATTTTAAATGTCTCCAGGCTATTTCACCAGGTTATCATTTGATGCTAACCTTCTGACACATGCAGTGGAGTTGTTGTG, 1
AACGTCAATACAGCCAACCGGGATTTACACCAACGGTGAGAATCCACACACAAAGATTAAAAAAACTTCAAACAGCTATTT, 0
CCACAAAGAGTCACAGGGATTGAGTGTTGAAATGATCCGGATGAGCATGTATCTTTATGGTTATGTTATAACATAACAGGT, 1
TCATCATCCCATGCATCCGAAGACGACTCTACATCCTCTGTTGGGGATACCGCGACAACGCGGGCAAATGTACCACATTTG, 0
TTCGTTTGCAAAGGAAGGTAAATCTTTGCCAAATCAGAGGCGTCTCTGATATGTTTAACTCCCGTTTAACAACCATGGAGT, 1
ACAATTCCTTAAGGATATCTGAAGGTATATTCAGAATTTGAATAAAATGCAGACAGAAATATATTGAAAACGAGGGTGTTA, 0
TAAAGTGTCAGCCTGTGTAAATCCTCTCGCCACCCTCCCCTGCATTCAGCAAAATCAGACTCCACGGACATGTAATTTTGA, 1
TATGCCCGTTTTTTCGGGCGCCCCGAGCCTTGTAGAGAGTGGGGTTATTTTTATAGTTACTGCTTGTGGGAGGGAGATTAT, 0
CGTGGTTAGCGAAAGCTGGCATTTGTTTTACTTTTTAGCCGCATAAAGTCAAAATTAAGCATCCGTTACGGCTTTCTGAAA, 1
AGAAACGTTTCGCTAATAAATAATACCACGCTTAATCACAAATCCGATGTAAACATCCTAATAAATTAATGGGGTAAATAT, 0
TGCTCTCGTTTCCTAAGAGTTGTTGCATTTTGCTATATGTTACAATATAACATTACACATCATATACATTAACTCTGGAGG, 1
TTTTTCGTTTCGTTTTCCGGTGCTTTCCGCAATCGCCATCCGCTTATCCACAACGCCGCACCTTTTTCGTGGGGAGCTGTA, 0
CTCGCTGTATCTCTGATAAAACTTGACTCTGGAGTCGACTCCAGAGTGTATCCTTCGGTTAATGAGAAAAAACTTAACCGG, 1
CAGGCCCGGCAGGGAAAAAGTGCGGAGGTAGTCAGATAAGTAAAATCTACACGCGCGAATAAGTAGACCACAGCAAAGGGA, 0
TATGTAACATAATGCGACCAATAATCGTAATGAATATGAGAAGTGTGATATTATAACATTTCATGACTACTGCAAGACTAA, 1
CTAATTACACCTTCTCCGGCTGTGGAGAAAGCTCCGACAGCATCCAGCGCTTCAGGCAACTCCCGCAACGATAAACCATTG, 0
TCGCACGGGTGGATAAGCGTTTACAGTTTTCGCAAGCTCGTAAAAGCAGTACAGTGCACCGTAAGAAAATTACAAGTATAC, 1
GTAAATCATGAAACATCTGCGCTTACTCCTGTATTACGCACTAACAGGGGCGGCATCGCGCCCCAGATTTAATGAATAAAG, 0
AATGCATTTTTTTGCAAAAAGTGTTGGACAAGTGCGAATGAGAATGATTATTATTGTCTCGCGATCAGGAAGACCCTCGCG, 1
TTATTCTTTTACATGAAATAAACCAGCATACCATTTGAGCGATCGCCCGCTGTTCCCCCATACTGTAAAGCCGGAGACATG, 0
ACTCCGCGGTTCGACCACTTTTTTATCCAAAGTTTCGGGCTGTTATGTTTTAATGTGCAACATTCATGGTCTGTTGGGGGC, 1
AATGTCTCGTCTCTTCGTCTGGATTTTTTAGGTTATAACGCCCAAATTATTCAACGATCGGACAATACTTGTGAACTTACC, 0
TCTTTTATCAATTTGGGTTGTTATCAAATCGTTACGCGATGTTTGTGTTATCTTTAATATTCACCCTGAAGAGAATCAGGG, 1
AGCTCCCGAAGGAGCCTTCATTTTCACTTTTTTAAATCCAACGACAGACGGCTGGCATTTAAGTATTGTGAAATATTATCA, 0
TCGTTTTATTTCTTTTTTCTCCATTGAACTTTCAGTTTCTTTTCTATAGATTTTAATCAACGAAAGACATCACCAAGTGAA, 1
TACACCTCATGTTCGATGGGAAAATAATTATATTTTGCACAAATCATTCAGCCTCAAAGCATAATATGAAATTTCTTATCT, 0
TTTATAAAAAATAAATCTCGACAATTGGATTCACCACGTTTATTAGTTGTATGATGCAACTAGTTGGATTATTAAAATAAT, 1
TACGCCTCGGGCTGGCTACTTAACCCCTTACCACTGCCTGGTAACTCGAAGTATTGCCCGGCGTTCTGTGGGGCGGGGTGG, 0
CTGATTGCCAATTAATATTATCAATTTCCGCTAATAACAATCCCGCGATATAGTCTCTGCATCAGATACTTAATTCGGAAT, 1
AGTGCGTAAGTCACCAGAAAGACACAACTTTACATTTTGTAGCATCTGATTTACGGCATCTTGTCGCTGTTAAAAAATCAG, 0
CAAAAAAATGCATTTCACCCTTTGACATCACCATGCACTGCCATTAATATGCGCCCCGTTCACACGATTCCTCTGTAGTTC, 1
AAATATAAACATTGCAATACATTGATTCAGTCAATAGCCAATGTTTATACCCAGCCATTGAATACGGCATGCGATCCAAAA, 0
TTTGTGTTATTTCACCTAATCTTTAGGATTAATCCTTTTTTCGTGAGTAATCTTATCGCCAGTTTGGTCTGGTCAGGAAAT, 1
CACCGCCGGAGTAAGGATTTACTGAGGCTAGCGACGCCATCATAACGAGCAAAAAGTGCGATCGTCAAAGGAGAATCGTGA, 0
ATAATATGTAAATAAACCCATCTATAGATGGTAAAAATAGGTTGTGGCAATTATCATTGCATCATTCCCTTTTCGAATGAG, 1
TTTACCCCTTCATTGTCCGGTAATAAGAACGGCTTCTCGCCTGAGAAGCCGAAAAGGCAACGCCCCGTCATCGCGGAACGC, 0
GATGACATAAGCAGGATTTAGCTCACACTTATCGACGGTGAAGTTGCATACTATCGATATATCCACAATTTTAATATGGCC, 1
TGTGCACTCAACACAGTGATTATTTAGCGTAAAACCTGATGAAAAAACAATCTTTATGTAACGATTGTGTGATGATGTGGA, 0
TAATATAAAAAATCCCGCCATTAAGTTGACTTTTAGCGCCCATATCTCCAGAATGCCGCCGTTTGCCAGAAATTCGTCGGT, 1
TGACGTTTCTTTCCAGTTAGTCAAAATGGCTCAGGCCTGCAAGGAAGGGAATGTCGCCAACAGCGAAGAGAGTTGGGCAAC, 0
GGATATAAAATTTAACATTTGGATTGATAATTGTTATCGTTTGCATTATCGTTACGCCGCAATCAAAAAAGGCTGACAAAT, 1
GTTGAAAACTTACAAGTGTGAACTCCGTCAGGCATATGAAAAAAAAGTCTTGTATAAGGTATGTTTAATCTTTTTTGTCAG, 0
AATCATAAATATGAAAAATAATTGTTGCATCACCCGCCAATGCGTGGCTTAATGCACATCAACGGTTTGACGTACAGACCA, 1
TAACGACGCGGCAAAACCCCGGAAGCGTACATCAGCACGCGACCGGAGCGAGCGAGGAAGCCTGCAAAAAGGCAGGCTTCA, 0
ATTGATGCGCGGGAAGGAAATCCCTACGCAAACGTTTTCTTTTTCTGTTAGAATGCGCCCCGAACAGGATGACAGGGCGTA, 1
GCCACCTTTATTAAGAGTGGCGTATTGTACGCTGTGAACGCGTTGGGATCTACCTGTGGAAAAGTATGGGATTAAAAAAGC, 0
TACACTTGTATGTAGCGCATCTTTCTTTACGGTCAATCAGCAAGGTGTTAAATTGATCACGTTTTAGACCATTTTTTCGTC, 1
CATTGATGTTGGAATTGTCAGGCAGTTAAGGCAATTATCATTTTTTACAATGCGTTTACGTAATGTCTTTTCTGTGATCTT, 0
TTGATATTTATCAATGTATAAGTCTTGGAAATGGGCATCAAAAAGAGATAAATTGTTCTCGATCAAATTGGCTGAAAGGCG, 1
GCAATCGACAATTGCCTGGTAAAAGCGTGACACATGTCACCAAATTTAATGAAGAGAATTTTTTTAACGGGGGAGGTTCCC, 0
ATGGAACTCATCATAAATGAGACTTTTACCTTATGACAATCGGCGAGTAGTCTGCCTCTCATTCCAGAGACAGACAGAGGT, 1
AATAATAATGCCACGCAATCCGTGGCATTGTTGAGCGCTATTTTACGTGTTTTTTCGCGGCGGCGGTTTGTTCAGACGCAA, 0
ATACACTAAGGCTATAAATGATATAGTGGTTATAGTTAGCACCTTTTTTATTATTAAATCGTATTAGTCACCCGCCAGGTG, 1
ATGCTTCACAAATATAAACCAGGAAAATAATTAACCTTGAAAGTCTAAGTTATGCTTTCCTGGCCCAAATTGAGATAGCGC, 0
AGGTACAGGCCGATCTGAAGTAATCAAGGTTATCTCCCGCAATGGTTTATCGTTGCGGGAGTTGCCTGAAGCGCTGGATGC, 1
GGACGCCGATCTCTAATTCAGCGATCCCAGTGTACGTTACGCAAAGTGTTAAACAATTTACGCGACGTTAAGCGGCAGTAT, 0
ATTTCTAATTATCAGCGTTTTTGGCTGGCGGCGTAGCGATGCGCTGGTTACTCTGAAAACGGTCTATGCAAATTAACAAAA, 1
ATGTAAAGATTTCGCTTCATCTCGGAACAGGCATAATGTACTAAAAGCATAACGCTTACTTTCGACATATTTAATATATGT, 0
TTTTGTCTCCCTTTGATACCGAACAATAATTACTCCTCACTTACACGTAATACTACTTTCGAGTGAAAATCTACCTATCTC, 1
TCGGCAACATTTTTAGCAGATAGCGCGTGAAAACGGTTACAGAATTTTCATGAAAAGTGTGATGAATATTGAATTTTTCGA, 0
TGGTGTAAATCCCGGTTGGCTGTATTGACGTTTTCACATTCTGTTGACAGATTGTAGGTCACGAGGGGCATTTTATGGAGG, 1
GGACAAACCGGGAACAGTGTAATTTCCCGGCAGGAGCGAAAAAATTGAAAGGCGCATCTTACTCTTTTCGCTTTCAAAAAA, 0
CCATGATAATGAAATTAATTATCGTTATCGATCTTATTTGGATATGTTAGCATGTGCAGCCTAAGAATAGGTATTTAAAAT, 1
GCCAGAAAGCGACACGGCAAACCACCCATTGTCGTGATTTACAGACACAAAAAAGCTCCCGGAGTTGGGAGCTTATGATAG, 0
ATCGGTACAATCCCTGATTTTATTGTTGACATTTCATTTATGCCGACTATTTATATGGTATACTTGTCGAATTATCTTAAA, 1
ATGCCCATAACCTTATTGATGTGGTGGTGGGTAAATTGAGGCCAAACCGGCACTGGCGGCATAGCTTGAGGTGGTAACGCG, 0
ATCGGCATTTCTTTAATCTTTTGTTTGCATATTTTTAACACAAAATACACACTTCGACTCATCTGGTACGACCAGATCACC, 1
CGTCCTTAAATAAGTAACAGCACCCTCTGGTGTTTTCGTATGCAGTGTCTATGCGACAGACACTGCGCTCTTAGCATGGGG, 0
CGCTTCGCAACCTTTTCGTTGGGTAATTATCAAGCTGGTATGATGAGTTAATATTATGTTAACGGCATGTATATCATTTGG, 1
ACATTTAATCGACTGAAACGCTTCAGCTAGGATAAGCGAAACGTGGAATAAAAGGAATGTTTGTCCAGCCGAAGAAGACAT, 0
TACATAGCATGCAAGAGCATGGCGTTTGTATGGCAACGTTATTATAATTAACAGTTGCTACTCCATTTAAGTTCACTCAGA, 1
GAGGTTCCGCTTTCCAGCACTAATTATATCCGGCCTGTAATAAAAAAACCGCCGCCTGGTCAGGCGGCGGTTCTTAATGCT, 0
AAATGTATTTCTTTTTCGCGCAATGGGTGATAGAAAATCGCTCCAAGTGATAATGCTTATCAAAATTATTATCACTTTCAC, 1
GTTACGGAGCAAGGCGTGGCACCGCATTTCTGCAAGTGATAAAGAAAATATACAAACGCGAAGGAGATGTAAAGCATTAGC, 0
ACAAAAAAACGGGTTTATTGGCGGATAGAAAAAAACGAAAGCACAAATAATGGGAGCGTCAATTTTTCGAGTTTGCTGACC, 1
AAGGCTACGTCGAGTCTGTTTTGGCAGTCACCTTAAAGTATAGATAGCTGACAAAAAAGGCTCTCGCGCTAAAAAAGGCCC, 0
TATTGTCGTTTTTGTGATCGTTATCTCGATATTTAAAAACAAATAATTTCATTATATTTTGAAATCGAAAACAAACGACAG, 1
TCATTTCAACATGTAACTTTGGGCAAAATCAAGATACGCGCAGAAGAATACTTTCCGAATGAAAGTTAAAGGTGTTTTATT, 0
CTGTCCATTTCACGATGAAAAAAATGTAGTTTTTTCAAGGTGAAGCGGTTTAAATTCGTTCTCAAATTACAGTCAGGACGC, 1
TCAACTTATTCGCCAGCCTTCAAAGGGGCAATATTGCCGGAGATACTACATTATCTGCCGCGTCGAGTCACAGGAGATCAA, 0
AAATTAAGGTACTGCCTTAATTTTCTGCAGACAAAAGGCGTGACGATGGTCGAAAATGGCGCTTTCGTCAGCGGGGATAAT, 1
TCGAAGCACGAGAATTTCTCGAAACTGGAGATGAGGCCGCGCGCTTAGCTGGTAACGCACCTTTTATTATTGATAAAGACA, 0
TCAGCAGTCAGCAGCGTGGCACTTGCTAAGGAGAGCGTAAGGTTTATAATGCCTTACGCATCTCGAAGCGGGCGTAGTTCA, 1
TGACGATTTGGTTAATTAAAAGTGACTAACAGATGAAGAGTTAACGGGAATTCGATGACAGTGCGGGAGGGCGGGCCTCCC, 0
ACGATGTATGTTCTAATAAAATAGATTGGGTGGGTTGTATATTGACGTTAGTATAAATAGTATTAATGCCGCTTGCATGAA, 1
ACCATCATGCTCACCCACACCGCGAAACATCCGTTAAGTTAACCGTTATCATACAGTATAAGACCGTCTGTGTGCTCGTGA, 0
CGCCGACTACCGCTTTCGATATATTGACTCAATTTTCCAGCCTGGTTAAAAATAGCGACCAGCTCAGTCGCAAATATAGTG, 1
TCCTCCTGAAAATAATAATGCCACGCAATCCGTGGCATTGTTGAGCGCTATTTTACGTGTTTTTTCGCGGCGGCGGTTTGT, 0
TAGGAAATTTTTATTAAATCGACTGCATTCTTAGACGCGTTTTTGGCATAGATTGATAGCAGGGGATTTTCTTCTTAATTT, 1
TTATGGTTACAGAAGGGAAGTCCGCTATCAGGGTAACGGGAGATTTACAAAATTCCAACTATTACTGATGAAAACGCAGGC, 0
ACAGCAGGCGCGCGGTAATGGCTGGATTGCGACACGGAGTTACTTTATAATCCGCTACCATGGCCCCTTAGCTCAGTGGTT, 1
GCTTGATTTTGTCGCTGATGGCGAAGGAGAAGAAAATTCAGGAAATGGATAAAGGAGTTATTTAGAAATGAGATATTTTTG, 0
ATTGCAATGTGACGTTGTGAATATATCAATTTCCGCAATAAATTTCCTGTCATATAGTGAATTCAATCTCGCAAACGCGAA, 1
ATAAAGATCGCCCCGGTAACCGGCCTTTCCATGACTGGATGAGCATAGCGGATTTTCAGGATTTCGCTGATCAGTGGTTTG, 0
GACGCTATTCGGACAGGATTAACACTAGCGTAGAGATGACGAGTACGTTAGTCTCTGACCGTTTGTCACGCGCAACGTTAC, 1
TCGCTCACTTTTCAGGCAAAACATCTTAAATATAGTCTTTTCCGTCTAACTTATAGACAAAAACGAGCCCCGAAGGGCTCG, 0
CGTTTTCCGGCTGCGGTCAATTGTGGGACATCGCCTATAATTTGCATTATCATACCTGTCATTCAATGCCGTGCCTAACAC, 1
TCGGGGTTTTCAGGCACACAAATAATAAGTTTATTCGCATCGCGAAGCAAACAGGGGGCCAGCCTGTTGCCGATTTTTCAT, 0
TTTTCACCACAAGAATGAATGTTTTCGGCACATTTCTCCCCAGAGTGTTATAATTGCGGTCGCAGAGTTGGTTACGCTCAT, 1
CCAATTGGATTTTTGACTTCTGGTTGTGACATTTTTTTGACCTGAACGGCGCAGCACTCTGTGCATCCTCTCTGCGTCGTC, 0
CCTCAATTTTCCCTTGCTGAAAAATTTTCCATTGTCTCCCCTGTAAAGCTGTGCTTGTATAAATATTGTTAAACACAAAAC, 1
GAAGTATTTTTAGCGGACTGTAACTTTTACATTTCAGCGGAAGCTGACTCGCAAATTCCCCATGAAAATACTCCGGCAGCG, 0
TTTGCAGAAGTGTTAACGCGTTATCTCGTCGCGACCTATAAGTTTGGGTAATATGTGCTGGAATTTGCCCTGTCTGGAGAA, 1
CAACGCAGTTTGTAATTAAAAGATTAACCCATATCTGGTGAATGAAACAGTGATGAACCTTCTGCCAGATCAATAAATCAG, 0
CGCGGTAGTTATGATTAGATTGTTTTCGCAACAAAAACATTATGGATTATTATGCTGTGGTAAATGACTCATTCCACGGCA, 1
CTGGTTTTCGTATGAGATCCTGAGTTGGTGGTTCAATTACTCCTTAATGTTCGTAGGTTATGCATAAAAAAGGCCGCTTAC, 0
TTGTACTAAAAATCGATGTTTTGCTTTGACAATCCCCTGGTGTTTTGCGAAAACATTCGAGGAAGAAAAAAAACAGTATTC, 1
ATAGTGCGAAGGCACACTCTATTCGTATACTTTTCACTCTGAAATTGGTTAACCAATAGCCGTGATTTGGCTGCCAGTTAT, 0
AGGGTGAAAACCGTGCTCCCACTCGCAGTCATCCTCCCTCACTCCTGCCATAATTCTGATATTCCAGGAAAGAGAGCCATC, 1
TCATGAATACTGGATATGAAGCATGAGAGTTACCTCAGTGTTTATATAAGGATTCGGTCCCCCTCTCTGGAACGGTAACTC, 0
AAGAAGTTTAGATGTCCAGATGTATTGACGTCCATTAACACAATGTTTACTCTGGTGCCTGACATTTCACCGACAAAGCCC, 1
AATTAACTGAATGCAGATATACAACCCAGAAATGGTAAAGGCACCGGTGAGGTGCCTTTTGGGTGGATGGTCATGTCATGT, 0
CGGTACACCAAATCCCAGCAGTATTTGCATTTTTTACCCAAAACGAGTAGAATTTGCCACGTTTCAGGCGCGGGGTGGAGC, 1
AATTATTCACGCCACAGGAAAAAGGCGCAAGCATTGCAATAAAGATGGGGATAAAGAGAGAAAAAACAAGGCCCACCGGAA, 0
ACGTCATTATAGTGTGTGTCAGATCTCGTTTTCCTTAACCATGTTACATAGAATGTGCACGGAAATTTAACCTGCCTCATA, 1
TTTTCCCTGAGCAAATTTGCCAGACAGAGTAATCCAGCAAATCGTCCGGGGAAACCTTACCTGTCGCAAACTGCGACTGAT, 0
TAACGTGATCATATCAACAGAATCAATAATGTTTCGCCGAATAAATTGTATACTTAAGCTGCTGTTTAATATGCTTTGTAA, 1
AGCGCTGTCAAAATCGTTTCATCCCAAGGGGCATTGCCTAATGCTACGGCGATATTACGCAGCCAACGCAGGTGACCAATA, 0
AATCGCTTTTACTGAAATTAGGTTGACGAGATGTGCAGATTACGGTTTAATGCGCCCCGTTGCCCGGATAGCTCAGTCGGT, 1
GACTCCTCATAACGGGAAAACAAATAAAAGGGATCCCCGTCGCATCGGCGACAGGGGCAGGGAAGTAACAGGGATGGGTTA, 0
TTTTAAGAATATTATTAATCTGTAATATATCTTTAACAATCTCAGGTTAAAAACTTTCCTGTTTTCAACGGGACTCTCCCG, 1
TGGATGGTTATCGGCAACTCGGGTGATTTACGTTAGTGGTGATCAGGCTTTTTTTACAACTGTTTGAGAAGAGAAAAGAAA, 0
GTTTATCCGCTATGAGATTTCTCATATTTAGCATACGTACGCTGTTGTTAAGATTCAATCATCGGCCCGGTCGAATTTTCT, 1
ACTATCCTGGTAATAAAAAAACTGCCCGTTGTCGGTCAGTCTAAATGACGTTAAAAACACTTCGTGTTAGACCGCAAGAAC, 0
CCAGTTTTTAAAAAGTTAATGTTATTAATCTGTTAACATTACGTTATCTAAAATATCTGGTAAAAAGTGGACTAAACGGTC, 1
CACTGTCACCCGCTCAACAGATCACGGTTATCGTTCGTTTTTTATACTGTTCAGGGATAAAAAAAGGCCCCTGTTGAAATT, 0
CGACAAACTATATGTAGGTTAATTGTAATGATTTTGTGAACAGCCTATACTGCCGCCAGGTCTCCGGAACACCCTGCAATC, 1
TTCAAAACTCTGACGAAAAACAGGCTGTCGTCAGTTTTGACGTGACGAAACGAAATACCGCGTGACAGCCATCACGCGGCA, 0
TCAACATCGCGACGCAAACGTTCATATTGCCGCAATATTATTTTTTGATATGTTGAAAGGCGGATGCAAATCCGCACACAA, 1
GATCACGAATATGTCATGAGAATGGAAAAATGAGGGAGCCCAGAAAATGTATGTCGACTTGCCAGCCATCATTATTCAACA, 0
ATAAAAGTGTAGGAAAAATTGTTTGACTTATAAGTCTCAGAAAGTAATATGTGCGCCACGCAGCGACGATGAGCGATAAAC, 1
GTACAACGCGCACTTGGTCAACAATCTGAGGCCAGTCAGTAATGTTACTGCCTGGCCTTTAATCAATGAATCAGAAACGCT, 0
TTGTTACGGCAACAGGGTAAGTTCATCTTTTGTCTCACCTTTTAATTTGCTACCCTATCCATACGCACAATAAGGCTATTG, 1
ACCTCAGTGTTTATATAAGGATTCGGTCCCCCTCTCTGGAACGGTAACTCTCAATCTGATCGGTTCCTGCGTTAGTTCACA, 0
TGTCAATGATTGTTGACAGAAACCTTCCTGCTATCCAAATAGTGTCATATCATCATATTAATTGTTCTTTTTTCAGGTGAA, 1
AACCGTCTTCCATTGACCACATCGATAGAATCCTCCTTCATAGCACGATGCCTTTCACTTATCGGCATCGTGCTCCCACAG, 0
AACAATTTCTTTAGAAAATGCGTTGACTCATTTTGAACTCTCCCTATAATGCGACTCCACACAGCGGGGGTGATTAGCTCA, 1
TGACAGGATGTTCAGTCGTCAGGCGTTAACGCGCGATTGGGGCAAAAAAAAGCAGCGGTACGTCGTTACCGCTGCTGGAAT, 0
CTATGTGTTTATGAGGGAGAGGTATTTTCAGTTGATCTGGATTGTTAAATTCATATAATGCGCCTTTGCTCATGAATGGAT, 1
TACGACCCCAGAAGTTCAAACAAACAGCACAAGTCGTATCTTCGTTGCGCAGGTAGCGCGGCTCAATCGGATTTGTCGGAT, 0
TTTATTGAATGTTTTAAATATTGTTTTTATTGGCATTGCTATAATATTGGTTATCATTTGCTGAATGGATTCAGTCTTAAT, 1
CCTGCCACTGCCGTCAATAAGTTCTGTCAATAAAAATTTACGGAACTATTGATGAGAGTTTGGTGTCTTTATGTGTCTGCA, 0
GCTAAAAAGTAACCAATAAATGGTATTTAAAATGCAAATTATCAGGCGTACCCTGAAACGGCTGGAATAAACCGTTTTCAG, 1
TAACAAAGCGCATTTGTCAGCAATCTGAGTAACGTCGAATCGATTTTCTTAATCCCACATCAATTCACTTCCATTAATTCT, 0
ACTACACGTTGCAATTTGCCGTTGACACATTCGGGCGGAATTCATATGATGCCGCCCGTCAACTCGACAAGCTTTACGTGA, 1
ATCCGCATAAAGTGTAACGCCAGATGACACTTTTTGTGTAATGACGGAGTTCACATTTTTAATTTAGATCAAAGGAGGAAG, 0
GGATAATTTTATAAAAAATAAATCTCGACAATTGGATTCACCACGTTTATTAGTTGTATGATGCAACTAGTTGGATTATTA, 1
AACCCTTCCGCGTCGTTAGGCCCGACGAGGAAGGGTTGGATTTGTCACAATAAATTGTGGCGGATTATCACCGCTAAATTA, 0
TTCAAAAGATGAGAAAAACCGTTGACGAAGGTCGAGGCAATCCGTAATATTCGCCTCGTTCCCAACGGAACACAACGCGGA, 1
AGAAATATGAATAAAAATAATGGGCTACCAAAAGTAGCCCATTGACAAAAAATGCGGCGATACTGGAAGGTATCGCCAACA, 0
AAATTACGGATTATCCTGAAATGCGTTTCTCACTTGCCCGACATATGCGTAAAATGAGCGGCAGATTAAAAAAGGATAGTG, 1
GCGGTCACAAATCTCCGTCGCCTGTACACGACCCAATAATACTTTGTACAATATACGCTAAAATTGTACAAAGTATAAATA, 0
CATCTACCCCTTTTTGCAAAAAATGCTTGCTATCCCCGAAGGGCGGGTTACTATCGACTGAATAACCTGCTGATTTAGAAT, 1
GATAAATTGTTAAAGAGCAGTGCCGCTTCGCTTTTTCTCAGCGGCGCGGGGTGTGCATAATACGCCTTCCCGCTACAGAGT, 0
CTCAACAGAGAAAAGCAAAGAAATGCTTGACTCTGTAGCGGGAAGGCGTATTATGCACACCCCGCGCCGCTGAGAAAAAGC, 1
CATTAATAGCTTATTATAATAAATCACCCAAGAAATTCACTTCCTCTATTGTTCTACTAATTGCTATATTAGCTAGCATTG, 0
AGAGAAAAAAATCCTGAAATTCAGGGTTGACTCTGAAAGAGGAAAGCGTAATATACGCCACCTCGCGACAGTGAGCTGAAA, 1
CGTCTCCTTTATACAACAGCAGCCTATGATGACGGCTGAAACAGGGTTATGCAAATCAGGAGAATCTGAGAGGAAATAGCC, 0
