# Supplementary material for: Assessing the Effects of Data Selection and Representation on the Development of Reliable E. coli Sigma 70 Promoter Region Predictors
Source: PLoS One. 2015 Mar 24;10(3):e0119721. doi: 10.1371/journal.pone.0119721 (PMC4372424; doi:10.1371/journal.pone.0119721)
Supplement: S1 Dataset — (ZIP) [file pone.0119721.s001.zip › data/CV/CV_Convergent.arff]

@relation Sigma70_Conv_training_data
@attribute seq string
@attribute class {1,0}
@data
GCCCGGGAAAAATATGCTCGCGGGCTTGCTATCTCGCTGACGGACAGGCAAATTGATGACCAGCTTTTAAACCGACTCCGT, 1
AAACATTTTGTTTTGTGCGTGGGAACAGCCTTAAGGTGTAAAGGGGGAGGTGGAAATAGCAATGAGGAGTATCAGCAAGAA, 0
TGAAGGTTATTTACATGTTAGCTGTTGATTATCTTCCCTGATAAGACCAGTATTTAGCTGCCAATTGCTACGAAATCGTTA, 1
GGGGAGATAGATTAGTTGTACATTACCACGATTTTGACTCGGCTCATTATTTGCCCGCTTGAGACATTGTTTCCATATGTA, 0
TATTTTTAATTAAAATGGAAATTGTTTTTGATTTTGCATTTTAAATGAGTAGTCTTAGTTGTGCTGAACGAAAAGAGCACA, 1
GAGAGCTGTAACTCTCGCTTTTCTTATTTCCCTTGCATAAAAAAGCCAACCCGCAGGTTGGCTTTTCTCGTTCAGGCTGGC, 0
TTTATGTTGCTTTTTTGTAAACAGATTAACACCTCGTCAAAATCCTGCTATTCTGCCCGTTGCGGTACTGGGCATTTACCC, 1
TGTACTCTCTTGCGCATTTTGATTGTTGACTGAGTAACCAGACAGTTGATGTGCACGATTTCCCCTCGCCCTAACAGACGT, 0
GTTCGTGAATTTACAGGCGTTAGATTTACATACATTTGTGAATGTATGTACCATAGCACGACGATAATATAAACGCAGCAA, 1
ATTTTGGTATTTAAACCTTTTTTACTTGTTAGTATGATACAAAGGCTTTCAAAAAAGCTGCGAAATTCAACAACTCTTGGA, 0
AATAACCACACTGTGAATGTTGTCTTTAATCAATTGTAAGTGCATGTAAAATACCACTTTAGAGTTAGTCAGTATCTTCCT, 1
TCCAGTTCTTCTTTTTCTGATTACAGAAGGCAAAGTGGCAATTACGCATAGTTTCCCGATAAAGACGCGATAGCGACATCC, 0
TTCAAAAATGTTTGTTTTTCACGCGCTTTACAGCCCGAAAAGGCCGGAAGATACTTGCCCGCAACGAAGATTCCTTCATAA, 1
TATGTTTTAAAGGTTCCATAATCCGGGGCTGGTAATCCGGCATCGTTTGTGTTTCCTCTTTTGATAATGTCAGTGCCACTA, 0
AGCTTGCGTCAATGGGCAAGGTGGGCTTGCATTTGCTTAATAGAAAGGCGTTAATAGGCAAAACGAAATGAAACGAAAGTT, 1
AGGAAATTGTTACGAAAGCTATTAATTATTGTTGGTAATATAGTTTCAAGTGGTACTATAACTGGCTGTTAAATGGCATTT, 0
AGATAAATTTCCTGTTTTTAAAGCAGAGTTCCTCATTTAACGTCATTAATAAAATGTTCTAAAACGCTGGACAGACAGAAA, 1
GTTGAAGGGGCTGGAACGCCCCTTCAACCTTAGCAGTAGCGTGGGATGATTTCACAATTAGAAAGACCTGCATGATGAGCT, 0
CCCTTCACAGAATTGTCCTTTCACGATTCCGTCTCTCTGATGATTGATGTTAATTAACAATGTATTCACCGAAAACAAACA, 1
TTAACCTGTGACAGAGCCAACACGCAGTCTGTCACTGTCAGGAAAGTGGTAAAACTGCAACTCAATTACTGCAATGCCCTC, 0
AAAGCGGTACGGGCCGTTGCCAGCGCCTGTGCCGCCAACAAGCTGGCTATCATAATACCCTGTCATCGGGTGGTCCGTGGT, 1
TATCAACAGGTAACTCTCAATCTTTAAAAAACGTCTGTGTTTTTAAATGTGATAAACCTTATACCTTGAGTACATGGAGAG, 0
CATCTATCATCTAAAAAACCAGAAAAACAAATAACATCATGTTTTTAAACTAATTAAATGAAATAAAATTTTAAGCCACTC, 1
GAGACATTGTTTCCATATGTACGCGGGCGAATAAATAGAGGAATCTGATTACTTCCTTCATGGGGATGCTGAAAAGAGTAG, 0
AGCAACATCTATCATCTAAAAAACCAGAAAAACAAATAACATCATGTTTTTAAACTAATTAAATGAAATAAAATTTTAAGC, 1
CACAAAACTGCCAACTTCCGCTTCTTGCTCTTAGCGGACATTAGCATAGGCTATTTACCATAACGCCTCATTACGCGCACC, 0
GTGAACGGTCGAATTAGCCAATATCTGACGAAAATCGGTTGAAAAAGTGGCATAATGGGGAGTTGTCAACTATTGAAATGA, 1
AACAAACCACCCGAAAATGAACACCAGAAACGCGACTTAAGAATCTACCCTATGAATGGATATGCACTCAACCGAATCGAT, 0
TACGGTCTGGCTGCTATCCTGACAGTTGTCACGCTGATTGGTGTCGTTACAATCTAACGCATCGCCAATGTAAATCCGGCC, 1
TTTGTGGGGACAGTCCACAAAACTGCCAACTTCCGCTTCTTGCTCTTAGCGGACATTAGCATAGGCTATTTACCATAACGC, 0
GCTCCGCAGGATAACCTCTTTTGAATCTGAATGAGTCGATGGCTCGCGAATAATCCGATTACGGCTACGCTTCTAATGTTC, 1
CAACGTCTTCTGGGTGCAAAAAAATCATCCATCCGGCTGGTCAGCAACTGTAGTTGTTAATGTGACAGAGCCATTGCCCAT, 0
TCACGTTGTAAATTGTTTAACGTCAAATTTCCCATACAGAGCTAAGGGATAATGCGTAGCGTTCACGTAACTGGAGGAATG, 1
AGTTGTTGATAATTAGTGCTGCGGGAAGGTAAGGATAAAAAAGGGTGCTGCAGGAGAATGGGATGGTTTTGCTTTATTAAC, 0
AAAGCACTGAAGCACAACAATCGCAGTTGCAATTATTGCGTACAGCCAGTACATTCTGGCGTTTTCGAGCACAGGCGCAGG, 1
TGGGCTGATATTTCTAAAAGATCGCACTAAATAGCTACGCGGAATAGTGCTCTACTTTCGTTTAGCCCTTTCAGAGGTAAG, 0
CCATAAGATTAGCGGATCCTACCTGACGCTTTTTATCGCAACTCTCTACTGTTTCTCCATACCCGTTTTTTTGGATGGAGT, 1
AAAATACCGATACCGCCTGGCAAACTGCGAAAGAGAACTAGCCGGTAGCCCGGCAGAAATCATCAGGGAAGAGTTTCACAT, 0
CAATGTGGACTTTTCTGCCGTGATTATAGACACTTTTGTTACGCGTTTTTGTCATGGCTTTGGTCCCGCTTTGTTACAGAA, 1
ATTTTTCAAAACGCGCATACAAAAAAAGCCTCCACTGGGAGGCTTTCAGGCGCTGTTTTCCGTTTCTCTTCTCACGCGCTA, 0
CATATTTATGCTGTTTCCGACCTGACACCTGCGTGAGTTGTTCACGTATTTTTTCACTATGTCTTACTCTCTGCTGGCAGG, 1
ATTGATCTGACTTTGATTTATTTTCTGGAGCAGACTCGCAAAGTAGAATGCGCAACGCGGCAACGGTGTGGAGAAGGGATA, 0
GAATACAGAGGGGCGAATTATCTCTTGGCCTTGCTGGTCGTTATCCTGCAAGCTATCACTTTATTGGCTACGGTGATTGGT, 1
TAAGTAAATTCTATCAACGAAGATCAATCTTATCTACTGACCAAAAAGGCCTGATAGGGCTTCGCTCACTATACATCCTTG, 0
TTGGGTGTCCGGCCCCTCTTAGCCTGTTATGTTGCTGTTAAAATGGTTAGGATGACAGCCGTTTTTGACACTGTCGGGTCC, 1
GTTATACATCGTCGCAAATATGATGAAGGCTAATGCTGTCGGTTTATGGAAAAGTTGCTTTGGGTAAACAAAAAATACGGC, 0
TTTATTGGGTGTCCGGCCCCTCTTAGCCTGTTATGTTGCTGTTAAAATGGTTAGGATGACAGCCGTTTTTGACACTGTCGG, 1
AGGGTTTCAGTTCACGGGCTCATTAGAAAATAATCACAAGATAACCACTATCAAAATTAGCTCATTTTTAATGCGACTCTA, 0
GATATATGTCAACGAAGCGTAGTTTTATTGGGTGTCCGGCCCCTCTTAGCCTGTTATGTTGCTGTTAAAATGGTTAGGATG, 1
CACATTTGCTGTGTAAAACGAGGGGTTTTCCGCAGGCAGGAGAGCAAAATGCCACGCTCTGTTCGTTGATAAAAGGCCGCA, 0
TGACGAAAGCTAGCATTTAGATACGATGATTTCATCAAACTGTTAACGTGCTACAATTGAACTTGATATATGTCAACGAAG, 1
TACAGTTGTGTACAAGGGGCCTGATTTTTATGACGGCGAAAAAAAACCGCCAGTAAACCGGCGGTGAATGCTTGCATGGAT, 0
TAACGTAAGTCGCAGAAAAAGCCCTTTACTTAGCTTAAAAAAGGCTAAACTATTTCCTGACTGTACTAACGGTTGAGTTGT, 1
GATAATCAAATCTGTCACTATTGCGCCTCTAACAGATTCATCGTGCTGTACCCTACATACAGCCGAACTATAAAAAGAAAG, 0
AATGGCGGTAATTTGTTTTTCATTGTTGACACACCTCTGGTCATGATAGTATCAATATTCATGCAGTATTTATGAATAAAA, 1
CATTAGCATAGGCTATTTACCATAACGCCTCATTACGCGCACCGCCCAGACTGACTCAGCGCGTTTCTGGCATATCCCCGG, 0
TTTCCTGCATCGCTGATTTCTGATTGCCATTTAGTGATTTTTTATGCATATTTTGTGGTTATAATTTCACATTTGTTTATG, 1
ATATTTGGTTGACCAGTTTTCGTTTTTTTGCCCACCTGTACGTGCCAACTTCCAGTGCTAATGGTATAGTTTGAGATTAAC, 0
AAAACATTCACCTTACGGCTGGTGGGTTTTATTACGCTCAACGTTAGTGTATTTTTATTCATAAATACTGCATGAATATTG, 1
TATAAGTAATGGACGCACTCCCAATTAGTCTATTTAAATCGCCACGAGTTTAACTGACAACCCATGATCAATTATGAATTG, 0
TTTACAAAAAACACACTAAACTCTTCCTGTCTCCGATAAAAGATGATTAAATGAAAACTCATTTATTTTGCATAAAAATTC, 1
GGTAGGATATTACTGATAAACCTTCCAGTGGAGGTGCGTTATGGCCGTTTTAACGATTAGCATTGACCTGACAAAAAATGA, 0
TTCAGCCTTCTTCAGGGCTGACTGTTTGCATAAAAATTCATCTGTATGCACAATAATGTTGTATCAACCACCATATCGGGT, 1
CAAGTGGTACTATAACTGGCTGTTAAATGGCATTTATAACTATTAGGTGCAGAGATATTCGCTTAAATGGATTAGTTTCTT, 0
CAGCAACCAGATCAAAAGCCATTGACTCAGCAAGGGTTGACCGTATAATTCACGCGATTACACCGCATTGCGGTATCAACG, 1
TTTTGGTCTAAGCGATGGTTTCATATGATCAACCATTCTTGATAAACCCATGAGACGGACTAACTTTTTCATTAAAATTAA, 0
AGCAATCGAGCGGCAGCGTACTTACCCCGCACTCCATTAGCGGGTATACTCATGCCGCATTGTCCTCTTAGTTAAATGGAT, 1
ATTCTTGCATTCGACGTGCTGCGCCTTTATTTATCACCAGCAGGAAACGCCTTGTCCATAGACGCCCCTTCCACATGCGCC, 0
GTAAATAAAAATGTACGAAATATGGATTGAAAACTTTACTTTATGTGTTATCGTTACGTCATCCTCGCTGAGGATCAACTA, 1
ACGTACCGGATAAAACCAGCGTTGACCATTTGCGTAACGCTGGTTTTTCTTAGGCATCATGAAATAACGCAGCATTAATGC, 0
TAATCCGTTCATAGTGTAAAACCCCGTTTACACATTCTGACGGAAGATATAGATTGGAAGTATTGCATTCACTAAGATAAG, 1
CTTTCCATCCACCTTATATTAAGCATGGAGGGTTTCAGTTCACGGGCTCATTAGAAAATAATCACAAGATAACCACTATCA, 0
CTTAGTCGCCGAATGTACTAGAGAACTAGTGCATTAGCTTATTTTTTTGTTATCATGCTAACCACCCGGCGAGGTGTGACA, 1
GCAGCAAACCTGCACTTCACCACAATGGTTAGCATACTTTTCCTGATTAAGATTTTGCCAAATATGCTAGCCATTGTTTCA, 0
CGGCGAGGTGTGACACACCTCGCACTTGAAATCAGCAGCGATTGGTTTATCGTGATGCGCATCACTTCCCGGCAGTCCTGC, 1
CGAATTACCGCTAAAATCGCGTTTTCCTGCAGACGCACACGTTTGCGTATCATATCAGAAAAAAGGGCCGGATGATTCCAG, 0
TTACGCTGAACGTGTTTCATCTATTTGACGCGCGCAGGTATTTAGCATACAAGGAGTACCGATTTGAGAGTTGGTGCTCTT, 1
TGGGTCAGAATATGAGTTAGCCCGGCGTTATTCCTGGGGTCAGTACTTCAGATCTAGCCTCCGGTACCAGACTAGCTAGCC, 0
CAGAGGGATGGGTGATTTATTCAGTTGCCAAACCCGCTGGAGTATTGAGATAATTTTCAGTCTGACTCTCGCAATATCTTA, 1
ATAATCCCTCACCTAACCGGCCCCTTGTTACAGTTGTGTACAAGGGGCCTGATTTTTATGACGGCGAAAAAAAACCGCCAG, 0
TTCAACCATGCATAAAGCGGGTGCATTCGCTGCCGCATACCATTATTCTTGATCTGACGGAAGTCTTTTTGTAACAATTCA, 1
TAGGTTAAAAACATTGCTTTTTATATTCTGATGCAGATAGTCAGTGAGTATATCGCGCTACTTCAGGATGATGTAGATCCG, 0
TGCATTCGCTGCCGCATACCATTATTCTTGATCTGACGGAAGTCTTTTTGTAACAATTCAAACTTCTTTGATGTAAACAAA, 1
CAATCAAACTGATATTTGGTTGACCAGTTTTCGTTTTTTTGCCCACCTGTACGTGCCAACTTCCAGTGCTAATGGTATAGT, 0
CATTCGTTAAGTCATATATGTTTTTGACTTATCCGCTTCGAAGAGAGACACTACCTGCAACAATCAGGAGCGCAATATGTC, 1
GTTCTATTCGTCATTAACCTCTTGAGCGACAGAGAGGAGTGGGGCATTAACGTTTATGACGGGGAGAGTCCCCGTCGGTTG, 0
CATTTAAATTATTTAATCATGTTTATTGCATATAAATTCACTTGATGGCATTGTTATCCCATGCCGCAGACACGGCCAAAA, 1
CACTTACGCACTTTGTTTTGCCATGCCAGCAGTTAGCTTCTGCTGTAAAACTATTCATGCAGCAAACCTGCACTTCACCAC, 0
TTTTAACTTTTAAAGCAGAAATATTGCATAATTATTCTGTCAAAGGTACTATCTTCGACCTCAATAGCTATCAGACTGCCA, 1
CCAGTAAACCGGCGGTGAATGCTTGCATGGATAGATTTGTGTTTTGCTTTTACGCTAACAGGCATTTTCCTGCACTGATAA, 0
AATATTTTTCCCGCCGATTGTGCAAGGACAATCGGCAAACGGTGCAGTACACTGCGTTGATTGCGTGTAAAGGGATGAAAA, 1
TCCATTAAAAGGATGGACACTATTTCCCCGGAACCTGAACTCACCGCACAGGCGTTCTACATAAAACGCTTACGCTTCATT, 0
GAGTTAGGCTTTTTATTGAATGATTATTGCATGTGTGTCGGTTTTTGTTGCTTAATCATAAGCAACAGGACGCAGGAGTAT, 1
GGTTGAAAATAGCGTTTAGGACAACCTGACTTAACCCCGTTCCGTCATGGTTATGCTGCTCTTCTGTAAATATCCTGGTAT, 0
TCATTCAATAAAAAGCCTAACTCACTTTTGATTCATTAAAAAAGAAGGCTAAAATAGAATGAATCATCAATCCGCATAAGA, 1
CACAGAATCTAAGATCCCTGCCATTTGGCGGGGATTTTTTTATTTGTTTTCAGGAAATAAATAATCGATCGCGTAATAAAA, 0
TTGGGGAATTTAAAAATCGGGTTTGACAAAAGATTTTTCGCCGTTAAGATGTGCCTCAACAACGATTCCTCTGTAGTTCAG, 1
ACGCTCCCTCAATATCTTGTTCGATACAAAAAACCCGCTTCAAAAAGCGGGTTTTTTATCAGACAGATGTAAGTAATTATT, 0
ACCGACACTTAAAGTGATCCAGATTACGGTAGAAATCCTCAAGCAGCATATGATCTCGGGTATTCGGTCGATGCAGGGGAT, 1
AGATTCACCTGCAATTGCTTAGCCGCCGGGGTCAAACCTGGCGGCTTTTTTATGGCATTAAAAAGCCCCGCCGGGATGGCT, 0
GGCTGGCACGAACCCTGCAATCTACATTTACAGCGCAAACATTACTTATTATTAACATATAAATAACGAATTATTTACTGT, 1
GCTAGCCCCTACGCAACCAAATAAATCAACCATCGTCAGAGTGCAATCGTTCATATACACTGTCGGTGATGCGCTAAAAAA, 0
TTATTCACCTTTTGGCTACTTATTGTTTGAAATCACGGGGGCGCACCGTATAATTTGACCGCTTTTTGATGCTTGACTCTA, 1
AAACGAAGCGTCTCTCCTCAAAACTGGATTTGCGGAACGATGAACGAAGCAGTCGCCTGACTGCTTCGTTCATTAAAGTGA, 0
ATTGAGCAAGCGTTCAAAGCCCTATGTACAGAACTCAATGCACAAGGCAGTATTAACGTCGTCAATTATTCCCAACATGAT, 1
GAACAAAATAGGAATTGATAATCAAATCTGTCACTATTGCGCCTCTAACAGATTCATCGTGCTGTACCCTACATACAGCCG, 0
CGTAACAATTAAGACACATTTTATATTGAACGTCCAATCAATAACCGCTTTAATAGATAAACACCGCTGATGAATGGAGTG, 1
AGCTCCGTGAATGTCCGCTCTGGCACAGAGCGAAATTTTTTGATCTCCCCCCTGAAATCTAAACTTAGTCATGTCACGTTT, 0
CACTCCTTGTGGTGGCGAAAAAATATCACAAACTAGAATAGCGCCTTGTATAACAATTCAGCGAGTGAATATTTTGAAAAT, 1
CTGCAGCTTCTGCACCAGAACCGGTGAATCTCACTCAACAGGCTTCATTTCTCCTGACGCCAGCCTGAATACAGCTGGCGT, 0
GTGAGCCATGGGGCTTCTCCAAAACGTGTTTTTTGTTGTTAATTCGGTGTAGACTTGTAAACCTAAATCTTTTCAATTTGG, 1
ACATTAGCATAGGCTATTTACCATAACGCCTCATTACGCGCACCGCCCAGACTGACTCAGCGCGTTTCTGGCATATCCCCG, 0
GATCGTCCGTTGTCATAATCGACTTGTAAACCAAATTGAAAAGATTTAGGTTTACAAGTCTACACCGAATTAACAACAAAA, 1
ATCTGAAAAAGGTGCAATCTTTTGCACCTTTAACAGGTTAGCTCGGGCTAACATTCATGATTCTAAAACAAATAAATTATC, 0
CTGGTAAAAGAAACACTGATGCGAGGCCTGTGTTTCAATCTTTAAATCAGTAAACTTCATACGCTTGACGGAAAAACCAGG, 1
ATCTATTTTCCTGAAACAAGGTGAATATTCAAAAACTCCTGTCAAATTGCCTTTTGCCCTGAAAAATGCATAGTCAAATAT, 0
GAATTCCTATTTGTGAGCTACGTCTGGACAGTAACTTGTTACAACCTGTAGCATCCACTTGCCGGTCCTGTGAGTTAATAG, 1
TTGCAAGCTATTCCTGATAAATAATTGCAACAAGACATCGAGCCTTTTTCACTGAGTTATTAAACATACTCGCGAGCGCGT, 0
CGAAACAAAAATGTGATACCAATCACAGAATACAGCTTATTGAATACCCATTATGAGTTAGCCATTAACGCGTCCACGAGG, 1
TGAGTTAGCCCGGCGTTATTCCTGGGGTCAGTACTTCAGATCTAGCCTCCGGTACCAGACTAGCTAGCCCCTACGCAACCA, 0
GAAATTCGTCGGTAAGCAGATTTGCATTGATTTACGTCATCATTGTGAATTAATATGCAAATAAAGTGAGTGAATATTCTC, 1
CAACACGCAGTCTGTCACTGTCAGGAAAGTGGTAAAACTGCAACTCAATTACTGCAATGCCCTCGTAATTAAGTGAATTTA, 0
TGGAATAAGATGCGGGTTTTTATTATTTGTTATGCCGGGCATTAGACTTTAACAATAACGGGAAATCTGAACTGCCCGGAG, 1
GCATCCATTCCTGAAAACGGGTTCCCTTCCCGGTCATTGTCACTTCAGCTTTATACAGGCACTCTCTATCAGAATGTTGTT, 0
GATGATTTCAATAACATATTCTGTGTTGGCATATGAAATTTTGAGGATTACCCTACACTTATAGGAGTTACCTTACAGGGG, 1
GATGAGAATGATGACGGTGATACACAGATAAGAATCAATGAGCAATGAGGGTTGCCGGGCAACCCTCATTGAATAAAACGG, 0
GCATAATTAATGAGATTCAGATCACATATAAAGCCACAACGGGTTCGTAAACTGTTATCCCATTACATGATTATGAGGCAA, 1
ATCACTTTTTGGTCTAAGCGATGGTTTCATATGATCAACCATTCTTGATAAACCCATGAGACGGACTAACTTTTTCATTAA, 0
TAGACCACCAGCCAGATCCCGCTTCGGAGACTATTCTGGAAACGGTGTTATGAAATACACGCAAAGCGGGACGTACAGGGG, 1
CATGCAGCAAACCTGCACTTCACCACAATGGTTAGCATACTTTTCCTGATTAAGATTTTGCCAAATATGCTAGCCATTGTT, 0
TTTTAATGCCGTAATTTAATTCATATTGAAGGGTTCTCGTAAAACGTAAATAATTCCTGCGTAGGACTTTTGTTTTGCAGT, 1
CAAATTTCGTGCGAATTACCGCTAAAATCGCGTTTTCCTGCAGACGCACACGTTTGCGTATCATATCAGAAAAAAGGGCCG, 0
ATCTATTAACGCATAAAAAACTCTGCTGGCATTCACAAATGCGCAGGGGTAAAACGTTTCCTGTAGCACCGTGAGTTATAC, 1
CTTTTTGTTTATGGGGTGGAGGAGGTTCAGACCCTTTTTTTAATGATGATGGTAAGTTGTTGATAATTAGTGCTGCGGGAA, 0
TGGCATTCACAAATGCGCAGGGGTAAAACGTTTCCTGTAGCACCGTGAGTTATACTTTGTATAACTTAAGGAGGTGCAGAT, 1
AATTATATCTGCCGCCAGGAATTTCTGGCGGCAATAATACAAAATTCTTTGCATAAGAAATTTTTCTTGACAAAGACAGTG, 0
TTACACTCCGATGGAGTTTGTTATTGACGTGTTACAAAAATTCTTTTCTTATGATGTAGAACGTGCAACGCAATTGATGCT, 1
TAACTGACAACCCATGATCAATTATGAATTGCAACTATTTCTGTAGTCACTTTTGTGGGGACAGTCCACAAAACTGCCAAC, 0
ACCGTGCGAAAAGCCTCTTTCGGTGTTAGCGTAACAACAAAAGATTGTTATGCTTGAAATATGGTGATGCCGTACCCATAA, 1
AACGATGAGCGCAGTGGTCAGTTTTTTTCAGATATATTTATCTTTTTTTGGCTGTAAGCTCCGCTGTGAGCGCAGGCTGTG, 0
AAACTGGTTTTTGCACACAACGTTAACGATTTGTGGCGTCGGCGCGTATAATGCGCGCGGTTATGTTAACGGTACGCCTGT, 1
GAAATAGCCCTCGCCGCTTCCCTCTACAGGAATGGCGAAGGGCTGTCGGTTTCGACATGGTTGGCCATCGTATGATGGCCT, 0
AAGTCTGGCTATTCCGTAATGCCATCTTATTTCGTAATGGATTGAGAATGCTGGATTTTTAATTATATTACGCGCAGTATT, 1
ATTTCTTTACTGACAGGGTGAGCAGGGCACTTTTATCCTGTCAGTTCGTTTTACGCACTTCTTCCGGGCTATATACCCTTC, 0
GTTGTTCCGGCAGTAGCATTAATTCATTATCTGAATGAAATGTGTCAATCCACAGAAACCGCTGTCAATGACGCATTTTGT, 1
CTGACCCACATTCCCGTAATCGTATGAATTGTCAGCTTAATAATCCCAAACATGCCGAGTCTTTTCCTCCTGAAAATACCG, 0
GTTCTGTGGTGTTCTGTTGCGTGTTGACGGCAAAATTTTGCTGGCGTAACATGCGCGCACGATCACTCTAAGAGGACATTC, 1
TGGGTAAAATGGAGGAGTTTTCAGAGGCGACAAACAATATAAATGAGTAGAAGTCTTTACAGGTTCCACCCATTTATAACG, 0
TGCGCCAACTGTGATAGTGTCATCATTTTCAAAGCGTAAAATTGTGGCATTCTTCACTGTTCTATAAGTAAGACGTTTATT, 1
TTAATGAAATTTTCTCATAGAAAGAGAAGCGGAATTAACATCTTGCATAGCAGGGAAAAATAAAAACCGAAGCCTGCTACA, 0
CTTTACGTTGTTTTACACCCCCTGACGCATGTTTGCAGCCTGAATCGTAAACTCTCTATCGTTGAATCGCGACAGAAAGAT, 1
CAATGCAGTGATACAGGGTATAGTGCCATTAACCACAGAAACAGCACTGTTGTCCTGTATTAAGCAGGCAAGAGAAGATGT, 0
GGGGGTGTAAAACAACGTAAAGTCATGGATTAGCGACGTCTGATGACGTAATTTCTGCCTCGGAGGTATTTAAACAATGAA, 1
AAGGCCTGATTTGTTTGTATTAAGATATCGGTAATCTTTTGATGGTTGGAAGCCCGTCCTGGTAGACGACCTAGCCTACCG, 0
TTAGGGCTTGACGGAAATAAAAGTATTGAGATTTTGTTCTTAATCAATATGTTATTTACCGTGACGAACTAATTGCTCGTG, 1
ACAGGAAGTTAGAAGTCTCAGCAAAACACCGACCAGACGGTGAGGAGACATAAAAGGATACGCAAAGGAGCCGCGGCTCCT, 0
GGGTCATGCTGAAGCGAGACACCAGGAGACACAAAGCGAAAGCTATGCTAAAACAGTCAGGATGCTACAGTAATACATTGA, 1
GGTATAGTGCCATTAACCACAGAAACAGCACTGTTGTCCTGTATTAAGCAGGCAAGAGAAGATGTCCTTACCCTGCGCCAT, 0
ATGCACATCAACGGTTTGACGTACAGACCATTAAAGCAGTGTAGTAAGGCAAGTCCCTTCAAGAGTTATCGTTGATACCCC, 1
AAATTCTATAATTAGATGTATCTTTCCATTTACGGCAAGGAAGGGGGCTTGGAAGACGTAAAGCATCTCACACCGAGATTA, 0
TGCCCCTTGTCCCCTGTCAAATGCTTGACGGCTCGCCCTAATTCTCTAAATTGTATTTCTAGAGTTGGCGAGGTTTTGAAC, 1
AGACGGTGAGGAGACATAAAAGGATACGCAAAGGAGCCGCGGCTCCTGGTAACATGAAAGCCCACAGATGTGGGCTTTTTC, 0
GTACTTTGCCTGGATGCGCTTTCAGTTTTGAGACAAATGAAGTTTTAGTAACTTCTTTAAAATCAATAGCTAAAATAAGTA, 1
ATGAGAATGATGACGGTGATACACAGATAAGAATCAATGAGCAATGAGGGTTGCCGGGCAACCCTCATTGAATAAAACGGG, 0
TATCACTTTTTAGTAAAGTTACACTGGACAAAGCGTACCACAATTGGTGTACTGGTAACCGACACAGCATTTGTGTCTATT, 1
AAAAGTTCAAAAATTCGCTGTGGAGCAGGAAGGGAATTACCGAATGGAAAGCGTAGCCACACGCAACAACTGAAAGCAGTT, 0
CCTTAAGGCATTGTCTGTAAGCGCCTTGTAAGACTTCGCGAAAAAGACGATTCTATCTTCGTCGACAGGGAGTCAGACAAC, 1
TAAGAGACGGTCAACGGGTGAAGAAAAAGTTCAAAAATTCGCTGTGGAGCAGGAAGGGAATTACCGAATGGAAAGCGTAGC, 0
ATTTACATGGTTGCTGTGTTGTTAAATTGTACAAAGATGTTATAGAAACAAAATGTAACATCTCTATGGACACGCACACGG, 1
CTGAATGTCACAGTATCGAACAGAAAACAGTGACGATCTAACCCTTCAAGAATATTCTACGATTGTTCTGTTTAGGAAAAG, 0
GTTGCTGTGTTGTTAAATTGTACAAAGATGTTATAGAAACAAAATGTAACATCTCTATGGACACGCACACGGATAACAACT, 1
CGGCCCCGCTGCCGGGTTTTTGCTATGCACCACAATTACCCCAACCGGATACACAGCCGGATACAATTCCACCAGCACCCA, 0
TGACAATTTTGTCATTTTTCTGTCACCGGAAAATCAGAGCCTGGCGAGTAAAGTTGGCGGCATAAAATCACCAGAAATTAT, 1
AGATCGCACTAAATAGCTACGCGGAATAGTGCTCTACTTTCGTTTAGCCCTTTCAGAGGTAAGACATTAGGGCAATTTCAC, 0
CACGCCCCGCTTTCTTTCCCGCCGACTAACATCCTTCCCCCGTCCGTTGTATAGTGACCTCTCTCTTGCGGTTCCATCTGT, 1
CCCTACAGACTTACTGGTCAATCAAACTGATATTTGGTTGACCAGTTTTCGTTTTTTTGCCCACCTGTACGTGCCAACTTC, 0
CAGAGTGCAAGTGGGCTTTGGCGTGTGGCAATTCTTAAAACATTGTCTAACATGCTTGTTACCGTCATTATCATCCGTGGT, 1
CTTTATTTATCACCAGCAGGAAACGCCTTGTCCATAGACGCCCCTTCCACATGCGCCACAAGAAACCTCTATTCCAGTGAC, 0
ATGCAAATTTGCTTCAACAAAAACCTGTTTATTGTAAGGATTTTGCGGCGTAATATATACGTGGGATCAATTTGAGTTTTT, 1
CGTTCGATGTGACTATGATCATTTTCGGTGAGTACTGCTTTGATCTAAAGGCTGGTTTTCTGTGATGATTGACCAGCCTCA, 0
GGGCATCAAAAAGAGATAAATTGTTCTCGATCAAATTGGCTGAAAGGCGGTAATTTAGCTATAAATTGATCACCGTCGAAA, 1
GTTCACGGGCTCATTAGAAAATAATCACAAGATAACCACTATCAAAATTAGCTCATTTTTAATGCGACTCTAATAATTTTC, 0
AGAGATAAATTGTTCTCGATCAAATTGGCTGAAAGGCGGTAATTTAGCTATAAATTGATCACCGTCGAAAAATGCAAATTT, 1
ACGCGCATACAAAAAAAGCCTCCACTGGGAGGCTTTCAGGCGCTGTTTTCCGTTTCTCTTCTCACGCGCTAGCCTCCTGGA, 0
AACATGTTTGCAACCTTTCTTTACGCCGTTTTTGTGTGCATTCACATGGTATGATGAAAGTGTTCAAACAAATTTCTATTG, 1
GACCTGCATGATGAGCTAGAGAAGAGGCTAGTGACGCAAGGCGTCGTGCAGGACACGGATCACCGAGATGGGCATCGCCAA, 0
AGGCAGACTACTCGCCGATTGTCATAAGGTAAAAGTCTCATTTATGATGAGTTCCATTGGATTTACTTATAGGTTGCGAAT, 1
TCTTAGCGGACATTAGCATAGGCTATTTACCATAACGCCTCATTACGCGCACCGCCCAGACTGACTCAGCGCGTTTCTGGC, 0
TCCAAGTAACAGGAATTTAATCATGTTTACAGTAATGTAACCTTCCCGTAAAATGCCCACACACTTTAAACGCCACCAGAT, 1
AAAATGGGGCGTTGAGACGCCCCCAAAAATAAAGGGTAATATATAACAGAAGGTTTATATAGTTAGAAGCAAGGTTGTGCT, 0
AACTACTCATTCTAATTGGTAATTTCATTCGTTCTCTTACGCTCCCTATAGTCGAAACATCTGATGGCAAGAAAATAGCGG, 1
TATCCTGTCAGTTCGTTTTACGCACTTCTTCCGGGCTATATACCCTTCTCGGCAGTTTTTTAACGCCGCTATACGCCTCAC, 0
TGGGTAATACTTTATCAGGTGCCGTATTCATGGGATTGGGTTATTGGTATGCTACGCCGAAAGCGAATCGTCCGGTTGCGG, 1
AACCGCCAGTAAACCGGCGGTGAATGCTTGCATGGATAGATTTGTGTTTTGCTTTTACGCTAACAGGCATTTTCCTGCACT, 0
GGTTATTAGTTATCGCTATCCCGTCTTTAATCCACACCGTTTGCCCCGTTAACCTTACCTTCTCTTCTGTTTTATGGGCGC, 1
ATGCAAGCAGTCTAATGTCTTTAGATCCGCTGGCCTGCGGGCATGACAATGTCAAACAGTCAAAGATTGTGGCGTTGACGG, 0
GTATATAGATATGCTAAATCCTTACTTCCGCATATTCTCTGAGCGGGTATGCTACCTGTTGTATCCCAATTTCATACAGTT, 1
CGAACTCGACTTCAGATAAATCACGCTTTACCCTTGATGGAGCCTGTACATAGATTTGTGTAATTGCCTGATTTTGATATG, 0
ACCAAACGGTATATAAAACCGTTACTCCTTTCACGTCCGTTATAAATATGATGGCTATTAGAAAGTCATTAAATTTATAAG, 1
ATGGACTTTGTCCCGCGGCTTTAATCTGACGGCCGCGTTCCTTTTTTGACTCAATTATTGAACCCTTCTCTACGCAACTTC, 0
CACACTTTTCATGAAAATTCTGTAACCGTTTTCACGCGCTATCTGCTAAAAATGTTGCCGATGTGAAGTAAACATGGATGT, 1
GCTTCTGCCATGGTTATTCCCACAAACGAAACGGAATAATTTTGCAGCAAAAGTGAACAGTGAGAACCAGGAAAAATTGCT, 0
TCAGGGAGATGTGAGCCAGCTCACCATAAAAAAGCCGCATGTTGAATAATATTTTCAACTGAGTTATCAAGATGTGATTAG, 1
TCGCCAACCAGACTGCTAATTAGCCCATGAATAACAATCAGAAAGGACCATAACAGACCCGTTAAAATGAAATATAAGAGA, 0
CAGCTCACCATAAAAAAGCCGCATGTTGAATAATATTTTCAACTGAGTTATCAAGATGTGATTAGATTATTATTCTTTTAC, 1
GGGTATACAAAGCCCATCGTTGAAAAAATTTTATCCATATTTTTTGAAAAATGCAAACATCATGTCGCCATCTTCAGCAAA, 0
AAAAGCCGCATGTTGAATAATATTTTCAACTGAGTTATCAAGATGTGATTAGATTATTATTCTTTTACTGTATCTACCGTT, 1
CAACTCTTGGAAATTATGGACTTTGTCCCGCGGCTTTAATCTGACGGCCGCGTTCCTTTTTTGACTCAATTATTGAACCCT, 0
CGCGGACGTCGGAACGTCTCGGGCAGTTTAGTTCTGCCGAAACGCAGCGTATTATAACCCTGCTCAAGCGGGCTGGGTTAC, 1
CATAATCAGAAATCCTATCAGGATGTAAAATGCTTCTGCCATGGTTATTCCCACAAACGAAACGGAATAATTTTGCAGCAA, 0
AGACCGCAGGTAATGTTGGTTCGTTGAAATCGGCACCGTCCAGCCATTACACTCTGCAGCTGAGCAGTTCCTCTAACTACG, 1
TGTTTTGCCATGCCAGCAGTTAGCTTCTGCTGTAAAACTATTCATGCAGCAAACCTGCACTTCACCACAATGGTTAGCATA, 0
AACAATCAGAACGGTTCTGTCTGCTTGCTTTTAATGCCATACCAAACGTACCATTGAGACACTTGTTTGCACAGAGGATGG, 1
ATATCTGCCGCCAGGAATTTCTGGCGGCAATAATACAAAATTCTTTGCATAAGAAATTTTTCTTGACAAAGACAGTGCAAG, 0
TGCAGTCATTCATCGACTCATGCCTTTCACTGATATCCCTCCCTGTTTATCATTAATTTCTAATTATCAGCGTTTTTGGCT, 1
TTATTAAAGAGATCCAATATTCACTACTCTGTCCGTATCTCTACTCAGGCATCAGCCTTCTTCGTTATCGTATACAGACGA, 0
TTGCAGCAGGAAGTGCATCAGCGGTTGACAGAGGCCCTCAATCCAAACGATAAAGGGTGATGTGTTTACTGATATGAAAAG, 1
AAAGATCGCACTAAATAGCTACGCGGAATAGTGCTCTACTTTCGTTTAGCCCTTTCAGAGGTAAGACATTAGGGCAATTTC, 0
AAATGCCTGCAATTATCAAACGTCCATTGCTCTGCGTGCCCGGTAAGCCTATGCTGCTGGGTTTCAGTGATTCCAGTTATC, 1
ACCATGTTTATTTCATACATTGTGGGTATTGTTCTTATTATCGCCGCTAATCAATAAAATCCTGCCCCATATCTACATGGG, 0
TTGTTTCAATTATGATCCAGGTACATTTCTGTGATGTTGTCTGGGTGTTATTTTAAGGCCGCAGGTACCCCATAACCTTAC, 1
GCTTAATAATCCCAAACATGCCGAGTCTTTTCCTCCTGAAAATACCGATACCGCCTGGCAAACTGCGAAAGAGAACTAGCC, 0
TACAAAATAATCATAAGCGCATATTTTTTAATGAAAAATCACCTCACCTACAATTAAAAACACGACATCCGCACCATAAAT, 1
CTTTATCTTTGTACGGTACTTCATGGAACAGAGTTTTTGACCTTGCGAATCGTGATGTCTGTTGGGGAGGGACAATTTGCT, 0
ACGATCCCACGAATTTATGAATAAATTGCATGTGATTCTCGGATTATTGCATCTGAAGAGTTATAAGCAGTTGGAAGATTA, 1
TTGACCAGTTTTCGTTTTTTTGCCCACCTGTACGTGCCAACTTCCAGTGCTAATGGTATAGTTTGAGATTAACGGGGGCCG, 0
ATATAGCCAATCATTCTTACTCCCTTTGAATTACCCGCCTCATCAGAGATAATGCTTAAGAAATTTGTCACACAAGGAAGC, 1
TTTTCGTTTTTTTGCCCACCTGTACGTGCCAACTTCCAGTGCTAATGGTATAGTTTGAGATTAACGGGGGCCGTAAAATTG, 0
CAATCTTTGCGATTGGTCAGTGATGCTGTCAATCAGAGGGGGATTTGTCTAGAATAGAAGAAATAATCTTTCTAACTCCTG, 1
TAATCAGAAATCCTATCAGGATGTAAAATGCTTCTGCCATGGTTATTCCCACAAACGAAACGGAATAATTTTGCAGCAAAA, 0
GAGGTAACGCCAGAAACGTTTTATTCGAACATCGATCTCGTCTTGTGTTAGAATTCTAACATACGGTTGCAACAACGCATC, 1
GCTTTACCACAACGTGGATGAGAGGGATGAAAAACTCAAGGCAGAGATAACTCTGCCTTGAAGATAAATGCGCTTTTACAG, 0
ATTGTTAACTGGTTAACGTCACCTGGAGGCACCAGGCACTGCATCACAAAATTCATTGTTGAGGACGCGATAATGAAAACG, 1
AGTTTTCGTTTACAGGATGTTGAAAGGGAAAATTCTGGGGCAAAAAAAGCCCGCCAGTTACGGCGGGAAACCTCATCCTAT, 0
CTGAAAACCGAAAAATGCCACAATATTGGCTGTTTATACAGTATTTCAGGTTTTCTCATGGCATTAACCGCCGCGCTTAAA, 1
TTCTGTGATGATTGACCAGCCTCAGAGTATTGATGACACCACCGTTCATAACAGATCGGCATTACTATGCATAAGTACTGT, 0
CAGGAAAAACTGGTCACCATCGACAATATTCAGAAGACGGTGGCGGAGTACTACAAGATCAAAGTCGCGGATCTCCTTTCC, 1
TTAGCATACTTTTCCTGATTAAGATTTTGCCAAATATGCTAGCCATTGTTTCATGTATTGGACCTCCTTACTTTTTATTAA, 0
TTACTGGCTGCGACAGACGGCGACTTTTATAGAACAGGCAAAAGTTCTACAAGAACCCCCTTTGCAATTAACACCTATGTA, 1
TTTTTATATTCTGATGCAGATAGTCAGTGAGTATATCGCGCTACTTCAGGATGATGTAGATCCGAAGAACGCTACAGAAGA, 0
CTGGCTAGTGAAGCAATATTGCGGCGCTACGCTCAATGAAACATTTAAATACTATACGACAGCGACATTTATCGCTTCAGT, 1
ACCGATACCGCCTGGCAAACTGCGAAAGAGAACTAGCCGGTAGCCCGGCAGAAATCATCAGGGAAGAGTTTCACATGAAGC, 0
CATGTGAAAGGCAAATTTTATCGTTTGTCAGCCTGCGTTGTTTTTTTGTCCAATATCATCAGGTTAATCACAGGGGAAGGT, 1
AGCAGTAGCGTGGGATGATTTCACAATTAGAAAGACCTGCATGATGAGCTAGAGAAGAGGCTAGTGACGCAAGGCGTCGTG, 0
CTCAGAGGATTGGTCAAAGTTTGGCCTTTCATCTCGTGCAAAAAATGCGTAATATACGCCGCCTTGCAGTCACAGTATGGT, 1
AGGGGGAGGTGGAAATAGCAATGAGGAGTATCAGCAAGAATACTCGCCGCTTTACCACAACGTGGATGAGAGGGATGAAAA, 0
TGTTTCCCAGCCAACTCAAGGATTTAACAGCGACAACAACGCATTACACCTTTTCTGGCAGGACGGAGATAAAGTCTTACC, 1
GAATAAGCTAAGGTTGAAGGGGCTGGAACGCCCCTTCAACCTTAGCAGTAGCGTGGGATGATTTCACAATTAGAAAGACCT, 0
TTTTACACTTTCAGGCCTCGTGCGGATTCACCCACGAGGCTTTTTTTATTACACTGACTGAAACGTTTTTGCCCTATGAGC, 1
GCGGAATAGTGCTCTACTTTCGTTTAGCCCTTTCAGAGGTAAGACATTAGGGCAATTTCACTGTATGACTGCGCAGTCATC, 0
TTATAAACATTCCGCTTGTGTTTTTCTTTGCCGTAATGATAATCGCTATCACTGCGATTTACTTTTCTTTGCATAGATTGA, 1
TATATGTTCTGTACTCTCTTGCGCATTTTGATTGTTGACTGAGTAACCAGACAGTTGATGTGCACGATTTCCCCTCGCCCT, 0
AAAGCTTTTTGGCGCTGCGTCCGGCTAACAGTTTTTCCTCCGCGTCTATATTCAAAAGACGCAGAAGTTCATCAGGATCGG, 1
TTGTCCCTTTAATTATAAAGCAGAGTTATGTTTAAGCTCTGCTTTATTTATTTGAGTATTAATTCATACCGTTTTTTCATC, 0
TTGCAGATTGCGTTACCTCAAGAGTTGACATAGTGCGCGTTTGCTTTTAGGTTAGCGACCGAAAATATAAATGATAATCAT, 1
TCACGAAAAAAATTTTACTTCCGCCTCATGCGGCGAATGTGGGAATTGCCCAGGCGGCGGGGGATAGGGGCTGGAGACAGT, 0
ATGCAAATAGTAATGAGAACGACTATCAATTCGACGTCGTTTTGATATTATTATGCGCAGATTTTGTGACTTGCGTCCTGG, 1
TGCGCAGTCATCGAGTCTGTGGGGTGTTGCTCCTTTTGCAACGTATCACTTGTCAATAAATAGAAAGTGTAGATGTATTAG, 0
ACTGGTTTATTCCGAACTGATCGGACTTGTTCAGCGTACACGTGTTAGCTATCCTGCGTGCTTCAATAAAATAAGGCTTAC, 1
CGCCAGTAAACCGGCGGTGAATGCTTGCATGGATAGATTTGTGTTTTGCTTTTACGCTAACAGGCATTTTCCTGCACTGAT, 0
TAGCTCCCACTTTCCCTTTTCTCCACTTGGCTAAATGTAAAAAAATGGTTAAGACTATGATCAGGTCAGACCACTTTATTT, 1
GCAATGAGTATTACTTTGTAAATTGCAGGGTATTGTTTAGCTATCTGTATAACCTGAATGTTAGTACTCATTCTTCCTGGT, 0
GGTAACGCAATCTGCAACTCGGGGTTGCATCTGGTTGTGGTTACAATGAAAATGAGAAGCATTATTGATGGATTCGCATAA, 1
CAGCTTAATAATCCCAAACATGCCGAGTCTTTTCCTCCTGAAAATACCGATACCGCCTGGCAAACTGCGAAAGAGAACTAG, 0
ACATGCTAACATATCCAAATAAGATCGATAACGATAATTAATTTCATTATCATGGAAGTTCGTATGTCTGGTTCTGTTGCC, 1
AATGAGTATTACTTTGTAAATTGCAGGGTATTGTTTAGCTATCTGTATAACCTGAATGTTAGTACTCATTCTTCCTGGTAG, 0
CTTCCCACGGCGCGCCATTACGCTATTGCAAATGCAAATAGTTATCAATAATATTATCAATATATTTCTGCAATCAATGAA, 1
GCGTTAAGGTTGAGGCGGCGCTGGCTCATTCCCCTCAGCCCGAAGGGTAGAGGGGAATGCCCGAATTAACCGTCAGTTCGG, 0
TTGCAACATGATTTCATCTCTTTCATTGATAATGATAACCAATATCATATGATAATTTTTATCATTTGCAAGCCAGATAAA, 1
TCAACAACCAGCTAACCGTCAGGAATACCAGGCTTAGTACACAGCACTGAAAGTAGAAACCACTCCAGCCATTCGTCATCA, 0
TTTAACTTATTGATAATAAAGTTAAAAAAACAAATAAATACAAGACAATTGGGGCCAAACTGTCCATATCATAAATAAGTT, 1
TTAAAATTCCAGTTCTTCTTTTTCTGATTACAGAAGGCAAAGTGGCAATTACGCATAGTTTCCCGATAAAGACGCGATAGC, 0
ACTGGAAGTTAATCCACTGCAATCTATTGTTATATTGAATCAAATCAATGAAAATAGATGTTGTCACATCAGTGATATTTT, 1
CTAGCCCTTCTCTCACAGAAAATGAATAAATAAAAATGCGGCACCGCCAGAATCGCGTTCGATGTGACTATGATCATTTTC, 0
TATTGAAAGTTGGATTTATCTGCGTGTGACATTTTCAATATTGGTGATTAAAGTTTTATTTCAAAATTAAAGGGCGTGATA, 1
CATGTGTTAAATATTGAAACGGGCGTATAACACGCCCGTTGTTTTATTTATGTGGATATTATTAATAGCATATCGAGCATA, 0
CTCATTTGATCCATTATGCCTTATTGTGCCGTGACTAAAGCGATTCTGATACACTAGCCGCAAAAGCCACAGCAGAATCGA, 1
TAAGCCTTTGCCAGTTCCGGGTATTCTTCAGCAGAAAAAGCGGCACCATTGCATTTCAGCCAGCCTGTTGGCGGAGTGGCT, 0
CGCAAAATGGGTCGCTATTTATGCCGTTGATGGTCATTGCGGACAGGTACAATTCACGTTGTAGAAATGGCTGGGGGCGAA, 1
AAAACGCGCATACAAAAAAAGCCTCCACTGGGAGGCTTTCAGGCGCTGTTTTCCGTTTCTCTTCTCACGCGCTAGCCTCCT, 0
GACCCATTTTGCGTTTATTCCGCCGATAACGCGCGCGTAAAGGCATTTAAGCTGATGGCAGAATTTTGATACCTGCGGAGG, 1
TATTGCGCCTCTAACAGATTCATCGTGCTGTACCCTACATACAGCCGAACTATAAAAAGAAAGGGCTTCCCAGGTGGAAGC, 0
TATTGAAAATCGCAGCCCCCCTCCGTTGTATGTGCGTGTAGTGACGAGTACAGTTGCGTCGATTTAGGAAAAATCTTAGAT, 1
AAAGCAAGCGGATGGACGATGAGTATTGGTAATCTTTCAGAGTCCGGAAAAGTTCAGCCCCAGTCTGAACAGGCTTGCTGG, 0
CCCCTCATTTCACCCACTAATCGTCCGATTAAAAACCCTGCAGAAACGGATAATCATGCCGATAACTCATATAACGCAGGG, 1
TAATCTGAAAAAGGTGCAATCTTTTGCACCTTTAACAGGTTAGCTCGGGCTAACATTCATGATTCTAAAACAAATAAATTA, 0
TTTTCTCTGCCCCTTATTCCCGCTATTAAAAAAAACAATTAAACGTAAACTTTGCGCAATTCAGACCGATAACCCCGGTAT, 1
GCCTCCGGCGGTCGGGGGTTTCTTTTTTCTCCTTAATCTCCAGAGGTAGGCCACGTACTTTCGAACGATGAGCGCAGTGGT, 0
CGTTTTTTTGTTGCTATTTAGCGCCTTTGTCTTATTGACTTACTGGTAGGCTTTGCTACCAGAAATTATCCGGGAGACGAG, 1
TGCTCTACTTTCGTTTAGCCCTTTCAGAGGTAAGACATTAGGGCAATTTCACTGTATGACTGCGCAGTCATCGAGTCTGTG, 0
AGCACCGTAATCCGCGTCTTTTCCCCGCTTTGTTGCGCTCAAGACGCAGGATAATTAGCCGATAAGCAGTAGCGACACAGG, 1
GGAGGTTCAGACCCTTTTTTTAATGATGATGGTAAGTTGTTGATAATTAGTGCTGCGGGAAGGTAAGGATAAAAAAGGGTG, 0
AAGCACTGTTTTCGTTACTGTCTCTCTTGTCCGTGCAATAGCTCAATAATAGAATAAAACGATCAATATCTATTTTATCGA, 1
AACGTCCATGGAGCAAGTTACAGCGTAAAACGCATAATATTGCTGCGCTAAAAATTATTGCTCGCCGTAGCGAATAATTAT, 0
CTCTGCTGTTAAGGTTTGCTTAGACTTACTTGCTCCCTAAAAAGATGTTAAAATTGACAAATATCAATTACGGCTTGAGCA, 1
TGGTCAGTTTTTTTCAGATATATTTATCTTTTTTTGGCTGTAAGCTCCGCTGTGAGCGCAGGCTGTGTTAAAACTCCTGAT, 0
AGCCAGGCGAGATATGATCTATATCAATTTCTCATCTATAATGCTTTGTTAGTATCTCGTCGCCGACTTAATAAAGAGAGA, 1
AGGATGGACACTATTTCCCCGGAACCTGAACTCACCGCACAGGCGTTCTACATAAAACGCTTACGCTTCATTGTTGACTCG, 0
CGGGCCTATAAGCCAGGCGAGATATGATCTATATCAATTTCTCATCTATAATGCTTTGTTAGTATCTCGTCGCCGACTTAA, 1
GTTAAATTGCGAGCGAGATCGCGTCTTCGATTGACTGCAATTTAACCAATTAAATTCTAAAATAATCACGAAAAAAATTTT, 0
TAAAATCAAATAGCCTACGCAATGTAGGCTTAATGATTAGTCTGAGTTATATTACGGGGCGTTTTTTTAATGCCCCGCTTT, 1
ACAGGAAATGAGCTAGAGCAGTAAACACGCGGGCTGACAATGGGTCAGAATATGAGTTAGCCCGGCGTTATTCCTGGGGTC, 0
TTCCTCAACATCATCCTCGCACCAGTCGACGACGGTTTACGCTTTACGTATAGTGGCGACAATTTTTTTTATCGGGAAATC, 1
AACCAGCTCCGTGAATGTCCGCTCTGGCACAGAGCGAAATTTTTTGATCTCCCCCCTGAAATCTAAACTTAGTCATGTCAC, 0
TCGATTGAGCCTTCCAGTCCTTCGGGACTGGAATTTTTTTGTTCGGAGAACGAAGATAAGGCAAGTCAATCAAAACAGGAG, 1
TCATAAAGATCTGGCCACTGAGTGAGTTTTCAATCACCTTTCCATCCACCTTATATTAAGCATGGAGGGTTTCAGTTCACG, 0
CAACGCCTGGCACTGCCGGGCGTTGTTCTTTTTAACTTCAGGCGGGTTACAATAGTTTCCAGTAAGTATTCTGGAGGCTGC, 1
AGGCCTGATTTGTTTGTATTAAGATATCGGTAATCTTTTGATGGTTGGAAGCCCGTCCTGGTAGACGACCTAGCCTACCGA, 0
ATATAAACTTGATGATTTAAGCATTTTCTTATACCCGTTCAGACGTTATTCTTATTTCAGATCATCGTCAGAATTGACTCC, 1
GAAGGTAAGGATAAAAAAGGGTGCTGCAGGAGAATGGGATGGTTTTGCTTTATTAACAACGGGCTAAACGTGTAGTATTTG, 0
AAGACGCGCTAACACGGAACAGGTGCAAAATCGGCGTATTTTGATTACACTCCTGTTAATCCATACAGCAACAGTACTGGG, 1
AAAAAATATAATATTCAACTCGTCATATTGATTATACCCCCCCGTTCCCAGAGAAATAATATTTATTAAAATTCCAGTTCT, 0
AATTCAATACCGCTGTACAAAAACTTGAAGAAATTCAGGAGTGTCATTTAGTATCCGGTGATTTCGACTACCTGTTGAAAA, 1
TTTAACCATGGTCCGGTTTTTATCCCCTTGTATAAATATTACTAAATGCTTGCTTAGTCGCATTGTTAAATGCAATACCGT, 0
GGTAACCTGGTACTGTTGTCCGTTTTAGCATCGGGCAGGAAAAGCCTGTAACCTGGAGAGCCTTTCTTGAGCCAGGAATAC, 1
TCTGCCTGCTCTGGGATCGCTGGGGCGGGCATTTTTTTGCCTATTTTGCATTGTTGGTTAGCAAGGATGCCATTCGATGAA, 0
CTAGCTAATAAGTGTGACCGCCGTCATATTACAGAGCGTTTTTTATTTGAAAATGAATCCATGAGTTCATTTCAGACAGGC, 1
AAGGGAATTACCGAATGGAAAGCGTAGCCACACGCAACAACTGAAAGCAGTTTGGCAGAAACAAAAAATCCCCGGACTCGG, 0
CAAAAAGTCGTACTAGTCTCAGTTTTTGTTAAAAAAGTGTGTAGGATATTGTTACTCGCTTTTAACAGGGCAACGGAACAC, 1
ATAGAAGAAGTATCGGGTTTTGTTACCCCTGAAAAACGAAGCCCCGCTATTATCGCTGGCGGGGCAGTGCAATTAATTATT, 0
TATAAATGCACTTTGCGTGCCGCCCGTGACTACGCGGCACGCCATTTTCGAATAACAAATACAGAGTTACAGGCTGGAAGC, 1
AATTCTGGGGCAAAAAAAGCCCGCCAGTTACGGCGGGAAACCTCATCCTATGGGAGAACAATGAATAATGAAATTGCGGGG, 0
ACAATATTTGCCAGGGACTTGTGGTTTTCATTTAGGCGTGGCAATTCTATAATGATACGCATTATCTCAAGAGCAAATTCT, 1
GCCGGTAGCCCGGCAGAAATCATCAGGGAAGAGTTTCACATGAAGCAGGTGTGAGATCCTGACCAATATTCAAATGCGAAA, 0
TTTATTAACAATATTTGCCAGGGACTTGTGGTTTTCATTTAGGCGTGGCAATTCTATAATGATACGCATTATCTCAAGAGC, 1
GGTGAAAACGGTGAGACTTGCCTGCCTTTTATCACGGCGTATCCGGCACTTTCGTCAGTAATCTGAATTTGCCCGGCACGT, 0
TAAACGATTCCACTAATTTATTCCATGTCACACTTTTCGCATCTTTGTTATGCTATGGTTATTTCATACCATAAGCCTAAT, 1
GTTAAATATTGAAACGGGCGTATAACACGCCCGTTGTTTTATTTATGTGGATATTATTAATAGCATATCGAGCATATTTAT, 0
ATTACACTGATGTGATTTGCTTCACATCTTTTTACGTCGTACTCACCTATCTTAATTCACAATAAAAAATAACCATATTGG, 1
CGGTGTGAGATGCTTTACGTCTTCCAAGCCCCCTTCCTTGCCGTAAATGGAAAGATACATCTAATTATAGAATTTATATGT, 0
TCCCACGATGAAAACACGCCACCCCTTGAACCAACGGGCGTTTTCCGTAACACTGAAAGAATGTAAGCGTTTACCCACTAA, 1
TTGTATTAAGATATCGGTAATCTTTTGATGGTTGGAAGCCCGTCCTGGTAGACGACCTAGCCTACCGAAGATGTGAGTTAT, 0
TTTCCATTGCTGTGACTCGATTCACGAAGTCCTGTATTCAGTGCTGACAAAATAGCCGCCAGCAAGCAGTCATTTACTGCA, 1
TCATATTTCATAAAGATCTGGCCACTGAGTGAGTTTTCAATCACCTTTCCATCCACCTTATATTAAGCATGGAGGGTTTCA, 0
TGCACCTAAATCGTGATGAAAATCACATTTTTATCGTAATTGCCCTTTAAAATTCGGGGCGCCGACCCCATGTGGTCTCAA, 1
GTTGTGCTTCTAAAGGAAGTGGCTTGAGGGAGCCACTTATATGTTGGGGAGGCAACGCCTCCCGCAACATATCTTTTTCGT, 0
TGACTGATTCTAACAAAACATTAACACCAACTGGCAAAATTTTGTCCTAAACTTGATCTCGACGAAATGGCTGCACCTAAA, 1
CATTTCGTAGCCCTGTTTTTGAAAGCGCTCTGTCATAATGAGAGTTACCCGATACCTTATTATCAACAGGTAACTCTCAAT, 0
ATCTGTTAATAAAGCTCGAATTGTGATGACGATCACACATGTTAAAACCTATAATTAATTGCTACTAAAATATTAATGAAT, 1
AATTGATTGCCGTGATCACGACTGGTTTGAAAGCCGCGCCCAAGCCTGTACAGCTCTGGTTTGCGTTGATTATGAACCTGT, 0
AAGTGCCGCCACTATAGGTATTTGCTGGTAGAAGCTCAACGGACAATTTATAATGGCTCAGATTAAAAAAACTAATAGGTT, 1
CGGCGAAAAAAAACCGCCAGTAAACCGGCGGTGAATGCTTGCATGGATAGATTTGTGTTTTGCTTTTACGCTAACAGGCAT, 0
AATCTGAGCCATTATAAATTGTCCGTTGAGCTTCTACCAGCAAATACCTATAGTGGCGGCACTTCCTGAGCCGGAACGAAA, 1
TACATATATGTTCTGTACTCTCTTGCGCATTTTGATTGTTGACTGAGTAACCAGACAGTTGATGTGCACGATTTCCCCTCG, 0
AAGCAGACAGAACCGTTCTGATTGTTGTATGCATGTTTTTTTTATGCTTTCCTTAAGAACAACTCACCCCTTAAAGGAATA, 1
TGCTTGCATGGATAGATTTGTGTTTTGCTTTTACGCTAACAGGCATTTTCCTGCACTGATAACGAATCGTTGACACAGTAG, 0
ATGTGATGATCAATTTTACCTTATGGTTAACAGTCTGTTTCGGTGGTAAGTTCAGGCAAAAGAGAACGATTGCGTTGGGGA, 1
ACTGCCAACTTCCGCTTCTTGCTCTTAGCGGACATTAGCATAGGCTATTTACCATAACGCCTCATTACGCGCACCGCCCAG, 0
CTTTCCTGGGTCATTTTTTTCTTGCTTACCGTCACATTCTTGATGGTATAGTCGAAAACTGCAAAAGCACATGACATAAAC, 1
GACATGCCAATGTGTCGCCTTTTTCAACTTTCCGATTAAGAACCTGCTCAGCGGGTTCTTGCTGTTTGTACTTTGTCTCAG, 0
CCAGCTCTGTGACCTTGTCTTGGTTAACTCAATGTTAAATTGATGTAACATAATCACTTACGTGATGTGCGTGTTTTGCGA, 1
ATCCATAGCGAATCAAGTGCTGAATGTCACAGTATCGAACAGAAAACAGTGACGATCTAACCCTTCAAGAATATTCTACGA, 0
GGTCTGACCGGTAGCTAAAGAGATAGACGAAAACGAAAAGCCCGCTTAATAACTGTTCACAGAAGCAGCGCGCAAAAATCA, 1
AGTCCGGAAAAGTTCAGCCCCAGTCTGAACAGGCTTGCTGGCGCCAGTCCAGTTTCATTCAGTCGTGGTTTGGTTCTTACG, 0
CTGGGGAGTGGCACGCCATTCCCCCATTCGCTGGAGAGGATAACCCAGTGATTACGGCTGTCTGGCAGGGACCTGCACACG, 1
CAGGACGCTCCCTCAATATCTTGTTCGATACAAAAAACCCGCTTCAAAAAGCGGGTTTTTTATCAGACAGATGTAAGTAAT, 0
GCATAAAAAGGGTTATCCAAAGGTCATTGCACCAACATGGTGCTTAATGTTTCCATTGAAGCACTATATTGGTGCAACATT, 1
CTCGCCGCTTTACCACAACGTGGATGAGAGGGATGAAAAACTCAAGGCAGAGATAACTCTGCCTTGAAGATAAATGCGCTT, 0
CACGAGCTGGATGCAAACGATTTCAAGGAATGAATTGGCGTTATGTGTTACGTTTAGCAGATCAAAAGACAGGCGACCTTT, 1
TCTACCAAACTTTACCGCAATAATTTTCACTCCAGCGAAAAATTAATGCCACAGAATTTGTAGAGAATGCTAATGATTAGC, 0
TCACCCACGCGGCGAGAATGGCGGGGCGCAACCGGACAGAATTTTATAAACTGCTTTCCCGACACGAGCTGGATGCAAACG, 1
AAAATCTTTAACCATGGTCCGGTTTTTATCCCCTTGTATAAATATTACTAAATGCTTGCTTAGTCGCATTGTTAAATGCAA, 0
TTTTCTCCGTCAATTCTCTGATGCTTCGCGCTTTTTATCCGTAAAAAGCTATAATGCACTAAAATGGTGCAACCTGTTCAG, 1
TTTCCAGTTTTTTGATTTTTCAACAGCTGAATATCGGAAATAGTCAGTGACGAACATCAGTATTTTTACATAATTACGTCT, 0
TTACCCGACGTTGTAATCCAACATTGCGAGCGGCGTAAAGCCGCCGCTATACTAAAACAACATTTTGAATCTGTTAGCCAT, 1
GCACCATTGCATTTCAGCCAGCCTGTTGGCGGAGTGGCTGAAGGCCACGGAACCGGGACACCAACAGGTAATGCAGAGCCT, 0
AATGTTCAAAATGACGCATGAAATCACGTTTCACTTTCGAATTATGAGCGAATATGCGCGAAATCAAACAATTCATGTTTT, 1
TCATCTTGAAAAAATCTTTAACCATGGTCCGGTTTTTATCCCCTTGTATAAATATTACTAAATGCTTGCTTAGTCGCATTG, 0
TCACTCTAAAATGTTTTTTCAATGTTACCTAAAGCGCGATTCTTTGCTAATATGTTCGATAACGAACATTTATGAGCTTTA, 1
TGGAGCAGACTCGCAAAGTAGAATGCGCAACGCGGCAACGGTGTGGAGAAGGGATAAAAAAACGGGCAAGTCAGTGACCTG, 0
GGCACACACATTTTAAGTTCGATATTTCTCGTTTTTGCTCGTTAACGATAAGTTTACAGCATGCCTACAAGCATCGTGGAG, 1
GGGAACAGCCTTAAGGTGTAAAGGGGGAGGTGGAAATAGCAATGAGGAGTATCAGCAAGAATACTCGCCGCTTTACCACAA, 0
ATTTAATAATGTGTGCGGCAATTCACATTTAATTTATGAATGTTTTCTTAACATCGCGGCAACTCAAGAAACGGCAGGTTC, 1
CCTGTTCATATTTCATAAAGATCTGGCCACTGAGTGAGTTTTCAATCACCTTTCCATCCACCTTATATTAAGCATGGAGGG, 0
AATCATTCAACAAAGTTGTTACAAACATTACCAGGAAAAGCATATAATGCGTAAAAGTTATGAAGTCGGTATTTCACCTAA, 1
AAAAAAGGCGACATGCCAATGTGTCGCCTTTTTCAACTTTCCGATTAAGAACCTGCTCAGCGGGTTCTTGCTGTTTGTACT, 0
ACATTTCTGTACCAATAAGCTTGCCATTTGACCTGTATCAGCTTTCCCGATAAGTTGGAAATCCGCTGGAAGCTTTCTGGA, 1
ACTCAACAACCAGCTAACCGTCAGGAATACCAGGCTTAGTACACAGCACTGAAAGTAGAAACCACTCCAGCCATTCGTCAT, 0
AATAGGCTGATTCAAGGCATTTACGGGAGAAAAAATCGGCTCAAACATGAAGAAATGAAATGACTGAGTCAGCCGAGAAGA, 1
CACGAAAAAAATTTTACTTCCGCCTCATGCGGCGAATGTGGGAATTGCCCAGGCGGCGGGGGATAGGGGCTGGAGACAGTT, 0
CAAGATGATCGCAAAACAGACCGTGTTGCGCAATTTGTCAACGAAAACAATAATGCGTAAGGTAGAAACCCGAACTACATT, 1
ATCTAGCCTCCGGTACCAGACTAGCTAGCCCCTACGCAACCAAATAAATCAACCATCGTCAGAGTGCAATCGTTCATATAC, 0
TCGCAAAACAGACCGTGTTGCGCAATTTGTCAACGAAAACAATAATGCGTAAGGTAGAAACCCGAACTACATTGAGGAATC, 1
CCTTTCCCTGGGTGAGCGATGCTGCCGATGGCGCAGACTTAAGATCCCCGGTCTTACCCGCTATAACCCCCTCCTTTTATC, 0
GCGTAAGGTAGAAACCCGAACTACATTGAGGAATCAGGCGGGAGTGATAGAATATCGCCCACTTAATTTTTCCAGGATTTG, 1
TGGCAAACTGCGAAAGAGAACTAGCCGGTAGCCCGGCAGAAATCATCAGGGAAGAGTTTCACATGAAGCAGGTGTGAGATC, 0
CGTTTGCGTAAATTCCTTTGTCAAGACCTGTTATCGCACAATGATTCGGTTATACTGTTCGCCGTTGTCCAACAGGACCGC, 1
TCATTGATTTATCCTCAAAAGCCCAACCTCATTGGTAATGAACCAGCTCCGTGAATGTCCGCTCTGGCACAGAGCGAAATT, 0
AAGCCCTGCTTTTTCCCGTTTCGTACTGTATATCTTCCATCCAGCGGGTATACTGATCCCTTCCTTTAAATCCACACGTAT, 1
ATGCTTGCATGGATAGATTTGTGTTTTGCTTTTACGCTAACAGGCATTTTCCTGCACTGATAACGAATCGTTGACACAGTA, 0
CAAAAAAAACTTTTTTGGGGGGTTGCAGAGGGAAAGATTTCTCGTATAATGCGCCTCCCGTAACGACGCAGAAATGCGAAA, 1
TAAATTCTATCAACGAAGATCAATCTTATCTACTGACCAAAAAGGCCTGATAGGGCTTCGCTCACTATACATCCTTGGCTG, 0
AAGCATATAAGCATGGATAAGCTATTTATACTTTAATAAGTACTTTGTATACTTATTTGCGAACATTCCAGGCCGCGAGCA, 1
ATGGGAGAACAATGAATAATGAAATTGCGGGGTTATCATCTCCCAGTATATCCATACTAACAATAAGGTTATTTACTCAAC, 0
CTTATACACTTAAGGCATGGATGGATATTGCTTCTGATATTGTCCGGCTGGACAATGTTACCGATAACAGTTACCCGTAAC, 1
AATTAAAAAGATATGAATGAATACTGCGGATATCAACATGGCCAATCACATTCAAGGACAAGGCAGGCATCAGGTGACATT, 0
TGATCAGAGGATGTGACATTCATCGCAACAATGGTTGACCAATTTACATAACATATCGCCCAAAATAACAACGGTTCAACC, 1
TTTTTTTGGCTGTAAGCTCCGCTGTGAGCGCAGGCTGTGTTAAAACTCCTGATCACTTTTTGGTCTAAGCGATGGTTTCAT, 0
AAACAAGCACTGTTTTCCCCGGGAAGGTTCTGATGTGTCCGTGTTAAACTAAGAGAATCTATCTCTTTTGTACCTTCAGGA, 1
TGGGCATCGCCAACCAGACTGCTAATTAGCCCATGAATAACAATCAGAAAGGACCATAACAGACCCGTTAAAATGAAATAT, 0
GCTTCCGGGGTTTTGCCGCGTCGTTAGCACAATGCGATGCAATTGATTTAGTGTATATCTAATAATTGTAAACAAGCACTG, 1
CCAATGCCAGGATATTTACAGTGAAAAAGACAGGCATCCATTCCTGAAAACGGGTTCCCTTCCCGGTCATTGTCACTTCAG, 0
TTTAAATTTACCCCGCTCTGGTGATTCTCAAACGCCAGATGTTACCCGTATCATTCACATGGGTACCAAACATACTCCTGA, 1
TCTGTAATAAGAAATAGCCCTCGCCGCTTCCCTCTACAGGAATGGCGAAGGGCTGTCGGTTTCGACATGGTTGGCCATCGT, 0
CTAACCAAATGGCTTTATCAGGTGCCTGTTGCAGCACGGCTTCGGCCATATCAGCAAGTGACAGCGCACCAAATCCCCGGC, 1
AAATAGCAATGAGGAGTATCAGCAAGAATACTCGCCGCTTTACCACAACGTGGATGAGAGGGATGAAAAACTCAAGGCAGA, 0
TAAAAAGACGCGGACTCATGTGAAATACTGGTTTTTAGTGCGCCAGATCTCTATAATCTCGCGCAACCTATTTTCCCCTCG, 1
AATGTAACAGCTGGTGTAAGTAAATTCTATCAACGAAGATCAATCTTATCTACTGACCAAAAAGGCCTGATAGGGCTTCGC, 0
ACATATTACTAATATAAATAAATTTTGCTTGATTCATGCAAGCGGCATTAATACTATTTATACTAACGTCAATATACAACC, 1
ACGATTTCTGATACATCAGAGTGATCTGTATTTCATTCCGGCGCACGCTAACAATTTTCAGCATCGTTTAAGGGCTTGTCT, 0
ATTACTAATATAAATAAATTTTGCTTGATTCATGCAAGCGGCATTAATACTATTTATACTAACGTCAATATACAACCCACC, 1
CATGTTAATTATAATATTATACAGCGTTTTTTTTGATGTGATATTCTGGAACCATTAATTTGTAATTGGGTTGCTGTCGCC, 0
AGCAAGCATTTTTTGCAAAAAGGGGTAGATGCAATCGGTTACGCTCTGTATAATGCCGCGGCAATATTTATTAACCACTCT, 1
CTTAAGGTTCACTTAATCTCTGACGCGCATACTCTCCTCCAGGTTAACGGAGGAGAGTGCAATGAAAAACCGTGTTTATGA, 0
GGATGTGAATAAAGCGTATAGGTTTACCTCAAACTGCGCGGCTGTGTTATAATTTGCGACCTTTGAATCCGGGATACAGTA, 1
TCCGCTGTGAGCGCAGGCTGTGTTAAAACTCCTGATCACTTTTTGGTCTAAGCGATGGTTTCATATGATCAACCATTCTTG, 0
ATTACTCCAAAAGGGGGCGCTCTCTTTTATTGATCTTACGCATCCTGTATGATGCAAGCAGACTAACCCTATCAACGTTGG, 1
TAAACCGGCGGTGAATGCTTGCATGGATAGATTTGTGTTTTGCTTTTACGCTAACAGGCATTTTCCTGCACTGATAACGAA, 0
CCACAGCGATTGCTGAAGGCGTGATCAGTTATTTCCACTGGTTCGACAACCAGAAAGCACATTCGAAAAAGCGATAAGTTA, 1
GCGATTGATCTATTTTCCTGAAACAAGGTGAATATTCAAAAACTCCTGTCAAATTGCCTTTTGCCCTGAAAAATGCATAGT, 0
TGATTTGACCTCTCACAGCAATTAGTTCTTCTTCCTCACTTTTCCGCTACAATTATCAACAAGTTGAATCGATAAGAGGCG, 1
TTTCTGGCATATCCCCGGTAAAACAAGTAACAAACCACCCGAAAATGAACACCAGAAACGCGACTTAAGAATCTACCCTAT, 0
TCTGCTGATAACCCTTCCGGTTATATGTTATCTGGTGTGGTTATTCGTTAAACTACAGCGGTTGTCGCGGCGACAAAAGTG, 1
CCTGTACAGCTCTGGTTTGCGTTGATTATGAACCTGTCAGCCTAAAGCAAGCGGATGGACGATGAGTATTGGTAATCTTTC, 0
GAGTTCGCCAGATACCATTTTGATGCGTGACGAATGCTTTGCCATCCAGTACCATAGCGCCCTTTCCATTCCTGGACCTGA, 1
TACCCTACAGACTTACTGGTCAATCAAACTGATATTTGGTTGACCAGTTTTCGTTTTTTTGCCCACCTGTACGTGCCAACT, 0
GCCAGTCTGCCGTCTTCTATAACGGTGAAGTGTGCCTCGGTGGCGGTATTATTGAGCAGCGTCTGCCGCTGCCGGTCTGAT, 1
ACAAAATTCTTTGCATAAGAAATTTTTCTTGACAAAGACAGTGCAAGAAAGGACATGGAATCCGGAGTTAAAAACTGTTTG, 0
GATCCACAAAGGCTTTCCCGGGCACTGGAAGTTTTTTTCATTTCGGGTAAAACTTTAACGGAACTGACGCAAACGTCAGGA, 1
ACCTTCCAGTGGAGGTGCGTTATGGCCGTTTTAACGATTAGCATTGACCTGACAAAAAATGAATTCCAAATCCACGGTCTG, 0
GCGTGACGAAGTATTACAGGTTGTTGGTGCTATCGCAGGCTGAATGTGTACAATTGAGACGTATCGTGCGCAATTTTTTCA, 1
TGTATTAAGCAGGCAAGAGAAGATGTCCTTACCCTGCGCCATCTGCAGCTTCTGCACCAGAACCGGTGAATCTCACTCAAC, 0
GTAGAGCGGATAAGATGTGTTTCCAGATTGACTTATCCTCACTAAAGGATAAAACTTATAATATCCCCTTAAGCGGATAAA, 1
ATACTTAAAATAGAGCGACCTGTATCAATCCCCCGCCCGTCATCCCAGCCACGAATAAACTCACCACGTAAATCAGGCAAT, 0
GGCGCGCTTTAAAGCCTCCAGTGCGGTGTTTAAATCTTTGTGGGATCAGGGCATTATCTTACGTGATCAGAATAAACAACC, 1
GGCGAGGGTGAAAACGGTGAGACTTGCCTGCCTTTTATCACGGCGTATCCGGCACTTTCGTCAGTAATCTGAATTTGCCCG, 0
ATACGTCTAACGGGGCGGGATATTTTGCCTTGATGGTCAATTTTATGGCACGATAAGTGTAACAAACCTGTAAATATTCCC, 1
TTGAAATCCATAAATTCAAGCGCAGTGCCCAGCCATCCCGATACTGCTGCTTTCACCAAATCCTTAGTGCTTCTTTCGTGT, 0
AGCAGGTTGAAAAATAATAACGTGATGGGAAGCGCCTCGCTTCCCGTGTATGATTGAACCCGCATGGCTCCCGAAACATTG, 1
CATTTTGTTTTGTGCGTGGGAACAGCCTTAAGGTGTAAAGGGGGAGGTGGAAATAGCAATGAGGAGTATCAGCAAGAATAC, 0
TTTGAATTCCTTACATTCCTGGCTATTGCACAACTGAATTTAAGGCTCTATTATTACCTCAACAAACCACCCCAATATAAG, 1
TTCGTTTACAGGATGTTGAAAGGGAAAATTCTGGGGCAAAAAAAGCCCGCCAGTTACGGCGGGAAACCTCATCCTATGGGA, 0
ACAATTCGAGCTTTATTAACAGATTCCGCGAATGAATAGTTTTACTGGTATACTGCGTGTCTTGCGCTTTGTTGCGGTGCC, 1
GTCAAATTGCCTTTTGCCCTGAAAAATGCATAGTCAAATATCTGTTTTAACTAATTGGCGTTGCAGTACATGCAACGCCAA, 0
CTGCATTCCAGGGGAGCTGATTCAGATAATCCCCAATGACCTTTCATCCTCTATTCTTAAAATAGTCCTGAGTCAGAAACT, 1
TCTGTAAATATCCTGGTATTACCAATGCCAGGATATTTACAGTGAAAAAGACAGGCATCCATTCCTGAAAACGGGTTCCCT, 0
TCGGGCTTGCCCTTATTAAGGGGTGTTGTAAGGGGATGGCTGGCCTGATATAACTGCTGCGCGTTCGTACCTTGAAGGATT, 1
CGATAGCGACATCCCGCATAAGGCATTTTTCTCTTTATCTTTGTACGGTACTTCATGGAACAGAGTTTTTGACCTTGCGAA, 0
CAGGGCTGGCAGGCTAATTCGGGCTTGCCAGCCTTTTTTTGTCTCGCTAAGTTAGATGGCGGATCGGGCTTGCCCTTATTA, 1
CCTCTACAGAACTAGCCCTTCTCTCACAGAAAATGAATAAATAAAAATGCGGCACCGCCAGAATCGCGTTCGATGTGACTA, 0
ATTAATTACACTAATGCTTCTTCCCTTCGTTTTAGCGCCCCGCCGCAGTATCATGATATCGATAACCATAATAAATGTGTG, 1
AAAATATAATATTCAACTCGTCATATTGATTATACCCCCCCGTTCCCAGAGAAATAATATTTATTAAAATTCCAGTTCTTC, 0
AATGTATTGGTTGCCGTACCTGTGAAGTAGCGTGCGTGGTTTCTCATCAGGAAAATCAGGACTGTGCATCGCTGACCCCGG, 1
CAAATAAATCAACCATCGTCAGAGTGCAATCGTTCATATACACTGTCGGTGATGCGCTAAAAAATGCGTTAATGTTGAGTT, 0
TAAAAACTGGCATGATTTGTGAATGTATCGGCGCATTAACTGTCATTGCTGGAGAATTTGATGAACCGTTTCATCATTGCT, 1
TGGGTGCATCGTAAGTGGGTCGCTCCGCGCTCTTCACAAACGGCAGATGATCGCAGGCGTGATTGCGCGCTGAGCGAATAA, 0
GCATTATAGCCTAATAACGCGCATCTTTCATGACGGCAAACAATAGGGTAGTATTGACAAGCCAATTACAAATCATTAACA, 1
CAGGAATACCAGGCTTAGTACACAGCACTGAAAGTAGAAACCACTCCAGCCATTCGTCATCAATTTGAACAACACAATACT, 0
TCTAAAAGAAGTTTTTTGCATGGTATTTTCAGAGATTATGAATTGCCGCATTATAGCCTAATAACGCGCATCTTTCATGAC, 1
CCGCAATAATTTTCACTCCAGCGAAAAATTAATGCCACAGAATTTGTAGAGAATGCTAATGATTAGCCCTGGATGGGTAAA, 0
TCTTATCAGTAGAAATAAAAAAACGTGAAATTATTATGCCGCCAGGCGTAGTATCGCAGCAGGTAAGATGATTCAGGAGAT, 1
ACGCGCATACTCTCCTCCAGGTTAACGGAGGAGAGTGCAATGAAAAACCGTGTTTATGAAAGTTTAACTACCGTGTTCAGC, 0
GTAGGTGATGATTTCCGCTTTGGCGCTGGTCGTGAAGGCGATTTCTTGTTATTACAGAAAGCTGGCATGGAATACGGCTTC, 1
GCCCCTTCAACCTTAGCAGTAGCGTGGGATGATTTCACAATTAGAAAGACCTGCATGATGAGCTAGAGAAGAGGCTAGTGA, 0
ATAAAAATCGGCCAAAAAATATCTTGTACTATTTACAAAACCTATGGTAACTCTTTAGGCATTCCTTCGAACAAGATGCAA, 1
AAATTTCACATATCCTTTTTCGGATATATTCATATGGTCGCATAATAACGGAACAATTATATGATTTTGATCATAATGAAA, 0
TTCATTAATACGACACGTTTCATTAAGATTTTCCTCAGGTAACCACCTATAGTCATTGTCGTTAATAAAAATGACAGGCGA, 1
CCTGCACTTCACCACAATGGTTAGCATACTTTTCCTGATTAAGATTTTGCCAAATATGCTAGCCATTGTTTCATGTATTGG, 0
TTTGTTGCGATTTAGCGCGCAAATCTTTACTTATTTACAGAACTTCGGCATTATCTTGCCGGTTCAAATTACGGTAGTGAT, 1
TTTCCTCCTGTGCCGTATTTGTGCCATTGTAACCTTGGCAATTCATCAAAATACTGTTCTGACATCAGGCAGTGCAGGTGC, 0
GCGGGCATTCGTGTTAAAGCAGACTTGAGAAATGAGAAGATTGGCTTTAAAATCCGCGAGCACACTTTGCGTCGCGTCCCA, 1
ACGATGAGCGCAGTGGTCAGTTTTTTTCAGATATATTTATCTTTTTTTGGCTGTAAGCTCCGCTGTGAGCGCAGGCTGTGT, 0
GCTGGTAATCAAACAAAAAATATTTGCGCAAAGTATTTCCTTTGTCATAAAAATAATACTTCCAGACACTATGAAGTTGTG, 1
AGCGACGTAACCAGGCCCGAGGTAATCTGAAAAAGGTGCAATCTTTTGCACCTTTAACAGGTTAGCTCGGGCTAACATTCA, 0
AGATCAGAAAACCATTATCTTTCGTTTTATTTTTATCTCACCATGACGCAGTATCAACTGAAACAAAACGAAAGATTAATA, 1
GCTGTGTTAAAACTCCTGATCACTTTTTGGTCTAAGCGATGGTTTCATATGATCAACCATTCTTGATAAACCCATGAGACG, 0
AATATCAGCCCGTCGGCGGAACTGTTTTATGAAGACCTTGATGAAGCTGATAACATTGAGGTAATCCGCAAATTGCTGGAT, 1
TAAATGCTTGCTTAGTCGCATTGTTAAATGCAATACCGTATATTCGGTATGTAACAGCGATATCCTCTGTGCTGGCAACGA, 0
GCTCACTCATTAGGCACCCCAGGCTTTACACTTTATGCTTCCGGCTCGTATGTTGTGTGGAATTGTGAGCGGATAACAATT, 1
GTCGGTGATGCGCTAAAAAATGCGTTAATGTTGAGTTCCTCGAACCCTTACCAATTAAGGGACATAGCCAGATACGCAACT, 0
CGGGACGTTTTTATTGCGTCAGGGTTGACATCCGTTTTTGTATCCAGTAACTCTAAAAGCATATCGCATTCATCTGGAGCT, 1
AGCAAAATGCCACGCTCTGTTCGTTGATAAAAGGCCGCATAGCGGCCTTTTTCCTTTCTTTACAATACATCAACATCTTGA, 0
CACCTCTGTCGATAATTAACTATTGACGAAAAGCTGAAAACCACTAGAATGCGCCTCCGTGGTAGCAATTCTTTTTAAGAA, 1
TGCTTAGCCGCCGGGGTCAAACCTGGCGGCTTTTTTATGGCATTAAAAAGCCCCGCCGGGATGGCTCCGGGCAGGGCGGGA, 0
GGCGCTGCTGGCAACGTTATTCTTCATCATCAGTCTGGTGCTGGGTAACATCAATAGCAACAAAACCAATAAAGGTAGCGA, 1
GCGCTCTGTCATAATGAGAGTTACCCGATACCTTATTATCAACAGGTAACTCTCAATCTTTAAAAAACGTCTGTGTTTTTA, 0
CTCTGGTTTATTGTGCAGTTTATGGTTCCAAAATCGCCTTTTGCTGTATATACTCACAGCATAACTGTATATACACCCAGG, 1
TGAAATTAAACTGTCGTCGCTTTCACTCTTTCTTTATAGATGATTTTTTTGATGCCATCGTTCTACGTGAGAGATAATAAA, 0
ATTGTTAATAAACTGTCAAAATAGCTATTCCAATATCATAAAAATCGGGTATGTTTTAGCAGAGTATGCTGCTAAAGCACG, 1
GCCCGCTTGAGACATTGTTTCCATATGTACGCGGGCGAATAAATAGAGGAATCTGATTACTTCCTTCATGGGGATGCTGAA, 0
GTGAATTATTCCGCCCTTTGTGCCGTTATTTTATGCTGACAAAGGCACTTTTTTCTGTTTATCTATCAATAAATTCAGAAT, 1
GTCGGATAAGCCTTTGCCAGTTCCGGGTATTCTTCAGCAGAAAAAGCGGCACCATTGCATTTCAGCCAGCCTGTTGGCGGA, 0
CCTTATACTGAGACTGAGCGTCGATTCACCTGCAAACGGCGCATTTTTAGAATAATCCTGACCTTGTGCGGAAGAGAAAAC, 1
CTGATTACAGAAGGCAAAGTGGCAATTACGCATAGTTTCCCGATAAAGACGCGATAGCGACATCCCGCATAAGGCATTTTT, 0
GCTGATTAAGAATTGACTGGAATTTGGGTTTCGAGGCTCTTTGTGCTAAACTGGCCCGCCGAATGTATAGTACACTTCGGT, 1
TTTCGTTTAGCCCTTTCAGAGGTAAGACATTAGGGCAATTTCACTGTATGACTGCGCAGTCATCGAGTCTGTGGGGTGTTG, 0
TGGGCGATGAATTACGATTTGTCCTGTTGACCTCCGGCGCTACCGTTGCAGACTATAACGACGCACCTGCTGATGCTCAGC, 1
GGCGTTCTACATAAAACGCTTACGCTTCATTGTTGACTCGAACTCGACTTCAGATAAATCACGCTTTACCCTTGATGGAGC, 0
ATGAAAAATCCGCATGACCCCATCGTTGACAACCGCCCCGCTCACCCTTTATTTATAAATGTACTACCTGCGCTAGCGCAG, 1
TCGGGGCACTCTTTTTTACATTCCCTCTACAGAACTAGCCCTTCTCTCACAGAAAATGAATAAATAAAAATGCGGCACCGC, 0
CCGTTAGCGTAATGTTGAGTGTAAACCCTTAGCGCAGTGAAGCATTTATTAGCTGAACTACTGACCGCCAGGAGTGGATGA, 1
TATACGCCTCACAGGGCTCTTAAGCACCGACGTTGACTTGTGACCTGTAAAGTACAATATCCCTGTGTTTAGGCGTTATAC, 0
GTGTCTTATAACCGTGTATTTCTGCCGGAAGGATTGCCAATCGTCTGCTACAATCGCGCCTCATTTTTAAGATGGATAGCA, 1
TCCCGCATAAGGCATTTTTCTCTTTATCTTTGTACGGTACTTCATGGAACAGAGTTTTTGACCTTGCGAATCGTGATGTCT, 0
GTGATCTACATCGAAATTTTTGTTGCGCTCAAGTCTGAAATCAGTAATATATGCCGCCGTTGCCACGGGATATCAAACAAA, 1
AGTTTTCAATCACCTTTCCATCCACCTTATATTAAGCATGGAGGGTTTCAGTTCACGGGCTCATTAGAAAATAATCACAAG, 0
GATGGTTATTTATTAGTGATATCAACTTGAGGTAAGCGTTAGTTTCGATAAGATAAACTGAGTTACTAATAGTCGAGGCAG, 1
TGCGTTAAGGTTGAGGCGGCGCTGGCTCATTCCCCTCAGCCCGAAGGGTAGAGGGGAATGCCCGAATTAACCGTCAGTTCG, 0
CGGTGGGGCGTAGGGGCAAGGAGGATGGAAAGAGGTTGCCGTATAAAGAAACTAGAGTCCGTTTAGGTGTTTTCACGAGCA, 1
ATGGACGATGAGTATTGGTAATCTTTCAGAGTCCGGAAAAGTTCAGCCCCAGTCTGAACAGGCTTGCTGGCGCCAGTCCAG, 0
CCATAAAAAAGCCAGGGGGTGGAGGATTTAAGCCATCTCCTGATGACGCATAGTCAGCCCATCATGAATGTTGCTGTCGAT, 1
TTATTGAACCCTTCTCTACGCAACTTCAGTTCCCACCACCAACTTTGCGGCAGTTTCATAGGATGAATGTCTAAAAGAATA, 0
TCCCTGCCTAATCCCCCGCAGGATGAGGAAGGTCAACATCGAGCCTGGCAAACTAGCGATAACGTTGTGTTGAAAATCTAA, 1
TATCCCTAAAACCACATAAAAACCGTAAATTAAATTCGAACTAGCAGGCCGAATAAGGCACACCAGGAACTCGTGGTTTTA, 0
CCTGTGGACTTACCGCTCAGGGATGAGTTTTGTTTGGCTTATCGCTGGCAAACTGTCTGAAATCGCAGCAATAAGGACTCA, 1
CGCGTCATAAATGTTTACGCAAGTGCACAATGCACCCTTTCCACTATCAACAAGGAGGAGCAGAAACTGTGTAAATCGTAC, 0
CAGACACATAAAAAAACGTCATCGCTTGCATTAGAAAGGTTTCTGGCCGACCTTATAACCATTAATTACGAAGCGCAAAAA, 1
CCCGTCCTGGTAGACGACCTAGCCTACCGAAGATGTGAGTTATTCAAAAATGTCGCTTTCCCGCGTTCCGTAGACAAACGT, 0
CGACTTTTTGCGGCTCCAGGTTACTTCCCGTAGGATTCTTGCTTTAATAGTGGGATTAATTTCCACATTAAAACAGGGATT, 1
GAGCCTGTACATAGATTTGTGTAATTGCCTGATTTTGATATGTTCAATTCAACATCAAATGAAGGTTAAATTATGGACGAC, 0
GAAAGTTAAATTACGGATCTTCATCACATAAAATAATTTTTTCGATATCTAAAATAAATCGCGAAACGCAGGGGTTTTTGG, 1
TGTTTACATTATGTTCTATTCGTCATTAACCTCTTGAGCGACAGAGAGGAGTGGGGCATTAACGTTTATGACGGGGAGAGT, 0
CTACACATTCTTGAGATGTGGTCATTGTAAACGGCAATTTTGTGGATTAAGGTCGCGGCAGCGGAGCAACATATCTTAGTT, 1
TTTGTGGGAGTCATCCACTTACGCACTTTGTTTTGCCATGCCAGCAGTTAGCTTCTGCTGTAAAACTATTCATGCAGCAAA, 0
TGCTGAACGATACCGGGATTCTGTTGTCGGAATGGCTGGTTATCCATTAAAATAGATCGGATCGATATAAGCACACAAAGG, 1
GAATGCGCAACGCGGCAACGGTGTGGAGAAGGGATAAAAAAACGGGCAAGTCAGTGACCTGCCCGTTGATTTTCAGAGAAG, 0
TGGGAATGCTCAACCTGGAAGCCGGAGGTTTTCTGCAGATTCGCCTGCCATGATGAAGTTATTCAAGCAAGCCAGGAGATC, 1
ATATTACTGATAAACCTTCCAGTGGAGGTGCGTTATGGCCGTTTTAACGATTAGCATTGACCTGACAAAAAATGAATTCCA, 0
CATCTGGATGCGTTGGTGGCAGATGAAGATCTGAGCCGTTTTATCCTATAATCGCGTTCAATCATTTTCATCATTGTTTGA, 1
CATTCGATGAATTTTAATATGTTGATTCAAAGATGAAATAAAAAAGCCCTGGCAGTTACCAGGGCTTGATTACTTTGAGCT, 0
CTGGCGGCGGAACTGGCTGCCGACTGCCATGTCATTCCTCGCGCCGGACATAACGCGCATCGGGAAAATCCCGCTGGCGTA, 1
ATCTCCAGAGGTAGGCCACGTACTTTCGAACGATGAGCGCAGTGGTCAGTTTTTTTCAGATATATTTATCTTTTTTTGGCT, 0
GTGAGCGGCGAATACTAATAACCATTTTCTCTCCTTTTAGTCATTCTTATATTCTAACGTAGTCTTTTCCTTGAAACTTTC, 1
GGCTAGTGACGCAAGGCGTCGTGCAGGACACGGATCACCGAGATGGGCATCGCCAACCAGACTGCTAATTAGCCCATGAAT, 0
TTTCCTCACCATCATTGGTCATTTTTCGGTTGACGCCCTTCGGCTTTTCCTTCATCTTTACATCTGGACGTCTAAACGGAT, 1
ATGATTTCACAATTAGAAAGACCTGCATGATGAGCTAGAGAAGAGGCTAGTGACGCAAGGCGTCGTGCAGGACACGGATCA, 0
ATCACGCCGACAGGTGCATTACACGATGTCACGGTAACGCCTGTACGGTAAACTATGCGGGTTTACGGTCAGTACCCACAT, 1
ACCATTCTTGATAAACCCATGAGACGGACTAACTTTTTCATTAAAATTAAAAAGATATGAATGAATACTGCGGATATCAAC, 0
GATTCAAAAAAAAGTGGAAATAGGGTGAAGAATTGACCTAAAATAGCCATCCAGATGTTAATCCATCCATACCGATTAACA, 1
CCGCTATACGCCTCACAGGGCTCTTAAGCACCGACGTTGACTTGTGACCTGTAAAGTACAATATCCCTGTGTTTAGGCGTT, 0
AAAGTGCTCTTCGCATAAACCTGATTGATTTAGACGTCTGGATGCCTTAACATCCATTTCATTGACGGCGTTGCCCGTTTC, 1
TGCGCAACGCGGCAACGGTGTGGAGAAGGGATAAAAAAACGGGCAAGTCAGTGACCTGCCCGTTGATTTTCAGAGAAGGGG, 0
CATTCACATGATTAGCAATAAACGTTGACAAAATGTGGCGTGGATCACTATAATGCCTGCAGATTTTACGTCCCGTCTCGG, 1
TGCTAGCCATTGTTTCATGTATTGGACCTCCTTACTTTTTATTAAAGAGATCCAATATTCACTACTCTGTCCGTATCTCTA, 0
ATCGCCCCAGCCGGGGCGATTCAATTTGCTAAACCATGTCGATTACGGATAATGAACAGCATTGCTTATCAGAGATATGCC, 1
GGCATAAACATTTTGTTTTGTGCGTGGGAACAGCCTTAAGGTGTAAAGGGGGAGGTGGAAATAGCAATGAGGAGTATCAGC, 0
TGTCGATTACGGATAATGAACAGCATTGCTTATCAGAGATATGCCCCCATATGTTGAGGCATATCCTAACGAGAATCTGAC, 1
CATTCAAACTACTTAACCTGTGACAGAGCCAACACGCAGTCTGTCACTGTCAGGAAAGTGGTAAAACTGCAACTCAATTAC, 0
CAGCAATGGGTAAAGTCTGGTTTATCGTTGGTTTAGTTGTCAGCAGGTATTATATCGCCATAGATGCTACGAATATTATTG, 1
CCCCTTACAAGGAAATGTGAACCATGGACATCAACGCGTCATAAATGTTTACGCAAGTGCACAATGCACCCTTTCCACTAT, 0
ATCTTTGATGGTCAGCCGATTTTGCATCCTGTTGTCCTGTAACGTGTTGTTTAATTATTTGAGCCTAACGTTACCCGTGCA, 1
GGGAAGGTAAGGATAAAAAAGGGTGCTGCAGGAGAATGGGATGGTTTTGCTTTATTAACAACGGGCTAAACGTGTAGTATT, 0
CCTGGTGCACATTCGGGCATGTTTTGATTGTAGCCGAAAACACCCTTCCTATACTGAGCGCACAATAAAAAATCATTTACA, 1
TCACTTTTTTACAAGGTAACCGGGTAAAAATAATTTTTATTTTTTAACTGTTTTGAGACTCATAGAGATGTCTCAAAACTA, 0
AAAATGTCGTTGCGCGCACAGTACAGCGCAACTTATTTTGTTAAAAACATGTAAATGATTTTTTATTGTGCGCTCAGTATA, 1
TTTATTAACAACGGGCTAAACGTGTAGTATTTGAGTTCACTGCCGTACAGGCAGCTTAGAAATTCACAGGTAACATACTCC, 0
TTTACCCTTACGCCAACAAAATTTACAAATCTTGATTCCTGAACTGATAGGCTACCTGGCGAAGCAGTCCGTATTCGAACC, 1
TTGAAAGCCGCGCCCAAGCCTGTACAGCTCTGGTTTGCGTTGATTATGAACCTGTCAGCCTAAAGCAAGCGGATGGACGAT, 0
AAGTATTTGACAGCACTGAATGTCAAAACAAAACCTTCACTCGCAACTAGAATAACTCCCGCTATCATCATTAACTTTATT, 1
CCATCAGCCTTTTCTTTAAAGACATATTATCTTTGTATCATTTCTGATAGTTAACATTACAAGATATAAGTAATGGACGCA, 0
GTTAATCACATGCCTAAGTAAAAATTTGACGACACGTATTGAAGTGCTTCACCATAGCCTACAGATTATTTCGGAGCGCGA, 1
AGCCAGATACGCAACTGGCTGATGCAAGCAGTCTAATGTCTTTAGATCCGCTGGCCTGCGGGCATGACAATGTCAAACAGT, 0
CATTATGTGATCAATTTCACTTGATTGAAATTATTTGTATTGTATTTGTATTATTTACAGGATGAATTTATCGGGCATAAT, 1
ATCCTCCGTTGCATACCCCTGAATACTTAAAATAGAGCGACCTGTATCAATCCCCCGCCCGTCATCCCAGCCACGAATAAA, 0
CTCACAAAGGTTAGCAATAACTGCTGGGAAAATTCCGAGTTAGTCGTTATATTGTCGCCTACATAACGTTACATTAAGGGG, 1
ACAACCTAAGGTTTTATCCTTAGAACAAAATAGGAATTGATAATCAAATCTGTCACTATTGCGCCTCTAACAGATTCATCG, 0
AAGTTGTTTTCTTGCGATTTTGTCTCTCTCTAACCCGCATAAATACTGGTAGCATCTGCATTCAACTGGATAAAATTACAG, 1
AAACGCCTTGTCCATAGACGCCCCTTCCACATGCGCCACAAGAAACCTCTATTCCAGTGACACAATTGCGCCTAATTAATT, 0
TATGCCTTGTGACTGGCTTGACAAGCTTTTCCTCAGCTCCGTAAACTCCTTTCAGTGGGAAATTGTGGGGCAAAGTGGGAA, 1
GTTTTCAATCACCTTTCCATCCACCTTATATTAAGCATGGAGGGTTTCAGTTCACGGGCTCATTAGAAAATAATCACAAGA, 0
TTCACCGTAGCAGATGATTTTTGCGCCTTGTCGCTGCTGCGTGTGGTTGGTAAAGTAAGCGGATTTTCTTTTCCGCCCCAG, 1
ACCGGGCCATAACCTGCAGTTGGGAATTGAACGCCTGACAACAGGAAATGAGCTAGAGCAGTAAACACGCGGGCTGACAAT, 0
ATATTCACAAAGATACTCGGTTTAACCTGCCGTTTAATCCGTTTTCACGTAGAATAATGCGCGCTGCGTCTCATGGGAGTG, 1
TTGGATCTGACAATAACCTTCACGAAAAAAATTAGCTTATAAAGTCTGGGGGAATTACTCTCGCCACGTTAACGAGAGTAA, 0
TGATATCACACAAAAGGCCGTCGACTGGACAGTTAACCGATTCAGTGCCAGATTTCGCAGTATCTACAAGGTCCGGCTACC, 1
CGTTGCATACCCCTGAATACTTAAAATAGAGCGACCTGTATCAATCCCCCGCCCGTCATCCCAGCCACGAATAAACTCACC, 0
TTTTTACCATCGGGGCTTTTTTTCTGTCTTTTGTACTCGTGTACTGGTACAGTGCAATGCATAACAACGCAGTCGCACTAT, 1
CAACATCAAATGAAGGTTAAATTATGGACGACAAACAATTGCAGGCTCAGGCTGCGTTCAGCAAAGCATCGCAACCGGCGA, 0
AGCCAGGCGGTGCTGGATTTACAGTTCGGTCATTCCCAGCGGGTAGGGTATGATGTAGCGACCAGTATGATCAGTCAGTTG, 1
GGACAGTCCACAAAACTGCCAACTTCCGCTTCTTGCTCTTAGCGGACATTAGCATAGGCTATTTACCATAACGCCTCATTA, 0
TTTTTCTCGCCGCCCTGCGTCAGCGTGTTTAGCAACTGTAACAAATATTAAAATAGCAGGTGTTTATCCGCACAACATGAT, 1
CATATATGTTCTGTACTCTCTTGCGCATTTTGATTGTTGACTGAGTAACCAGACAGTTGATGTGCACGATTTCCCCTCGCC, 0
CATATTCTTGTTCATATTCCGTCCTCTTGTTTATCAGCGTGTTAGATAAGCCTGGAATACATTGGGCGCTTTTTCAAGCCC, 1
TCATAAATGTTTACGCAAGTGCACAATGCACCCTTTCCACTATCAACAAGGAGGAGCAGAAACTGTGTAAATCGTACAATG, 0
ATATCGTTATTATCACTCCCTTTTACTGGCTAAACCAGAAAACTTATTTTATCATTCAAAAAATCAGGTCGGATTGACGCC, 1
CAATAGGTTATATTGTTTTAAGGTGGATGATTAAAGCATCTGCCAGCCATAAAAAAGAAGCCTCCGTTATGGAGGCTTCTA, 0
CGCCAGCAGGTGCCAACATTGAACAGTTCATTTTTGCGGGTAAAACAATATACTACCGTAACGGACTTTGTGTGGATGAGA, 1
GCATACTCTCCTCCAGGTTAACGGAGGAGAGTGCAATGAAAAACCGTGTTTATGAAAGTTTAACTACCGTGTTCAGCGTGC, 0
ACCTGGCCTGGCGGGCGCGATCCTCGACGAAGCTGACATTTATTGCGGTATTATTGCTGATGGCCTGCATGTTGATTACGC, 1
GGGTGCATCGTAAGTGGGTCGCTCCGCGCTCTTCACAAACGGCAGATGATCGCAGGCGTGATTGCGCGCTGAGCGAATAAA, 0
ACTCACAAAAGACACGCGTTTAATTTGCGATACGAATTAAATTTTCACACACTCTGTAGCAGATGATCTAACAATCTGATT, 1
TAAAACGAGGGGTTTTCCGCAGGCAGGAGAGCAAAATGCCACGCTCTGTTCGTTGATAAAAGGCCGCATAGCGGCCTTTTT, 0
AGATCGCATTATAAGCTTTCTGTATGGGGTGTTGCTTAATTGATCTGGTATAACAGGTATAAAGGTATATCGTTTATCAGA, 1
CAGGATTGTCTACTTTGAGTATAACATCCTTGTGAAATCTCCCTTTCCTCATACCGCTTGCACTATATACTGCGGGTAGGA, 0
ACAGGTTTTACCCCGATCGGGGTATGCATCTTTGACACATCCTTTAATATCTTAGCGGCTATAAAAATGGCTTATTAATTA, 1
TGAGAATGATGACGGTGATACACAGATAAGAATCAATGAGCAATGAGGGTTGCCGGGCAACCCTCATTGAATAAAACGGGA, 0
GCTACAGGTTTTACCCCGATCGGGGTATGCATCTTTGACACATCCTTTAATATCTTAGCGGCTATAAAAATGGCTTATTAA, 1
CGCTTCATCTTCCGCGTAATTTCTTTACTGTGTAGGCCAACAGGTAACGCAGAAAAAAGGCACCTTGCGGTGCCTTTCTTA, 0
TCCCCATCACTCTTGATCGTTATCAATTCCCACGCTGTTTCAGAGCGTTACCTTGCCCTTAAACATTAGCAATGTCGATTT, 1
CCGCCGCTCGCTTAAAGTGGACTTTTTAGTTTTTATCATGTGCGGTGAGAAATTCAATGTGGCGTTGAGATGCTTAAAGGT, 0
TTATCTTATCGTTTGATTTACATCAAATTGCCTTTAGCTACAGACACTAAGGTGGCAGACATCGAAACGAGTATCAGAGGT, 1
TGATGCCTGGGGGAGAAAGACCCATTAGTTAAGATTTACGCCAGGATCATCTTGAAAAAATCTTTAACCATGGTCCGGTTT, 0
TTTCTTATCTATTCTTTCAATCAGCACTTCACCCAATTCATCCTTAATTCTAATAACTGGCTATTGCGCCTTACCTCGTGT, 1
AGCAAAGTTACTGTTTTTTTCAACCTGTTCATATTTCATAAAGATCTGGCCACTGAGTGAGTTTTCAATCACCTTTCCATC, 0
AACTTGATTAACATCAATTTTGGTATGACCAATGCACCATTCATGTTATTCTCAATAGCGAAGAACATTTTCATTGCTGTA, 1
TATTACTGATAAACCTTCCAGTGGAGGTGCGTTATGGCCGTTTTAACGATTAGCATTGACCTGACAAAAAATGAATTCCAA, 0
GTTAATGTCCAAAGTAGCAACTTTGCTTGCACTAGACCGACTGGTCTACTACACTCCAACGCATGAACAAACACACCGAAC, 1
ATTTGTGTTTTGCTTTTACGCTAACAGGCATTTTCCTGCACTGATAACGAATCGTTGACACAGTAGCATCAGTTTTCTCAA, 0
ATTCAAAGCGTCATCGCATAAACCACTACATCTTGCTCCTGTTAACCCGCTATCATTACCGTTTTCCTCCAGCGGGTTTAA, 1
GGAGGGACAATTTGCTCACTGAAGCGTGAGACTCGATTAAGCGCACGAAACACAGAAATCAAAAAACCCGGTCACTTTTTT, 0
GAAATCTATAGCGCATTTTTCTCGCTTACCATTTCTCGTTGAACCTTGTAATCTGCTGGCACGCAAAATTACTTTCACATG, 1
TTGTCATTAAAACAATAGGTTATATTGTTTTAAGGTGGATGATTAAAGCATCTGCCAGCCATAAAAAAGAAGCCTCCGTTA, 0
AATTATTCCTACACTATAATCTGATTTTAACGATGATTCGTGCGGGGTAAAATAGTAAAAACGATCTATTCACCTGAAAGA, 1
TATTACGCGGACGCGTTTCTGAGGCTGCGGCACCTAAACCATCCACTGATTGTTTATATGTTTTAAAGGTTCCATAATCCG, 0
ATAAAGGTGAATTTGATTTACATCAATAAGCGGGGTTGCTGAATCGTTAAGGTAGGCGGTAATAGAAAAGAAATCGAGGCA, 1
TCAGTCTTGGGGACAAAAAAGCTCAGTATTCTCGTTGGCAACCAGATAATTTAACAGTTGATGCTGAAACGAAATAGGCAT, 0
CATAATTGATTATTTGACGTGGTTTGATGGCCTCCACGCACGTTGTGATATGTAGATGATAATCATTATCACTTTACGGGT, 1
ACTATTTACCCATATTTCATCAAAATAGAAATTAATCGTTGCATCAGTCACAATCGTGGATCTTGACGGTAATCCATGAGC, 0
TTCCTGAGTTATCCACAAAGTTATGCACTTGCAAGAGGGTCATTTTCACACTATCTTGCAGTGAATCCCAAACATACCCCC, 1
TGGCGTCTGATCATTGATTTATCCTCAAAAGCCCAACCTCATTGGTAATGAACCAGCTCCGTGAATGTCCGCTCTGGCACA, 0
CTTTATCTCAAAAGCGTTGCGCCTTTGTTGTATCGTCAGTTCAGGGTAAAATAGATTTCCGTTAACCACCTGGTCAGGACG, 1
TCTTTTTTCCGCTTTGTGTAAGTTTAACCTTATATTGATTACCAATATCAAATAAAAAGGTCCTGTAATGAGAATAATCAC, 0
ATGCACTTACAATTGATTAAAGACAACATTCACAGTGTGGTTATTTGTTACACATAGGGGCGAGCAATGTCATGACAGTGT, 1
GAAAGGCGCGCAGAGGGAAATATAAGATTGTTAACTATCCCCCTCTGGAAATACGACTTGTGAGCATAAGATAAATCTTAG, 0
CGAAATCATTCGCGTTGCATCGAGGCGGCAACTGAGTGAACTCCCATGAGCATAGATAACTATGTGAATGGGATGAGCGAA, 1
GAAGGCGATTGATCTATTTTCCTGAAACAAGGTGAATATTCAAAAACTCCTGTCAAATTGCCTTTTGCCCTGAAAAATGCA, 0
ATAGAAAGGAGTAAAAAACCACATCAATTAGCTGTATAAAAGAATTTCTACAGTGATTGTAAGGTTTTTTTTATTCCTCCC, 1
AAGGTTCCATAATCCGGGGCTGGTAATCCGGCATCGTTTGTGTTTCCTCTTTTGATAATGTCAGTGCCACTATTTACCCAT, 0
TTTGCAATTATTTGCCACAGGTAACAAAAAACCAGTCCGCGAAGTTGATAGAATCCCATCATCTCGCACGGTCAAATGTGC, 1
TACCGAATGGAAAGCGTAGCCACACGCAACAACTGAAAGCAGTTTGGCAGAAACAAAAAATCCCCGGACTCGGGGATTTAT, 0
TTTTATGCTAAAGATTGCAAGTTGCTTGTAAAAGATAAGTACACTGATCCATAATCGCTGTTGTTGAGGGTGCATGCTGCA, 1
CAATCAACGCCCGGCCCCGCTGCCGGGTTTTTGCTATGCACCACAATTACCCCAACCGGATACACAGCCGGATACAATTCC, 0
TTTTTTTCATATGCCTGACGGAGTTCACACTTGTAAGTTTTCAACTACGTTGTAGACTTTACATCGCCAGGGGTGCTCGGC, 1
ATAAAAAAGGGTGCTGCAGGAGAATGGGATGGTTTTGCTTTATTAACAACGGGCTAAACGTGTAGTATTTGAGTTCACTGC, 0
CTTAAAAGTTTTAGTATCATATTCGTGTTGGATTATTCTGCATTTTTGGGGAGAATGGACTTGCCGACTGATTAATGAGGG, 1
CAATAATACAAAATTCTTTGCATAAGAAATTTTTCTTGACAAAGACAGTGCAAGAAAGGACATGGAATCCGGAGTTAAAAA, 0
CTTTATCTTTGTAGCACTTTCACGGTAGCGAAACGTTAGTTTGAATGGAAAGATGCCTGCAGACACATAAAGACACCAAAC, 1
TACAAAATTCTTTGCATAAGAAATTTTTCTTGACAAAGACAGTGCAAGAAAGGACATGGAATCCGGAGTTAAAAACTGTTT, 0
ATATGCTTTGTAACAATTTAGGCTGAAATTCATACCAGATTTAGCTGGTGACGAACGTGAGCTTTTTTAAGAATACACGCT, 1
AAATCATCGAAGCTAATGAAGTAATATGCAAAAATAATTAGTCCTTACAAGGAGCAAAGTTCCATAATCTCCCCCCTCCCC, 0
TCATCTCGTTGATTCCCTTTGTCTGTTTGATAATGCGCACATTGGGTATAACGTGATCATATCAACAGAATCAATAATGTT, 1
GATCTATTTTCCTGAAACAAGGTGAATATTCAAAAACTCCTGTCAAATTGCCTTTTGCCCTGAAAAATGCATAGTCAAATA, 0
ATACCCAATGCTGGTTGAGCATTTGTTGAAAAAATTTTCCCCCGTTTTGACTAAAATGCGCCAGGATTGATGGAATCATTA, 1
ATATGAAGTCTGGACATAAACCTGAAGAAGGCATACGAGGTTGAAAATAGCGTTTAGGACAACCTGACTTAACCCCGTTCC, 0
GCCGGATTTTATTCGGAATATCCTGCTTATCCTCGTGCTGTTTCTCACGTAGTCTATAATTTCCTTTTTAAGCCCACAGGA, 1
CCAGTTGCTGTAAGACAATGCAGTGATACAGGGTATAGTGCCATTAACCACAGAAACAGCACTGTTGTCCTGTATTAAGCA, 0
ATCCGTCACAGTTCAAACATACAAAATTTGTGATTTTACTTAACTATTGTGTAACTTTCATAAAACAATGTGATTCGTGTT, 1
GAAAGGGAAAATTCTGGGGCAAAAAAAGCCCGCCAGTTACGGCGGGAAACCTCATCCTATGGGAGAACAATGAATAATGAA, 0
GGCCCTGGTGGGGTAAAGCGCCAGGGCCAGAAGTCGATACGACCTGTGCTATGATTCATAAATCACAACAATAACAACAGA, 1
GCACATTCTTGCATTCGACGTGCTGCGCCTTTATTTATCACCAGCAGGAAACGCCTTGTCCATAGACGCCCCTTCCACATG, 0
TGGCAGTGCTGCTACGGATAAATCATTGCCCCCACCAATGTGACTGATAAAATGCCAGACAGCACAACATCAATTTATCAG, 1
ATAATTTCTTAAAGAGTGTTCCATTCGGGGCACTCTTTTTTACATTCCCTCTACAGAACTAGCCCTTCTCTCACAGAAAAT, 0
GATTTAACCTTTTGAGAACATTTTCCACACCTAAAATGCTATTTCTGCGATAATAGCAACCGTTTCGTGACAGGAATCACG, 1
GAAACTGGGTATGTTTTGTCTGCCTGCTCTGGGATCGCTGGGGCGGGCATTTTTTTGCCTATTTTGCATTGTTGGTTAGCA, 0
CCTGTCTTGTGTTGACAACATTTTCTGCTAACCCTGTGACCTGCAATACTGTTTTGCGGGTGATCGACAAGGAGACTTAAC, 1
AAGGATGCCATTCGATGAATTTTAATATGTTGATTCAAAGATGAAATAAAAAAGCCCTGGCAGTTACCAGGGCTTGATTAC, 0
GAAGTCAACCTGTTGCTGCAAAAAGCAGCACAAGGTGCATTTCATGGTATAGTTGACTATACGGAATTGCCGTTGGTCTCT, 1
TTAAGCCAGTCACAATCTACCAACTTTATAGTATCACACAAACAACACATCCATTATGTTAAAGAGCACTTAATCCATTGA, 0
CCCGTTTAACCGTGTGGATTGTGTCTTGCGACGATGGGCACTAAATGTTAAAAGGTGCCCCTCAACAAAAAAGACACACAG, 1
GAAAGCGACGTAACCAGGCCCGAGGTAATCTGAAAAAGGTGCAATCTTTTGCACCTTTAACAGGTTAGCTCGGGCTAACAT, 0
ATCGAATTCCCGTTAACTCTTCATCTGTTAGTCACTTTTAATTAACCAAATCGTCACAATAATCCGCCACGATGGAGCCAC, 1
ATTACTGGGAAGCCTTAACGCCATTATATTTATTTAATTGATGACATTAGCATAATCATTCACTAAGTTAATTTATATAGT, 0
TGAAGATATGTGCGACGAGCTTTTCATAAATCTGTCATAAATCTGACGCATAATGACGTCGCATTAATGATCGCAACCTAT, 1
TGAGAGCTGTAACTCTCGCTTTTCTTATTTCCCTTGCATAAAAAAGCCAACCCGCAGGTTGGCTTTTCTCGTTCAGGCTGG, 0
GCACACAGCTTTTTTCATCACTGTCATCACTCTGTCATCTTTCCAGTAGAAACTAATGTCACTGAAATGGTGTTTTATAGT, 1
AGCCACGGATATATCCGTGGCTTTCGAATATTTTACTGTGCGTATTATTCAGTTATTTCGTACTGAACAGAATCAAGCGTA, 0
AAAGGTGGCATATGGTGTGATCGGGGTTCAATAAATTGCGAAACAAGGTATACTCCAGCAGTTCCTGAAGATGTTTATTGT, 1
CTAAAATCGCGTTTTCCTGCAGACGCACACGTTTGCGTATCATATCAGAAAAAAGGGCCGGATGATTCCAGCCCTGTATTT, 0
GAGTGGCCCCTTTTTTCAAGCTGACGGCAGCAATTCACTGGAAACTAATGTATTGTTGCTATGAATGATCTTCCGTTGCAG, 1
TCGTGGATCTTGACGGTAATCCATGAGCATGATCCTCCGTTGCATACCCCTGAATACTTAAAATAGAGCGACCTGTATCAA, 0
ATTTTCAGTACGTTATAGGGCGTTTGTTACTAATTTATTTTAACGGAGTAACATTTAGCTCGTACATGAGCAGCTTGTGTG, 1
GAAATATAAGATTGTTAACTATCCCCCTCTGGAAATACGACTTGTGAGCATAAGATAAATCTTAGCAAAATACAAATTAAA, 0
GGGCAGTAATGACTGTATAAAACCACAGCCAATCAAACGAAACCAGGCTATACTCAAGCCTGGTTTTTTGATGGATTTTCA, 1
GCAATTACGCATAGTTTCCCGATAAAGACGCGATAGCGACATCCCGCATAAGGCATTTTTCTCTTTATCTTTGTACGGTAC, 0
AGATACGTAAAATTAGGTAAAGGGATGGCCTTGTTCTTGAAGGCTATTTAGAATCTCTTCACTTGCTTTTTTTCTGCTCTG, 1
AACGTTTCAACGCAGCATCGCAATCCTTTCCCTGGGTGAGCGATGCTGCCGATGGCGCAGACTTAAGATCCCCGGTCTTAC, 0
CATTTTAAGAGGTGATTTTGATCACGGAATAAAAAGTGATCGTCAGGTTACATATATTTCAGATACGTAAAATTAGGTAAA, 1
TTGTTTTGCCATGCCAGCAGTTAGCTTCTGCTGTAAAACTATTCATGCAGCAAACCTGCACTTCACCACAATGGTTAGCAT, 0
GTTTAAATGTTTTATTGCAATCGGTTGCTAAATTGCATTTTAAGAGGTGATTTTGATCACGGAATAAAAAGTGATCGTCAG, 1
ATTATCAACAGGTAACTCTCAATCTTTAAAAAACGTCTGTGTTTTTAAATGTGATAAACCTTATACCTTGAGTACATGGAG, 0
GGCGCATCTACTGATGTGCCTTTTTTATTTGTATTCGGTGACTTTCTGCGTCTTGTGGGCTGACAATTGCCCCCGTTTCTT, 1
TATTATCTTTGTATCATTTCTGATAGTTAACATTACAAGATATAAGTAATGGACGCACTCCCAATTAGTCTATTTAAATCG, 0
TATATTTGCTTGAACGATTCACCGTTTTTTTCATCCGGTTAAATATGCAAAGATAAATGCGCAGAAATGTGTTTCTCAAAC, 1
ACGGATCACCGAGATGGGCATCGCCAACCAGACTGCTAATTAGCCCATGAATAACAATCAGAAAGGACCATAACAGACCCG, 0
AGGCATTTTGCTATTAAGGGATTGACGAGGGCGTATCTGCGCAGTAAGATGCGCCCCGCATTCGGTGATTGGCGCAGCCTG, 1
GCTTTATTAACAACGGGCTAAACGTGTAGTATTTGAGTTCACTGCCGTACAGGCAGCTTAGAAATTCACAGGTAACATACT, 0
ATCAGTTAGCGAAATATCTTACTTGCAATCGGTGTGGAAAACGGTAGTATTAGCAGCCACGAGTCGGCACGTAGCGCAGCC, 1
GGGCAAAAAAAGCCCGCCAGTTACGGCGGGAAACCTCATCCTATGGGAGAACAATGAATAATGAAATTGCGGGGTTATCAT, 0
AACCGCGTTAAATTCACGCCCTTCTCTTTTGACATTTCTTTTGCACTGGTAAACTAAATCACTTTTTTTTGTCCCAGGCTC, 1
CGGCACCATTGCATTTCAGCCAGCCTGTTGGCGGAGTGGCTGAAGGCCACGGAACCGGGACACCAACAGGTAATGCAGAGC, 0
TTTGTGGTGATCTACACTGATACTCTGTTGCATTATTCGCCTGAAACCACAATATTCAGGCGTTTTTTCGCTATCTTTGAC, 1
TGTTTGTATTAAGATATCGGTAATCTTTTGATGGTTGGAAGCCCGTCCTGGTAGACGACCTAGCCTACCGAAGATGTGAGT, 0
TTCATGCCACATTTGCCATCAGGGGTTGCCTCAGATTCTCAGTATGTTAGGGTAGAAAAAAGTGACTATTTCCATTGGGTA, 1
ATAGCCCTCGCCGCTTCCCTCTACAGGAATGGCGAAGGGCTGTCGGTTTCGACATGGTTGGCCATCGTATGATGGCCTTTT, 0
TTTCAGGCAATGTTTCACCGCGTTTCATTGCAACAATTATGAAACAAGACTAAACCCAATATTCGGTTTCTTAACTTTGCG, 1
TTAGAAGTCTCAGCAAAACACCGACCAGACGGTGAGGAGACATAAAAGGATACGCAAAGGAGCCGCGGCTCCTGGTAACAT, 0
TCGCAAGAAAACGTTTTCGCGAGGTTGATGCGGTGCTTTCCTGGCTGTTAGAATACGCCCCGTCGCGCCTGACTGGGACAG, 1
AATTCAAGCGCAGTGCCCAGCCATCCCGATACTGCTGCTTTCACCAAATCCTTAGTGCTTCTTTCGTGTTTTTCTATTGTC, 0
TGAACAAAACATACACAAAAAATATAGATCTCCGTCACATTTTTGCGTTATACAGGAAGCTCGCCACTGTGAAGGAGGTAC, 1
ACTGATTACCCTACAGACTTACTGGTCAATCAAACTGATATTTGGTTGACCAGTTTTCGTTTTTTTGCCCACCTGTACGTG, 0
TATCTTTTTGATTTATAAAGATCTGATTGAAGAATCAACAGCAACATGCCAGGATGAGTTAGCGAATTACACTAACAAGTG, 1
AACTGACAACCCATGATCAATTATGAATTGCAACTATTTCTGTAGTCACTTTTGTGGGGACAGTCCACAAAACTGCCAACT, 0
AAAGATCTGATTGAAGAATCAACAGCAACATGCCAGGATGAGTTAGCGAATTACACTAACAAGTGGCGAATTTCATCATGG, 1
CGAGTCTTTTCCTCCTGAAAATACCGATACCGCCTGGCAAACTGCGAAAGAGAACTAGCCGGTAGCCCGGCAGAAATCATC, 0
CAAAGCGAGAAAAAATACCCATAATGTTGTCCTCTTGATTTCTGCGTTCAGGATTGTCCTGCTGAACTGTTAATACAATTT, 1
TCATGTATTTTACCTAAGACGACAAAAACCTTTTAACAGGGAGTGATATTGATCTTCACTCTGTCATATCTCCGGTAATAT, 0
TATCTGCATTTGATACGCAGTTTTTTGTCAAGCGGGGCCGCAACCAGTAAACTACGCGCCAGTTATGTACACACTCAGGAC, 1
TAACAGGGAGTGATATTGATCTTCACTCTGTCATATCTCCGGTAATATGGCGTCAGGCTTCATCATCAGAAAGGGGGCCTG, 0
CAAAGCTGAATCGATTTTATGATTTGGTTCAATTCTTCCTTTAGCGGCATAATGTTTAATGACGTACGAAACGTCAGCGGT, 1
TTATAGGTTAAAAACATTGCTTTTTATATTCTGATGCAGATAGTCAGTGAGTATATCGCGCTACTTCAGGATGATGTAGAT, 0
TCAAACTTTCGCCCCTCCTGGCATTGATTCAGCCTGTCGGAACTGGTATTTAACCAGACTAATTATTTTGATGCGCGAAAT, 1
CTTCTGTAAATATCCTGGTATTACCAATGCCAGGATATTTACAGTGAAAAAGACAGGCATCCATTCCTGAAAACGGGTTCC, 0
GGTCATTTTTGAGTGCAAAAAGTGCTGTAACTCTGAAAAAGCGATGGTAGAATCCATTTTTAAGCAAACGGTGATTTTGAA, 1
CGCACCGCCCAGACTGACTCAGCGCGTTTCTGGCATATCCCCGGTAAAACAAGTAACAAACCACCCGAAAATGAACACCAG, 0
TTAGCAAGTAAAAATACAGGGCTGGAATCATCCGGCCCTTTTTTCTGATATGATACGCAAACGTGTGCGTCTGCAGGAAAA, 1
GATGAGCTAGAGAAGAGGCTAGTGACGCAAGGCGTCGTGCAGGACACGGATCACCGAGATGGGCATCGCCAACCAGACTGC, 0
GCTGATTTCACAGCCACGCAACCGTTTTCCTTGCTCTCTTTCCGTGCTATTCTCTGTGCCCTCTAAAGCCGAGAGTTGTGC, 1
ATACATATATGTTCTGTACTCTCTTGCGCATTTTGATTGTTGACTGAGTAACCAGACAGTTGATGTGCACGATTTCCCCTC, 0
GTGATTTTATTTCCACGCAAACGGTTTCGTCAGCGCATCAGATTCTTTATAATGACGCCCGTTTCCCCCCCTTGGGTACAC, 1
AGCATTGACCTGACAAAAAATGAATTCCAAATCCACGGTCTGGGTAGGAACAGAAAAATCTAAGCTCAGAAAACGGATTAA, 0
ATAATGATAAGTGTTTTTACCACTTCCCCTTTTCGTCAAGATCGGCCAAAATTCCACGCTTACACTATTTGCGTACTGGCC, 1
CCGCTTGAGACATTGTTTCCATATGTACGCGGGCGAATAAATAGAGGAATCTGATTACTTCCTTCATGGGGATGCTGAAAA, 0
TTGCTACGCATGTCACATTTAACATGGTTGCACAAAGTTGCAACATCATGGATATTTCACGATAACGTTAAGTTGCACCTT, 1
AAGCTTCCTGTCAGATCCATAGCGAATCAAGTGCTGAATGTCACAGTATCGAACAGAAAACAGTGACGATCTAACCCTTCA, 0
GAGTGCAACCTGATGAAAAATAGTGTCGCTGAGCACTAAAATTTAATGTAAATGGTGTGTTAAATCGATTGTGAATAACCA, 1
ACCGCTAAAATCGCGTTTTCCTGCAGACGCACACGTTTGCGTATCATATCAGAAAAAAGGGCCGGATGATTCCAGCCCTGT, 0
CGCATTCGCGCCCTTTATTTTTCGTGCAAAGGAAAACGTTTCCGCTTATCCTTTGTGTCCGGCAAAAACATCCCTTCAGCC, 1
TGCATAGTGGTTAAGTATAAAAAACAGCAAAGTTACTGTTTTTTTCAACCTGTTCATATTTCATAAAGATCTGGCCACTGA, 0
ACGTTTGCGTTTTTTTTGCCGCAGGTCAATTCCCTTTTGGTCCGAACTCGCACATAATACGCCCCCGGTTTGCACACCGGG, 1
CAGAAGGTTTATATAGTTAGAAGCAAGGTTGTGCTTCTAAAGGAAGTGGCTTGAGGGAGCCACTTATATGTTGGGGAGGCA, 0
AGGGAAAAAAATAAAATTTAGTGCTGTACAGAGCGCGTTACAACACGGTTTACTGGCAGCAAATACGGTTATCGCAGGGAT, 1
GGTTTATGCGGTGCGCGTTTTTCACCCTTGTGCCAGATTATTATATTGGCAATTGCCTGCTGTTCGAGCCCGCAAGTGAAG, 0
TTAATGTCTGTTTCCGAGCATTTAACAAGATAGTCCTTAACAACTTCTTAAGGGAAAAAAATAAAATTTAGTGCTGTACAG, 1
CGGATATCAACATGGCCAATCACATTCAAGGACAAGGCAGGCATCAGGTGACATTGCTCCCTGATGCACTCGATGATTTTG, 0
ATCACATTTCCGTAACGTCACGATGGTTTTCCCAACTCAGTCAGGATTAAACTGTGGGTCAGCGAAACGTTTCGCTGATGG, 1
TCCGCCGCTCGCTTAAAGTGGACTTTTTAGTTTTTATCATGTGCGGTGAGAAATTCAATGTGGCGTTGAGATGCTTAAAGG, 0
CTCACTCACATATCGCAACATTTACTTTACTTTAAGACAATTCCAGGCAAATTATACAACACTTTACGGGATAGTAAGTCC, 1
TATAACAGAAGGTTTATATAGTTAGAAGCAAGGTTGTGCTTCTAAAGGAAGTGGCTTGAGGGAGCCACTTATATGTTGGGG, 0
TGCGAACGTCATATAGCCGCCTGTGTTGTAATGACAACGTTTCGCGGCTATTCTTGAGTGGTCTAGAGTCAAGATTAGCCC, 1
CGGAGGCAACGTCTTCTGGGTGCAAAAAAATCATCCATCCGGCTGGTCAGCAACTGTAGTTGTTAATGTGACAGAGCCATT, 0
AAGAGTAAAAGCTTGTAAGCGGCGCCACCAAAATCATCGTGAAATGATATCCTTCGTCATTCGTAATGTTTTCCGGATGAT, 1
CCGATAAAGACGCGATAGCGACATCCCGCATAAGGCATTTTTCTCTTTATCTTTGTACGGTACTTCATGGAACAGAGTTTT, 0
GTGTTATGCAGCAAATTATAAAACTGGAACCTATTCGTATAGTTTATGTATCCTGTAACCCTGCAACGCTGGCTCGGGATA, 1
ATAGTTCAACAGATTTCGAATATTCTGAAGCAAACTTGAACTTATCATCAGGCGAAGGCCTCTCCTCGCGAGAGGCTTTTT, 0
TTTTCGCATTCTGAAGGCCTGGATCTGTATCTCGCCCCCGATAGTGAGATACTCGAAACCGTCTCTGGTGAGATGCCCTGG, 1
ACGGCCGCGTTCCTTTTTTGACTCAATTATTGAACCCTTCTCTACGCAACTTCAGTTCCCACCACCAACTTTGCGGCAGTT, 0
CGACTACTTTCTGACTTCCTTCGTGACTTGCCCTAAGCATGTTGTAGTGCGATACTTGTAATGACATTTGTAATTACAAGA, 1
TGCACCACAATTACCCCAACCGGATACACAGCCGGATACAATTCCACCAGCACCCAGCCACCCAGCGCCACCGCTGGCGAA, 0
ATCCTTGCACCTCTATGTAAAGGGCTGAAGGGATTCGGATGTGATGGTATGATTACAGACATTCGTGTCTGAGATTGTCTC, 1
TTGATTAAAAAGGTAAATATTTAAAATAACTCTATACAAACTAAAATCTACCAAACTTTACCGCAATAATTTTCACTCCAG, 0
GCCCATTTTCCTGTCAGTAACGAGAAGGTCGCGAATTCAGGCGCTTTTTAGACTGGTCGTAATGAAATTCAGCAGGATCAC, 1
TGTGTAAATCGTACAATGGTAAGACTTATCAAAAATACAGGTTAATTTTGGTATTTAAACCTTTTTTACTTGTTAGTATGA, 0
CGTGAACGATCGACGCGTCGTGATTAGGTGAACCCCTTCTCGTTATGGCAAAATAAGCCAATACAGAACCAGCATTATCTG, 1
AAGTATTTGTTCCGCGCTTCAAGCAGTGCGTCTCTGTCCTGGCGAAACGCCCGACAATAACGTTTCAAATGCAGGAAATAA, 0
TGAAAACGCCAGTTCCAGGAAAAATTGACAGATTTGTGCCATTCCGTGAACGATCGACGCGTCGTGATTAGGTGAACCCCT, 1
GTGCTGGCAACGATCTGTCATGCTTGATGAAAACGGAATTGAACCTGTCATTACCAGGTAGATAAAAAGCCTGTTCAATTT, 0
TTCTGATTTCGGTACTCAATCGCCGGTTAACCTTGACCGCTGTACAAGGTATACTCGGACGATTTTCACTGTTTTGAGCCA, 1
CACTATTGCGCCTCTAACAGATTCATCGTGCTGTACCCTACATACAGCCGAACTATAAAAAGAAAGGGCTTCCCAGGTGGA, 0
CTGGAGCGATCATATCCGCCGAACAATCATTAAAGAAAGCCGCCCATTTATTCTGGATTATTTGCACAAACAGGGTTGGGC, 1
AAGAGTTACCCCATATTTAAATACACCACGTTTCCTCCTGTGCCGTATTTGTGCCATTGTAACCTTGGCAATTCATCAAAA, 0
TTCAAATCCGGCCCCCGCAACCACTTTCCCTTAGAGTCCTTTTTCAAATATACTGTGAAGACTTCGGCCTTCGTAGTGGGA, 1
GCAAAGTTACTGTTTTTTTCAACCTGTTCATATTTCATAAAGATCTGGCCACTGAGTGAGTTTTCAATCACCTTTCCATCC, 0
GGTGCTGTTTTTGTTTAGTACTCAGATTCATCGTATTTTTTGCTTACGTTGGGATTGAAAACGGGTCATTCTACCGCCATC, 1
GAGATAACTGGTCTAATTCCGCAGCCGTTTTTCAAAAAAAAGCCCCCTGCGAAGGGGGCAAAGCAAACTATGGCAATGTTT, 0
AACCAATGGGCTGACCGTCATTCTGTTGAGCGCGCTACCGTTCAGGCGATACAATGGCTGACCCGAGCACCCGATCGCTTT, 1
CTGTAGTTGAGTGGACCCGCTGGTTATCGTGAAACGAAGCGTCTCTCCTCAAAACTGGATTTGCGGAACGATGAACGAAGC, 0
AATCGCGTTGGGTGAGACATATTAACCTTGCCGCGTCAGACAGATTCGCGTAAAACTGTCAGCCGCTCTAATGGCCACCAA, 1
CTTATAGCAAGCGCGTTTAATATAACGCCACCTTCAACTTTATTTTTCTCATGCTAAATAAAGAACCTGTCTGTTTGATAT, 0
ATGAGATAAATCTCCCGTGGCTAACGACATCCCCCGTCGTTGTGTATAGAATATTCCCCCGAAGTTTAAGGTTGGCACCTC, 1
CAGTCTAATGTCTTTAGATCCGCTGGCCTGCGGGCATGACAATGTCAAACAGTCAAAGATTGTGGCGTTGACGGTCAGTCT, 0
GGGTGATAAATGGTAAAAGTCATCTTGCTATAACAAGGCTTGCAGTGGAATAATGAGGCCGTTTCCGTGTCCATCCTTGTT, 1
CCTGCCGTCAGGTGTTTGTGCACCGGGCCATAACCTGCAGTTGGGAATTGAACGCCTGACAACAGGAAATGAGCTAGAGCA, 0
TCACCAGCAAGAAGTGAAAAAACTGTGAGTAAGCGGGTGATAAATGGTAAAAGTCATCTTGCTATAACAAGGCTTGCAGTG, 1
ATCGCGGATGGACGAAATTGCTTGATACACCCGCTTATCAGTTTTACATGGAAGCTCTGATGCATTGAGTCTGGACAGTTT, 0
CGATTCTAATTAGCCAACAGGATTCGCGCCACTCATTTTTCTATGCTTATATTTACTTTTGCACCTTATTACTTCACTGCG, 1
CCCGCATAAGGCATTTTTCTCTTTATCTTTGTACGGTACTTCATGGAACAGAGTTTTTGACCTTGCGAATCGTGATGTCTG, 0
TGGATGGTGAGTGTCTTTAACGCTATTGCGCTGTCAGATGTAACTCTGTAAAACAGATCAGGAAGGCGTAATTCATCGATT, 1
CCGGATCGGAGGCAACGTCTTCTGGGTGCAAAAAAATCATCCATCCGGCTGGTCAGCAACTGTAGTTGTTAATGTGACAGA, 0
AGAGCGGCGTTTCTCGCCCTGTTCCGCAGCTAAAACGCACGACCATGCGTATACTTATAGGGTTGCTGGTGCAAAATCCAG, 1
GGAATTACCGAATGGAAAGCGTAGCCACACGCAACAACTGAAAGCAGTTTGGCAGAAACAAAAAATCCCCGGACTCGGGGA, 0
ACTTGTCTCTCCCAGCCAGGTCTGACCACCGGGCAACTTTTAGAGCACTATCGTGGTACAAATAATGCTGCCACCCTTGAA, 1
ACAGAGCCAACACGCAGTCTGTCACTGTCAGGAAAGTGGTAAAACTGCAACTCAATTACTGCAATGCCCTCGTAATTAAGT, 0
TTTATTCACAAGCTTGCATTGAACTTGTGGATAAAATCACGGTCTGATAAAACAGTGAATGATAACCTCGTTGCTCTTAAG, 1
GCAATTTAACCAATTAAATTCTAAAATAATCACGAAAAAAATTTTACTTCCGCCTCATGCGGCGAATGTGGGAATTGCCCA, 0
TGCATTGAACTTGTGGATAAAATCACGGTCTGATAAAACAGTGAATGATAACCTCGTTGCTCTTAAGCTCTGGCACAGTTG, 1
CTGGAAGTAGAGTATTAATTATATTACTGGGAAGCCTTAACGCCATTATATTTATTTAATTGATGACATTAGCATAATCAT, 0
CGCCTACAGAAATCTTACAAGACGAACACGTTAAGCGTGTATACCTTGGGGAAGACTTCAGACTCTGATAGGGTAGAAGTT, 1
GCGTCATAAATGTTTACGCAAGTGCACAATGCACCCTTTCCACTATCAACAAGGAGGAGCAGAAACTGTGTAAATCGTACA, 0
GCCTGCACAAAATTCCACCGTTGCTGTTGCGTCGCAACCGACAATTACGTATTCTGAGTCTTCGGGTGAACAGAGTGCTAA, 1
GTTTACAAAGTAGAAAACGAAAGCGCCATCAATGTGCTGAGAACAAGATTGCCTGATGCGCTGGGCAACAAAACCTGTTGA, 0
AGGCTGTTTACTTTACTAGCAATACGCTTGCGTTCGGTGGTTAAGTATGTATAATGCGCGGGCTTGTCGTAGTTGACAGCA, 1
GGTGTGAGATGCTTTACGTCTTCCAAGCCCCCTTCCTTGCCGTAAATGGAAAGATACATCTAATTATAGAATTTATATGTT, 0
AAGGCTGATTTTTTCGCATATTTTTCTTGCAAAGTTGGGTTGAGCTGGCTAGATTAGCCAGCCAATCTTTTGTATGTCTGT, 1
GACAGGGTGAGCAGGGCACTTTTATCCTGTCAGTTCGTTTTACGCACTTCTTCCGGGCTATATACCCTTCTCGGCAGTTTT, 0
ATGCGGGTTGATGTAAAACTTTGTTCGCCCCTGGAGAAAGCCTCGTGTATACTCCTCACCCTTATAAAAGTCCCTTTCAAA, 1
AGTGGTTTTCGAGGTAAAGGACAGCCATGACGATAATCGCCGCCATAATCAGAAATCCTATCAGGATGTAAAATGCTTCTG, 0
AAAGTCCCTTTCAAAAAAGGCCGCGGTGCTTTACAAAGCAGCAGCAATTGCAGTAAAATTCCGCACCATTTTGAAATAAGC, 1
AATTATGGACTTTGTCCCGCGGCTTTAATCTGACGGCCGCGTTCCTTTTTTGACTCAATTATTGAACCCTTCTCTACGCAA, 0
TCAATTATACGATCCATAGCTCTTGCACTACCTTTGCATCACTGGCATGTTTAACATGGTTTTTACATTTCTCACTGAGCA, 1
GGGAGATAACTGGTCTAATTCCGCAGCCGTTTTTCAAAAAAAAGCCCCCTGCGAAGGGGGCAAAGCAAACTATGGCAATGT, 0
GTCTGATCGATATGCTGGAAGATTGCGACGACGTGCAGGAAGTTTACCATAACGGTGAAATCTCTGATGAGGTCGCAGCGA, 1
CAGCTGGTGTAAGTAAATTCTATCAACGAAGATCAATCTTATCTACTGACCAAAAAGGCCTGATAGGGCTTCGCTCACTAT, 0
AGATGGACGTATGGGCAAGGATTATGGTTTTATTTATCATACAAATAAATATAATAGGCGCTTCCGATGTAGACCCGTATT, 1
CGAATAAACTCACCACGTAAATCAGGCAATTTATTTGTCGGATAAGCCTTTGCCAGTTCCGGGTATTCTTCAGCAGAAAAA, 0
ATCGTCGCGACAAGACCACCGGTCGTATGGCAAGTTTCATTTGGCTGATATAACCTAAAGAATCAAGACGATCCGGTACGC, 1
CCTAAAGTTACACACATTTGCTGTGTAAAACGAGGGGTTTTCCGCAGGCAGGAGAGCAAAATGCCACGCTCTGTTCGTTGA, 0
CCACGGCCTGACGCCAGTCGGTGGCTTTACGTTGTGCCTGTACCCATTTAATATCGTTAATCATCCGTCGTTGACTCCATG, 1
CTCCCCCAAAGTTAAGGTGGGGGAGATAGATTAGTTGTACATTACCACGATTTTGACTCGGCTCATTATTTGCCCGCTTGA, 0
TATTGATTTCCGTGGCGCAGAAAAAAGCAAATGGCACATCTGTTTGGGTATAATCGCGCCCATGCTTTTTCGCCAGGGAAC, 1
CGTTAAAATGAAATATAAGAGACGGTCAACGGGTGAAGAAAAAGTTCAAAAATTCGCTGTGGAGCAGGAAGGGAATTACCG, 0
GCCCTTAAATTCTCTTTTACTTTTGATTTACAGAGTAAAGCGTTGGGATAATCTATCTTCCAAGTAGATTATTGTATTTGA, 1
CCTTTTAACAGGGAGTGATATTGATCTTCACTCTGTCATATCTCCGGTAATATGGCGTCAGGCTTCATCATCAGAAAGGGG, 0
AGGTTTCGAGCAAGCTTCCGCGATTATGGGCAGCTTCTTCGTCAAATTTATCATGTGGGGCATCCTTACCGCTCTGGCGTA, 1
TTCCCTCTACAGAACTAGCCCTTCTCTCACAGAAAATGAATAAATAAAAATGCGGCACCGCCAGAATCGCGTTCGATGTGA, 0
GATACAATGCGATAAAATTGCCCTTGCGAAGGTCATTCGCTTTGGTTAGTATTCACACCCGCTTCAGTGGGAAAGATTAAA, 1
ACGCAGCACATTCTTGCATTCGACGTGCTGCGCCTTTATTTATCACCAGCAGGAAACGCCTTGTCCATAGACGCCCCTTCC, 0
GTTGATACAATGCGATAAAATTGCCCTTGCGAAGGTCATTCGCTTTGGTTAGTATTCACACCCGCTTCAGTGGGAAAGATT, 1
GTTGAACATGAAGGTTCAGCCTTACTCTTTCCTGCTAACCATTCACCACTCAACAACCAGCTAACCGTCAGGAATACCAGG, 0
GTGTCACGCTTTTACCAGGCAATTGTCGATTGCTCTAAATAAATCCTCTAAACCAGCATATTCATCCAAGAATTACCTTTG, 1
CTGCTGTTCGAGCCCGCAAGTGAAGAGATATTACCTTGATCTCATTTGTTTTTTGTTGTCTACTCTGAGAACGAACAAGGA, 0
TTACTCATTGCGATGTGTGTCACTGAATGATAAAACCGATAGCCACAGGAATAATGTATTACCTGTGGTCGCAATCGATTG, 1
ATGTAACAGCTGGTGTAAGTAAATTCTATCAACGAAGATCAATCTTATCTACTGACCAAAAAGGCCTGATAGGGCTTCGCT, 0
CAAAATTGCACGGACAGGGACTGTTAAAATGCCAAATTTCCTGGCATCATGGCAACCATCTGAACGGAGAGATGCCGGAGC, 1
CGGGCTCATTAGAAAATAATCACAAGATAACCACTATCAAAATTAGCTCATTTTTAATGCGACTCTAATAATTTTCATCTT, 0
CAATAATTATCATTAAAATTCTTCTTGACCGTTTTACTCCAACTCCCTATAGTAGCGCCCCGTTGCCACCCATGAGGTTTG, 1
AGTGCTGAATGTCACAGTATCGAACAGAAAACAGTGACGATCTAACCCTTCAAGAATATTCTACGATTGTTCTGTTTAGGA, 0
GCGATTTTTTCAAAAAGTTTGTTGACCTCAGGTCATGATTTCCCTAAATTAGCGCCCGTTCCAGCAAGACAGGAACGACAA, 1
GATGTAGATCCGAAGAACGCTACAGAAGAGAGGCATTGTTGCTGGCAAATAGAAGAAGTATCGGGTTTTGTTACCCCTGAA, 0
ACCCTTTACGCCTCCTCGTTTGCCCGTGGACGCACACGCTACACGCCGCTAAAACGCTGGGCGCTAACGCAATAACAAGGA, 1
TGTGGAGCAGGAAGGGAATTACCGAATGGAAAGCGTAGCCACACGCAACAACTGAAAGCAGTTTGGCAGAAACAAAAAATC, 0
AACTGACGCATGGGGCACCCCCTTGCTTCATCGTTAGGAATTATTGACTTAATATAGGGAAAATAAAATTGCTGTCTTTTG, 1
CAATGCACCCTTTCCACTATCAACAAGGAGGAGCAGAAACTGTGTAAATCGTACAATGGTAAGACTTATCAAAAATACAGG, 0
TATCAGGCATATCACCTCAGAATCAGATGAAAACTATAAAGAAATATCTATTATGGTTTTAATATTTGTTGATAAGGATAG, 1
GAATGAATACTGCGGATATCAACATGGCCAATCACATTCAAGGACAAGGCAGGCATCAGGTGACATTGCTCCCTGATGCAC, 0
ACATCAGCGGAAGTGGCAGCAACATATTGCCAATCACTTTTTTCAGTGTAAAAAGCATCCTTTCTGGTTCCTTTTTTAACC, 1
TGTGACCTGTAAAGTACAATATCCCTGTGTTTAGGCGTTATACATCGTCGCAAATATGATGAAGGCTAATGCTGTCGGTTT, 0
AGCCCCCACGTCCATTAATAATGCATTTGCATTACCTTAGTTCAAGCTTATAATTTGAGCAGAAAACAGGCTGTAAAAGGA, 1
GTTCCTTTTTTGACTCAATTATTGAACCCTTCTCTACGCAACTTCAGTTCCCACCACCAACTTTGCGGCAGTTTCATAGGA, 0
TACTTTCGCTGCAATAACATCTCTGCGAGACGGCTTAACATGCCTGTTGTAAACTGTGAGCCAAAGCGTTGTTTAACCAAG, 1
AATGGCCTTTCTTATGGCTGGAAAGGCCTGATTTGTTTGTATTAAGATATCGGTAATCTTTTGATGGTTGGAAGCCCGTCC, 0
TCTGCCTCTTTTCAGTGTTCAGTTCGTTAATTCATCTGTTGGGGAGTATAATTCCTCAAGTTAACTTGAGGTAAAGCGATT, 1
TTCCTTCCTCGGGAGATAACTGGTCTAATTCCGCAGCCGTTTTTCAAAAAAAAGCCCCCTGCGAAGGGGGCAAAGCAAACT, 0
TAATTTCTTTTCCATAAATCGCTTTACCTCAAGTTAACTTGAGGAATTATACTCCCCAACAGATGAATTAACGAACTGAAC, 1
AAATGCGGCACCGCCAGAATCGCGTTCGATGTGACTATGATCATTTTCGGTGAGTACTGCTTTGATCTAAAGGCTGGTTTT, 0
TTCTCGTGGTTTCGCCGAACTTTCACACTTACGTTCGGTTATGTGCTTAATAATGTTATGAAAAAGAAACCGGTTGCGCAG, 1
AAACCACTCCAGCCATTCGTCATCAATTTGAACAACACAATACTGACCCACATTCCCGTAATCGTATGAATTGTCAGCTTA, 0
ACACTTTCATTGTTTTACCGTTGCTCTGATTAATTGACGCTAAAGTCAGTAAAGTTAATCTCGTCAACACGGCACGCTACT, 1
GAGGTAATCTGAAAAAGGTGCAATCTTTTGCACCTTTAACAGGTTAGCTCGGGCTAACATTCATGATTCTAAAACAAATAA, 0
ATCTTTCATTTTGCGATCAAAATAACACTTTTAAATCTTTCAATCTGATTAGATTAGGTTGCCGTTTGGTAATAAAACAAT, 1
AATCTTATCTACTGACCAAAAAGGCCTGATAGGGCTTCGCTCACTATACATCCTTGGCTGCAGGTTTAGTTGTACACCACT, 0
ATTGACCTGAATGAATATACAGTATTGGAATGCATTACCCGGAGTGTTGTGTAACAATGTCTGGCCAGGTTTGTTTCCCGG, 1
CGTTAAGGTTGAGGCGGCGCTGGCTCATTCCCCTCAGCCCGAAGGGTAGAGGGGAATGCCCGAATTAACCGTCAGTTCGGG, 0
CGAAAAAACTAACCAAAACTTTGAATGACACTTTTCGGTTTACTGTGGTAGAGTAACCGTGAAGACAAAATTTCTCTGAGA, 1
CCCTCAATATCTTGTTCGATACAAAAAACCCGCTTCAAAAAGCGGGTTTTTTATCAGACAGATGTAAGTAATTATTACAGG, 0
CAGAAAAAGATACACAAAATTTATATTTGGAATTTTCTTGTCTCTCCGACAGACTGACCGAATTGTTATCAATGTTAACAA, 1
GGATCGCTGGGGCGGGCATTTTTTTGCCTATTTTGCATTGTTGGTTAGCAAGGATGCCATTCGATGAATTTTAATATGTTG, 0
GACTGTAAATAGATTAAATTTTGTGGAAATATAATAAGTGATCGCTTACACTACGCGACGAAATACTTTTTTTGTTTTGGC, 1
TAAAAACATTGCTTTTTATATTCTGATGCAGATAGTCAGTGAGTATATCGCGCTACTTCAGGATGATGTAGATCCGAAGAA, 0
CGAGGCTCTTTCCGAAAATAGGGTTGATCTTTGTTGTCACTGGATGTACTGTACATCCATACAGTAACTCACAGGGGCTGG, 1
TTATAATAAGCGCAAGGGTAAACGTTCCTTGCGCTTTCTTAAATTAAGAAGTCGCAATGAGTATTACTTTGTAAATTGCAG, 0
TTGCCCATTTTATTCTATTTTTAGCTGGACTTTCCCCATATTTACTGATGATATATACAGGTATTTAGCGCGGTGCGGATG, 1
TCAATCACCTTTCCATCCACCTTATATTAAGCATGGAGGGTTTCAGTTCACGGGCTCATTAGAAAATAATCACAAGATAAC, 0
ATGACGGTTATTTGCCGGGGAGACTTCTGCTTCGAACGGTTGTGCAATAGAATGCGTGTCAGTCATAACTGCTATTCTCCA, 1
GATCGCTGGGGCGGGCATTTTTTTGCCTATTTTGCATTGTTGGTTAGCAAGGATGCCATTCGATGAATTTTAATATGTTGA, 0
GCCATTTGATTCACAAGGCCATTGACGCATCGCCCGGTTAGTTTTAACCTTGTCCACCGTGATTCACGTTCGTGAACATGT, 1
CTGTTCGAGCCCGCAAGTGAAGAGATATTACCTTGATCTCATTTGTTTTTTGTTGTCTACTCTGAGAACGAACAAGGACAT, 0
ACGCGACAGCGCGCAATAACCGTTCTCGACTCATAAAAGTGATGCCGCTATAATGCCGCGTCCTATTTGAATGCTTTCGGG, 1
GAAACGAAGCGTCTCTCCTCAAAACTGGATTTGCGGAACGATGAACGAAGCAGTCGCCTGACTGCTTCGTTCATTAAAGTG, 0
CGATTCACATTTAAACAATTTCAGAATAGACAAAAACTCTGAGTGTAATAATGTAGCCTCGTGTCTTGCGAGGATAAGTGC, 1
TAAACCTGAAGAAGGCATACGAGGTTGAAAATAGCGTTTAGGACAACCTGACTTAACCCCGTTCCGTCATGGTTATGCTGC, 0
TTCACTGATCCTGATCGTCTTGCCTTATTGAATATGATTGCTATTTGCATTTAAAATCGAGACCTGGTTTTTCTACTGAAA, 1
AGTCTCAGCAAAACACCGACCAGACGGTGAGGAGACATAAAAGGATACGCAAAGGAGCCGCGGCTCCTGGTAACATGAAAG, 0
GCCGTAAGCCGTTCATCCTGACCAGTGCCGCTGTTCATATTTGCTCATTAAGATCGCTTCACTAAACCATAATTCTACAGG, 1
ACCGAATGGAAAGCGTAGCCACACGCAACAACTGAAAGCAGTTTGGCAGAAACAAAAAATCCCCGGACTCGGGGATTTATG, 0
TATATGTAACAGATTATTACAAAGGACTTGTCTGAAAGTGCAAGATAGTGAACATTACCTGCCGTTTCCCCTCCCACTATA, 1
CAGTCCACAAAACTGCCAACTTCCGCTTCTTGCTCTTAGCGGACATTAGCATAGGCTATTTACCATAACGCCTCATTACGC, 0
CTGCGGATTAAGCGCAAATAGCGTTTGCTGTGTTATTGACAGTTAGCATAAACTAGGTGTGACGTTAACTATATGTAAACA, 1
TTCACCCTTGTGCCAGATTATTATATTGGCAATTGCCTGCTGTTCGAGCCCGCAAGTGAAGAGATATTACCTTGATCTCAT, 0
TCGCTGCGTTTCGGGAACGTTCCCGTTTTTAAATTTTTCCGCGCAATATATTCTGCAGCCAACCAAAAATGTCATCTGCCA, 1
TTGTGAGCATAAGATAAATCTTAGCAAAATACAAATTAAAGATAAGGAAATTGTTACGAAAGCTATTAATTATTGTTGGTA, 0
AACGATAAACCAGACTTTACCCATTGCTGAATGCACGGGTAACGTTAGGCTCAAATAATTAAACAACACGTTACAGGACAA, 1
TCATCGGGCCACTTTTCGCCATCAGCCTTTTCTTTAAAGACATATTATCTTTGTATCATTTCTGATAGTTAACATTACAAG, 0
AACCAACGATAAACCAGACTTTACCCATTGCTGAATGCACGGGTAACGTTAGGCTCAAATAATTAAACAACACGTTACAGG, 1
CTAGTGACGCAAGGCGTCGTGCAGGACACGGATCACCGAGATGGGCATCGCCAACCAGACTGCTAATTAGCCCATGAATAA, 0
GCGCCGCAAATAATAAGGAGAATCCAATAATATTCGTAGCATCTATGGCGATATAATACCTGCTGACAACTAAACCAACGA, 1
TGATTTTTTAAGCCAGTCACAATCTACCAACTTTATAGTATCACACAAACAACACATCCATTATGTTAAAGAGCACTTAAT, 0
GCAGGCGGAACACCGGAAGAAAACCGTGACATTTTAACACGTTTGTTACAAGGTAAAGGCGACGCCGCCCATGAAGCAGCC, 1
AGAATCTAAGATCCCTGCCATTTGGCGGGGATTTTTTTATTTGTTTTCAGGAAATAAATAATCGATCGCGTAATAAAATCT, 0
TGGCAAATATTCTGAAATGAGCTGTTGACAATTAATCATCGAACTAGTTAACTAGTACGCAAGTTCACGTAAAAAGGGTAT, 1
TTGTTTCATGTATTGGACCTCCTTACTTTTTATTAAAGAGATCCAATATTCACTACTCTGTCCGTATCTCTACTCAGGCAT, 0
GCCACGGAATGGGGACGTCGTTACTGATCCGCACGTTTATGATATGCTATCGTACTCTTTAGCGAGTACAACCGGGGGAGG, 1
GATACATCAGAGTGATCTGTATTTCATTCCGGCGCACGCTAACAATTTTCAGCATCGTTTAAGGGCTTGTCTATCCCGCAC, 0
CTACGGATATAACTACGGCGAGGCTATCGATCTCAGCCAGCCTGATGTAATTTATCAGTCTATAAATGACCTTCTGCCCGC, 1
GTCAGGTGTTTGTGCACCGGGCCATAACCTGCAGTTGGGAATTGAACGCCTGACAACAGGAAATGAGCTAGAGCAGTAAAC, 0
ATCATACCTATTGAATAAAACAGATTGTTGTCTGGAACAATGTCCCCGATAATATGTAACATATTAGAAACATACCGGCGT, 1
ATAAAAGGATTTATTTCTGGTCACGTCCACACATTGACCACATCGACAAAAAAGCCCCTCGACTGAGGGGCTTCCTGTTTC, 0
AATTGACCGCTATCCTGTAGTGATGTTGCCAGAGTTACGCGCGCGTAAAGTAAGGTAAATAACTGAGTGGTTATTTTAGGG, 1
AGGAGTTTTCAGAGGCGACAAACAATATAAATGAGTAGAAGTCTTTACAGGTTCCACCCATTTATAACGCTTATAAATGTT, 0
TTCGGGACGATTTTGTGCGTCCCGCAACATCTTTCCCCGTCATTTTGTTACTCTGCTTACATCACCTGGATTGATAGTAAA, 1
CTGTCATATCTCCGGTAATATGGCGTCAGGCTTCATCATCAGAAAGGGGGCCTGACGCCTGAAAAAGTGAACAACAGACAG, 0
AAATGATAGAACTGTGAAACGAAACATATTTTTGTGAGCAATGATTTTTATAATAGGCTCCTCTGTATACGAAATATTTAG, 1
TTGTTGGTTAGCAAGGATGCCATTCGATGAATTTTAATATGTTGATTCAAAGATGAAATAAAAAAGCCCTGGCAGTTACCA, 0
TTGCCGTTCGCTCCTGAACATCCACTCGATCTTCGCCTTCTTCCGGTTTATTGTGTTTTAACCACCTGCCCGTAAACCTGG, 1
AAATTTAATAGATGCTGATGGGGGCTTTCTTAATATACGTCTGGATGCTCGCCATTTCGTAGCCCTGTTTTTGAAAGCGCT, 0
TTACACCATATGTAACGTCGGTTTGACGAAGCAGCCGTTATGCCTTAACCTGCGCCGCAGATATCACTCATAAAGATCGTC, 1
TGATTAGCCCTGGATGGGTAAAATGGAGGAGTTTTCAGAGGCGACAAACAATATAAATGAGTAGAAGTCTTTACAGGTTCC, 0
CAGTTCATTTTTCTCAACGTAACACTTTACAGCGGCGCGTCATTTGATATGATGCGCCCCGCTTCCCGATAAGGGAGCAGG, 1
GCTAATGATTAGCCCTGGATGGGTAAAATGGAGGAGTTTTCAGAGGCGACAAACAATATAAATGAGTAGAAGTCTTTACAG, 0
TTTTACCACTTCATGCGATTGTTGCGTTTTTGTTGCGTATTAGATCACTTAATTTGCTTTACATCTCCCGTAAACACTTTT, 1
GATTGTGGCGTTGACGGTCAGTCTTGGGGACAAAAAAGCTCAGTATTCTCGTTGGCAACCAGATAATTTAACAGTTGATGC, 0
GCGCAGTTTGAGGTAAACCTATACGCTTTATTCACATCCAATGCCTGATATACTCGTTTGTCTTGCCAATTACGGAGTAGA, 1
ATTCTGTATTTGGTTAAATTGCGAGCGAGATCGCGTCTTCGATTGACTGCAATTTAACCAATTAAATTCTAAAATAATCAC, 0
ATTTGCGTCATGGTGATGAGTATCACGAAAAAATGTTAAACCCTTCGGTAAAGTGTCTTTTTGCTTCTTCTGACTAAACCG, 1
ATAACCTTCACGAAAAAAATTAGCTTATAAAGTCTGGGGGAATTACTCTCGCCACGTTAACGAGAGTAATTTTATTGATAT, 0
TATCTTACAAATGTAACAAAAAAGTTATTTTTCTGTAATTCGAGCATGTCATGTTACCCCGCGAGCATAAAACGCGTGAAT, 1
AGTCGAACCTCCCTGCCCCCGGAGGTTCTCATCCTCATGAGCTGCAGATGCAAAAAAGCCTGCTCGTTGAGCAGGCTTTTC, 0
TTCCCTCACCCACGCCGTCACCGCCTTGTCATCTTTCTGACACCTTACTATCTTACAAATGTAACAAAAAAGTTATTTTTC, 1
GTTGTCAGGTCAGGATGGTAAGGCACCTGCTTTACACTTTCGCCCGTGGTCAGTGATGGCTGCGGGCGAATCGTACCAGAT, 0
CCAGGTTTTGCCTGGACGCTATCTCAGGCCTGATTTGCTGCTGATTTTTACAATGCATGCCTCACGCAGGTATTCATTTCA, 1
CGCGCCCAAGCCTGTACAGCTCTGGTTTGCGTTGATTATGAACCTGTCAGCCTAAAGCAAGCGGATGGACGATGAGTATTG, 0
TTTTGACTAAAGTCAACGAAAAGAATATTGCCGCCTTGAAGAAAGGAGGTATAATCCGTCGATTTTTTTTGTGGCTGCCCC, 1
AAGCCGCGCCCAAGCCTGTACAGCTCTGGTTTGCGTTGATTATGAACCTGTCAGCCTAAAGCAAGCGGATGGACGATGAGT, 0
TTTATCTAACGAGTAAGCAAGGCGGATTGACGGATCATCCGGGTCGCTATAAGGTAAGGATGGTCTTAACACTGAATCTTT, 1
CTCCTGTGCCGTATTTGTGCCATTGTAACCTTGGCAATTCATCAAAATACTGTTCTGACATCAGGCAGTGCAGGTGCAGAC, 0
TTACGCTGTATCAGAAATATTATGGTGATGAACTGTTTTTTTATCCAGTATAATTTGTTGGCATAATTAAGTACGACGAGT, 1
TTATATTCTGATGCAGATAGTCAGTGAGTATATCGCGCTACTTCAGGATGATGTAGATCCGAAGAACGCTACAGAAGAGAG, 0
TACTGCCGCATCTGGAAATTTCCCGGTTGGCATCTCTGACCTCGCTGATATAATCAGCAAATCTGTATATATACCCAGCTT, 1
TCTTTTTCTGATTACAGAAGGCAAAGTGGCAATTACGCATAGTTTCCCGATAAAGACGCGATAGCGACATCCCGCATAAGG, 0
TGTGGTTAACCAATTTCAGAATTCGGGTTGACATGTCTTACCAAAAGGTAGAACTTATACGCCATCTCATCCGATGCAACG, 1
GACGCCCCCAAAAATAAAGGGTAATATATAACAGAAGGTTTATATAGTTAGAAGCAAGGTTGTGCTTCTAAAGGAAGTGGC, 0
TCTGCGAACAAGCTTTGCAGATTTTGCCACCGCTTTCACAGAAGTGGTAGACTTCGTTCCTTATGAAGATTCTCTGAAACA, 1
TACAGACTTACTGGTCAATCAAACTGATATTTGGTTGACCAGTTTTCGTTTTTTTGCCCACCTGTACGTGCCAACTTCCAG, 0
CAAGCTTTGCAGATTTTGCCACCGCTTTCACAGAAGTGGTAGACTTCGTTCCTTATGAAGATTCTCTGAAACAACTGGCGC, 1
CGTGGGAACAGCCTTAAGGTGTAAAGGGGGAGGTGGAAATAGCAATGAGGAGTATCAGCAAGAATACTCGCCGCTTTACCA, 0
AGCGCAGAAAATTACGTTTTGCCTCTTGCCACCTTCCCACTCTGCCGCTAATATTCGTCCCCGTTGTCACCTACAACGTTG, 1
TTTAGGACAACCTGACTTAACCCCGTTCCGTCATGGTTATGCTGCTCTTCTGTAAATATCCTGGTATTACCAATGCCAGGA, 0
AGGCTCAACAGCTACCTGAATACTGATAACGCACTTACTTTGACGTGCTAGTGTATCATTTCTTTCGCAGCAATCCGACCC, 1
ATTATTGAACCCTTCTCTACGCAACTTCAGTTCCCACCACCAACTTTGCGGCAGTTTCATAGGATGAATGTCTAAAAGAAT, 0
ATTTTGTGTATAAAAATCATTCGGGTCGGATTGCTGCGAAAGAAATGATACACTAGCACGTCAAAGTAAGTGCGTTATCAG, 1
TAGAAGCAAGGTTGTGCTTCTAAAGGAAGTGGCTTGAGGGAGCCACTTATATGTTGGGGAGGCAACGCCTCCCGCAACATA, 0
ATAGCCAATTACCGAATTGTTATCTTGCCTGCTATTCCGTTAGCTGTAACACTTCCTCCTGCATTATTGGAAAGCCAATAT, 1
CGATCTAACCCTTCAAGAATATTCTACGATTGTTCTGTTTAGGAAAAGCAAGGCGGGAAGTCGGGAGATAAGTCATTGATA, 0
GTGTTTATGTATGTCGGATATCTGGTGGTGAAATACTTTATGCCATGATAATTTAATACGATGTATTTATTATATGGAGCA, 1
GCTATTCCTGATAAATAATTGCAACAAGACATCGAGCCTTTTTCACTGAGTTATTAAACATACTCGCGAGCGCGTAATTTT, 0
TACAATCGTGCGCTTGCCTATTCCTGTACCAAATGTATTACCGGGTATATTATCCATTGTGTTTATGTATGTCGGATATCT, 1
AAGGATTTATTTCTGGTCACGTCCACACATTGACCACATCGACAAAAAAGCCCCTCGACTGAGGGGCTTCCTGTTTCTAAT, 0
CACATCACCTTACCATTGCGCGTTATTTGCTATTTGCCCTGAGTCCGTTACCATGACGGGGCGAAAAATATTGAGAGTCAG, 1
TTCCAAATCCACGGTCTGGGTAGGAACAGAAAAATCTAAGCTCAGAAAACGGATTAAAGTAAGCGTCAACGGAGCACCGTA, 0
GACACAATTTAATCGACAATAATGGTCGTCGCCTCGCTCGCAGTGTGCTAACGTTTATCTTCTTTAAGCCCCTGGTAGAAG, 1
GCCATTCGATGAATTTTAATATGTTGATTCAAAGATGAAATAAAAAAGCCCTGGCAGTTACCAGGGCTTGATTACTTTGAG, 0
TTCACCAGTTAAATTGATTGAATGAATATACAGGGAATAATAATTTCTATTTTATATTATTCCCTGTTTTAATTAACTCTA, 1
ACCTCCCTGCCCCCGGAGGTTCTCATCCTCATGAGCTGCAGATGCAAAAAAGCCTGCTCGTTGAGCAGGCTTTTCGAATTT, 0
ATGAATATACAGGGAATAATAATTTCTATTTTATATTATTCCCTGTTTTAATTAACTCTATCAGGGATGGTTTATGTTTTT, 1
AGGTAAAGGACAGCCATGACGATAATCGCCGCCATAATCAGAAATCCTATCAGGATGTAAAATGCTTCTGCCATGGTTATT, 0
TTAATTGCTAAAAGCTATAACTGTTAAACACAATACAGTGAAAAGTTTTAGACTGAAGGCTCACTTTGCAGAGGGAAGCGT, 1
TAAAATAGAGCGACCTGTATCAATCCCCCGCCCGTCATCCCAGCCACGAATAAACTCACCACGTAAATCAGGCAATTTATT, 0
TGATTGCCGCACCGGCTGGGAAATAGACCCCGTCGCATAAATGATTATGATAAGATTTATGCATTCATAACCCGATCCATC, 1
TCCACGGTCTGGGTAGGAACAGAAAAATCTAAGCTCAGAAAACGGATTAAAGTAAGCGTCAACGGAGCACCGTATTGACGC, 0
GTAAAGATGGGTAAAACTTCTGGGTGCCCTTACGCATTATCATTATGCTGCTTAATTAATTACATCTGTCATAGAGAGTGA, 1
ATGATCAATTATGAATTGCAACTATTTCTGTAGTCACTTTTGTGGGGACAGTCCACAAAACTGCCAACTTCCGCTTCTTGC, 0
TTACAAATTCTTTGCACTTCCCTGCACTATCCGACACTGTCACCATCCATAATTCAGGCTTATCTGTTTATTACAATAACC, 1
GCTGCCGGGTTTTTGCTATGCACCACAATTACCCCAACCGGATACACAGCCGGATACAATTCCACCAGCACCCAGCCACCC, 0
TTAAAGCGCAATAAGTCGTTGTCTGCGGCATTTTTGCCGAGTGCCGTGTATAATAGGCAAAGTTATTTCCATTTCTGCAAT, 1
TACGCTTGAGATCAGGATTGTCTACTTTGAGTATAACATCCTTGTGAAATCTCCCTTTCCTCATACCGCTTGCACTATATA, 0
AACTTCGGATTTCTATGAAAATATTGACGTAATTTTGCTTTTCTCTCGTTAGAATAGCGCGCACAAGGAACTGTGAAAAAG, 1
AAACGAGGGGTTTTCCGCAGGCAGGAGAGCAAAATGCCACGCTCTGTTCGTTGATAAAAGGCCGCATAGCGGCCTTTTTCC, 0
GATTAATCGTCAATTTAAGAGAAAGAGTTACACCGTCACCACTTCCGTGCACTGTATAAAAATCCTATACTGTACGTATCG, 1
GAACTCTTTTTTCCGCTTTGTGTAAGTTTAACCTTATATTGATTACCAATATCAAATAAAAAGGTCCTGTAATGAGAATAA, 0
ATGAAGAAAACTTGCGAGGTGTCTCGATGAACTGAAAAATGGCACAGTATAATTTATTCTACAGGTTATATTGGAAGCAAA, 1
GCTGTCGCCTATTTTATACATACTATAATTGATGGTTTTCTATGTGATTTAGTTAATAACCTTCTGGGTTTATTTTAAGGG, 0
GCGGCGCTCACTAAGTCCTGGAGCAACCGGCAGGCGATTGAACAGTTTGTAATTAACGCTGCCTGAACAGGCAGGGCTATC, 1
CGCGTTCGATGTGACTATGATCATTTTCGGTGAGTACTGCTTTGATCTAAAGGCTGGTTTTCTGTGATGATTGACCAGCCT, 0
TGCGCATCTTTTGTCTCGATATACATTTTCTGACATCCTCATCCGCTATGCTACAGGCACTAAAAATGGTTATTGAGGAGC, 1
AAGTAGAATGCGCAACGCGGCAACGGTGTGGAGAAGGGATAAAAAAACGGGCAAGTCAGTGACCTGCCCGTTGATTTTCAG, 0
ATCTTTTCACAGTTTAAATTCCCCCGCACGCTTAGCCTTAATATCAGTACATTATTATTTACTAAACGCTCGCCTTAATTA, 1
CCGCTAAAATCGCGTTTTCCTGCAGACGCACACGTTTGCGTATCATATCAGAAAAAAGGGCCGGATGATTCCAGCCCTGTA, 0
GCTAAAGAAACCGTATACGCCGCAGTGGTAAGGTGTGCTTACGTCCCTTATTATTCATAGTGAAAGCATGCCGGATTGCGG, 1
GCCTTAACGCCATTATATTTATTTAATTGATGACATTAGCATAATCATTCACTAAGTTAATTTATATAGTATCTGCCCAGA, 0
GATTTTCCGGCCTTTTTTATTACTGGGGATCGACAACCCCCATAAGGTACAATCCCCGCTTTCTTCACCCATCAGGGACAA, 1
CGTTTCCTCCTGTGCCGTATTTGTGCCATTGTAACCTTGGCAATTCATCAAAATACTGTTCTGACATCAGGCAGTGCAGGT, 0
GCACGGTAATGTGACGTCCTTTGCATACATGCAGTACATCAATGTATTACTGTAGCATCCTGACTGTTTTAGCATAGCTTT, 1
TTCAGGATGATGTAGATCCGAAGAACGCTACAGAAGAGAGGCATTGTTGCTGGCAAATAGAAGAAGTATCGGGTTTTGTTA, 0
CAACACTTTTTGCAAAAAAATGCATTTGACTCGCATTTGAAAGTCAATGATGTTGAAAGGGACATTTACCCCAAAGAGGAC, 1
CTTGTGACCTGTAAAGTACAATATCCCTGTGTTTAGGCGTTATACATCGTCGCAAATATGATGAAGGCTAATGCTGTCGGT, 0
TCATGTAATTGATTGATTCCTATCAAAAAGCGTATCTCCCTGTTTTTTATGATGGCTTTGTCTCGCAGAGACGTTTGCAGC, 1
GCATAATCAATCGCGGCCGCGTTAGTACTCACGACGTGGCTGCGTTTTTTCACGGTTAATTTATGGCGTACTGAAGCCCTA, 0
AAACTTGATTTCAAATATATCGATCACTTTTTAACAAGGCAATCTGATTGATGAATTTCAAAAGACATAAAAATCAATTGG, 1
GGGTCAAACCTGGCGGCTTTTTTATGGCATTAAAAAGCCCCGCCGGGATGGCTCCGGGCAGGGCGGGATACTTATTCTGGC, 0
TCTTTTGAAATTCATCAATCAGATTGCCTTGTTAAAAAGTGATCGATATATTTGAAATCAAGTTTCGCATATTGAAATTTT, 1
TGTGGGTGCATCGTAAGTGGGTCGCTCCGCGCTCTTCACAAACGGCAGATGATCGCAGGCGTGATTGCGCGCTGAGCGAAT, 0
CTGCTCTCATTATCTCTCTACCCTGAAGTGACTCTCTCACCTGTAAAAATAATATCTCACAGGCTTAATAGTTTCTTAATA, 1
ATATCCGGTTGTCAGGTCAGGATGGTAAGGCACCTGCTTTACACTTTCGCCCGTGGTCAGTGATGGCTGCGGGCGAATCGT, 0
AAAATTTGCCAATGTCGAGCCTGCATGTTGAAGGTGAGAAAGTTTCAAGGAAAAGACTACGTTAGAATATAAGAATGACTA, 1
TAAAAGTATACATTTGTTCTTAAAGCATTTTTTCCCATAAAAACAACCCACCAACCTTAATGTAACATTTCCTTATTATTA, 0
TTTCAGCTAACGGGCGCTCGAGAATAGGCGCAGAATCGACAAACGGTCTAAAATTCAGCGAAACACAATGTTGCTGAATCA, 1
AGCTCCCCCAAAGTTAAGGTGGGGGAGATAGATTAGTTGTACATTACCACGATTTTGACTCGGCTCATTATTTGCCCGCTT, 0
CGAGCGCGCAGCATACCGTGACGTGCCATCCAGTCCATTTCGCCGTGGTATTGTTTGTCCAGCCATGCTTGCAGTTTGGGC, 1
CGCTTTACCACAACGTGGATGAGAGGGATGAAAAACTCAAGGCAGAGATAACTCTGCCTTGAAGATAAATGCGCTTTTACA, 0
GGTATCGGTAATACCTACCTGCTGAAAGCCCAGTTCCAGCCCCCACTGTTTAATTTTTTGCGCTAACTGATTGAGATCGAG, 1
GCTGATGGGGGCTTTCTTAATATACGTCTGGATGCTCGCCATTTCGTAGCCCTGTTTTTGAAAGCGCTCTGTCATAATGAG, 0
GATATTTTAAATGTCTCCAGGCTATTTCACCAGGTTATCATTTGATGCTAACCTTCTGACACATGCAGTGGAGTTGTTGTG, 1
GATTTGATAATCGCGGATGGACGAAATTGCTTGATACACCCGCTTATCAGTTTTACATGGAAGCTCTGATGCATTGAGTCT, 0
CCACAAAGAGTCACAGGGATTGAGTGTTGAAATGATCCGGATGAGCATGTATCTTTATGGTTATGTTATAACATAACAGGT, 1
CTATGCACCACAATTACCCCAACCGGATACACAGCCGGATACAATTCCACCAGCACCCAGCCACCCAGCGCCACCGCTGGC, 0
TTCGTTTGCAAAGGAAGGTAAATCTTTGCCAAATCAGAGGCGTCTCTGATATGTTTAACTCCCGTTTAACAACCATGGAGT, 1
TTTCTTTTTTCTCCTTAATCTCCAGAGGTAGGCCACGTACTTTCGAACGATGAGCGCAGTGGTCAGTTTTTTTCAGATATA, 0
TAAAGTGTCAGCCTGTGTAAATCCTCTCGCCACCCTCCCCTGCATTCAGCAAAATCAGACTCCACGGACATGTAATTTTGA, 1
TTTAGTTAATAACCTTCTGGGTTTATTTTAAGGGTTAATTGTTACATTGAAATGGCTAGTTATTCCCCGGGGCGATTTTCA, 0
CGTGGTTAGCGAAAGCTGGCATTTGTTTTACTTTTTAGCCGCATAAAGTCAAAATTAAGCATCCGTTACGGCTTTCTGAAA, 1
CTGCGAAATTCAACAACTCTTGGAAATTATGGACTTTGTCCCGCGGCTTTAATCTGACGGCCGCGTTCCTTTTTTGACTCA, 0
TGCTCTCGTTTCCTAAGAGTTGTTGCATTTTGCTATATGTTACAATATAACATTACACATCATATACATTAACTCTGGAGG, 1
TAAAATCAAAGAGTTACCCCATATTTAAATACACCACGTTTCCTCCTGTGCCGTATTTGTGCCATTGTAACCTTGGCAATT, 0
CTCGCTGTATCTCTGATAAAACTTGACTCTGGAGTCGACTCCAGAGTGTATCCTTCGGTTAATGAGAAAAAACTTAACCGG, 1
CTGATGGGGGCTTTCTTAATATACGTCTGGATGCTCGCCATTTCGTAGCCCTGTTTTTGAAAGCGCTCTGTCATAATGAGA, 0
TATGTAACATAATGCGACCAATAATCGTAATGAATATGAGAAGTGTGATATTATAACATTTCATGACTACTGCAAGACTAA, 1
GAGAAGATGTCCTTACCCTGCGCCATCTGCAGCTTCTGCACCAGAACCGGTGAATCTCACTCAACAGGCTTCATTTCTCCT, 0
TCGCACGGGTGGATAAGCGTTTACAGTTTTCGCAAGCTCGTAAAAGCAGTACAGTGCACCGTAAGAAAATTACAAGTATAC, 1
CTAGAGAAGAGGCTAGTGACGCAAGGCGTCGTGCAGGACACGGATCACCGAGATGGGCATCGCCAACCAGACTGCTAATTA, 0
AATGCATTTTTTTGCAAAAAGTGTTGGACAAGTGCGAATGAGAATGATTATTATTGTCTCGCGATCAGGAAGACCCTCGCG, 1
AATCACCTTTCCATCCACCTTATATTAAGCATGGAGGGTTTCAGTTCACGGGCTCATTAGAAAATAATCACAAGATAACCA, 0
ACTCCGCGGTTCGACCACTTTTTTATCCAAAGTTTCGGGCTGTTATGTTTTAATGTGCAACATTCATGGTCTGTTGGGGGC, 1
TGCCACTATTTACCCATATTTCATCAAAATAGAAATTAATCGTTGCATCAGTCACAATCGTGGATCTTGACGGTAATCCAT, 0
TCTTTTATCAATTTGGGTTGTTATCAAATCGTTACGCGATGTTTGTGTTATCTTTAATATTCACCCTGAAGAGAATCAGGG, 1
GATTTATTTTCTGGAGCAGACTCGCAAAGTAGAATGCGCAACGCGGCAACGGTGTGGAGAAGGGATAAAAAAACGGGCAAG, 0
TCGTTTTATTTCTTTTTTCTCCATTGAACTTTCAGTTTCTTTTCTATAGATTTTAATCAACGAAAGACATCACCAAGTGAA, 1
TACAAGATATAAGTAATGGACGCACTCCCAATTAGTCTATTTAAATCGCCACGAGTTTAACTGACAACCCATGATCAATTA, 0
TTTATAAAAAATAAATCTCGACAATTGGATTCACCACGTTTATTAGTTGTATGATGCAACTAGTTGGATTATTAAAATAAT, 1
ATGGGTCAGGACGCTTTTAATCACATATAAAAAGCGTCCTTTTTCTCACAATCAAATGATCATCGGCTTCTATAACGAAAT, 0
CTGATTGCCAATTAATATTATCAATTTCCGCTAATAACAATCCCGCGATATAGTCTCTGCATCAGATACTTAATTCGGAAT, 1
CAATAAAAAAGGCGACATGCCAATGTGTCGCCTTTTTCAACTTTCCGATTAAGAACCTGCTCAGCGGGTTCTTGCTGTTTG, 0
CAAAAAAATGCATTTCACCCTTTGACATCACCATGCACTGCCATTAATATGCGCCCCGTTCACACGATTCCTCTGTAGTTC, 1
ACGCTTACGCTTCATTGTTGACTCGAACTCGACTTCAGATAAATCACGCTTTACCCTTGATGGAGCCTGTACATAGATTTG, 0
TTTGTGTTATTTCACCTAATCTTTAGGATTAATCCTTTTTTCGTGAGTAATCTTATCGCCAGTTTGGTCTGGTCAGGAAAT, 1
TTTTTTGCCCACCTGTACGTGCCAACTTCCAGTGCTAATGGTATAGTTTGAGATTAACGGGGGCCGTAAAATTGCCCGTTG, 0
ATAATATGTAAATAAACCCATCTATAGATGGTAAAAATAGGTTGTGGCAATTATCATTGCATCATTCCCTTTTCGAATGAG, 1
TAATGTTAAAGAGAACTCTTTTTTCCGCTTTGTGTAAGTTTAACCTTATATTGATTACCAATATCAAATAAAAAGGTCCTG, 0
GATGACATAAGCAGGATTTAGCTCACACTTATCGACGGTGAAGTTGCATACTATCGATATATCCACAATTTTAATATGGCC, 1
ATCAATACAATCCAGTACCAGGCGATAAACATCCTTTTACCCTTAATATTTAACAATACTAAACATTTAGCGTATAAATTT, 0
TAATATAAAAAATCCCGCCATTAAGTTGACTTTTAGCGCCCATATCTCCAGAATGCCGCCGTTTGCCAGAAATTCGTCGGT, 1
ACTAGCTAGCCCCTACGCAACCAAATAAATCAACCATCGTCAGAGTGCAATCGTTCATATACACTGTCGGTGATGCGCTAA, 0
GGATATAAAATTTAACATTTGGATTGATAATTGTTATCGTTTGCATTATCGTTACGCCGCAATCAAAAAAGGCTGACAAAT, 1
CAACAACTCTTGGAAATTATGGACTTTGTCCCGCGGCTTTAATCTGACGGCCGCGTTCCTTTTTTGACTCAATTATTGAAC, 0
AATCATAAATATGAAAAATAATTGTTGCATCACCCGCCAATGCGTGGCTTAATGCACATCAACGGTTTGACGTACAGACCA, 1
TGAGGAGTATCAGCAAGAATACTCGCCGCTTTACCACAACGTGGATGAGAGGGATGAAAAACTCAAGGCAGAGATAACTCT, 0
ATTGATGCGCGGGAAGGAAATCCCTACGCAAACGTTTTCTTTTTCTGTTAGAATGCGCCCCGAACAGGATGACAGGGCGTA, 1
CCAGGATATTTACAGTGAAAAAGACAGGCATCCATTCCTGAAAACGGGTTCCCTTCCCGGTCATTGTCACTTCAGCTTTAT, 0
TACACTTGTATGTAGCGCATCTTTCTTTACGGTCAATCAGCAAGGTGTTAAATTGATCACGTTTTAGACCATTTTTTCGTC, 1
TTACTCTTTCCTGCTAACCATTCACCACTCAACAACCAGCTAACCGTCAGGAATACCAGGCTTAGTACACAGCACTGAAAG, 0
TTGATATTTATCAATGTATAAGTCTTGGAAATGGGCATCAAAAAGAGATAAATTGTTCTCGATCAAATTGGCTGAAAGGCG, 1
GTGACCTGTAAAGTACAATATCCCTGTGTTTAGGCGTTATACATCGTCGCAAATATGATGAAGGCTAATGCTGTCGGTTTA, 0
ATGGAACTCATCATAAATGAGACTTTTACCTTATGACAATCGGCGAGTAGTCTGCCTCTCATTCCAGAGACAGACAGAGGT, 1
ATTGTCTACTTTGAGTATAACATCCTTGTGAAATCTCCCTTTCCTCATACCGCTTGCACTATATACTGCGGGTAGGAAAGG, 0
ATACACTAAGGCTATAAATGATATAGTGGTTATAGTTAGCACCTTTTTTATTATTAAATCGTATTAGTCACCCGCCAGGTG, 1
ACCAAATAAATCAACCATCGTCAGAGTGCAATCGTTCATATACACTGTCGGTGATGCGCTAAAAAATGCGTTAATGTTGAG, 0
AGGTACAGGCCGATCTGAAGTAATCAAGGTTATCTCCCGCAATGGTTTATCGTTGCGGGAGTTGCCTGAAGCGCTGGATGC, 1
CCAAATATGCTAGCCATTGTTTCATGTATTGGACCTCCTTACTTTTTATTAAAGAGATCCAATATTCACTACTCTGTCCGT, 0
ATTTCTAATTATCAGCGTTTTTGGCTGGCGGCGTAGCGATGCGCTGGTTACTCTGAAAACGGTCTATGCAAATTAACAAAA, 1
CTTCCTCGGGAGATAACTGGTCTAATTCCGCAGCCGTTTTTCAAAAAAAAGCCCCCTGCGAAGGGGGCAAAGCAAACTATG, 0
TTTTGTCTCCCTTTGATACCGAACAATAATTACTCCTCACTTACACGTAATACTACTTTCGAGTGAAAATCTACCTATCTC, 1
GCAGAGATATTCGCTTAAATGGATTAGTTTCTTTGTGGAAAAGTAACTGATGTTATAATGTATGATGTTGACTATTTCACT, 0
TGGTGTAAATCCCGGTTGGCTGTATTGACGTTTTCACATTCTGTTGACAGATTGTAGGTCACGAGGGGCATTTTATGGAGG, 1
ATTTCATCAAAATAGAAATTAATCGTTGCATCAGTCACAATCGTGGATCTTGACGGTAATCCATGAGCATGATCCTCCGTT, 0
CCATGATAATGAAATTAATTATCGTTATCGATCTTATTTGGATATGTTAGCATGTGCAGCCTAAGAATAGGTATTTAAAAT, 1
CTAAGACGACAAAAACCTTTTAACAGGGAGTGATATTGATCTTCACTCTGTCATATCTCCGGTAATATGGCGTCAGGCTTC, 0
ATCGGTACAATCCCTGATTTTATTGTTGACATTTCATTTATGCCGACTATTTATATGGTATACTTGTCGAATTATCTTAAA, 1
GCCCGAGGTAATCTGAAAAAGGTGCAATCTTTTGCACCTTTAACAGGTTAGCTCGGGCTAACATTCATGATTCTAAAACAA, 0
ATCGGCATTTCTTTAATCTTTTGTTTGCATATTTTTAACACAAAATACACACTTCGACTCATCTGGTACGACCAGATCACC, 1
AAGATTCACCTGCAATTGCTTAGCCGCCGGGGTCAAACCTGGCGGCTTTTTTATGGCATTAAAAAGCCCCGCCGGGATGGC, 0
CGCTTCGCAACCTTTTCGTTGGGTAATTATCAAGCTGGTATGATGAGTTAATATTATGTTAACGGCATGTATATCATTTGG, 1
CATAAATGGGTCAGGACGCTTTTAATCACATATAAAAAGCGTCCTTTTTCTCACAATCAAATGATCATCGGCTTCTATAAC, 0
TACATAGCATGCAAGAGCATGGCGTTTGTATGGCAACGTTATTATAATTAACAGTTGCTACTCCATTTAAGTTCACTCAGA, 1
AGTTTGGCAGAAACAAAAAATCCCCGGACTCGGGGATTTATGTACAAGAGGCAGCCCTTAGGATGAGGGTATAAACGTACA, 0
AAATGTATTTCTTTTTCGCGCAATGGGTGATAGAAAATCGCTCCAAGTGATAATGCTTATCAAAATTATTATCACTTTCAC, 1
GACAGAGCCATTGCCCATGATAGTGTCCATTAAAAGGATGGACACTATTTCCCCGGAACCTGAACTCACCGCACAGGCGTT, 0
ACAAAAAAACGGGTTTATTGGCGGATAGAAAAAAACGAAAGCACAAATAATGGGAGCGTCAATTTTTCGAGTTTGCTGACC, 1
CAATCGTGGATCTTGACGGTAATCCATGAGCATGATCCTCCGTTGCATACCCCTGAATACTTAAAATAGAGCGACCTGTAT, 0
TATTGTCGTTTTTGTGATCGTTATCTCGATATTTAAAAACAAATAATTTCATTATATTTTGAAATCGAAAACAAACGACAG, 1
CCTTTTCTTTAAAGACATATTATCTTTGTATCATTTCTGATAGTTAACATTACAAGATATAAGTAATGGACGCACTCCCAA, 0
CTGTCCATTTCACGATGAAAAAAATGTAGTTTTTTCAAGGTGAAGCGGTTTAAATTCGTTCTCAAATTACAGTCAGGACGC, 1
ATACGTACGCTTGAGATCAGGATTGTCTACTTTGAGTATAACATCCTTGTGAAATCTCCCTTTCCTCATACCGCTTGCACT, 0
AAATTAAGGTACTGCCTTAATTTTCTGCAGACAAAAGGCGTGACGATGGTCGAAAATGGCGCTTTCGTCAGCGGGGATAAT, 1
TGTGACTATGATCATTTTCGGTGAGTACTGCTTTGATCTAAAGGCTGGTTTTCTGTGATGATTGACCAGCCTCAGAGTATT, 0
TCAGCAGTCAGCAGCGTGGCACTTGCTAAGGAGAGCGTAAGGTTTATAATGCCTTACGCATCTCGAAGCGGGCGTAGTTCA, 1
GGGCTTTCTTAATATACGTCTGGATGCTCGCCATTTCGTAGCCCTGTTTTTGAAAGCGCTCTGTCATAATGAGAGTTACCC, 0
ACGATGTATGTTCTAATAAAATAGATTGGGTGGGTTGTATATTGACGTTAGTATAAATAGTATTAATGCCGCTTGCATGAA, 1
GCAATTTCACTGTATGACTGCGCAGTCATCGAGTCTGTGGGGTGTTGCTCCTTTTGCAACGTATCACTTGTCAATAAATAG, 0
CGCCGACTACCGCTTTCGATATATTGACTCAATTTTCCAGCCTGGTTAAAAATAGCGACCAGCTCAGTCGCAAATATAGTG, 1
GGCTTAGTACACAGCACTGAAAGTAGAAACCACTCCAGCCATTCGTCATCAATTTGAACAACACAATACTGACCCACATTC, 0
TAGGAAATTTTTATTAAATCGACTGCATTCTTAGACGCGTTTTTGGCATAGATTGATAGCAGGGGATTTTCTTCTTAATTT, 1
GCACTCTTTTTTACATTCCCTCTACAGAACTAGCCCTTCTCTCACAGAAAATGAATAAATAAAAATGCGGCACCGCCAGAA, 0
ACAGCAGGCGCGCGGTAATGGCTGGATTGCGACACGGAGTTACTTTATAATCCGCTACCATGGCCCCTTAGCTCAGTGGTT, 1
TGAAAAAATCTTTAACCATGGTCCGGTTTTTATCCCCTTGTATAAATATTACTAAATGCTTGCTTAGTCGCATTGTTAAAT, 0
ATTGCAATGTGACGTTGTGAATATATCAATTTCCGCAATAAATTTCCTGTCATATAGTGAATTCAATCTCGCAAACGCGAA, 1
ATATTTCTAAAAGATCGCACTAAATAGCTACGCGGAATAGTGCTCTACTTTCGTTTAGCCCTTTCAGAGGTAAGACATTAG, 0
GACGCTATTCGGACAGGATTAACACTAGCGTAGAGATGACGAGTACGTTAGTCTCTGACCGTTTGTCACGCGCAACGTTAC, 1
CCATCAACAATTGTGATTTAGATATTCGGAACCATTCAAATATAACAAAACCCCGTAAAAACGAGGTTTATGGATAAATTT, 0
CGTTTTCCGGCTGCGGTCAATTGTGGGACATCGCCTATAATTTGCATTATCATACCTGTCATTCAATGCCGTGCCTAACAC, 1
CCCTCACCTAACCGGCCCCTTGTTACAGTTGTGTACAAGGGGCCTGATTTTTATGACGGCGAAAAAAAACCGCCAGTAAAC, 0
TTTTCACCACAAGAATGAATGTTTTCGGCACATTTCTCCCCAGAGTGTTATAATTGCGGTCGCAGAGTTGGTTACGCTCAT, 1
GTTATAATTTCTTAAAGAGTGTTCCATTCGGGGCACTCTTTTTTACATTCCCTCTACAGAACTAGCCCTTCTCTCACAGAA, 0
CCTCAATTTTCCCTTGCTGAAAAATTTTCCATTGTCTCCCCTGTAAAGCTGTGCTTGTATAAATATTGTTAAACACAAAAC, 1
AGCAAGCGGATGGACGATGAGTATTGGTAATCTTTCAGAGTCCGGAAAAGTTCAGCCCCAGTCTGAACAGGCTTGCTGGCG, 0
TTTGCAGAAGTGTTAACGCGTTATCTCGTCGCGACCTATAAGTTTGGGTAATATGTGCTGGAATTTGCCCTGTCTGGAGAA, 1
CACAGAAACAGCACTGTTGTCCTGTATTAAGCAGGCAAGAGAAGATGTCCTTACCCTGCGCCATCTGCAGCTTCTGCACCA, 0
CGCGGTAGTTATGATTAGATTGTTTTCGCAACAAAAACATTATGGATTATTATGCTGTGGTAAATGACTCATTCCACGGCA, 1
CACCTAACCGGCCCCTTGTTACAGTTGTGTACAAGGGGCCTGATTTTTATGACGGCGAAAAAAAACCGCCAGTAAACCGGC, 0
TTGTACTAAAAATCGATGTTTTGCTTTGACAATCCCCTGGTGTTTTGCGAAAACATTCGAGGAAGAAAAAAAACAGTATTC, 1
TCTCTTCTCTCGTACTGTTTAAGTATTTGTTCCGCGCTTCAAGCAGTGCGTCTCTGTCCTGGCGAAACGCCCGACAATAAC, 0
AGGGTGAAAACCGTGCTCCCACTCGCAGTCATCCTCCCTCACTCCTGCCATAATTCTGATATTCCAGGAAAGAGAGCCATC, 1
TAAGGTTTTATCCTTAGAACAAAATAGGAATTGATAATCAAATCTGTCACTATTGCGCCTCTAACAGATTCATCGTGCTGT, 0
AAGAAGTTTAGATGTCCAGATGTATTGACGTCCATTAACACAATGTTTACTCTGGTGCCTGACATTTCACCGACAAAGCCC, 1
TACAGCGTAAAACGCATAATATTGCTGCGCTAAAAATTATTGCTCGCCGTAGCGAATAATTATATGCCTGGTGTGGCTTCG, 0
CGGTACACCAAATCCCAGCAGTATTTGCATTTTTTACCCAAAACGAGTAGAATTTGCCACGTTTCAGGCGCGGGGTGGAGC, 1
CAGGCTGTGTTAAAACTCCTGATCACTTTTTGGTCTAAGCGATGGTTTCATATGATCAACCATTCTTGATAAACCCATGAG, 0
ACGTCATTATAGTGTGTGTCAGATCTCGTTTTCCTTAACCATGTTACATAGAATGTGCACGGAAATTTAACCTGCCTCATA, 1
CCACCAACTTTGCGGCAGTTTCATAGGATGAATGTCTAAAAGAATAATGGTGAGCGATAAGAAAACGACTGAATAACTGCA, 0
TAACGTGATCATATCAACAGAATCAATAATGTTTCGCCGAATAAATTGTATACTTAAGCTGCTGTTTAATATGCTTTGTAA, 1
CTACTTCAGGATGATGTAGATCCGAAGAACGCTACAGAAGAGAGGCATTGTTGCTGGCAAATAGAAGAAGTATCGGGTTTT, 0
AATCGCTTTTACTGAAATTAGGTTGACGAGATGTGCAGATTACGGTTTAATGCGCCCCGTTGCCCGGATAGCTCAGTCGGT, 1
TAGTGACGCAAGGCGTCGTGCAGGACACGGATCACCGAGATGGGCATCGCCAACCAGACTGCTAATTAGCCCATGAATAAC, 0
TTTTAAGAATATTATTAATCTGTAATATATCTTTAACAATCTCAGGTTAAAAACTTTCCTGTTTTCAACGGGACTCTCCCG, 1
GCGCAGTGGTCAGTTTTTTTCAGATATATTTATCTTTTTTTGGCTGTAAGCTCCGCTGTGAGCGCAGGCTGTGTTAAAACT, 0
GTTTATCCGCTATGAGATTTCTCATATTTAGCATACGTACGCTGTTGTTAAGATTCAATCATCGGCCCGGTCGAATTTTCT, 1
TGATACATCAGAGTGATCTGTATTTCATTCCGGCGCACGCTAACAATTTTCAGCATCGTTTAAGGGCTTGTCTATCCCGCA, 0
CCAGTTTTTAAAAAGTTAATGTTATTAATCTGTTAACATTACGTTATCTAAAATATCTGGTAAAAAGTGGACTAAACGGTC, 1
ATTGATGACATTAGCATAATCATTCACTAAGTTAATTTATATAGTATCTGCCCAGACACTTATTTATAGTTATTAAAGGTG, 0
CGACAAACTATATGTAGGTTAATTGTAATGATTTTGTGAACAGCCTATACTGCCGCCAGGTCTCCGGAACACCCTGCAATC, 1
CGCCAGGAATTTCTGGCGGCAATAATACAAAATTCTTTGCATAAGAAATTTTTCTTGACAAAGACAGTGCAAGAAAGGACA, 0
TCAACATCGCGACGCAAACGTTCATATTGCCGCAATATTATTTTTTGATATGTTGAAAGGCGGATGCAAATCCGCACACAA, 1
TGCTAATCATTCAAACTACTTAACCTGTGACAGAGCCAACACGCAGTCTGTCACTGTCAGGAAAGTGGTAAAACTGCAACT, 0
ATAAAAGTGTAGGAAAAATTGTTTGACTTATAAGTCTCAGAAAGTAATATGTGCGCCACGCAGCGACGATGAGCGATAAAC, 1
TTTCATTAAAATTAAAAAGATATGAATGAATACTGCGGATATCAACATGGCCAATCACATTCAAGGACAAGGCAGGCATCA, 0
TTGTTACGGCAACAGGGTAAGTTCATCTTTTGTCTCACCTTTTAATTTGCTACCCTATCCATACGCACAATAAGGCTATTG, 1
GAACCGGTGAATCTCACTCAACAGGCTTCATTTCTCCTGACGCCAGCCTGAATACAGCTGGCGTTTTCATTTATAAACAGA, 0
TGTCAATGATTGTTGACAGAAACCTTCCTGCTATCCAAATAGTGTCATATCATCATATTAATTGTTCTTTTTTCAGGTGAA, 1
TGCAGCAAAAGTGAACAGTGAGAACCAGGAAAAATTGCTGATTTTGCGTAAAGAGGATGCGAGTGCATCCTCTGGGCAAAG, 0
AACAATTTCTTTAGAAAATGCGTTGACTCATTTTGAACTCTCCCTATAATGCGACTCCACACAGCGGGGGTGATTAGCTCA, 1
TTTACATTCCCTCTACAGAACTAGCCCTTCTCTCACAGAAAATGAATAAATAAAAATGCGGCACCGCCAGAATCGCGTTCG, 0
CTATGTGTTTATGAGGGAGAGGTATTTTCAGTTGATCTGGATTGTTAAATTCATATAATGCGCCTTTGCTCATGAATGGAT, 1
AGCCCTCGCCGCTTCCCTCTACAGGAATGGCGAAGGGCTGTCGGTTTCGACATGGTTGGCCATCGTATGATGGCCTTTTTT, 0
TTTATTGAATGTTTTAAATATTGTTTTTATTGGCATTGCTATAATATTGGTTATCATTTGCTGAATGGATTCAGTCTTAAT, 1
CTCTGACGCGCATACTCTCCTCCAGGTTAACGGAGGAGAGTGCAATGAAAAACCGTGTTTATGAAAGTTTAACTACCGTGT, 0
GCTAAAAAGTAACCAATAAATGGTATTTAAAATGCAAATTATCAGGCGTACCCTGAAACGGCTGGAATAAACCGTTTTCAG, 1
AGCCTTATTCTACCTTTTCGGCTGTCTCTTCTCTCGTACTGTTTAAGTATTTGTTCCGCGCTTCAAGCAGTGCGTCTCTGT, 0
ACTACACGTTGCAATTTGCCGTTGACACATTCGGGCGGAATTCATATGATGCCGCCCGTCAACTCGACAAGCTTTACGTGA, 1
GAACCTGTCAGCCTAAAGCAAGCGGATGGACGATGAGTATTGGTAATCTTTCAGAGTCCGGAAAAGTTCAGCCCCAGTCTG, 0
GGATAATTTTATAAAAAATAAATCTCGACAATTGGATTCACCACGTTTATTAGTTGTATGATGCAACTAGTTGGATTATTA, 1
GGGCGGGCATTTTTTTGCCTATTTTGCATTGTTGGTTAGCAAGGATGCCATTCGATGAATTTTAATATGTTGATTCAAAGA, 0
TTCAAAAGATGAGAAAAACCGTTGACGAAGGTCGAGGCAATCCGTAATATTCGCCTCGTTCCCAACGGAACACAACGCGGA, 1
ATTATGAACCTGTCAGCCTAAAGCAAGCGGATGGACGATGAGTATTGGTAATCTTTCAGAGTCCGGAAAAGTTCAGCCCCA, 0
AAATTACGGATTATCCTGAAATGCGTTTCTCACTTGCCCGACATATGCGTAAAATGAGCGGCAGATTAAAAAAGGATAGTG, 1
TCTGACAATAACCTTCACGAAAAAAATTAGCTTATAAAGTCTGGGGGAATTACTCTCGCCACGTTAACGAGAGTAATTTTA, 0
CATCTACCCCTTTTTGCAAAAAATGCTTGCTATCCCCGAAGGGCGGGTTACTATCGACTGAATAACCTGCTGATTTAGAAT, 1
CATATCCCCGGTAAAACAAGTAACAAACCACCCGAAAATGAACACCAGAAACGCGACTTAAGAATCTACCCTATGAATGGA, 0
CTCAACAGAGAAAAGCAAAGAAATGCTTGACTCTGTAGCGGGAAGGCGTATTATGCACACCCCGCGCCGCTGAGAAAAAGC, 1
CACTCCAGCCATTCGTCATCAATTTGAACAACACAATACTGACCCACATTCCCGTAATCGTATGAATTGTCAGCTTAATAA, 0
AGAGAAAAAAATCCTGAAATTCAGGGTTGACTCTGAAAGAGGAAAGCGTAATATACGCCACCTCGCGACAGTGAGCTGAAA, 1
GTTCGATGTGACTATGATCATTTTCGGTGAGTACTGCTTTGATCTAAAGGCTGGTTTTCTGTGATGATTGACCAGCCTCAG, 0
