# Supplementary material for: Assessing the Effects of Data Selection and Representation on the Development of Reliable E. coli Sigma 70 Promoter Region Predictors
Source: PLoS One. 2015 Mar 24;10(3):e0119721. doi: 10.1371/journal.pone.0119721 (PMC4372424; doi:10.1371/journal.pone.0119721)
Supplement: S1 Dataset — (ZIP) [file pone.0119721.s001.zip › data/CV/CV_CoPos.arff]

@relation Sigma70_CoPo_training_data
@attribute seq string
@attribute class {1,0}
@data
GCCCGGGAAAAATATGCTCGCGGGCTTGCTATCTCGCTGACGGACAGGCAAATTGATGACCAGCTTTTAAACCGACTCCGT, 1
CAGACAAGAAGTCAGAAGAATGCATCTCTGCTACAGAAAATAGCGATTTCACATAACTACAAGTTATCAATTTCCCCTCCC, 0
TGAAGGTTATTTACATGTTAGCTGTTGATTATCTTCCCTGATAAGACCAGTATTTAGCTGCCAATTGCTACGAAATCGTTA, 1
CGGTCAACACCCGCCAGCAATGGACTGTATTGCGCTCTTCGTGCGTCGCGTCTGTTAAAAACTGGCGCTAACAATACAGGC, 0
TATTTTTAATTAAAATGGAAATTGTTTTTGATTTTGCATTTTAAATGAGTAGTCTTAGTTGTGCTGAACGAAAAGAGCACA, 1
TATAAAATTCGACTGGCAAATCTGGCACTCTCTCCGGCCAGGTGAACCAGTCGTTTTTTTTTGAATTTTATAAGAGCTATA, 0
TTTATGTTGCTTTTTTGTAAACAGATTAACACCTCGTCAAAATCCTGCTATTCTGCCCGTTGCGGTACTGGGCATTTACCC, 1
CCACCGCAATATGAAATTCCTGCATCTTTATTGACCTTCCCACGCCCGGCGTGCAGCATAAAAATACAACAAACACATAAC, 0
GTTCGTGAATTTACAGGCGTTAGATTTACATACATTTGTGAATGTATGTACCATAGCACGACGATAATATAAACGCAGCAA, 1
GTGTAAGTTTTAGTTTCCCTTCAAAGCCGCCTTCTCAGGCGGCTTTTTCATCACTGCGAGTAGAGCTAAACTCGCAAAAGT, 0
AATAACCACACTGTGAATGTTGTCTTTAATCAATTGTAAGTGCATGTAAAATACCACTTTAGAGTTAGTCAGTATCTTCCT, 1
TGAACCTTCTTATCAGAAATAGATGTGAAGGAGTAAGTAAGACACCTGGCAAATAGCCTGCAATAATCGTGGGCTGTTTGC, 0
TTCAAAAATGTTTGTTTTTCACGCGCTTTACAGCCCGAAAAGGCCGGAAGATACTTGCCCGCAACGAAGATTCCTTCATAA, 1
TTTTTACTAAGAGTTCTACTCCAGTTCCGGACTGCTCACGCCACGGTATTAGGCATATCCTATATAGCCCCTGGTGAGAGT, 0
AGCTTGCGTCAATGGGCAAGGTGGGCTTGCATTTGCTTAATAGAAAGGCGTTAATAGGCAAAACGAAATGAAACGAAAGTT, 1
TCCCCGACTATCATTTAATCTGGTGTCTCATTGTTAGCCGTCTGAAAATTCAATAACATCAAACTGTTTTGAATCTCTTTT, 0
AGATAAATTTCCTGTTTTTAAAGCAGAGTTCCTCATTTAACGTCATTAATAAAATGTTCTAAAACGCTGGACAGACAGAAA, 1
CCGCCTTATGGCTCATGCATGCATCAAAAAAGATGTGAGCTTGATCAAAAACAAAAAATATTTCACTCGACAGGAGTATTT, 0
CCCTTCACAGAATTGTCCTTTCACGATTCCGTCTCTCTGATGATTGATGTTAATTAACAATGTATTCACCGAAAACAAACA, 1
TTACATTAGGTTATGTAAAAACGTATCGGCGTTTATATACTGAAGATAAGCCTGATGAGTAACAGGCTTGCTCGTCATACT, 0
AAAGCGGTACGGGCCGTTGCCAGCGCCTGTGCCGCCAACAAGCTGGCTATCATAATACCCTGTCATCGGGTGGTCCGTGGT, 1
CTGTTTGTCTCGTCGGTAAGCGAAAAGTATAAAGTGTCAGCCTGTGTAAATCCTCTCGCCACCCTCCCCTGCATTCAGCAA, 0
CATCTATCATCTAAAAAACCAGAAAAACAAATAACATCATGTTTTTAAACTAATTAAATGAAATAAAATTTTAAGCCACTC, 1
ATACGTGGGGCAGGAGTGTCCTGCTCCACGGTGTCTGATTTTTATCGCATTACAGAAGGCACAGGCCAGAAGGTAGGGCAA, 0
AGCAACATCTATCATCTAAAAAACCAGAAAAACAAATAACATCATGTTTTTAAACTAATTAAATGAAATAAAATTTTAAGC, 1
AATTTAAGAGAAAGAGTTACACCGTCACCACTTCCGTGCACTGTATAAAAATCCTATACTGTACGTATCGACAGTTTAGTG, 0
GTGAACGGTCGAATTAGCCAATATCTGACGAAAATCGGTTGAAAAAGTGGCATAATGGGGAGTTGTCAACTATTGAAATGA, 1
TTTATAACCTCCGGTGATAAAATGGCATTCAGCTCGTTAATAAGAGAGTTAACTTATTAAGCGTTAGCGTTTATTACTGAG, 0
TACGGTCTGGCTGCTATCCTGACAGTTGTCACGCTGATTGGTGTCGTTACAATCTAACGCATCGCCAATGTAAATCCGGCC, 1
GGCATTGCTATAATATTGGTTATCATTTGCTGAATGGATTCAGTCTTAATGAGTGGGTTTTTAAGGGACAGGCATAGAGTA, 0
GCTCCGCAGGATAACCTCTTTTGAATCTGAATGAGTCGATGGCTCGCGAATAATCCGATTACGGCTACGCTTCTAATGTTC, 1
CAGTTCCGGACTGCTCACGCCACGGTATTAGGCATATCCTATATAGCCCCTGGTGAGAGTCACCAGTTCCTTGATTAAATA, 0
TCACGTTGTAAATTGTTTAACGTCAAATTTCCCATACAGAGCTAAGGGATAATGCGTAGCGTTCACGTAACTGGAGGAATG, 1
CACCCACGACTAAATTTCCCCCCCTTTAAACTTCTCAATAATGTCACCAATTTTCTGGAAATCCTATGATGCCTTTCCCGG, 0
AAAGCACTGAAGCACAACAATCGCAGTTGCAATTATTGCGTACAGCCAGTACATTCTGGCGTTTTCGAGCACAGGCGCAGG, 1
GCACTGGATAAGCCTGTCTCACTCGCCCTTAAATCTGGCAACTTCGGTGATGACGCCTTTTTTTCACGAGCCCAAAGAGAG, 0
CCATAAGATTAGCGGATCCTACCTGACGCTTTTTATCGCAACTCTCTACTGTTTCTCCATACCCGTTTTTTTGGATGGAGT, 1
CGCATTGACGGCAGTTATGATTCGCGGTATTGCTTAACTGTGATTGCACATTTAGTAATCACTGTTTTCTTTTCCACCAGA, 0
CAATGTGGACTTTTCTGCCGTGATTATAGACACTTTTGTTACGCGTTTTTGTCATGGCTTTGGTCCCGCTTTGTTACAGAA, 1
TCGAGGTTGATCACATTTCCGTAACGTCACGATGGTTTTCCCAACTCAGTCAGGATTAAACTGTGGGTCAGCGAAACGTTT, 0
CATATTTATGCTGTTTCCGACCTGACACCTGCGTGAGTTGTTCACGTATTTTTTCACTATGTCTTACTCTCTGCTGGCAGG, 1
TAATCTTCTTGATAGTGATGTGGGATGTTATACGTATGGCATCGCTGATGTTTATGGTTACCCCTTATGTGTGCTCAGGAA, 0
GAATACAGAGGGGCGAATTATCTCTTGGCCTTGCTGGTCGTTATCCTGCAAGCTATCACTTTATTGGCTACGGTGATTGGT, 1
ACTGCTTTTGCGGCTGGCCTCTTTTGCCGCAAAATAGTCGCCCGTGTTTCATTGCCCATTTCTGCTCATGCATCATCTACA, 0
TTGGGTGTCCGGCCCCTCTTAGCCTGTTATGTTGCTGTTAAAATGGTTAGGATGACAGCCGTTTTTGACACTGTCGGGTCC, 1
GACGGTGACAGAACGCTAAGATTATTCTTTTATATTCTGGCTTGTTTCTGCTCACCGTAATTAAGACGCTCTCTCCGTTTG, 0
TTTATTGGGTGTCCGGCCCCTCTTAGCCTGTTATGTTGCTGTTAAAATGGTTAGGATGACAGCCGTTTTTGACACTGTCGG, 1
ATAGACATGCTTAGCCAATCTCTATTTGATTGAATTGAAAGATGTTTGTTAAGGCATGGATGCAAGCTATAGATTCTGATA, 0
GATATATGTCAACGAAGCGTAGTTTTATTGGGTGTCCGGCCCCTCTTAGCCTGTTATGTTGCTGTTAAAATGGTTAGGATG, 1
AAGGAATGTAGTGGTAGTGTAGCGATGACTTTAGGCGATCAATATAAGATCGCCGGGCCACGCAAAGAACTGCACCCTCCG, 0
TGACGAAAGCTAGCATTTAGATACGATGATTTCATCAAACTGTTAACGTGCTACAATTGAACTTGATATATGTCAACGAAG, 1
CAACTCCCACCAAAGCCAACAAGATGGGAGGTGAATTTTGTGATGCAGATCGCTTTTTCCCTTCAGGCATTTTTGTTTAAT, 0
TAACGTAAGTCGCAGAAAAAGCCCTTTACTTAGCTTAAAAAAGGCTAAACTATTTCCTGACTGTACTAACGGTTGAGTTGT, 1
TTCTGCGCTAACTAAGGAAAATCGCGATCAAAAACAAACTATGACATGCAATATTCCTGGAAACATAAACTTTATGCCATG, 0
AATGGCGGTAATTTGTTTTTCATTGTTGACACACCTCTGGTCATGATAGTATCAATATTCATGCAGTATTTATGAATAAAA, 1
TCTCAAAATATGTTAAGGTTGCGCCCTCATTTGGGGAGTAGCCGATTTCCAGATTCCGGAAATGTACGTGTCAACATACTC, 0
TTTCCTGCATCGCTGATTTCTGATTGCCATTTAGTGATTTTTTATGCATATTTTGTGGTTATAATTTCACATTTGTTTATG, 1
CTCGCACTTGAAATCAGCAGCGATTGGTTTATCGTGATGCGCATCACTTCCCGGCAGTCCTGCCGTAGAAGCAACAAATTT, 0
AAAACATTCACCTTACGGCTGGTGGGTTTTATTACGCTCAACGTTAGTGTATTTTTATTCATAAATACTGCATGAATATTG, 1
CCGAAGTGCTCCCTCCGCCAGCTGAAGAAATCGCTAATTCTTGCAATGTTAGCCACTGGCTAATAGTATTGAGCTGTTAGA, 0
TTTACAAAAAACACACTAAACTCTTCCTGTCTCCGATAAAAGATGATTAAATGAAAACTCATTTATTTTGCATAAAAATTC, 1
TTCAACGCCTGGCACTGCCGGGCGTTGTTCTTTTTAACTTCAGGCGGGTTACAATAGTTTCCAGTAAGTATTCTGGAGGCT, 0
TTCAGCCTTCTTCAGGGCTGACTGTTTGCATAAAAATTCATCTGTATGCACAATAATGTTGTATCAACCACCATATCGGGT, 1
GAATAATGTGTCTCGACAGGGGAGACACAGTACGAATCGACATAAGGTGATCGTCTGAATCACCAGAATAAATAAAGTCGG, 0
CAGCAACCAGATCAAAAGCCATTGACTCAGCAAGGGTTGACCGTATAATTCACGCGATTACACCGCATTGCGGTATCAACG, 1
TACGGCAACAGGGTAAGTTCATCTTTTGTCTCACCTTTTAATTTGCTACCCTATCCATACGCACAATAAGGCTATTGTACG, 0
AGCAATCGAGCGGCAGCGTACTTACCCCGCACTCCATTAGCGGGTATACTCATGCCGCATTGTCCTCTTAGTTAAATGGAT, 1
ACAAACCGTAACCAAACGCGCAATTTATTTAAAAAGGGACTAGACAGAGGGGTGGGAAGTCCGTATTATCCACCCCCGCAA, 0
GTAAATAAAAATGTACGAAATATGGATTGAAAACTTTACTTTATGTGTTATCGTTACGTCATCCTCGCTGAGGATCAACTA, 1
GTTTGTTGTTTAAAAATTGTTAACAATTTTGTAAAATACCGACGGATAGAACGACCCGGTGGTGGTTAGGGTATTACTTCA, 0
TAATCCGTTCATAGTGTAAAACCCCGTTTACACATTCTGACGGAAGATATAGATTGGAAGTATTGCATTCACTAAGATAAG, 1
CGCTCATCACTATGACGTGTCTGTATATTAATAAGCTAACCCGCATTGAGTTAACCAATAACGGATTCCATACACAATACG, 0
CTTAGTCGCCGAATGTACTAGAGAACTAGTGCATTAGCTTATTTTTTTGTTATCATGCTAACCACCCGGCGAGGTGTGACA, 1
GATATTTATTCATCTTACCCTGTGCACCAAAAGCAAAAACTCACTGACGCGGGTTTGAAACTGATGGCAACCGCAAAAATG, 0
CGGCGAGGTGTGACACACCTCGCACTTGAAATCAGCAGCGATTGGTTTATCGTGATGCGCATCACTTCCCGGCAGTCCTGC, 1
CTGCTAAAGCGTCAAAAGGCCGGATTTTCCGGCCTTTTTTATTACTGGGGATCGACAACCCCCATAAGGTACAATCCCCGC, 0
TTACGCTGAACGTGTTTCATCTATTTGACGCGCGCAGGTATTTAGCATACAAGGAGTACCGATTTGAGAGTTGGTGCTCTT, 1
CTGTTTCATTCAGGCTCGCGGCATGTTGGGGCTGGATCGGGTGGTTTAAATATTGGCTATATTCAATGGACGCGTTTTGCC, 0
CAGAGGGATGGGTGATTTATTCAGTTGCCAAACCCGCTGGAGTATTGAGATAATTTTCAGTCTGACTCTCGCAATATCTTA, 1
AAAAAGACATTATGAATATTGGTTTGACTTTGCATATCAGGTTTTTTATTACTCGCTGTAATGTACGAGCCTGTCGTGAAT, 0
TTCAACCATGCATAAAGCGGGTGCATTCGCTGCCGCATACCATTATTCTTGATCTGACGGAAGTCTTTTTGTAACAATTCA, 1
TCTCAGTTCAACAATTGGATTATTAATAAATATTGTCTAGAGTGAGCGGTCATAAATAAGCACTTTCTTGCCGCTGAAAAC, 0
TGCATTCGCTGCCGCATACCATTATTCTTGATCTGACGGAAGTCTTTTTGTAACAATTCAAACTTCTTTGATGTAAACAAA, 1
GCCCAGGTAATTAGTCTCGTGTCGCTTGGCATTTTTTTATAACGATATTTGTCGTTAAGGACTTCAAGGGAAAACAAACAA, 0
CATTCGTTAAGTCATATATGTTTTTGACTTATCCGCTTCGAAGAGAGACACTACCTGCAACAATCAGGAGCGCAATATGTC, 1
ATTACCGCCGCAGTCTCACCTCTTTAACCATTCCCGCCTTGAGGATTGCGCGTAAATCGTGCATAACTCCCTTATGTGCAT, 0
CATTTAAATTATTTAATCATGTTTATTGCATATAAATTCACTTGATGGCATTGTTATCCCATGCCGCAGACACGGCCAAAA, 1
ATACGTTATTATCAACGCTGTAATTTATTCAGCGTTTGTACATATCGTTACACGCTGAAACCAACCACTCACGGAAGTCTG, 0
TTTTAACTTTTAAAGCAGAAATATTGCATAATTATTCTGTCAAAGGTACTATCTTCGACCTCAATAGCTATCAGACTGCCA, 1
CAATGACGAATGCATTTTTGTCTGTAGCTCGTCAAAAAGCCATCACCGCCGGTTACCCGGTGGTTGATACTGATGACAAAT, 0
AATATTTTTCCCGCCGATTGTGCAAGGACAATCGGCAAACGGTGCAGTACACTGCGTTGATTGCGTGTAAAGGGATGAAAA, 1
TGTAGTGGTTAAATAAAAAATACTTCAGAGTGTACCTGCAAAGGTTCACTGCGAAGTTTTGCTCTTTAAAAATCTGGATCA, 0
GAGTTAGGCTTTTTATTGAATGATTATTGCATGTGTGTCGGTTTTTGTTGCTTAATCATAAGCAACAGGACGCAGGAGTAT, 1
TCAACCGCAAACTTAAGCCTTGTAACAAAAATCATCAAAATATGTGCGGTTGCTCATGTTCTTACATTCTGGTTACAGAAA, 0
TCATTCAATAAAAAGCCTAACTCACTTTTGATTCATTAAAAAAGAAGGCTAAAATAGAATGAATCATCAATCCGCATAAGA, 1
TTAAAAGATATGTCAGGCTTGCGGAGTGGCGGTTAAGGACATACGATTTCCTCCTTTCAGAGTGCTCCGCTTCTCACTATT, 0
TTGGGGAATTTAAAAATCGGGTTTGACAAAAGATTTTTCGCCGTTAAGATGTGCCTCAACAACGATTCCTCTGTAGTTCAG, 1
TGTCTTGCTACATCACTGTTCAGGAGCATTTAAATATTATTTGTAGAACTGAGTGGCAATTATCGCAGATAATGCTTAATT, 0
ACCGACACTTAAAGTGATCCAGATTACGGTAGAAATCCTCAAGCAGCATATGATCTCGGGTATTCGGTCGATGCAGGGGAT, 1
ATGTCGCCAGAAATAAACGGGCATACGGCCCGGGGATCTCTGCGCCCTGACGTTCACAAACTGCATATATCTGATAGACGT, 0
GGCTGGCACGAACCCTGCAATCTACATTTACAGCGCAAACATTACTTATTATTAACATATAAATAACGAATTATTTACTGT, 1
AAATGCCCCTACAAAATGAACCATTATTTTTAGAGGGCGTCTGGCACTCCAACTTCCGCTTTTGGCACAGAACGGCCTATC, 0
TTATTCACCTTTTGGCTACTTATTGTTTGAAATCACGGGGGCGCACCGTATAATTTGACCGCTTTTTGATGCTTGACTCTA, 1
TCTCCAGAATAGCCTTCTGCTACGGCCTGGTGTTTTCACCACGCCACTTTTCCATTTTTATATCTGCATATCAGGAAAATC, 0
ATTGAGCAAGCGTTCAAAGCCCTATGTACAGAACTCAATGCACAAGGCAGTATTAACGTCGTCAATTATTCCCAACATGAT, 1
ACCAACCCCGCTTATTAACTTTCTGTATCACTTTTTCTTATAAAAAATCATGTAAAACCGCTCGCCAAGACCGCACCAATC, 0
CGTAACAATTAAGACACATTTTATATTGAACGTCCAATCAATAACCGCTTTAATAGATAAACACCGCTGATGAATGGAGTG, 1
TCTAGGATAAAAAGGAATGTAACAATCTCATGGCGTAAGCTGACGAATCAGCAGGAATAATCGCTAGGGACCTAAGAATTA, 0
CACTCCTTGTGGTGGCGAAAAAATATCACAAACTAGAATAGCGCCTTGTATAACAATTCAGCGAGTGAATATTTTGAAAAT, 1
CCCGCTGTTTCGCCCCATATTTCCTTATCCGCATAGTATCAGGTGCGCTCCCCCTGCCTCACGTATATACTTTTGCTCTTT, 0
GTGAGCCATGGGGCTTCTCCAAAACGTGTTTTTTGTTGTTAATTCGGTGTAGACTTGTAAACCTAAATCTTTTCAATTTGG, 1
TGCCCGTTTGTGAACCACTTGTTTGCAAACGGGCATGACTCCTGACTTTTATTTCTGCCTTTTATTCCTTTTACACTTGTT, 0
GATCGTCCGTTGTCATAATCGACTTGTAAACCAAATTGAAAAGATTTAGGTTTACAAGTCTACACCGAATTAACAACAAAA, 1
ATATTGTTACCCCAGCAACAAACAGGCTCATACAGCCCCTAACCCTTTCATGGCGATGGCTGGGACGGTTCAGACCTTGCC, 0
CTGGTAAAAGAAACACTGATGCGAGGCCTGTGTTTCAATCTTTAAATCAGTAAACTTCATACGCTTGACGGAAAAACCAGG, 1
CACCTGAGAGTGAATCGCAATGCAGGTAATCATTTCATCTGTATATCTGTATGCCAACTGGCATTCCATCTCTTTTTTCGC, 0
GAATTCCTATTTGTGAGCTACGTCTGGACAGTAACTTGTTACAACCTGTAGCATCCACTTGCCGGTCCTGTGAGTTAATAG, 1
ATCGCCGATAGACAGATTTCATTTTTACGGTCAGGCACCTTCCCGGGCTGAACTGGCTAAAAGCTGAATTATTTGCATTCC, 0
CGAAACAAAAATGTGATACCAATCACAGAATACAGCTTATTGAATACCCATTATGAGTTAGCCATTAACGCGTCCACGAGG, 1
GACACAAATGTTGCCATCCCATTGCTTAATCGAATAAAAATCAGGCTACATGGGTGCTAAATCTTTAACGATAACGCCATT, 0
GAAATTCGTCGGTAAGCAGATTTGCATTGATTTACGTCATCATTGTGAATTAATATGCAAATAAAGTGAGTGAATATTCTC, 1
AGGGTTCCACCTGCAAGTTGTTATTCCACCTGAGAGTGAATCGCAATGCAGGTAATCATTTCATCTGTATATCTGTATGCC, 0
TGGAATAAGATGCGGGTTTTTATTATTTGTTATGCCGGGCATTAGACTTTAACAATAACGGGAAATCTGAACTGCCCGGAG, 1
TCTCGTTGAGACTCTGAGTGACAGCGCCCTTCTTTCCACGCATACTGGGCGCTGTTGCTTTTTTGAACCAGGAAACAGAAC, 0
GATGATTTCAATAACATATTCTGTGTTGGCATATGAAATTTTGAGGATTACCCTACACTTATAGGAGTTACCTTACAGGGG, 1
TTAAAGATTCGGCAAGGGTACTTTTCTCTCCATAGATTCAAAAATGATATTGGCGAGATATTTATGAACTCTCTGGCAGGT, 0
GCATAATTAATGAGATTCAGATCACATATAAAGCCACAACGGGTTCGTAAACTGTTATCCCATTACATGATTATGAGGCAA, 1
CCCGAATGCTGGCAGGAACTGTTGGCAGAACGGCAACATTTTTTTTGTCGTTGACCTCACCATGTCGATCACTGTGCCTGT, 0
TAGACCACCAGCCAGATCCCGCTTCGGAGACTATTCTGGAAACGGTGTTATGAAATACACGCAAAGCGGGACGTACAGGGG, 1
AATACACCGCAGCAATAACAGCTTGAGTTATCTCAACACAAAATAATAACCGTTAAGGGTGTAGCCTATGATCAACACAAA, 0
TTTTAATGCCGTAATTTAATTCATATTGAAGGGTTCTCGTAAAACGTAAATAATTCCTGCGTAGGACTTTTGTTTTGCAGT, 1
TCTTCTCTCCCTCCCCGACTATCATTTAATCTGGTGTCTCATTGTTAGCCGTCTGAAAATTCAATAACATCAAACTGTTTT, 0
ATCTATTAACGCATAAAAAACTCTGCTGGCATTCACAAATGCGCAGGGGTAAAACGTTTCCTGTAGCACCGTGAGTTATAC, 1
CGTTCGTCAGTACCTCGGGAAGCCGCCAACCAGGATAAAATGTCAGCCCTAATCAGCGTTGCAGGATAAAGCACCGCTCAC, 0
TGGCATTCACAAATGCGCAGGGGTAAAACGTTTCCTGTAGCACCGTGAGTTATACTTTGTATAACTTAAGGAGGTGCAGAT, 1
CTATTTTTCAGCGCAAACATTCATGTAATGAATAATTATCACCACAAACCACCTCACCAGCACCTTATTATTCACATGATC, 0
TTACACTCCGATGGAGTTTGTTATTGACGTGTTACAAAAATTCTTTTCTTATGATGTAGAACGTGCAACGCAATTGATGCT, 1
TTGAGACACCCGATGCGTAAGCCAAGGTCCAGGTGCAGTGAACACAATGGCTAAATATTGCACCTTTCTTTTCCCCCTCAG, 0
ACCGTGCGAAAAGCCTCTTTCGGTGTTAGCGTAACAACAAAAGATTGTTATGCTTGAAATATGGTGATGCCGTACCCATAA, 1
CATATTGTCCCGTTAGTGGTTTCAAAATGAGCAGTAAAAATGTCCGGAAGACACCAAAAAGTTGTCGCAGGGAAGTATGCA, 0
AAACTGGTTTTTGCACACAACGTTAACGATTTGTGGCGTCGGCGCGTATAATGCGCGCGGTTATGTTAACGGTACGCCTGT, 1
GGGCGCATCTACTGATGTGCCTTTTTTATTTGTATTCGGTGACTTTCTGCGTCTTGTGGGCTGACAATTGCCCCCGTTTCT, 0
AAGTCTGGCTATTCCGTAATGCCATCTTATTTCGTAATGGATTGAGAATGCTGGATTTTTAATTATATTACGCGCAGTATT, 1
CGTGAGCATCTTCACGCCAACGTGCTGTTACTTGCCGGAAAACGACCCTATAATCCGAGTAATTCATTCTTTATTTCAGGG, 0
GTTGTTCCGGCAGTAGCATTAATTCATTATCTGAATGAAATGTGTCAATCCACAGAAACCGCTGTCAATGACGCATTTTGT, 1
TCTGAACTATCAGGAACTTTCCTGATCTGGCTGATTGCATACCAAAACAGCTTTCGCTACGTTGCTGGCTCGTTTTAACAC, 0
GTTCTGTGGTGTTCTGTTGCGTGTTGACGGCAAAATTTTGCTGGCGTAACATGCGCGCACGATCACTCTAAGAGGACATTC, 1
TCAATGAGTTATCTTTTACCACATCAATTATGTTAGCTATAGCATACAAAATCACTTGACCGATATGTTAGTCATGGCTAA, 0
TGCGCCAACTGTGATAGTGTCATCATTTTCAAAGCGTAAAATTGTGGCATTCTTCACTGTTCTATAAGTAAGACGTTTATT, 1
TACCTCGGTATGCCTTGTGACTGGCTTGACAAGCTTTTCCTCAGCTCCGTAAACTCCTTTCAGTGGGAAATTGTGGGGCAA, 0
CTTTACGTTGTTTTACACCCCCTGACGCATGTTTGCAGCCTGAATCGTAAACTCTCTATCGTTGAATCGCGACAGAAAGAT, 1
GCAAGACTGGCGGTCATTTCCCCGCTCCTACGCGAAAAATCCCTCACAACTACCCTGCAAATTTTCCAGATTTCACGTACA, 0
GGGGGTGTAAAACAACGTAAAGTCATGGATTAGCGACGTCTGATGACGTAATTTCTGCCTCGGAGGTATTTAAACAATGAA, 1
GAACATGAACCCGTTAATCCGCCTCTGTGGGTTGAAAACGTCACCACGGCCTACGTGATCTGACAGGCCGTGCAGGAGGAA, 0
TTAGGGCTTGACGGAAATAAAAGTATTGAGATTTTGTTCTTAATCAATATGTTATTTACCGTGACGAACTAATTGCTCGTG, 1
TTGCCTTGCAAGTGGTCCGTGGATTGCATATTGTCCCGTTAGTGGTTTCAAAATGAGCAGTAAAAATGTCCGGAAGACACC, 0
GGGTCATGCTGAAGCGAGACACCAGGAGACACAAAGCGAAAGCTATGCTAAAACAGTCAGGATGCTACAGTAATACATTGA, 1
CAGAGTCAGGGAGATGTGAGCCAGCTCACCATAAAAAAGCCGCATGTTGAATAATATTTTCAACTGAGTTATCAAGATGTG, 0
ATGCACATCAACGGTTTGACGTACAGACCATTAAAGCAGTGTAGTAAGGCAAGTCCCTTCAAGAGTTATCGTTGATACCCC, 1
GTAAAACACGCGTAAATATTTTGCGCCAAAATGTGGCGCATGTTTCATTTTCGCACCATTGCGGGGCGCTGTTTTTATTAT, 0
TGCCCCTTGTCCCCTGTCAAATGCTTGACGGCTCGCCCTAATTCTCTAAATTGTATTTCTAGAGTTGGCGAGGTTTTGAAC, 1
TGAGGCTGAAGAGAATAAGGCCGTTCGCTTTCTATTAATGAAAGCTCACCCTACACGAAAATATCACGCAACGCGTGATAA, 0
GTACTTTGCCTGGATGCGCTTTCAGTTTTGAGACAAATGAAGTTTTAGTAACTTCTTTAAAATCAATAGCTAAAATAAGTA, 1
AACGCTGTAAGCGGCTTGCGCCTGAGAATGGCATTTGCGTCGTCGTGTGCGGCACAAAGAACAAAGAAGAGGTTTTGACCC, 0
TATCACTTTTTAGTAAAGTTACACTGGACAAAGCGTACCACAATTGGTGTACTGGTAACCGACACAGCATTTGTGTCTATT, 1
AATCTGGATCAAGCTGAAAATTGAAACACTGAACAACGAAAGTTGTTCGTGAGTCTCTCAAATTTTCGCAACACGATGATG, 0
CCTTAAGGCATTGTCTGTAAGCGCCTTGTAAGACTTCGCGAAAAAGACGATTCTATCTTCGTCGACAGGGAGTCAGACAAC, 1
TTAAATGAATGTATATTTCAAATTGATTTTGTTTGTTATTATTTAAGTGAGGTATATAATTAGAGTCCGTTATCAATGCTA, 0
ATTTACATGGTTGCTGTGTTGTTAAATTGTACAAAGATGTTATAGAAACAAAATGTAACATCTCTATGGACACGCACACGG, 1
ATTCTTAATATAACCTAATCAATAGATTATCAAGTGAGAGCTACACATTATTGGAGGGGCAGGGGAAAACACCATTTTGGG, 0
GTTGCTGTGTTGTTAAATTGTACAAAGATGTTATAGAAACAAAATGTAACATCTCTATGGACACGCACACGGATAACAACT, 1
TAAACACTGGTAGGGTAAAAAGGTCATTAACTGCCCAATTCAGGCGTCAACTGGTTTGATTGTACATTCCTTAACCGGAGG, 0
TGACAATTTTGTCATTTTTCTGTCACCGGAAAATCAGAGCCTGGCGAGTAAAGTTGGCGGCATAAAATCACCAGAAATTAT, 1
GTCCTCACTTCTTTTTGTATTCCTTGAATCACATCACAAAATAGACAAATCTCAGGCGGCAAAAAACGACGTCTGAATGCA, 0
CACGCCCCGCTTTCTTTCCCGCCGACTAACATCCTTCCCCCGTCCGTTGTATAGTGACCTCTCTCTTGCGGTTCCATCTGT, 1
TTATCAACGCTGTAATTTATTCAGCGTTTGTACATATCGTTACACGCTGAAACCAACCACTCACGGAAGTCTGCCATTCCC, 0
CAGAGTGCAAGTGGGCTTTGGCGTGTGGCAATTCTTAAAACATTGTCTAACATGCTTGTTACCGTCATTATCATCCGTGGT, 1
CATAAATACGTCATCGACAGATGAACGTGTAATATAAAGAAAAGCAGGGCACGCGCCACCCTAACACGGTGGCGCATTTTA, 0
ATGCAAATTTGCTTCAACAAAAACCTGTTTATTGTAAGGATTTTGCGGCGTAATATATACGTGGGATCAATTTGAGTTTTT, 1
CACCGCAGATTATCATCACAACTGAAACCGATTACACCAACCACAACAGACAAAGATTTGTAATATTTTCATATTATTATT, 0
GGGCATCAAAAAGAGATAAATTGTTCTCGATCAAATTGGCTGAAAGGCGGTAATTTAGCTATAAATTGATCACCGTCGAAA, 1
AAATGCCGCTCGCGTCGCAAACTGACACTTTATATTTGCTGTGGAAAATAGTGAGTCATTTTAAAACGGTGATGACGATGA, 0
AGAGATAAATTGTTCTCGATCAAATTGGCTGAAAGGCGGTAATTTAGCTATAAATTGATCACCGTCGAAAAATGCAAATTT, 1
GAAATAGCCATTTTGTGGCAAATGGAGTTGACTAATAATGTCATATGTGAGACGGCTAGTTGAACGAATATTAAATTTTGC, 0
AACATGTTTGCAACCTTTCTTTACGCCGTTTTTGTGTGCATTCACATGGTATGATGAAAGTGTTCAAACAAATTTCTATTG, 1
AATAGATGTGAAGGAGTAAGTAAGACACCTGGCAAATAGCCTGCAATAATCGTGGGCTGTTTGCTTCCTTGGGCGGATACG, 0
AGGCAGACTACTCGCCGATTGTCATAAGGTAAAAGTCTCATTTATGATGAGTTCCATTGGATTTACTTATAGGTTGCGAAT, 1
AAATTGTTAAATTAACGCCCTCCAGTACACAATACTTCACACGTTAGTTATGAGCGATTTCTGATAGTGCCTGGTTTAATC, 0
TCCAAGTAACAGGAATTTAATCATGTTTACAGTAATGTAACCTTCCCGTAAAATGCCCACACACTTTAAACGCCACCAGAT, 1
ATAAGCCTGTCTCACTCGCCCTTAAATCTGGCAACTTCGGTGATGACGCCTTTTTTTCACGAGCCCAAAGAGAGTTTTTAT, 0
AACTACTCATTCTAATTGGTAATTTCATTCGTTCTCTTACGCTCCCTATAGTCGAAACATCTGATGGCAAGAAAATAGCGG, 1
TCGGACAAGGCTTAATATGACGATGACCCAGTGAAAGTATATAAATCGTCACTGCGATATATACCGAAGTGCTCCCTCCGC, 0
TGGGTAATACTTTATCAGGTGCCGTATTCATGGGATTGGGTTATTGGTATGCTACGCCGAAAGCGAATCGTCCGGTTGCGG, 1
TCTAGGCTTAGGGTCACTCGTGAGCGCTTACAGCCGTCAAAAACGCATCTCACCGCTGATGGCGCAAATTCTTCAATAGCT, 0
GGTTATTAGTTATCGCTATCCCGTCTTTAATCCACACCGTTTGCCCCGTTAACCTTACCTTCTCTTCTGTTTTATGGGCGC, 1
TGCACTTAAATCATAACTAAGATAAATGTTAGTGTAAGCGATTACACTGATGTGATTTGCTTCACATCTTTTTACGTCGTA, 0
GTATATAGATATGCTAAATCCTTACTTCCGCATATTCTCTGAGCGGGTATGCTACCTGTTGTATCCCAATTTCATACAGTT, 1
TAAGATAATTACCGCCGCAGTCTCACCTCTTTAACCATTCCCGCCTTGAGGATTGCGCGTAAATCGTGCATAACTCCCTTA, 0
ACCAAACGGTATATAAAACCGTTACTCCTTTCACGTCCGTTATAAATATGATGGCTATTAGAAAGTCATTAAATTTATAAG, 1
TTTGTTTTGTCTGGATTTTGCGCTTTTTGCCCAGCATTCAGACGAAAATTGCCCGGGAATTGTGAAAAAATACGCGACAGC, 0
CACACTTTTCATGAAAATTCTGTAACCGTTTTCACGCGCTATCTGCTAAAAATGTTGCCGATGTGAAGTAAACATGGATGT, 1
CGCGCTGCGCATAAACGACACAATGCCCGGTGAATGAGATTCCCGGGCATTTTTTTATTTCTAAACCATCGCCGTTCCGCT, 0
TCAGGGAGATGTGAGCCAGCTCACCATAAAAAAGCCGCATGTTGAATAATATTTTCAACTGAGTTATCAAGATGTGATTAG, 1
AGCCAGTCCAGCGGACTGGCTTTTGCGGTTTTAGCGAATAATAAATTGCGTTACTTTGTCATTCTTTCACAACAAAAACAG, 0
CAGCTCACCATAAAAAAGCCGCATGTTGAATAATATTTTCAACTGAGTTATCAAGATGTGATTAGATTATTATTCTTTTAC, 1
CGATGTGTGCTGGAAGACATTCAGATCTTCCAGTGGTGCATGAACGCATGAGAAAGCCCCCGGAAGATCACCTTCCGGGGG, 0
AAAAGCCGCATGTTGAATAATATTTTCAACTGAGTTATCAAGATGTGATTAGATTATTATTCTTTTACTGTATCTACCGTT, 1
TTGGGGAAAGTAAATGTAATACGCTGTTCTTAATTGTTCAGTGCTCACCCCCCAGAGTATAGCTCATTCCATTATTCAACT, 0
CGCGGACGTCGGAACGTCTCGGGCAGTTTAGTTCTGCCGAAACGCAGCGTATTATAACCCTGCTCAAGCGGGCTGGGTTAC, 1
TCGTTGGCGGTAAACAACCGTTGGATTTCAGCGTTAACGGCTGAAGGACATCGGGTCAATCGCCCAACACCAACCTCATGA, 0
AGACCGCAGGTAATGTTGGTTCGTTGAAATCGGCACCGTCCAGCCATTACACTCTGCAGCTGAGCAGTTCCTCTAACTACG, 1
GAATTGCCGATTTAACAAACACTTTTCTTTGCTTTTGCGCAAACCCGCTGGCATCAAGCGCCACACAGACGTAACAAGGAC, 0
AACAATCAGAACGGTTCTGTCTGCTTGCTTTTAATGCCATACCAAACGTACCATTGAGACACTTGTTTGCACAGAGGATGG, 1
TGGTTTTTGCACACAACGTTAACGATTTGTGGCGTCGGCGCGTATAATGCGCGCGGTTATGTTAACGGTACGCCTGTTTTA, 0
TGCAGTCATTCATCGACTCATGCCTTTCACTGATATCCCTCCCTGTTTATCATTAATTTCTAATTATCAGCGTTTTTGGCT, 1
AATACGCGACAGCGCGCAATAACCGTTCTCGACTCATAAAAGTGATGCCGCTATAATGCCGCGTCCTATTTGAATGCTTTC, 0
TTGCAGCAGGAAGTGCATCAGCGGTTGACAGAGGCCCTCAATCCAAACGATAAAGGGTGATGTGTTTACTGATATGAAAAG, 1
CCGGCGTGAGTCATGCTAACTTAGTGTTGACTTCGTATTAAACATACCTTATTAAGTTTGAATCTTGTAATTTCCAACGCT, 0
AAATGCCTGCAATTATCAAACGTCCATTGCTCTGCGTGCCCGGTAAGCCTATGCTGCTGGGTTTCAGTGATTCCAGTTATC, 1
GTTAGTGTAAGCGATTACACTGATGTGATTTGCTTCACATCTTTTTACGTCGTACTCACCTATCTTAATTCACAATAAAAA, 0
TTGTTTCAATTATGATCCAGGTACATTTCTGTGATGTTGTCTGGGTGTTATTTTAAGGCCGCAGGTACCCCATAACCTTAC, 1
AGCAGGTGACTTTAACTCCCCCACTTCACCGAAAGTAGTGTCCTCATTGCTTACCTCCTGAGTTTTGCAAACAGCCTGTTG, 0
TACAAAATAATCATAAGCGCATATTTTTTAATGAAAAATCACCTCACCTACAATTAAAAACACGACATCCGCACCATAAAT, 1
CGGGTTTTTAACATCTTAAGCGCCCTCGACCTTTATGGTTGAGGGCGTTTTGCTATGAACGCCATCACCATTTTCCCCTCG, 0
ACGATCCCACGAATTTATGAATAAATTGCATGTGATTCTCGGATTATTGCATCTGAAGAGTTATAAGCAGTTGGAAGATTA, 1
TGCAAGTTGTTATTCCACCTGAGAGTGAATCGCAATGCAGGTAATCATTTCATCTGTATATCTGTATGCCAACTGGCATTC, 0
ATATAGCCAATCATTCTTACTCCCTTTGAATTACCCGCCTCATCAGAGATAATGCTTAAGAAATTTGTCACACAAGGAAGC, 1
ACATATCACTCACTTTGGTGATTTCACCGTAACTGTCTATGATTAATGAGGCGGTGGTTAACACTACCGCTTCGTTGTCTG, 0
CAATCTTTGCGATTGGTCAGTGATGCTGTCAATCAGAGGGGGATTTGTCTAGAATAGAAGAAATAATCTTTCTAACTCCTG, 1
TTTAATTCAGCCTTCGTTTAGGTTACCTCTGCTAATATCTTTCTCATTGAGATGAAAATTAAGGTAAGCGAGGAAACACAC, 0
GAGGTAACGCCAGAAACGTTTTATTCGAACATCGATCTCGTCTTGTGTTAGAATTCTAACATACGGTTGCAACAACGCATC, 1
AATAATTTATTTTATTTCAATAAGATAGATAAGTAGAACTGAGAAAGCCATGCTCTCGTTTCCTAAGAGTTGTTGCATTTT, 0
ATTGTTAACTGGTTAACGTCACCTGGAGGCACCAGGCACTGCATCACAAAATTCATTGTTGAGGACGCGATAATGAAAACG, 1
AAGTCCCTTCAAGAGTTATCGTTGATACCCCTCGTAGTGCACATTCCTTTAACGCTTCAAAATCTGTAAAGCACGCCATAT, 0
CTGAAAACCGAAAAATGCCACAATATTGGCTGTTTATACAGTATTTCAGGTTTTCTCATGGCATTAACCGCCGCGCTTAAA, 1
AAACGGTGCGAACGCTGTTTTCTTAAGCACTTTTCCGCACAACTTATCTTCATTCGTGCTGTGGACTGCAGGCTTTAATGA, 0
CAGGAAAAACTGGTCACCATCGACAATATTCAGAAGACGGTGGCGGAGTACTACAAGATCAAAGTCGCGGATCTCCTTTCC, 1
AGCTCGTAAAAAACGAATTATTCCTACACTATAATCTGATTTTAACGATGATTCGTGCGGGGTAAAATAGTAAAAACGATC, 0
TTACTGGCTGCGACAGACGGCGACTTTTATAGAACAGGCAAAAGTTCTACAAGAACCCCCTTTGCAATTAACACCTATGTA, 1
CCTTGGCTATTTCGGTTATATTAAATAAGAACTCTATAAATTTTTATTCTTCGTTGGCTCCATACGTGTCTTGCTACATCA, 0
CTGGCTAGTGAAGCAATATTGCGGCGCTACGCTCAATGAAACATTTAAATACTATACGACAGCGACATTTATCGCTTCAGT, 1
AAAGTAACCTCATAAAAAATCCTGTACTCACAGGGTGATGCGGGATAACTGACGTAAGGAGTGCTGCAGGGATTTGATGGT, 0
CATGTGAAAGGCAAATTTTATCGTTTGTCAGCCTGCGTTGTTTTTTTGTCCAATATCATCAGGTTAATCACAGGGGAAGGT, 1
TTATTGCTCTAACTATATTAATAATTCAGGTTGCTGCACATGCGACTTGAATTATGACAGACATAGCCTCAAGGAATAGCT, 0
CTCAGAGGATTGGTCAAAGTTTGGCCTTTCATCTCGTGCAAAAAATGCGTAATATACGCCGCCTTGCAGTCACAGTATGGT, 1
CTTTATAAATTCCTAAAGTTGTTTTCTTGCGATTTTGTCTCTCTCTAACCCGCATAAATACTGGTAGCATCTGCATTCAAC, 0
TGTTTCCCAGCCAACTCAAGGATTTAACAGCGACAACAACGCATTACACCTTTTCTGGCAGGACGGAGATAAAGTCTTACC, 1
GTATCCCCAAAATAATTCGAGTCATTGCATCTGTGGCTAGAAGTATGAAGGGATTAACCATAACCACACTCCGGTGTGGTT, 0
TTTTACACTTTCAGGCCTCGTGCGGATTCACCCACGAGGCTTTTTTTATTACACTGACTGAAACGTTTTTGCCCTATGAGC, 1
GCCCGTCCAGTGGCGGACGGGCAAACAAGGGTAACATAGGATCAATGAGGGTTAGAGCATATGCGTCTGTCGGCAAACAGA, 0
TTATAAACATTCCGCTTGTGTTTTTCTTTGCCGTAATGATAATCGCTATCACTGCGATTTACTTTTCTTTGCATAGATTGA, 1
CGATGATGCTCCTGGAGAAAAGCATTGCGTGGCCTCGTAATCGCTATATCTACTATTATGTCGCCTGAAACCCACTTCGCG, 0
AAAGCTTTTTGGCGCTGCGTCCGGCTAACAGTTTTTCCTCCGCGTCTATATTCAAAAGACGCAGAAGTTCATCAGGATCGG, 1
CTTCGTCCGCTCTCCCCTTCTCTTTTCTGCCTTTTTTAGCCAGGATTAACGCTCAGTTAACTTACCAGAGTATTGCGGAGC, 0
TTGCAGATTGCGTTACCTCAAGAGTTGACATAGTGCGCGTTTGCTTTTAGGTTAGCGACCGAAAATATAAATGATAATCAT, 1
GAATCTTTTCACAGTTTAAATTCCCCCGCACGCTTAGCCTTAATATCAGTACATTATTATTTACTAAACGCTCGCCTTAAT, 0
ATGCAAATAGTAATGAGAACGACTATCAATTCGACGTCGTTTTGATATTATTATGCGCAGATTTTGTGACTTGCGTCCTGG, 1
AGGAGTTGTTGTACGCCTATTCGGTAATATCCCGTGCCCGACGTTATGCTGGAATGGCTGGGGTGCCTTTGCCTTTATCTC, 0
ACTGGTTTATTCCGAACTGATCGGACTTGTTCAGCGTACACGTGTTAGCTATCCTGCGTGCTTCAATAAAATAAGGCTTAC, 1
TAAATATAACCGTCTCCGGTATGTTGCCTGAGGCGGTTTTTTTGTCTCTAACGTGCGGAAAAATTTGTTCCTCTTCACATT, 0
TAGCTCCCACTTTCCCTTTTCTCCACTTGGCTAAATGTAAAAAAATGGTTAAGACTATGATCAGGTCAGACCACTTTATTT, 1
TCCGGTTGTGGCAACCCGCGAAATGGCGCGGCGGTAAGTATGGCGGGGTTATTCCTTCCCCGTTGAGGACACCGGGTTGTC, 0
GGTAACGCAATCTGCAACTCGGGGTTGCATCTGGTTGTGGTTACAATGAAAATGAGAAGCATTATTGATGGATTCGCATAA, 1
TGCTCTCCGATCAGACCGAGTTGTAGTTGTAAGGCCGTGCTTCCGAAAGGAATGCGCGGCTTATTTTCGTTTATGAATTGC, 0
ACATGCTAACATATCCAAATAAGATCGATAACGATAATTAATTTCATTATCATGGAAGTTCGTATGTCTGGTTCTGTTGCC, 1
AAAGAATCAATAACAATTATACGCGTGACCCGGCGCGGGAAATGTCGGGGCGCTCTCCCAAGTGACACACTTTCGAGAGGA, 0
CTTCCCACGGCGCGCCATTACGCTATTGCAAATGCAAATAGTTATCAATAATATTATCAATATATTTCTGCAATCAATGAA, 1
TAAATCGCAAGCTCCAGCAGTTTTTTTCCCCCTTTTCTGGCATAGTTGGACATCTGCCAATATTGCTCGCCATAATATCCA, 0
TTGCAACATGATTTCATCTCTTTCATTGATAATGATAACCAATATCATATGATAATTTTTATCATTTGCAAGCCAGATAAA, 1
GTCAGTATGCGGCTGAATGGGTTGCTGGCAGTGAACGCCTGGATCATTGAAGGAAAGGCATTATTGCGCAAATAGTTGTCA, 0
TTTAACTTATTGATAATAAAGTTAAAAAAACAAATAAATACAAGACAATTGGGGCCAAACTGTCCATATCATAAATAAGTT, 1
GAACGCCCGCATATGCGGGCGTTTTGCTTTTTGGCGCGCCTTGTTACCTGATCAGCGTAAACACCTTATCTGGCCTACGGT, 0
ACTGGAAGTTAATCCACTGCAATCTATTGTTATATTGAATCAAATCAATGAAAATAGATGTTGTCACATCAGTGATATTTT, 1
TATCTACTCGTATTCAGTTGTTTATTGAGGGTGAGTTCCGACCCTGAAACAACAAATAAAATGAACAGTCAGAGAGTTTAC, 0
TATTGAAAGTTGGATTTATCTGCGTGTGACATTTTCAATATTGGTGATTAAAGTTTTATTTCAAAATTAAAGGGCGTGATA, 1
GTATCAAACCCGCAGAACATACCAAAACAGCAATAACATTGCGGTAGTGCATCTTTTAAAACCAGCGTGGCGTTAACCGAT, 0
CTCATTTGATCCATTATGCCTTATTGTGCCGTGACTAAAGCGATTCTGATACACTAGCCGCAAAAGCCACAGCAGAATCGA, 1
GCAAGGCGTTTACGCGTTGGGAGTGAGGCTGAAGAGAATAAGGCCGTTCGCTTTCTATTAATGAAAGCTCACCCTACACGA, 0
CGCAAAATGGGTCGCTATTTATGCCGTTGATGGTCATTGCGGACAGGTACAATTCACGTTGTAGAAATGGCTGGGGGCGAA, 1
TGAACGTAAGGCAACGTAAAGATACGGGTTATCTGCCGCATTCTTCCCCCTTCTCGCTTCAATTTCGACCAGCCATCCTCT, 0
GACCCATTTTGCGTTTATTCCGCCGATAACGCGCGCGTAAAGGCATTTAAGCTGATGGCAGAATTTTGATACCTGCGGAGG, 1
TCAGCTAACCCTTGTGGGGCTGCGCTGAAAAGCGACGTACAATGTCGCTAGTATTAATTCATTTCAATCGTTGACAGTCTC, 0
TATTGAAAATCGCAGCCCCCCTCCGTTGTATGTGCGTGTAGTGACGAGTACAGTTGCGTCGATTTAGGAAAAATCTTAGAT, 1
CATGATATATCGATAAAATAATCTCTACATTTGAAAATGCACGGTAATTCTGAAATGCAAAAAATCAACCAAACCAGCGCA, 0
CCCCTCATTTCACCCACTAATCGTCCGATTAAAAACCCTGCAGAAACGGATAATCATGCCGATAACTCATATAACGCAGGG, 1
TACAGAGTCACGATATTTTTCATTCTCTCCGCGATGTGATGCAGGAGAGCATCTGAAGGGTAGGGGGATGCACAAAGAATG, 0
TTTTCTCTGCCCCTTATTCCCGCTATTAAAAAAAACAATTAAACGTAAACTTTGCGCAATTCAGACCGATAACCCCGGTAT, 1
CAACATGTCACGTTGGGCTTTTTTTGCGAAATCAGTGGGAACCTGGAATAAAAGCAGTTGCCGCAGTTAATTTTCTGCGCT, 0
CGTTTTTTTGTTGCTATTTAGCGCCTTTGTCTTATTGACTTACTGGTAGGCTTTGCTACCAGAAATTATCCGGGAGACGAG, 1
TTTCCATAAAAATGCAACTCTTGCAGCACGGCGTAAGTTCCTTTGAAAGCATCTCGCAGGGATGAAAACTCGCTAATACAC, 0
AGCACCGTAATCCGCGTCTTTTCCCCGCTTTGTTGCGCTCAAGACGCAGGATAATTAGCCGATAAGCAGTAGCGACACAGG, 1
ATAAAATAACCTGGCTTATTAGTCCGAATTCAGACAAATATAAATAAATCCTGCTCAAAATTAAAAATTCTAACCGGTAAA, 0
AAGCACTGTTTTCGTTACTGTCTCTCTTGTCCGTGCAATAGCTCAATAATAGAATAAAACGATCAATATCTATTTTATCGA, 1
TATTTGCAATTATTTTTGTTGGGCTTTTTGTAGGTTATTTGTACAGCAAAATGGCGCTTGTACATCTATTTCCCCCAATGC, 0
CTCTGCTGTTAAGGTTTGCTTAGACTTACTTGCTCCCTAAAAAGATGTTAAAATTGACAAATATCAATTACGGCTTGAGCA, 1
TCATTCCCGCTGTGACCCACAGCGGGAACATCGTTACCTTTGTATCACATAGATTTTACCCGCCCCCACTCCTATTCTTTT, 0
AGCCAGGCGAGATATGATCTATATCAATTTCTCATCTATAATGCTTTGTTAGTATCTCGTCGCCGACTTAATAAAGAGAGA, 1
TGGAAGACATTCAGATCTTCCAGTGGTGCATGAACGCATGAGAAAGCCCCCGGAAGATCACCTTCCGGGGGCTTTTTTATT, 0
CGGGCCTATAAGCCAGGCGAGATATGATCTATATCAATTTCTCATCTATAATGCTTTGTTAGTATCTCGTCGCCGACTTAA, 1
TACACTATAATCTGATTTTAACGATGATTCGTGCGGGGTAAAATAGTAAAAACGATCTATTCACCTGAAAGAGAAATAAAA, 0
TAAAATCAAATAGCCTACGCAATGTAGGCTTAATGATTAGTCTGAGTTATATTACGGGGCGTTTTTTTAATGCCCCGCTTT, 1
CAGCAAAACGCCGTAAGACCGGAAAGCAAAAGGTTTTAAAGTGATGAAAGGTCTATTATCATCGGCATATTACAGATGAGC, 0
TTCCTCAACATCATCCTCGCACCAGTCGACGACGGTTTACGCTTTACGTATAGTGGCGACAATTTTTTTTATCGGGAAATC, 1
TAGCCTGAAAACAGAAAGTCTCAGGCACCCGCAGGCATCCTATGAGGTTTCCTTAGGGACGAAAATAATCACTTCACGAAA, 0
TCGATTGAGCCTTCCAGTCCTTCGGGACTGGAATTTTTTTGTTCGGAGAACGAAGATAAGGCAAGTCAATCAAAACAGGAG, 1
TAAGCCTGTCTCACTCGCCCTTAAATCTGGCAACTTCGGTGATGACGCCTTTTTTTCACGAGCCCAAAGAGAGTTTTTATC, 0
CAACGCCTGGCACTGCCGGGCGTTGTTCTTTTTAACTTCAGGCGGGTTACAATAGTTTCCAGTAAGTATTCTGGAGGCTGC, 1
AACCTCCGGTGATAAAATGGCATTCAGCTCGTTAATAAGAGAGTTAACTTATTAAGCGTTAGCGTTTATTACTGAGGTAAC, 0
ATATAAACTTGATGATTTAAGCATTTTCTTATACCCGTTCAGACGTTATTCTTATTTCAGATCATCGTCAGAATTGACTCC, 1
AAGAGAACTAATTAAATCCGAACCTTTTAGGCCCATTGATAGGCCCAACGAAAAGCTCTATTGTTTACGTTGGGCCTAAAC, 0
AAGACGCGCTAACACGGAACAGGTGCAAAATCGGCGTATTTTGATTACACTCCTGTTAATCCATACAGCAACAGTACTGGG, 1
GAAAGATGTTTGTTAAGGCATGGATGCAAGCTATAGATTCTGATACGGTCAATAAAAGAGAATTGCTTAACAATTTTGCAA, 0
AATTCAATACCGCTGTACAAAAACTTGAAGAAATTCAGGAGTGTCATTTAGTATCCGGTGATTTCGACTACCTGTTGAAAA, 1
TTTAAATTGTTAAATTAACGCCCTCCAGTACACAATACTTCACACGTTAGTTATGAGCGATTTCTGATAGTGCCTGGTTTA, 0
GGTAACCTGGTACTGTTGTCCGTTTTAGCATCGGGCAGGAAAAGCCTGTAACCTGGAGAGCCTTTCTTGAGCCAGGAATAC, 1
TGAGTTTATGGGAATGCTCAACCTGGAAGCCGGAGGTTTTCTGCAGATTCGCCTGCCATGATGAAGTTATTCAAGCAAGCC, 0
CTAGCTAATAAGTGTGACCGCCGTCATATTACAGAGCGTTTTTTATTTGAAAATGAATCCATGAGTTCATTTCAGACAGGC, 1
GAAGTCGGTCACGCTACCTCTTCTGAAGCCTGTCTGTCACTCCCTTCGCAGTGTATCATTCTGTTTAACGAGACTGTTTAA, 0
CAAAAAGTCGTACTAGTCTCAGTTTTTGTTAAAAAAGTGTGTAGGATATTGTTACTCGCTTTTAACAGGGCAACGGAACAC, 1
ATAATGCGCCTGGGATTAATGGCGGGTGCTTTTAGGAATGAAAGAAAATGCAAGCAATAATATAATAATGGCCTAATTTCT, 0
TATAAATGCACTTTGCGTGCCGCCCGTGACTACGCGGCACGCCATTTTCGAATAACAAATACAGAGTTACAGGCTGGAAGC, 1
AGGGAAAAAGGAGAAATTCTCAATAAATGCGGTAACTTAGAGATTAGGATTGCGGAGAATAACAACCGCCGTTCTCATCGA, 0
ACAATATTTGCCAGGGACTTGTGGTTTTCATTTAGGCGTGGCAATTCTATAATGATACGCATTATCTCAAGAGCAAATTCT, 1
TCAAAAAAGCGGCGATTTAATCGTTGCACAAGGCGTGAGATTGGAATACAATTTCGCGCCTTTTGTTTTTATGGGCCTTGC, 0
TTTATTAACAATATTTGCCAGGGACTTGTGGTTTTCATTTAGGCGTGGCAATTCTATAATGATACGCATTATCTCAAGAGC, 1
TTCAGCAGGAAGTGATTGTTATACTATTTGCACATTCGTTGGATCACTTCGATGTGCAAGAAGACTTCCGGCAACAGATTT, 0
TAAACGATTCCACTAATTTATTCCATGTCACACTTTTCGCATCTTTGTTATGCTATGGTTATTTCATACCATAAGCCTAAT, 1
CCACCGAAAGATGCAGATGCTTTCTCAGCATCTGCATCATGCATTACATCAAATTAATACACAGTAAGCTAACTATTATTA, 0
ATTACACTGATGTGATTTGCTTCACATCTTTTTACGTCGTACTCACCTATCTTAATTCACAATAAAAAATAACCATATTGG, 1
TTATCTGCTAATGGGTTATATTCACCGTTACAGCGACTTACAAAATTAAGTCATTCGCTCACTGACGCCAATTAAATATTC, 0
TCCCACGATGAAAACACGCCACCCCTTGAACCAACGGGCGTTTTCCGTAACACTGAAAGAATGTAAGCGTTTACCCACTAA, 1
GTCGGCTGGTTGCGAGCATTAACCATGCTGATTAGCGCAATCATTTCCAGCAAGCTGGAAACGCCCATTCACTCACGCACA, 0
TTTCCATTGCTGTGACTCGATTCACGAAGTCCTGTATTCAGTGCTGACAAAATAGCCGCCAGCAAGCAGTCATTTACTGCA, 1
TGGGCCGCTCCAGGCCCATAAATTTTTACGCTCCCTTAACTTGCCCTCATTCCCAAACCTCAATCGCGCGCGTATAGTAGC, 0
TGCACCTAAATCGTGATGAAAATCACATTTTTATCGTAATTGCCCTTTAAAATTCGGGGCGCCGACCCCATGTGGTCTCAA, 1
TAACTACACTCGATGTCTTTAGAATAAAAGACAATACGAATCGCACTTTATCAATTTTCACTTAAAGTATGAACTGGATAT, 0
TGACTGATTCTAACAAAACATTAACACCAACTGGCAAAATTTTGTCCTAAACTTGATCTCGACGAAATGGCTGCACCTAAA, 1
CGTTGCGGTAATGTTGTTACTGTATCCCTGTGGTCGCAGGCTGTGGCCACATCTCCCATTTAATTCGATAAGCACAGGATA, 0
ATCTGTTAATAAAGCTCGAATTGTGATGACGATCACACATGTTAAAACCTATAATTAATTGCTACTAAAATATTAATGAAT, 1
ACTTTCCTTATACTCGACCTTGCAAACACTTTGTTACATCCTGAAAGATGCGTCGACAGAACGCACCAGGGATGTGCGACA, 0
AAGTGCCGCCACTATAGGTATTTGCTGGTAGAAGCTCAACGGACAATTTATAATGGCTCAGATTAAAAAAACTAATAGGTT, 1
TTTATAAACATAATCAGGATAAAAATGTTGGATTATTGCTAACCCAGCACAGCTAGTGCGCGTCTGTAATTATAAGGGAAA, 0
AATCTGAGCCATTATAAATTGTCCGTTGAGCTTCTACCAGCAAATACCTATAGTGGCGGCACTTCCTGAGCCGGAACGAAA, 1
GTTGCGAGCATTAACCATGCTGATTAGCGCAATCATTTCCAGCAAGCTGGAAACGCCCATTCACTCACGCACAACCTGAAC, 0
AAGCAGACAGAACCGTTCTGATTGTTGTATGCATGTTTTTTTTATGCTTTCCTTAAGAACAACTCACCCCTTAAAGGAATA, 1
AATGATGTTTCCGCGTCTTGATCCAGGCTATAGTCCGGTCATTGTTATCTTTTAAATGTTGTCGTAATTTCAGGAAATTAA, 0
ATGTGATGATCAATTTTACCTTATGGTTAACAGTCTGTTTCGGTGGTAAGTTCAGGCAAAAGAGAACGATTGCGTTGGGGA, 1
TATTTCTTATGCTCTCTACCATGCTCTCTGTAGATGCCAGCGCGAGCGAATGAATGGCATTTTCATGTATTAAACCCTTTG, 0
CTTTCCTGGGTCATTTTTTTCTTGCTTACCGTCACATTCTTGATGGTATAGTCGAAAACTGCAAAAGCACATGACATAAAC, 1
CCCCTGCCACCTGGCAAAATATCCGTTCAACCATCAGCTTTGCAGGACGACCTGCAAACGCCTCTTTTCACCGGGGACGGC, 0
CCAGCTCTGTGACCTTGTCTTGGTTAACTCAATGTTAAATTGATGTAACATAATCACTTACGTGATGTGCGTGTTTTGCGA, 1
TAAATACATTCTGATAATGCATCCTGCCGCTGGACATTATTTCAGCATAAGTGGATATTCAAAGTTTTGCTGTTTTATCAG, 0
GGTCTGACCGGTAGCTAAAGAGATAGACGAAAACGAAAAGCCCGCTTAATAACTGTTCACAGAAGCAGCGCGCAAAAATCA, 1
CTACCGGTTATTTTGTAAACCGTTTGTGTGAAACAGGGGTGGCTTATGCCGCCCCTTATTCCATCTTGCATGTCATTATTT, 0
CTGGGGAGTGGCACGCCATTCCCCCATTCGCTGGAGAGGATAACCCAGTGATTACGGCTGTCTGGCAGGGACCTGCACACG, 1
CATTCCGGCCTTATCCCTCAAATTTTTTGAAGATTTTTGACAGTTTTCCTTGCTAACAATCATCATTCACCACGTTTATGA, 0
GCATAAAAAGGGTTATCCAAAGGTCATTGCACCAACATGGTGCTTAATGTTTCCATTGAAGCACTATATTGGTGCAACATT, 1
TCCGGACTTATTGCCAGCTCAAACCAACGTTAATAGCCATCCTAAAATAGACGAAGCGCCAGCCAATTCCCGCAGCGCGTC, 0
CACGAGCTGGATGCAAACGATTTCAAGGAATGAATTGGCGTTATGTGTTACGTTTAGCAGATCAAAAGACAGGCGACCTTT, 1
CAGGTTAGCTAAATGCTTGATTAAAAAGGCGCTACTCGGCATGGGGAAGCGCCTTTTTTATAGGTGTCACAAAGGGAGTGA, 0
TCACCCACGCGGCGAGAATGGCGGGGCGCAACCGGACAGAATTTTATAAACTGCTTTCCCGACACGAGCTGGATGCAAACG, 1
AGCTAACCCTTGTGGGGCTGCGCTGAAAAGCGACGTACAATGTCGCTAGTATTAATTCATTTCAATCGTTGACAGTCTCAG, 0
TTTTCTCCGTCAATTCTCTGATGCTTCGCGCTTTTTATCCGTAAAAAGCTATAATGCACTAAAATGGTGCAACCTGTTCAG, 1
GGCGTAAGTTCCTTTGAAAGCATCTCGCAGGGATGAAAACTCGCTAATACACAGGTGTGGAGTGGCGCGTAGAGTCGCGGC, 0
TTACCCGACGTTGTAATCCAACATTGCGAGCGGCGTAAAGCCGCCGCTATACTAAAACAACATTTTGAATCTGTTAGCCAT, 1
CGGTCATAAATAAGCACTTTCTTGCCGCTGAAAACGACCAGCGCGGGACCATTCACAACACCAGAAGGACTCACTTTCAGG, 0
AATGTTCAAAATGACGCATGAAATCACGTTTCACTTTCGAATTATGAGCGAATATGCGCGAAATCAAACAATTCATGTTTT, 1
GCCTGACCCACCACCCGATGAAGAACCGATTAAATTGTCGCATCGTGAGCGTAGATCTGCGAGGATACGCGCCTGCTAACT, 0
TCACTCTAAAATGTTTTTTCAATGTTACCTAAAGCGCGATTCTTTGCTAATATGTTCGATAACGAACATTTATGAGCTTTA, 1
CCATTCGCTGGCTTCTTGCCTCTCAGGAAATCACTTATGTCCAAATGGCAACTCGCCTGATCCTCCTTCACCACGTATGCT, 0
GGCACACACATTTTAAGTTCGATATTTCTCGTTTTTGCTCGTTAACGATAAGTTTACAGCATGCCTACAAGCATCGTGGAG, 1
GAGAAAATTTTATCTTCGGCGTGGATATTTCTTATGCTCTCTACCATGCTCTCTGTAGATGCCAGCGCGAGCGAATGAATG, 0
ATTTAATAATGTGTGCGGCAATTCACATTTAATTTATGAATGTTTTCTTAACATCGCGGCAACTCAAGAAACGGCAGGTTC, 1
GAACCTTAAGAAAACCTTAAGAGGCATTGTTTAGGTTTTGTTTAAGTTAATCGACCATACTGGAGATCGTCAGAAAATATT, 0
AATCATTCAACAAAGTTGTTACAAACATTACCAGGAAAAGCATATAATGCGTAAAAGTTATGAAGTCGGTATTTCACCTAA, 1
TGAAGAACCGATTAAATTGTCGCATCGTGAGCGTAGATCTGCGAGGATACGCGCCTGCTAACTTTGCGTCGATGACCACGA, 0
ACATTTCTGTACCAATAAGCTTGCCATTTGACCTGTATCAGCTTTCCCGATAAGTTGGAAATCCGCTGGAAGCTTTCTGGA, 1
CTTGTCATCTTGATAGGTAATATATAGGTACATAGACACATCAGAACGATCACTTACTCCAATATCATTGGCCAGGATACT, 0
AATAGGCTGATTCAAGGCATTTACGGGAGAAAAAATCGGCTCAAACATGAAGAAATGAAATGACTGAGTCAGCCGAGAAGA, 1
GAGCGTTCCATAGTAGCGAGGAACATCAAGTGAACGGAACAGCCTTCGATCTTACATATTCAGAATATAATGATGCCGCCA, 0
CAAGATGATCGCAAAACAGACCGTGTTGCGCAATTTGTCAACGAAAACAATAATGCGTAAGGTAGAAACCCGAACTACATT, 1
TGGATATTCATGTCACGCCCCAAAATTAACTGAGTTCACCTAAACAGAAAGGATATAAACATCAGACAGGTTTACGTTACT, 0
TCGCAAAACAGACCGTGTTGCGCAATTTGTCAACGAAAACAATAATGCGTAAGGTAGAAACCCGAACTACATTGAGGAATC, 1
AGATCTTACGGATAAATAACTCTTTCTGCGCTAACTAAGGAAAATCGCGATCAAAAACAAACTATGACATGCAATATTCCT, 0
GCGTAAGGTAGAAACCCGAACTACATTGAGGAATCAGGCGGGAGTGATAGAATATCGCCCACTTAATTTTTCCAGGATTTG, 1
TTTGCCACAGGTAACAAAAAACCAGTCCGCGAAGTTGATAGAATCCCATCATCTCGCACGGTCAAATGTGCTTTTTCAAAC, 0
CGTTTGCGTAAATTCCTTTGTCAAGACCTGTTATCGCACAATGATTCGGTTATACTGTTCGCCGTTGTCCAACAGGACCGC, 1
TTAGCTGATAACCCAATACCTGAGTTATTCACTGACTCCGAGTCTGTTACGTTTCGTAGTATTCCCTCAATTTACACCCGC, 0
AAGCCCTGCTTTTTCCCGTTTCGTACTGTATATCTTCCATCCAGCGGGTATACTGATCCCTTCCTTTAAATCCACACGTAT, 1
ATCATCTGCACTTTCCGCAAATTATCTCGCCATTAACCGTTTCAGCCCCAGGTGCCTTTCTTGAGGCAATCGCCTGTTGGT, 0
CAAAAAAAACTTTTTTGGGGGGTTGCAGAGGGAAAGATTTCTCGTATAATGCGCCTCCCGTAACGACGCAGAAATGCGAAA, 1
ATCTGGCGGTAGCAATTCACCATAATCCAGGTAGACTATTCGCCTCTTTCAGCGCCTGCCTTGCAGGCGTTTTGCCCGTGG, 0
AAGCATATAAGCATGGATAAGCTATTTATACTTTAATAAGTACTTTGTATACTTATTTGCGAACATTCCAGGCCGCGAGCA, 1
GTGTTACATGAATTCATACTCAATTGCTGTCATCGGAGTGTAAACATCCTGCTATTTCCGCCATTAATAGCGGAATAGCCA, 0
CTTATACACTTAAGGCATGGATGGATATTGCTTCTGATATTGTCCGGCTGGACAATGTTACCGATAACAGTTACCCGTAAC, 1
GCCTTCGTTTAGGTTACCTCTGCTAATATCTTTCTCATTGAGATGAAAATTAAGGTAAGCGAGGAAACACACCACACCATA, 0
TGATCAGAGGATGTGACATTCATCGCAACAATGGTTGACCAATTTACATAACATATCGCCCAAAATAACAACGGTTCAACC, 1
CTGCTGCAATGAGGCGTATAGGCCGCATATCAGCTTAAAAAATGAACCATCGCCAACGGCGGTGGTTTTTTTGTGATCAAT, 0
AAACAAGCACTGTTTTCCCCGGGAAGGTTCTGATGTGTCCGTGTTAAACTAAGAGAATCTATCTCTTTTGTACCTTCAGGA, 1
TCCTGGTTTGTGGCTTGTAACTGGTCACTTCTGAAGTCGATCTGGAGAGGCTTGTTGATGTTGGTGTTTTCAGGATGATGT, 0
GCTTCCGGGGTTTTGCCGCGTCGTTAGCACAATGCGATGCAATTGATTTAGTGTATATCTAATAATTGTAAACAAGCACTG, 1
TTATCTTTGACGAAACTTAATGGGTAATTACTTTGTTTGCTCCCACAAGCGAGTTTTGTACGGCTGTATTGGGGTAGTAAA, 0
TTTAAATTTACCCCGCTCTGGTGATTCTCAAACGCCAGATGTTACCCGTATCATTCACATGGGTACCAAACATACTCCTGA, 1
ACCGACAATGCCCGGAAGCGATACGAAATATTCGGTCTACGGTTTAAAAGATAACGATTACTGAAGGATGGACAGAACACA, 0
CTAACCAAATGGCTTTATCAGGTGCCTGTTGCAGCACGGCTTCGGCCATATCAGCAAGTGACAGCGCACCAAATCCCCGGC, 1
TCAGGTGCTGTCATACTGACTGCATTAACGCGGTAAATCGAAAAACTATTCTTCGCCGCGCCTGGTTGGGAGTATTTCCCG, 0
TAAAAAGACGCGGACTCATGTGAAATACTGGTTTTTAGTGCGCCAGATCTCTATAATCTCGCGCAACCTATTTTCCCCTCG, 1
GCTATTCAGACAATGCTTTTTTAGGCCGCTAAGTTGGCAGGGGATCGTGTTGTCTGAATTCAGGAAAAGCGAAATTTAAAA, 0
ACATATTACTAATATAAATAAATTTTGCTTGATTCATGCAAGCGGCATTAATACTATTTATACTAACGTCAATATACAACC, 1
CAACATTTTGCTCCACTTTTCCACGACCAAACAACTTGAAATCTGGTTAAAATAACACGCAACACTATTCTTCTTCCTTGA, 0
ATTACTAATATAAATAAATTTTGCTTGATTCATGCAAGCGGCATTAATACTATTTATACTAACGTCAATATACAACCCACC, 1
TTTCTGATGCCCGGTAAGCATGTGGTTACCGGGCATTTTTGCGTACACGATTCCGTGCCCAATGTATGCGTTGCAACGCAG, 0
AGCAAGCATTTTTTGCAAAAAGGGGTAGATGCAATCGGTTACGCTCTGTATAATGCCGCGGCAATATTTATTAACCACTCT, 1
TCTGCGTCAATATTCCCTTCCGTTACGCTTACCCTCCACCAATACGCGTGTTAACCTCCCAATGGATTCTATGAGATGGGA, 0
GGATGTGAATAAAGCGTATAGGTTTACCTCAAACTGCGCGGCTGTGTTATAATTTGCGACCTTTGAATCCGGGATACAGTA, 1
AAAGTCGGTGATAGTAATACGTAACGATAAAGTAACCTGACAGCAGAAAGTCTCCGAGCCTGTGCAGGGTCCCAATCCGGG, 0
ATTACTCCAAAAGGGGGCGCTCTCTTTTATTGATCTTACGCATCCTGTATGATGCAAGCAGACTAACCCTATCAACGTTGG, 1
GATCGCTGCACAATGTCCGTCAAGTCTAACATTGACACTCTGGGGCAAAATAGACCGGCGTCCCGGCCTGCTGGAATTTAT, 0
CCACAGCGATTGCTGAAGGCGTGATCAGTTATTTCCACTGGTTCGACAACCAGAAAGCACATTCGAAAAAGCGATAAGTTA, 1
CATTAACGCGGTAAATCGAAAAACTATTCTTCGCCGCGCCTGGTTGGGAGTATTTCCCGCTAAAATTGTTTAAATATACCG, 0
TGATTTGACCTCTCACAGCAATTAGTTCTTCTTCCTCACTTTTCCGCTACAATTATCAACAAGTTGAATCGATAAGAGGCG, 1
TAACTAAATCCAATAATCTCATTCTGGCACTCCCCTTGCTATTGCCTGACTGTACCCACAACGGTGTATGCAAGAGGGATA, 0
TCTGCTGATAACCCTTCCGGTTATATGTTATCTGGTGTGGTTATTCGTTAAACTACAGCGGTTGTCGCGGCGACAAAAGTG, 1
ATCAATGCGTTGATTGTAAATCCAGCTAAGAGGTGAGGTTTTCAGAGCAGACAACGGTGAAATGTCATGGTATTGTTACGT, 0
GAGTTCGCCAGATACCATTTTGATGCGTGACGAATGCTTTGCCATCCAGTACCATAGCGCCCTTTCCATTCCTGGACCTGA, 1
CGTTGGACGTAAAATAAACAACGCTGATATTAGCCGTAAACATCGGGTTTTTTACCTCGGTATGCCTTGTGACTGGCTTGA, 0
GCCAGTCTGCCGTCTTCTATAACGGTGAAGTGTGCCTCGGTGGCGGTATTATTGAGCAGCGTCTGCCGCTGCCGGTCTGAT, 1
TGCTGGATTCACGCAGAAGGTTGTGAAAGGTCATCAGGCAGGGCTATTGTAATCAAAGGGAATGACGATATTCGTCCCATA, 0
GATCCACAAAGGCTTTCCCGGGCACTGGAAGTTTTTTTCATTTCGGGTAAAACTTTAACGGAACTGACGCAAACGTCAGGA, 1
TGGGGGAAAACTGTGCAGTGTTGGCAGTCAAACTCGTTTACAAAACAAAGTGTACAGAACGACTGCCCATGTCGATTTAGA, 0
GCGTGACGAAGTATTACAGGTTGTTGGTGCTATCGCAGGCTGAATGTGTACAATTGAGACGTATCGTGCGCAATTTTTTCA, 1
GGTATTTAACCAGACTAATTATTTTGATGCGCGAAATTAATCGTTACAGGAAAAGCCAAAGCTGAATCGATTTTATGATTT, 0
GTAGAGCGGATAAGATGTGTTTCCAGATTGACTTATCCTCACTAAAGGATAAAACTTATAATATCCCCTTAAGCGGATAAA, 1
CGACGACGGGGCTTCGGCCCCGTCTGAACGTAAGGCAACGTAAAGATACGGGTTATCTGCCGCATTCTTCCCCCTTCTCGC, 0
GGCGCGCTTTAAAGCCTCCAGTGCGGTGTTTAAATCTTTGTGGGATCAGGGCATTATCTTACGTGATCAGAATAAACAACC, 1
GTGTGCTTACGTCCCTTATTATTCATAGTGAAAGCATGCCGGATTGCGGCTAATGATGAGTAAAAGGAAATCCGTTGCAGA, 0
ATACGTCTAACGGGGCGGGATATTTTGCCTTGATGGTCAATTTTATGGCACGATAAGTGTAACAAACCTGTAAATATTCCC, 1
GCTTTTCACTTTCAGAAGAACCTTAAGAAAACCTTAAGAGGCATTGTTTAGGTTTTGTTTAAGTTAATCGACCATACTGGA, 0
AGCAGGTTGAAAAATAATAACGTGATGGGAAGCGCCTCGCTTCCCGTGTATGATTGAACCCGCATGGCTCCCGAAACATTG, 1
CGAACGCTGTTTTCTTAAGCACTTTTCCGCACAACTTATCTTCATTCGTGCTGTGGACTGCAGGCTTTAATGATAAGATTT, 0
TTTGAATTCCTTACATTCCTGGCTATTGCACAACTGAATTTAAGGCTCTATTATTACCTCAACAAACCACCCCAATATAAG, 1
TCTTGAACGACAAAAACGCCGCTCAGTAGATCCTTGCGGATCGGCTGGCGGCGTTTTGCTTTTTATTCTGTCTCAACTCTG, 0
ACAATTCGAGCTTTATTAACAGATTCCGCGAATGAATAGTTTTACTGGTATACTGCGTGTCTTGCGCTTTGTTGCGGTGCC, 1
GTAATGCGGCGAGTCCAGGGAGAGAGCGTGGACTCGCCAGCAGAATATAAAATTTTCCTCAACATCATCCTCGCACCAGTC, 0
CTGCATTCCAGGGGAGCTGATTCAGATAATCCCCAATGACCTTTCATCCTCTATTCTTAAAATAGTCCTGAGTCAGAAACT, 1
GGGTGCTGACCGGATATCTTTACGCCGAAGTGCCCGTTTTTCCGTCTTTGTGTCAATGATTGTTGACAGAAACCTTCCTGC, 0
TCGGGCTTGCCCTTATTAAGGGGTGTTGTAAGGGGATGGCTGGCCTGATATAACTGCTGCGCGTTCGTACCTTGAAGGATT, 1
CTGATTTATAATTGTGAGTTTAATATTATGTTGACTCACTCATTGATCCAATACCTAACTTTACCAGCAACACCTCCGTCC, 0
CAGGGCTGGCAGGCTAATTCGGGCTTGCCAGCCTTTTTTTGTCTCGCTAAGTTAGATGGCGGATCGGGCTTGCCCTTATTA, 1
CCTTCTCAGGCGGCTTTTTCATCACTGCGAGTAGAGCTAAACTCGCAAAAGTGGTATAACAAATATAGTCTGCCGTATCAT, 0
ATTAATTACACTAATGCTTCTTCCCTTCGTTTTAGCGCCCCGCCGCAGTATCATGATATCGATAACCATAATAAATGTGTG, 1
TCGCTGCACAATGTCCGTCAAGTCTAACATTGACACTCTGGGGCAAAATAGACCGGCGTCCCGGCCTGCTGGAATTTATCG, 0
AATGTATTGGTTGCCGTACCTGTGAAGTAGCGTGCGTGGTTTCTCATCAGGAAAATCAGGACTGTGCATCGCTGACCCCGG, 1
TCGAATAGCACAAAGTCTTGCAATCCAGTGCAAAGCTTTGTGTGTATAAGTTTTGTCTCATCAACCACAGCAAGTATCGAT, 0
TAAAAACTGGCATGATTTGTGAATGTATCGGCGCATTAACTGTCATTGCTGGAGAATTTGATGAACCGTTTCATCATTGCT, 1
CTTCAAACTCCCCCCGACAATAAGAAAATCACGTACTGAAATCGTTCTCAATCAACGTCATTTGTACATTTTGTGCGCTTT, 0
GCATTATAGCCTAATAACGCGCATCTTTCATGACGGCAAACAATAGGGTAGTATTGACAAGCCAATTACAAATCATTAACA, 1
TGCAATTATTTGCCACAGGTAACAAAAAACCAGTCCGCGAAGTTGATAGAATCCCATCATCTCGCACGGTCAAATGTGCTT, 0
TCTAAAAGAAGTTTTTTGCATGGTATTTTCAGAGATTATGAATTGCCGCATTATAGCCTAATAACGCGCATCTTTCATGAC, 1
CAGGGATAGTAAAGCGCGTTACTCTTTTCAGAGCAGTTTTTCATCCCTGAATATTTGCCATCAGCGCATTCTTATTATTGT, 0
TCTTATCAGTAGAAATAAAAAAACGTGAAATTATTATGCCGCCAGGCGTAGTATCGCAGCAGGTAAGATGATTCAGGAGAT, 1
CAGGTTTACGTTACTATCAGGCATATCACCTCAGAATCAGATGAAAACTATAAAGAAATATCTATTATGGTTTTAATATTT, 0
GTAGGTGATGATTTCCGCTTTGGCGCTGGTCGTGAAGGCGATTTCTTGTTATTACAGAAAGCTGGCATGGAATACGGCTTC, 1
GGGGGATGGAAATACAGTTGTATTCCCGGTTGCGTTTAATAATGCCTGTGTTGCCGTTGTTGCAAATTATGACAATGTCAG, 0
ATAAAAATCGGCCAAAAAATATCTTGTACTATTTACAAAACCTATGGTAACTCTTTAGGCATTCCTTCGAACAAGATGCAA, 1
TAACACGCAACACTATTCTTCTTCCTTGAGTCCGCCCGGAACTCGAAAAACAAACCGAGTTAAAGCCATTTTTCACAAAAT, 0
TTCATTAATACGACACGTTTCATTAAGATTTTCCTCAGGTAACCACCTATAGTCATTGTCGTTAATAAAAATGACAGGCGA, 1
TAGTGTATTAATCTATTCACCGCATCAATATTAAGAATCTCTGACAGATGTAAACTTTTTCGCGCGTTATCCCTTACGCGT, 0
TTTGTTGCGATTTAGCGCGCAAATCTTTACTTATTTACAGAACTTCGGCATTATCTTGCCGGTTCAAATTACGGTAGTGAT, 1
CTCAACTGAGGTCTTTTTTTATGCCTGAAATCCAGTGTTTATCTATCTTTCCCGCTATATTAACTCTCTCAAGGTCAACCG, 0
GCGGGCATTCGTGTTAAAGCAGACTTGAGAAATGAGAAGATTGGCTTTAAAATCCGCGAGCACACTTTGCGTCGCGTCCCA, 1
TTAAAAACAGGGCGAAACTTGCCCTGTTATCGCAACCCGCGCTACATATATCCACCCACACAGGCATATTGAGCGATTTTT, 0
GCTGGTAATCAAACAAAAAATATTTGCGCAAAGTATTTCCTTTGTCATAAAAATAATACTTCCAGACACTATGAAGTTGTG, 1
CGCATATAGTATCGAACATAGAAAAAACTGAAGATTCATCTTATTTTGTATATACTACCTAGCCCAACAATGTAGAGGTTA, 0
AGATCAGAAAACCATTATCTTTCGTTTTATTTTTATCTCACCATGACGCAGTATCAACTGAAACAAAACGAAAGATTAATA, 1
TTTACAGCTAACTGTTTGTTTTTGTTTCATTGTAATGCGGCGAGTCCAGGGAGAGAGCGTGGACTCGCCAGCAGAATATAA, 0
AATATCAGCCCGTCGGCGGAACTGTTTTATGAAGACCTTGATGAAGCTGATAACATTGAGGTAATCCGCAAATTGCTGGAT, 1
GCAGCAGGTTATAATTTTGCATTTCGCTATTTCCGCACTTCTTATTTGCCGCGCATAATCCCTCGTTTTACCGATGCCCCT, 0
GCTCACTCATTAGGCACCCCAGGCTTTACACTTTATGCTTCCGGCTCGTATGTTGTGTGGAATTGTGAGCGGATAACAATT, 1
ATATTTGCATATAAATATAATCTTAAAGTTCAGTCTATTTAATGTTCAATGAAATATTTCTGCCTGTATAATCTTTAAAGA, 0
CGGGACGTTTTTATTGCGTCAGGGTTGACATCCGTTTTTGTATCCAGTAACTCTAAAAGCATATCGCATTCATCTGGAGCT, 1
GCACAATATTTTTATCCCTCATATTTATAGGGTAAATTACCTGTAAAGTAGTGTCTAATTACCCGCCTCGCAAACTCCAGT, 0
CACCTCTGTCGATAATTAACTATTGACGAAAAGCTGAAAACCACTAGAATGCGCCTCCGTGGTAGCAATTCTTTTTAAGAA, 1
TTGATTGATGTATAAGGCGATTGAGTATAGAATCTCGCCCGCTTTTGCATACGCAAAGCAGATCACTTACCTGTTGCTGGG, 0
GGCGCTGCTGGCAACGTTATTCTTCATCATCAGTCTGGTGCTGGGTAACATCAATAGCAACAAAACCAATAAAGGTAGCGA, 1
CTGAGGTCTTTTTTTATGCCTGAAATCCAGTGTTTATCTATCTTTCCCGCTATATTAACTCTCTCAAGGTCAACCGATATC, 0
CTCTGGTTTATTGTGCAGTTTATGGTTCCAAAATCGCCTTTTGCTGTATATACTCACAGCATAACTGTATATACACCCAGG, 1
GCCCAATTCAGGCGTCAACTGGTTTGATTGTACATTCCTTAACCGGAGGGTGTAAGCAAACCCGCTACGCTTGTTACAGAG, 0
ATTGTTAATAAACTGTCAAAATAGCTATTCCAATATCATAAAAATCGGGTATGTTTTAGCAGAGTATGCTGCTAAAGCACG, 1
GGAATAAGATGAGGGAACCGCGCCATCGGCGATTTACCGCCGGGAGCCCGGGTTGCCAGGGTGGTGGAGATTGAGCCACCC, 0
GTGAATTATTCCGCCCTTTGTGCCGTTATTTTATGCTGACAAAGGCACTTTTTTCTGTTTATCTATCAATAAATTCAGAAT, 1
TGTGGGCTGACAATTGCCCCCGTTTCTTGTCACAATAGGCCTTTGCGCGCATCGATACGTTGCGTGAGGTACACAGTCATC, 0
CCTTATACTGAGACTGAGCGTCGATTCACCTGCAAACGGCGCATTTTTAGAATAATCCTGACCTTGTGCGGAAGAGAAAAC, 1
GCTGACAACCCCACTATGCCGCTGGTCTGTAAATCCCTCATATCTCTCCTCGCGCGCAATTTAAAGAACCGTTATTTCTCA, 0
GCTGATTAAGAATTGACTGGAATTTGGGTTTCGAGGCTCTTTGTGCTAAACTGGCCCGCCGAATGTATAGTACACTTCGGT, 1
ATTGTGGTGGCGGTCGATATTCGCACTGGCAAAAAAACGTGCTTGAATATCTGTTGAAACCCTTTAACAAAGCACAGGAGG, 0
TGGGCGATGAATTACGATTTGTCCTGTTGACCTCCGGCGCTACCGTTGCAGACTATAACGACGCACCTGCTGATGCTCAGC, 1
TGCCACATTTGCCATCAGGGGTTGCCTCAGATTCTCAGTATGTTAGGGTAGAAAAAAGTGACTATTTCCATTGGGTAATAT, 0
ATGAAAAATCCGCATGACCCCATCGTTGACAACCGCCCCGCTCACCCTTTATTTATAAATGTACTACCTGCGCTAGCGCAG, 1
TTTGAGCGAGCATCAGAGGTAAAGATAATCTTCTTGATAGTGATGTGGGATGTTATACGTATGGCATCGCTGATGTTTATG, 0
CCGTTAGCGTAATGTTGAGTGTAAACCCTTAGCGCAGTGAAGCATTTATTAGCTGAACTACTGACCGCCAGGAGTGGATGA, 1
CACCGACTTTCGTAGGTGTTACTAATAATAAAGCAGAGTTTTTAGATAGTATCAATGTGCTTTGTGTATATTGTGGCAAAT, 0
GTGTCTTATAACCGTGTATTTCTGCCGGAAGGATTGCCAATCGTCTGCTACAATCGCGCCTCATTTTTAAGATGGATAGCA, 1
CTTGTGGGGCTGCGCTGAAAAGCGACGTACAATGTCGCTAGTATTAATTCATTTCAATCGTTGACAGTCTCAGGAAAGAAA, 0
GTGATCTACATCGAAATTTTTGTTGCGCTCAAGTCTGAAATCAGTAATATATGCCGCCGTTGCCACGGGATATCAAACAAA, 1
GTCAATGATGCCATTGCTTAGCGTTATCATCAGGTAATCCGTTTGCGGATAACCAAAAATGCAGGTTAATTGTTTTTTTAA, 0
GATGGTTATTTATTAGTGATATCAACTTGAGGTAAGCGTTAGTTTCGATAAGATAAACTGAGTTACTAATAGTCGAGGCAG, 1
TCCACCTGCAAGTTGTTATTCCACCTGAGAGTGAATCGCAATGCAGGTAATCATTTCATCTGTATATCTGTATGCCAACTG, 0
CGGTGGGGCGTAGGGGCAAGGAGGATGGAAAGAGGTTGCCGTATAAAGAAACTAGAGTCCGTTTAGGTGTTTTCACGAGCA, 1
TTCCGCCTTCACAAATGCCGCCACTCAAACAGAGCGGCATTTTTCTTCCCCGCAACATTCAATTCTGTTTTGCGTGCCTGC, 0
CCATAAAAAAGCCAGGGGGTGGAGGATTTAAGCCATCTCCTGATGACGCATAGTCAGCCCATCATGAATGTTGCTGTCGAT, 1
GCCACTAATCCGCTTCTGAACGGAATTTTATGCTGGATAAAAAGGGCGTTCAGCAGGAGATACTAAAGACGCCATATTGCC, 0
TCCCTGCCTAATCCCCCGCAGGATGAGGAAGGTCAACATCGAGCCTGGCAAACTAGCGATAACGTTGTGTTGAAAATCTAA, 1
GCTATCGGTGCGTGTATGCAGGAGAGTGCTATTCTGGCATTTCCGTCGCACTCGATGCTTAGCAAGCGATAAACACATTGT, 0
CCTGTGGACTTACCGCTCAGGGATGAGTTTTGTTTGGCTTATCGCTGGCAAACTGTCTGAAATCGCAGCAATAAGGACTCA, 1
TTTACTAACGGTCATTTTGCAGTGAAGCCATTTACTGTTTTTTATCGACCAGATAATCTGTTCTCTAATGTTAACTCCCCC, 0
CAGACACATAAAAAAACGTCATCGCTTGCATTAGAAAGGTTTCTGGCCGACCTTATAACCATTAATTACGAAGCGCAAAAA, 1
AACTGAGTGGCAATTATCGCAGATAATGCTTAATTCATCATCTTAGTTCATGTTTGAGCGATTTTTGATAGTCAAAACCCC, 0
CGACTTTTTGCGGCTCCAGGTTACTTCCCGTAGGATTCTTGCTTTAATAGTGGGATTAATTTCCACATTAAAACAGGGATT, 1
CCGCGAACAAAAATACGCGCCAGGTGAATTTCCCTCTGGCGCGTAGAGTACGGGACTGGACATCAATATGCTTAAAGTAAA, 0
GAAAGTTAAATTACGGATCTTCATCACATAAAATAATTTTTTCGATATCTAAAATAAATCGCGAAACGCAGGGGTTTTTGG, 1
AAGAATTAGCATGATAATAGCCACTAAGAAATTACTGCGCTCCATGAAATAGCCATTTTGTGGCAAATGGAGTTGACTAAT, 0
CTACACATTCTTGAGATGTGGTCATTGTAAACGGCAATTTTGTGGATTAAGGTCGCGGCAGCGGAGCAACATATCTTAGTT, 1
TTCAACACCAGTGCAGCATCATCATTACATACTTACAGCCGCCGACTACCGCTTTCGATATATTGACTCAATTTTCCAGCC, 0
TGCTGAACGATACCGGGATTCTGTTGTCGGAATGGCTGGTTATCCATTAAAATAGATCGGATCGATATAAGCACACAAAGG, 1
TGTTGTATGTTTGCTCTTAAACCGTGGGAAGGAGGCTATAATGGTTGCCAATATTAATCTCATTAAACAAGAAAGTTATTC, 0
TGGGAATGCTCAACCTGGAAGCCGGAGGTTTTCTGCAGATTCGCCTGCCATGATGAAGTTATTCAAGCAAGCCAGGAGATC, 1
TCTTCGGGAGGTGCCGTCTGGTTAAACACGATCCCGCTCGCATTTTTCCCTAAGTTAAATGAGTAATCTGATGGTGTGTAT, 0
CATCTGGATGCGTTGGTGGCAGATGAAGATCTGAGCCGTTTTATCCTATAATCGCGTTCAATCATTTTCATCATTGTTTGA, 1
AGTATAGAATCTCGCCCGCTTTTGCATACGCAAAGCAGATCACTTACCTGTTGCTGGGTCGCCTGTAGCAGGATTAATTTA, 0
CTGGCGGCGGAACTGGCTGCCGACTGCCATGTCATTCCTCGCGCCGGACATAACGCGCATCGGGAAAATCCCGCTGGCGTA, 1
GGCTAACATTCATCAATGTGATAGATTCCTCTCCCGCATTTATGGGAATGCGTAGTGACTTATTCTAATTATTTTTATAAA, 0
GTGAGCGGCGAATACTAATAACCATTTTCTCTCCTTTTAGTCATTCTTATATTCTAACGTAGTCTTTTCCTTGAAACTTTC, 1
TCTTGTCTCGTTTCAGTTTTAGGCGTACATTAGCGCCGTCTCGAGCAGTTTAGCTCAGAATTCTGGGGTGATGCCCACGGT, 0
TTTCCTCACCATCATTGGTCATTTTTCGGTTGACGCCCTTCGGCTTTTCCTTCATCTTTACATCTGGACGTCTAAACGGAT, 1
TCGATATATCCACAATTTTAATATGGCCTTGTTTAATTGCTTCAAAACGAGTCATAGCCAGACTTTTAATTTGTGAAACTG, 0
ATCACGCCGACAGGTGCATTACACGATGTCACGGTAACGCCTGTACGGTAAACTATGCGGGTTTACGGTCAGTACCCACAT, 1
GAAAAATTTGCTCAAAATGTTTAAATTAACTTATGTAACAGTCACGCATTATATTAAATAACATTTGACTGGGTTGAACAT, 0
GATTCAAAAAAAAGTGGAAATAGGGTGAAGAATTGACCTAAAATAGCCATCCAGATGTTAATCCATCCATACCGATTAACA, 1
ATGTTAATCGAAACAAGCTTTAACCATAAAGATAGTGTAGTATGTTGCGCCTCAAAGCCAGGCCGATAAACGTCGAGTCGT, 0
AAAGTGCTCTTCGCATAAACCTGATTGATTTAGACGTCTGGATGCCTTAACATCCATTTCATTGACGGCGTTGCCCGTTTC, 1
CCGGTGGCGGTAATGTTCCGCTACCGGACTTTTCAGAAATCATTTATTCCCCTCGCGTCCCGCCCGTTGTTACTCTTCCTT, 0
CATTCACATGATTAGCAATAAACGTTGACAAAATGTGGCGTGGATCACTATAATGCCTGCAGATTTTACGTCCCGTCTCGG, 1
TCATTACTGCAAATGCCCCTGCGGGGGCATTTATGGAAACGTAATTAACTCAATAATCACCGGATGGTGAGGGCTTCCTTT, 0
ATCGCCCCAGCCGGGGCGATTCAATTTGCTAAACCATGTCGATTACGGATAATGAACAGCATTGCTTATCAGAGATATGCC, 1
CCGATAGACAGATTTCATTTTTACGGTCAGGCACCTTCCCGGGCTGAACTGGCTAAAAGCTGAATTATTTGCATTCCTCCA, 0
TGTCGATTACGGATAATGAACAGCATTGCTTATCAGAGATATGCCCCCATATGTTGAGGCATATCCTAACGAGAATCTGAC, 1
TCCGAAAAGCTAATACGCGTTTCGATTTGGTTTGCCTCGCGATCGCGGGGTGAAAATGTTTGTAGAAAACTTCTGACAGGT, 0
CAGCAATGGGTAAAGTCTGGTTTATCGTTGGTTTAGTTGTCAGCAGGTATTATATCGCCATAGATGCTACGAATATTATTG, 1
GATCAGTAAGGCCATAGTGCGGTGTAATTATAGACAGCTAATTAGCTCGTTGCCTCTTGTTACTATTGTTCATTATTTTGT, 0
ATCTTTGATGGTCAGCCGATTTTGCATCCTGTTGTCCTGTAACGTGTTGTTTAATTATTTGAGCCTAACGTTACCCGTGCA, 1
TCTTTTCTGAATCAATATTATTGACTATAAGCCGCGTGAATATATGACTACACTTTGTGGGAAAACAAAGGCGTAATCACG, 0
CCTGGTGCACATTCGGGCATGTTTTGATTGTAGCCGAAAACACCCTTCCTATACTGAGCGCACAATAAAAAATCATTTACA, 1
AAATCACTTATGTCCAAATGGCAACTCGCCTGATCCTCCTTCACCACGTATGCTTTGCGTCACCTTACTATCAGGACGCTT, 0
AAAATGTCGTTGCGCGCACAGTACAGCGCAACTTATTTTGTTAAAAACATGTAAATGATTTTTTATTGTGCGCTCAGTATA, 1
CCCTCACTCTTTCCAATAATGTTGCACAAGATACTGTGACTCTCTTCAAGCCGTCAGCAGGCTGATAATGTTATTTATATT, 0
TTTACCCTTACGCCAACAAAATTTACAAATCTTGATTCCTGAACTGATAGGCTACCTGGCGAAGCAGTCCGTATTCGAACC, 1
GACATGAGTCGATGACCGTAAACAGGCATGGATGATCCTGCCATACCATTCACAACATTAAGTTCGAGATTTACCCCAAGT, 0
AAGTATTTGACAGCACTGAATGTCAAAACAAAACCTTCACTCGCAACTAGAATAACTCCCGCTATCATCATTAACTTTATT, 1
TGTATTTTTGCGTAGCGCCTCGCAGGAAATGCCTTTCCAACTGGACGTTTGTACAGCACAATTCTATTTTGTGCGGGTAAG, 0
GTTAATCACATGCCTAAGTAAAAATTTGACGACACGTATTGAAGTGCTTCACCATAGCCTACAGATTATTTCGGAGCGCGA, 1
CACCGTAATCCGCGTCTTTTCCCCGCTTTGTTGCGCTCAAGACGCAGGATAATTAGCCGATAAGCAGTAGCGACACAGGAA, 0
CATTATGTGATCAATTTCACTTGATTGAAATTATTTGTATTGTATTTGTATTATTTACAGGATGAATTTATCGGGCATAAT, 1
AACTGTCAGTAATGATTTGTTGCCTGCCGTCCTTTGTTATACCGTCTCTGCGTTTTTAGTTGTCTGACCACTTCTCTATTA, 0
CTCACAAAGGTTAGCAATAACTGCTGGGAAAATTCCGAGTTAGTCGTTATATTGTCGCCTACATAACGTTACATTAAGGGG, 1
CCCGTTTTTATTTTCTCCGCACATTGTGTGAGCTTTTGCGATATTCTGAAAAAAATGAGAATTCAGGCATAACGTCTTTCT, 0
AAGTTGTTTTCTTGCGATTTTGTCTCTCTCTAACCCGCATAAATACTGGTAGCATCTGCATTCAACTGGATAAAATTACAG, 1
AAAATGCAACTCTTGCAGCACGGCGTAAGTTCCTTTGAAAGCATCTCGCAGGGATGAAAACTCGCTAATACACAGGTGTGG, 0
TATGCCTTGTGACTGGCTTGACAAGCTTTTCCTCAGCTCCGTAAACTCCTTTCAGTGGGAAATTGTGGGGCAAAGTGGGAA, 1
AAAAATATTCAGAGCCATGCTTTTTGCGTGGCTTTTGCATACAATTTATTACTATTACCCCTAAATTTCCCCTCCCCAGCG, 0
TTCACCGTAGCAGATGATTTTTGCGCCTTGTCGCTGCTGCGTGTGGTTGGTAAAGTAAGCGGATTTTCTTTTCCGCCCCAG, 1
TAATCAATGACGAATGCATTTTTGTCTGTAGCTCGTCAAAAAGCCATCACCGCCGGTTACCCGGTGGTTGATACTGATGAC, 0
ATATTCACAAAGATACTCGGTTTAACCTGCCGTTTAATCCGTTTTCACGTAGAATAATGCGCGCTGCGTCTCATGGGAGTG, 1
ACTGACTATAAACTTCACCAATAATCAGACTGCCATCAAGATTAATTTGTTCATTTAATATATCAAATCAACTTGTTTTAT, 0
TGATATCACACAAAAGGCCGTCGACTGGACAGTTAACCGATTCAGTGCCAGATTTCGCAGTATCTACAAGGTCCGGCTACC, 1
AAGGCTTAATATGACGATGACCCAGTGAAAGTATATAAATCGTCACTGCGATATATACCGAAGTGCTCCCTCCGCCAGCTG, 0
TTTTTACCATCGGGGCTTTTTTTCTGTCTTTTGTACTCGTGTACTGGTACAGTGCAATGCATAACAACGCAGTCGCACTAT, 1
GGTTTAATAACCATCAATAAAGTGATCACGCAGTGAAGTAATAAGGTGCAAAAGTAAATATAAGCATAGAAAAATGAGTGG, 0
AGCCAGGCGGTGCTGGATTTACAGTTCGGTCATTCCCAGCGGGTAGGGTATGATGTAGCGACCAGTATGATCAGTCAGTTG, 1
ACCGTGTGGATTGTGTCTTGCGACGATGGGCACTAAATGTTAAAAGGTGCCCCTCAACAAAAAAGACACACAGGGGAAAGG, 0
TTTTTCTCGCCGCCCTGCGTCAGCGTGTTTAGCAACTGTAACAAATATTAAAATAGCAGGTGTTTATCCGCACAACATGAT, 1
TAGATCACTTAATTTGCTTTACATCTCCCGTAAACACTTTTCTGCGATACAATGCCTTTACGTTATGTAACGGAGAGTTCG, 0
CATATTCTTGTTCATATTCCGTCCTCTTGTTTATCAGCGTGTTAGATAAGCCTGGAATACATTGGGCGCTTTTTCAAGCCC, 1
TGGCGTGATAAGCGCCATTCTGTAGCATATGTTTTCATTTTTCCGTTAAAGGCCACAATTTAAGACTGGATATTTGATATC, 0
ATATCGTTATTATCACTCCCTTTTACTGGCTAAACCAGAAAACTTATTTTATCATTCAAAAAATCAGGTCGGATTGACGCC, 1
TATCTATTCATTTTTCTCTCCAGCTTGAATATTTTCGCTATACTTTTCAGTGAAATGTGTTAATAAATCTATTCAAGTATC, 0
CGCCAGCAGGTGCCAACATTGAACAGTTCATTTTTGCGGGTAAAACAATATACTACCGTAACGGACTTTGTGTGGATGAGA, 1
TAGATGGCGGATCGGGCTTGCCCTTATTAAGGGGTGTTGTAAGGGGATGGCTGGCCTGATATAACTGCTGCGCGTTCGTAC, 0
ACCTGGCCTGGCGGGCGCGATCCTCGACGAAGCTGACATTTATTGCGGTATTATTGCTGATGGCCTGCATGTTGATTACGC, 1
GCATTAACAATCCAGACCAATTTCAATTGCTGTCATATAACTTTACACTGTCGTTGTTAATTAATCGTTACTAAGACGTGA, 0
ACTCACAAAAGACACGCGTTTAATTTGCGATACGAATTAAATTTTCACACACTCTGTAGCAGATGATCTAACAATCTGATT, 1
TTCTCTGTCGATGCTCTTCTGGGCCGAACTCCTCTGGATCATTACTCACTGATCCTTGACCCCGCTGCGGCGGGGTTGTCA, 0
AGATCGCATTATAAGCTTTCTGTATGGGGTGTTGCTTAATTGATCTGGTATAACAGGTATAAAGGTATATCGTTTATCAGA, 1
CTATCGGTGCGTGTATGCAGGAGAGTGCTATTCTGGCATTTCCGTCGCACTCGATGCTTAGCAAGCGATAAACACATTGTA, 0
ACAGGTTTTACCCCGATCGGGGTATGCATCTTTGACACATCCTTTAATATCTTAGCGGCTATAAAAATGGCTTATTAATTA, 1
TTTAAGCCCCAGGGAGTGGGGCAATCTGAATATGAGTGTGTCGGCAGAAATGGACATTATCTTTGAGGAATATGCCCTTAT, 0
GCTACAGGTTTTACCCCGATCGGGGTATGCATCTTTGACACATCCTTTAATATCTTAGCGGCTATAAAAATGGCTTATTAA, 1
CAAACTGGGTCAGGAGAATTAACCTTGAGAAAAATCAACAAACTGTCAGTAATGATTTGTTGCCTGCCGTCCTTTGTTATA, 0
TCCCCATCACTCTTGATCGTTATCAATTCCCACGCTGTTTCAGAGCGTTACCTTGCCCTTAAACATTAGCAATGTCGATTT, 1
AAGCACGCACTGCTTTTGCGGCTGGCCTCTTTTGCCGCAAAATAGTCGCCCGTGTTTCATTGCCCATTTCTGCTCATGCAT, 0
TTATCTTATCGTTTGATTTACATCAAATTGCCTTTAGCTACAGACACTAAGGTGGCAGACATCGAAACGAGTATCAGAGGT, 1
TCAAAAGGCCGGATTTTCCGGCCTTTTTTATTACTGGGGATCGACAACCCCCATAAGGTACAATCCCCGCTTTCTTCACCC, 0
TTTCTTATCTATTCTTTCAATCAGCACTTCACCCAATTCATCCTTAATTCTAATAACTGGCTATTGCGCCTTACCTCGTGT, 1
TTTCCCTCTGTTTCTTCTCTGTATCCAATACGTTAAAAGATTTACACTGTCTTCGTATGCGTTATCAGAAGGAGAATCGCT, 0
AACTTGATTAACATCAATTTTGGTATGACCAATGCACCATTCATGTTATTCTCAATAGCGAAGAACATTTTCATTGCTGTA, 1
GTAAGACACCTGGCAAATAGCCTGCAATAATCGTGGGCTGTTTGCTTCCTTGGGCGGATACGAGTTTTATTATCGTCTTAA, 0
GTTAATGTCCAAAGTAGCAACTTTGCTTGCACTAGACCGACTGGTCTACTACACTCCAACGCATGAACAAACACACCGAAC, 1
TGGTGACATAAATACGTCATCGACAGATGAACGTGTAATATAAAGAAAAGCAGGGCACGCGCCACCCTAACACGGTGGCGC, 0
ATTCAAAGCGTCATCGCATAAACCACTACATCTTGCTCCTGTTAACCCGCTATCATTACCGTTTTCCTCCAGCGGGTTTAA, 1
TAAACACAGGGAAAGATCATCAGAAGTTCACTTTTTGTACTAAACAATTCGCATTTTATGTTTAAAAATTGAGATATTCCT, 0
GAAATCTATAGCGCATTTTTCTCGCTTACCATTTCTCGTTGAACCTTGTAATCTGCTGGCACGCAAAATTACTTTCACATG, 1
CACTTTTTGACTGGCACATTCGGCTGCCTCAACTAGGCTGAAAAATGGTGCGATCGGACTGGTCGTACCACAATCGGCAGC, 0
AATTATTCCTACACTATAATCTGATTTTAACGATGATTCGTGCGGGGTAAAATAGTAAAAACGATCTATTCACCTGAAAGA, 1
AAGGCGGCAGCAATGCCGCCTTTTCTTTTTCCGAAAACTCCGTTTCTGCACTAAAAAAGTGGCACATTACGGCGCGCTTTT, 0
ATAAAGGTGAATTTGATTTACATCAATAAGCGGGGTTGCTGAATCGTTAAGGTAGGCGGTAATAGAAAAGAAATCGAGGCA, 1
TGCTATTGTGTGCGCGCGTCGAATGACCGTTAATATTCTCTGGTTTTTAAGGCGCGTTCTGTTGCCGGTTATATGTCAAGA, 0
CATAATTGATTATTTGACGTGGTTTGATGGCCTCCACGCACGTTGTGATATGTAGATGATAATCATTATCACTTTACGGGT, 1
TGATTACCAGAGTCATCCGATGAAGTCCTAAGAGCCCGCACGGCGCAAGCCCTGCGGGCTTTTTTGTGCCCTCAATTTGTC, 0
TTCCTGAGTTATCCACAAAGTTATGCACTTGCAAGAGGGTCATTTTCACACTATCTTGCAGTGAATCCCAAACATACCCCC, 1
TTCGTCGTTGCTATTCTGGTTCACTGCGTCGTGATATTCTTGCGGTTTGACTTTTTCAGGTCGTTCTTCAGGTTCAGAAAC, 0
CTTTATCTCAAAAGCGTTGCGCCTTTGTTGTATCGTCAGTTCAGGGTAAAATAGATTTCCGTTAACCACCTGGTCAGGACG, 1
AATCACCTTTCTGGAATAAGCAATTCCATTTGAATATAAGAGCCAGCTCACAGTTCTGTTAATCTTGCGCCAACACTATGA, 0
ATGCACTTACAATTGATTAAAGACAACATTCACAGTGTGGTTATTTGTTACACATAGGGGCGAGCAATGTCATGACAGTGT, 1
GGATTAATAATTCTTAACCCAAAATGGGTAGACTCCCTCTATTGTTAGCGCGCTAAATATTCAATATATAAACTTTTATAT, 0
CGAAATCATTCGCGTTGCATCGAGGCGGCAACTGAGTGAACTCCCATGAGCATAGATAACTATGTGAATGGGATGAGCGAA, 1
GAGTCTCACTCTGTTGCTAATTGCCGTTCGCTCCTGAACATCCACTCGATCTTCGCCTTCTTCCGGTTTATTGTGTTTTAA, 0
ATAGAAAGGAGTAAAAAACCACATCAATTAGCTGTATAAAAGAATTTCTACAGTGATTGTAAGGTTTTTTTTATTCCTCCC, 1
AACACATACCTGAATGAGCGATTTTTGAAAGTATATTTATTCAGAACGCGCATCATGAGTTTTTAACTCAATGCGAGGCTA, 0
TTTGCAATTATTTGCCACAGGTAACAAAAAACCAGTCCGCGAAGTTGATAGAATCCCATCATCTCGCACGGTCAAATGTGC, 1
GTTTAACGACGTTAAGATGGCAATGTGCAGATCATGTTATCAGGGTGGGGCGGTAGCGTATATTCCTTATACAAACCATCA, 0
TTTTATGCTAAAGATTGCAAGTTGCTTGTAAAAGATAAGTACACTGATCCATAATCGCTGTTGTTGAGGGTGCATGCTGCA, 1
AATAATTCGAGTCATTGCATCTGTGGCTAGAAGTATGAAGGGATTAACCATAACCACACTCCGGTGTGGTTATTCTGCCCC, 0
TTTTTTTCATATGCCTGACGGAGTTCACACTTGTAAGTTTTCAACTACGTTGTAGACTTTACATCGCCAGGGGTGCTCGGC, 1
CTGGAAACATAAACTTTATGCCATGTACCCAGGGAAAATCATCTTCAGTATAGTAATTATGTAAACCGTCGGAGAACAATA, 0
CTTAAAAGTTTTAGTATCATATTCGTGTTGGATTATTCTGCATTTTTGGGGAGAATGGACTTGCCGACTGATTAATGAGGG, 1
TCCCACCGGGTGTGACGGTGGAGAACCTGAGCGGCAGTGACCTGCGGCATGCCCGCAGGGTGATGTAACCCGCTGACAACG, 0
CTTTATCTTTGTAGCACTTTCACGGTAGCGAAACGTTAGTTTGAATGGAAAGATGCCTGCAGACACATAAAGACACCAAAC, 1
CCCCAGCAACAAACAGGCTCATACAGCCCCTAACCCTTTCATGGCGATGGCTGGGACGGTTCAGACCTTGCCGAATATTCT, 0
ATATGCTTTGTAACAATTTAGGCTGAAATTCATACCAGATTTAGCTGGTGACGAACGTGAGCTTTTTTAAGAATACACGCT, 1
GGCGTGATTTTGACGCTAAATTGAACGTCTTGCTGATAATTTCAGCACTTGAGATAAAAACGCAAAAAAAACTTTTTTGGG, 0
TCATCTCGTTGATTCCCTTTGTCTGTTTGATAATGCGCACATTGGGTATAACGTGATCATATCAACAGAATCAATAATGTT, 1
CTTTAAGTGGAATTTTTTCTTTACAATCGAAATTGTACTAGTTTGATGGTATGATCGCTATTCTCATGACACCGGCTTTCG, 0
ATACCCAATGCTGGTTGAGCATTTGTTGAAAAAATTTTCCCCCGTTTTGACTAAAATGCGCCAGGATTGATGGAATCATTA, 1
GACTTTTCCCCACCATTCGACTATCTTGTTTAGCATATAAAACAAATTACACCGATAACAGCGAATATTACGCTAATGTCG, 0
GCCGGATTTTATTCGGAATATCCTGCTTATCCTCGTGCTGTTTCTCACGTAGTCTATAATTTCCTTTTTAAGCCCACAGGA, 1
AATAATTAGAATATTAAACAATAACAATCCATTACTGGAATCATTTGGAATCTTTACATTATGCCGTGCACGTCTGCTGCT, 0
ATCCGTCACAGTTCAAACATACAAAATTTGTGATTTTACTTAACTATTGTGTAACTTTCATAAAACAATGTGATTCGTGTT, 1
TATTTAACAAAGTGATGACATTTCTGACGGCGTTAAATACCGTTCAATGCGTAGATATCAGTATCTAAAGCCGTCGATTGT, 0
GGCCCTGGTGGGGTAAAGCGCCAGGGCCAGAAGTCGATACGACCTGTGCTATGATTCATAAATCACAACAATAACAACAGA, 1
GAACCATCGCCTCTCTGTGGTCCCGGTCATCATGACCGGGACCCGGACCGGCGCAACGGATCTTCAACGCCACATTCGCTG, 0
TGGCAGTGCTGCTACGGATAAATCATTGCCCCCACCAATGTGACTGATAAAATGCCAGACAGCACAACATCAATTTATCAG, 1
CTTTTAGGACCAACAATGGGACCAAAATGAAAATTGAACTGAAGATTACAATCAATTTAACAACAAGTTACACAACCAATT, 0
GATTTAACCTTTTGAGAACATTTTCCACACCTAAAATGCTATTTCTGCGATAATAGCAACCGTTTCGTGACAGGAATCACG, 1
GCGCCTCAAAGCCAGGCCGATAAACGTCGAGTCGTTTACTTAAGGCCTGAAGAGTTCAAACAGACTTTACTATCAGTGAGT, 0
CCTGTCTTGTGTTGACAACATTTTCTGCTAACCCTGTGACCTGCAATACTGTTTTGCGGGTGATCGACAAGGAGACTTAAC, 1
CTTGTCTGAAAGTGCAAGATAGTGAACATTACCTGCCGTTTCCCCTCCCACTATAACAATTGCGCGTATGTTTTTTATACA, 0
GAAGTCAACCTGTTGCTGCAAAAAGCAGCACAAGGTGCATTTCATGGTATAGTTGACTATACGGAATTGCCGTTGGTCTCT, 1
GACGCTAAATTGAACGTCTTGCTGATAATTTCAGCACTTGAGATAAAAACGCAAAAAAAACTTTTTTGGGGGGTTGCAGAG, 0
CCCGTTTAACCGTGTGGATTGTGTCTTGCGACGATGGGCACTAAATGTTAAAAGGTGCCCCTCAACAAAAAAGACACACAG, 1
CTTTCAGTCTTATGAATATCGCAATCGGCGAATACCTCTGGTCGTAGAGTTTCAGGATAAAGAGGGAGATCTACCATTATC, 0
ATCGAATTCCCGTTAACTCTTCATCTGTTAGTCACTTTTAATTAACCAAATCGTCACAATAATCCGCCACGATGGAGCCAC, 1
GGGAGCCCGGGTTGCCAGGGTGGTGGAGATTGAGCCACCCTGGCACGTTCACCGGCTTGAGCGTTCCATAGTAGCGAGGAA, 0
TGAAGATATGTGCGACGAGCTTTTCATAAATCTGTCATAAATCTGACGCATAATGACGTCGCATTAATGATCGCAACCTAT, 1
CTCCCCCCCGTTGATGGGTAAAATAGCCGCAATTTTTCGTTTTCAACAAGCGCGGCGCGATGCCGCTTACTCAAGAAGAAA, 0
GCACACAGCTTTTTTCATCACTGTCATCACTCTGTCATCTTTCCAGTAGAAACTAATGTCACTGAAATGGTGTTTTATAGT, 1
TTACTCTGTGTAATAAATAAAGGGCGCTTAGATGCCCTGTACACGGCGAGGCTCTCCCCCCTTGCCACGCGTGAGAACGTA, 0
AAAGGTGGCATATGGTGTGATCGGGGTTCAATAAATTGCGAAACAAGGTATACTCCAGCAGTTCCTGAAGATGTTTATTGT, 1
TGATAACCCTTCCGGTTATATGTTATCTGGTGTGGTTATTCGTTAAACTACAGCGGTTGTCGCGGCGACAAAAGTGGCTGC, 0
GAGTGGCCCCTTTTTTCAAGCTGACGGCAGCAATTCACTGGAAACTAATGTATTGTTGCTATGAATGATCTTCCGTTGCAG, 1
CTGAACATGCCTTTTTTCGTAAGTAAGCAACATAAGCTGTCACGTTTTGTGATGGCTATTAGAAATTCCTATGCAACAACT, 0
ATTTTCAGTACGTTATAGGGCGTTTGTTACTAATTTATTTTAACGGAGTAACATTTAGCTCGTACATGAGCAGCTTGTGTG, 1
AAATATCATCACAGTTAATATGTCATACAATTTATGTTGCAACGCAAACGTTTCCCTATTTTCATAAACCGTATTTTATCG, 0
GGGCAGTAATGACTGTATAAAACCACAGCCAATCAAACGAAACCAGGCTATACTCAAGCCTGGTTTTTTGATGGATTTTCA, 1
AAAGGCCTCGTTTTGCGAGGCCTCTTCCCGATTTCTCATCCAGCCGTAGCCTGTTCCGGCATCGAATGTTACCCTTATCGC, 0
AGATACGTAAAATTAGGTAAAGGGATGGCCTTGTTCTTGAAGGCTATTTAGAATCTCTTCACTTGCTTTTTTTCTGCTCTG, 1
AATTTTTCACTAATTGATTAGTCATAGCCAGCGATATACGCTATGCGAAAATGCAGATGGCAATGAGATCCACTGCTTTCA, 0
CATTTTAAGAGGTGATTTTGATCACGGAATAAAAAGTGATCGTCAGGTTACATATATTTCAGATACGTAAAATTAGGTAAA, 1
TGGAATCCAGCATCCAGGATTACCCTCTCAGAGACTAAAAGCATTGCAGTTTCTCGCGCAGGCGCTGAAAATAGCGCCTGT, 0
GTTTAAATGTTTTATTGCAATCGGTTGCTAAATTGCATTTTAAGAGGTGATTTTGATCACGGAATAAAAAGTGATCGTCAG, 1
ATGCCTCTCCTGACGTTCTCCAACCCCTTGTAATACTGTCAATCCAGATATTTTCTACTGCTCAATATTCAATCGGCTTCA, 0
GGCGCATCTACTGATGTGCCTTTTTTATTTGTATTCGGTGACTTTCTGCGTCTTGTGGGCTGACAATTGCCCCCGTTTCTT, 1
GCTTAGATGCCCTGTACACGGCGAGGCTCTCCCCCCTTGCCACGCGTGAGAACGTAAAAAAAGCACCCATACTCAGGAGCA, 0
TATATTTGCTTGAACGATTCACCGTTTTTTTCATCCGGTTAAATATGCAAAGATAAATGCGCAGAAATGTGTTTCTCAAAC, 1
CGTATGCATAACCAACATCTTTACTCATTATGTCATTGAATGTTGACGCTATGTGTTTATGAGGGAGAGGTATTTTCAGTT, 0
AGGCATTTTGCTATTAAGGGATTGACGAGGGCGTATCTGCGCAGTAAGATGCGCCCCGCATTCGGTGATTGGCGCAGCCTG, 1
GCGATCGGCAGCCGCGTTGTATCAGGCATCCTTTCAGACTCCTCCGAATCCTTAAGTATTTCCAGCCATTCCCGCGCTTTT, 0
ATCAGTTAGCGAAATATCTTACTTGCAATCGGTGTGGAAAACGGTAGTATTAGCAGCCACGAGTCGGCACGTAGCGCAGCC, 1
GATGATCTTTTTGTCGCTTAATGCCTGTAAAACATGCATGAGCCACAAAATAATATAAAAAATCCCGCCATTAAGTTGACT, 0
AACCGCGTTAAATTCACGCCCTTCTCTTTTGACATTTCTTTTGCACTGGTAAACTAAATCACTTTTTTTTGTCCCAGGCTC, 1
AAGGGATCTGCGTCACATTTTTCATAATTCATGTTTTTCTAATAATTAGAATATTAAACAATAACAATCCATTACTGGAAT, 0
TTTGTGGTGATCTACACTGATACTCTGTTGCATTATTCGCCTGAAACCACAATATTCAGGCGTTTTTTCGCTATCTTTGAC, 1
TATTTTAAATTCAAACGGTTGACATATATATAGCAAGAGGTTTCAGGTGCGTTGTAGTGAGTTTATGTTAATAAAAAGCAT, 0
TTCATGCCACATTTGCCATCAGGGGTTGCCTCAGATTCTCAGTATGTTAGGGTAGAAAAAAGTGACTATTTCCATTGGGTA, 1
GTAGCCATTTGATTCACAAGGCCATTGACGCATCGCCCGGTTAGTTTTAACCTTGTCCACCGTGATTCACGTTCGTGAACA, 0
TTTCAGGCAATGTTTCACCGCGTTTCATTGCAACAATTATGAAACAAGACTAAACCCAATATTCGGTTTCTTAACTTTGCG, 1
ATGATGCCTTTCCCGGTAAATGGTGCTGTGAGTTCAGAAAGATTCTGCAATCTATGTGCATTGAAAAAATCTTCAGATAGA, 0
TCGCAAGAAAACGTTTTCGCGAGGTTGATGCGGTGCTTTCCTGGCTGTTAGAATACGCCCCGTCGCGCCTGACTGGGACAG, 1
AGAAACTTTAGTTCGGAACTTCAGGCTATAAAACGAATCTGAAGAACACAGCAATTTTGCGTTATCTGTTAATCGAGACTG, 0
TGAACAAAACATACACAAAAAATATAGATCTCCGTCACATTTTTGCGTTATACAGGAAGCTCGCCACTGTGAAGGAGGTAC, 1
CATTTGTAGCACAAGTAAGTGTCAGCAGTGGTGCTTCACACTTGCCCGGTAATTAACGACGAAAGAAAAGTAAGGTGGATG, 0
TATCTTTTTGATTTATAAAGATCTGATTGAAGAATCAACAGCAACATGCCAGGATGAGTTAGCGAATTACACTAACAAGTG, 1
GCAATTTACAGCCCAACATGTCACGTTGGGCTTTTTTTGCGAAATCAGTGGGAACCTGGAATAAAAGCAGTTGCCGCAGTT, 0
AAAGATCTGATTGAAGAATCAACAGCAACATGCCAGGATGAGTTAGCGAATTACACTAACAAGTGGCGAATTTCATCATGG, 1
CTCCAGGCCCATAAATTTTTACGCTCCCTTAACTTGCCCTCATTCCCAAACCTCAATCGCGCGCGTATAGTAGCAGCGTTT, 0
CAAAGCGAGAAAAAATACCCATAATGTTGTCCTCTTGATTTCTGCGTTCAGGATTGTCCTGCTGAACTGTTAATACAATTT, 1
GGGTGTGACGGTGGAGAACCTGAGCGGCAGTGACCTGCGGCATGCCCGCAGGGTGATGTAACCCGCTGACAACGGGGATTG, 0
TATCTGCATTTGATACGCAGTTTTTTGTCAAGCGGGGCCGCAACCAGTAAACTACGCGCCAGTTATGTACACACTCAGGAC, 1
TAATTTGCATTAATCCTTTCTGATTATCTTGCTTAACTGCGCTGCATCAATGAATTGCGCCATCCCACTTTGCATACTTAC, 0
CAAAGCTGAATCGATTTTATGATTTGGTTCAATTCTTCCTTTAGCGGCATAATGTTTAATGACGTACGAAACGTCAGCGGT, 1
ATGATCTCATGCAGATGTTTTGTGAATGTGTTGGTTGACATTCATATGAAAAAAATCATAATTCCATCATGTTTGTGTGGG, 0
TCAAACTTTCGCCCCTCCTGGCATTGATTCAGCCTGTCGGAACTGGTATTTAACCAGACTAATTATTTTGATGCGCGAAAT, 1
CGATGGAAGCATCCTGTTTTCTCTCAATTTTTTTATCTAAAACCCAGCGTTCGATGCTTCTTTGAGCGAACGATCAAAAAT, 0
GGTCATTTTTGAGTGCAAAAAGTGCTGTAACTCTGAAAAAGCGATGGTAGAATCCATTTTTAAGCAAACGGTGATTTTGAA, 1
GGCACTCGAAGATACGGATTCTTAACGTCGCAAGACGAAAAATGAATACCAAGTCTCAAGAGTGAACACGTAATTCATTAC, 0
TTAGCAAGTAAAAATACAGGGCTGGAATCATCCGGCCCTTTTTTCTGATATGATACGCAAACGTGTGCGTCTGCAGGAAAA, 1
GAGATTTTTCCTGTTATGATATAATATGCTGAATTAACACATGTTAACGATTTACCAGTAATGTAAATAAATTTTCGAGGA, 0
GCTGATTTCACAGCCACGCAACCGTTTTCCTTGCTCTCTTTCCGTGCTATTCTCTGTGCCCTCTAAAGCCGAGAGTTGTGC, 1
GAAGCTGTTTTGGCGGATGAGAGAAGATTTTCAGCCTGATACAGATTAAATCAGAACGCAGAAGCGGTCTGATAAAACAGA, 0
GTGATTTTATTTCCACGCAAACGGTTTCGTCAGCGCATCAGATTCTTTATAATGACGCCCGTTTCCCCCCCTTGGGTACAC, 1
TCCTGCATCTTTATTGACCTTCCCACGCCCGGCGTGCAGCATAAAAATACAACAAACACATAACATAAACAGGAGTTAACC, 0
ATAATGATAAGTGTTTTTACCACTTCCCCTTTTCGTCAAGATCGGCCAAAATTCCACGCTTACACTATTTGCGTACTGGCC, 1
TCTGCTCGTTTTTATTTCATGCAATCTTCTTGCTGCGCAAGCGTTTTCCAGAACAGGTTAGATGATCTTTTTGTCGCTTAA, 0
TTGCTACGCATGTCACATTTAACATGGTTGCACAAAGTTGCAACATCATGGATATTTCACGATAACGTTAAGTTGCACCTT, 1
AATTTCCCCTCCCCTTAAAAAATCTCAATCGTGACAATGCGCACAAATCGCTACCCTGCCAGACAGATTTTTAGGGAGAGA, 0
GAGTGCAACCTGATGAAAAATAGTGTCGCTGAGCACTAAAATTTAATGTAAATGGTGTGTTAAATCGATTGTGAATAACCA, 1
AAAAGCCCTTAAGTTTCGAGCCGCCTCACATTTTTTTATATTTCCCGCCAAACCTGGCAAGAGTGGTGCGATTGTTGCTCT, 0
CGCATTCGCGCCCTTTATTTTTCGTGCAAAGGAAAACGTTTCCGCTTATCCTTTGTGTCCGGCAAAAACATCCCTTCAGCC, 1
GATGTTTGAGATATTTGCTCTTTAAAAATCTGGATCAAGCTGAAAATTGAAACACTGAACAACGAAAGTTGTTCGTGAGTC, 0
ACGTTTGCGTTTTTTTTGCCGCAGGTCAATTCCCTTTTGGTCCGAACTCGCACATAATACGCCCCCGGTTTGCACACCGGG, 1
TTACTCATTATGTCATTGAATGTTGACGCTATGTGTTTATGAGGGAGAGGTATTTTCAGTTGATCTGGATTGTTAAATTCA, 0
AGGGAAAAAAATAAAATTTAGTGCTGTACAGAGCGCGTTACAACACGGTTTACTGGCAGCAAATACGGTTATCGCAGGGAT, 1
ATGAACGCCATCACCATTTTCCCCTCGATTATAAAACTTGAGTTATTCAGTAGTCTCCCCTCTTGCAACTCACACCCAAAA, 0
TTAATGTCTGTTTCCGAGCATTTAACAAGATAGTCCTTAACAACTTCTTAAGGGAAAAAAATAAAATTTAGTGCTGTACAG, 1
GAACAGATTTCTGGCTCGTCACTCAATCCGTCTTGTCGTTTCAGTTCTGCGTACTCTCCTGTGACCAGGCAGCGAAAAGAC, 0
ATCACATTTCCGTAACGTCACGATGGTTTTCCCAACTCAGTCAGGATTAAACTGTGGGTCAGCGAAACGTTTCGCTGATGG, 1
CGGGTTATCTGCCGCATTCTTCCCCCTTCTCGCTTCAATTTCGACCAGCCATCCTCTATTCTGATGGGTATTTACCACTGG, 0
CTCACTCACATATCGCAACATTTACTTTACTTTAAGACAATTCCAGGCAAATTATACAACACTTTACGGGATAGTAAGTCC, 1
CGAGTGACTTTTCCCCACCATTCGACTATCTTGTTTAGCATATAAAACAAATTACACCGATAACAGCGAATATTACGCTAA, 0
TGCGAACGTCATATAGCCGCCTGTGTTGTAATGACAACGTTTCGCGGCTATTCTTGAGTGGTCTAGAGTCAAGATTAGCCC, 1
CCCCTTCGGGGTGCTGATATACTGGGATGCGATACAGAAATATGAACACGTTCAAAACACGAACAGTCCAGGAGAATTTAA, 0
AAGAGTAAAAGCTTGTAAGCGGCGCCACCAAAATCATCGTGAAATGATATCCTTCGTCATTCGTAATGTTTTCCGGATGAT, 1
CTCGCCCCAGAACACCCTTTTTTATACGACTATTCTATTTCTTTAACCGCTGGCGAAAAAAACTGACTATAAACTTCACCA, 0
GTGTTATGCAGCAAATTATAAAACTGGAACCTATTCGTATAGTTTATGTATCCTGTAACCCTGCAACGCTGGCTCGGGATA, 1
GCCTATCCAGGCCTCCGTCGAAGACCGCAGGAGTTTCGCAAGAAACTTAATCCCCTGCGTAGACGGTGACAGAACGCTAAG, 0
TTTTCGCATTCTGAAGGCCTGGATCTGTATCTCGCCCCCGATAGTGAGATACTCGAAACCGTCTCTGGTGAGATGCCCTGG, 1
AGCGCACAAAAAAAGCGCACTTTTTGACTGGCACATTCGGCTGCCTCAACTAGGCTGAAAAATGGTGCGATCGGACTGGTC, 0
CGACTACTTTCTGACTTCCTTCGTGACTTGCCCTAAGCATGTTGTAGTGCGATACTTGTAATGACATTTGTAATTACAAGA, 1
TTCGTCAAAAAATCCCAACATGGCTAAACTTTAACCACAACTGACGTCGCAAGAATTGTCTGGCTGCGCAGTACGCTTCGG, 0
ATCCTTGCACCTCTATGTAAAGGGCTGAAGGGATTCGGATGTGATGGTATGATTACAGACATTCGTGTCTGAGATTGTCTC, 1
ATATGTAAAAGCAGATCTCTGCTACTGTTAGGGAGGACACTCCCTGACAGATTAACAGTAAACGGCTCTTGCTGGCTAACG, 0
GCCCATTTTCCTGTCAGTAACGAGAAGGTCGCGAATTCAGGCGCTTTTTAGACTGGTCGTAATGAAATTCAGCAGGATCAC, 1
ATTGACTGGAATTTGGGTTTCGAGGCTCTTTGTGCTAAACTGGCCCGCCGAATGTATAGTACACTTCGGTTGGATAGGTAA, 0
CGTGAACGATCGACGCGTCGTGATTAGGTGAACCCCTTCTCGTTATGGCAAAATAAGCCAATACAGAACCAGCATTATCTG, 1
AACCTGTCTTATTGAGCTTTCCGGCGAGAGTTCAATGGGACAGGTTCCAGAAAACTCAACGTTATTAGATAGATAAGGAAT, 0
TGAAAACGCCAGTTCCAGGAAAAATTGACAGATTTGTGCCATTCCGTGAACGATCGACGCGTCGTGATTAGGTGAACCCCT, 1
GGGAACGTTGCTGCTCTGTTTCATTCAGGCTCGCGGCATGTTGGGGCTGGATCGGGTGGTTTAAATATTGGCTATATTCAA, 0
TTCTGATTTCGGTACTCAATCGCCGGTTAACCTTGACCGCTGTACAAGGTATACTCGGACGATTTTCACTGTTTTGAGCCA, 1
ACTTTAAACATAAAATTAACATTAGATCTAAATCTTAGTATTCATCCCGCGTATTGTTACCTAATATCGATGAGTCCCGAT, 0
CTGGAGCGATCATATCCGCCGAACAATCATTAAAGAAAGCCGCCCATTTATTCTGGATTATTTGCACAAACAGGGTTGGGC, 1
ATGTCTCTGGCTGCCAATTGCTTAAGCAAGATCGGACGGTTAATGTGTTTTACACATTTTTTCCGTCAAACAGTGAGGCAG, 0
TTCAAATCCGGCCCCCGCAACCACTTTCCCTTAGAGTCCTTTTTCAAATATACTGTGAAGACTTCGGCCTTCGTAGTGGGA, 1
AGGACATAAGCAACTGAAATTGATGGCTGGCATGACGAGGGATGCAGATGCTGATTTCATTACCCCCGGTGATTACTAAAG, 0
GGTGCTGTTTTTGTTTAGTACTCAGATTCATCGTATTTTTTGCTTACGTTGGGATTGAAAACGGGTCATTCTACCGCCATC, 1
AGCCTTCGTTTAGGTTACCTCTGCTAATATCTTTCTCATTGAGATGAAAATTAAGGTAAGCGAGGAAACACACCACACCAT, 0
AACCAATGGGCTGACCGTCATTCTGTTGAGCGCGCTACCGTTCAGGCGATACAATGGCTGACCCGAGCACCCGATCGCTTT, 1
TTCGGCCACGCGATGGCGTAGCCCGAGACGATAAGTTCGCTTACCGGCTCGAATAAAGAGAGCTTCTCTCGATATTCAGTG, 0
AATCGCGTTGGGTGAGACATATTAACCTTGCCGCGTCAGACAGATTCGCGTAAAACTGTCAGCCGCTCTAATGGCCACCAA, 1
CTTTTATAAACATAATCAGGATAAAAATGTTGGATTATTGCTAACCCAGCACAGCTAGTGCGCGTCTGTAATTATAAGGGA, 0
ATGAGATAAATCTCCCGTGGCTAACGACATCCCCCGTCGTTGTGTATAGAATATTCCCCCGAAGTTTAAGGTTGGCACCTC, 1
GAGACAGACAGCCTCAAGCACCCGCCGCTATTATATCGCTCTCTTTAACCCATTTTGTTTTATCGATTCTAATCCTGAAGA, 0
GGGTGATAAATGGTAAAAGTCATCTTGCTATAACAAGGCTTGCAGTGGAATAATGAGGCCGTTTCCGTGTCCATCCTTGTT, 1
GGTCGCAGATTCAAATACTGAAAATACGTGACAAATTATTATGAGCAAAATGGTGTATGTCACGTATTTTGAATGGTAGGT, 0
TCACCAGCAAGAAGTGAAAAAACTGTGAGTAAGCGGGTGATAAATGGTAAAAGTCATCTTGCTATAACAAGGCTTGCAGTG, 1
TGTAGATGAAAAAATCATCTCCTGCGTTCCCCCATATCTCTAGGATAAAAAGGAATGTAACAATCTCATGGCGTAAGCTGA, 0
CGATTCTAATTAGCCAACAGGATTCGCGCCACTCATTTTTCTATGCTTATATTTACTTTTGCACCTTATTACTTCACTGCG, 1
CATCATCGTCTATTTGCCAGAATCCGTCGACTTATAATCGCCAGAACGGCATATCAGGACGGTGCTGCGAACGCTGTGGCC, 0
TGGATGGTGAGTGTCTTTAACGCTATTGCGCTGTCAGATGTAACTCTGTAAAACAGATCAGGAAGGCGTAATTCATCGATT, 1
AATGATGAGGGTTATTATTAGATTCGTATCCGATTGATAAATATATAAAGGTACATAGCATGCAAGAGCATGGCGTTTGTA, 0
AGAGCGGCGTTTCTCGCCCTGTTCCGCAGCTAAAACGCACGACCATGCGTATACTTATAGGGTTGCTGGTGCAAAATCCAG, 1
CCATCGACAGCAACGACGCTAATACCGCGCCATTGCACAAAAAAACAATCAGCAGCCTGAGTGGCGCAGTGGAGAGTATGA, 0
ACTTGTCTCTCCCAGCCAGGTCTGACCACCGGGCAACTTTTAGAGCACTATCGTGGTACAAATAATGCTGCCACCCTTGAA, 1
AATATTCCACAGCACTAAATCTCTCCCCGCCACCCCGTACCTCTGATAATGGTCTAAAATCATTGAAGCCACTTGCGACGA, 0
TTTATTCACAAGCTTGCATTGAACTTGTGGATAAAATCACGGTCTGATAAAACAGTGAATGATAACCTCGTTGCTCTTAAG, 1
ATAAGCAGTTGAGTGATCTACATCGAAATTTTTGTTGCGCTCAAGTCTGAAATCAGTAATATATGCCGCCGTTGCCACGGG, 0
TGCATTGAACTTGTGGATAAAATCACGGTCTGATAAAACAGTGAATGATAACCTCGTTGCTCTTAAGCTCTGGCACAGTTG, 1
TAAGTAAGACACCTGGCAAATAGCCTGCAATAATCGTGGGCTGTTTGCTTCCTTGGGCGGATACGAGTTTTATTATCGTCT, 0
CGCCTACAGAAATCTTACAAGACGAACACGTTAAGCGTGTATACCTTGGGGAAGACTTCAGACTCTGATAGGGTAGAAGTT, 1
AACTGCAACGGATAATTTGTTGTTGCATAAAATGTGTGCTCGATCTCATTCATGGCCGCGTTTTCTGCTATCATGCGCGGC, 0
GCCTGCACAAAATTCCACCGTTGCTGTTGCGTCGCAACCGACAATTACGTATTCTGAGTCTTCGGGTGAACAGAGTGCTAA, 1
ACCCGAAAGGCGGGAAAGCGCCTGCCGATAAGTTGTGATAAGACAATAATTCACGCGTTAAGGCTAGCGGAATTGATTATC, 0
AGGCTGTTTACTTTACTAGCAATACGCTTGCGTTCGGTGGTTAAGTATGTATAATGCGCGGGCTTGTCGTAGTTGACAGCA, 1
CCCACAAATAAATTAAACATAAGATTTTACTCATTGTGTTTTATTTCTCACATTGATGACGGTCGCATGAAAAAATGATAT, 0
AAGGCTGATTTTTTCGCATATTTTTCTTGCAAAGTTGGGTTGAGCTGGCTAGATTAGCCAGCCAATCTTTTGTATGTCTGT, 1
TCAAAAATCCAGATTTATAAAAGAAAAAATGACTGGCCAGCATCGCAACATGCTGGCCTTTTTGGCAAGCAGGTCGGCTCA, 0
ATGCGGGTTGATGTAAAACTTTGTTCGCCCCTGGAGAAAGCCTCGTGTATACTCCTCACCCTTATAAAAGTCCCTTTCAAA, 1
GTTGTGATCGGCGACACTTCGCTTAAAAAAGCACCAGTAGTGGTTTCGCAGCCATGCGGTGTATAAAAAATGATCTCATGC, 0
AAAGTCCCTTTCAAAAAAGGCCGCGGTGCTTTACAAAGCAGCAGCAATTGCAGTAAAATTCCGCACCATTTTGAAATAAGC, 1
TTCACCCTTTCGTTAAATTCTTCTGAATATGCCTCGGGGAACGCAAAATTCCCACCAGACAACCGCTCAACAAAGTTGCAC, 0
TCAATTATACGATCCATAGCTCTTGCACTACCTTTGCATCACTGGCATGTTTAACATGGTTTTTACATTTCTCACTGAGCA, 1
CCTTAGTATCTATTGATGATTACCAGACAACAGATAATAAAAAAGAAAAGAACTATTGCAGCCCAAAACCTACATTTGGGC, 0
GTCTGATCGATATGCTGGAAGATTGCGACGACGTGCAGGAAGTTTACCATAACGGTGAAATCTCTGATGAGGTCGCAGCGA, 1
ACGCCTGGCAGATATTTTGCCTGCCGGGCGAACAGTGTGATACATTGCTGTGTCGGGTAAGCCATTACGCTATCCGACACA, 0
AGATGGACGTATGGGCAAGGATTATGGTTTTATTTATCATACAAATAAATATAATAGGCGCTTCCGATGTAGACCCGTATT, 1
AAAATGTCAGCCCTAATCAGCGTTGCAGGATAAAGCACCGCTCACTCTTCAACAGACCGATTTGCACCCCAGCAAATGTAG, 0
ATCGTCGCGACAAGACCACCGGTCGTATGGCAAGTTTCATTTGGCTGATATAACCTAAAGAATCAAGACGATCCGGTACGC, 1
CGAACTAAAAAATATATTCAATCGTATTTAATAAAAATATTTCGTGAGTCTCTGTGCGCTAATTCTCCATTTGGCGTAGGG, 0
CCACGGCCTGACGCCAGTCGGTGGCTTTACGTTGTGCCTGTACCCATTTAATATCGTTAATCATCCGTCGTTGACTCCATG, 1
TAACAATTTATCAGACAATCTGTGTGGGCACTCGAAGATACGGATTCTTAACGTCGCAAGACGAAAAATGAATACCAAGTC, 0
TATTGATTTCCGTGGCGCAGAAAAAAGCAAATGGCACATCTGTTTGGGTATAATCGCGCCCATGCTTTTTCGCCAGGGAAC, 1
AACGGTTGAGTGGTTGGCAAATCTGGAATCCAGCATCCAGGATTACCCTCTCAGAGACTAAAAGCATTGCAGTTTCTCGCG, 0
GCCCTTAAATTCTCTTTTACTTTTGATTTACAGAGTAAAGCGTTGGGATAATCTATCTTCCAAGTAGATTATTGTATTTGA, 1
GCAATAATCAGTCTGTGGTGTGCGTTAGCTCGTGTTTTTACACCGCATTCTTGCGCTAACCTTATGATCTGGCAGACAACA, 0
AGGTTTCGAGCAAGCTTCCGCGATTATGGGCAGCTTCTTCGTCAAATTTATCATGTGGGGCATCCTTACCGCTCTGGCGTA, 1
CGAAGACCGCAGGAGTTTCGCAAGAAACTTAATCCCCTGCGTAGACGGTGACAGAACGCTAAGATTATTCTTTTATATTCT, 0
GATACAATGCGATAAAATTGCCCTTGCGAAGGTCATTCGCTTTGGTTAGTATTCACACCCGCTTCAGTGGGAAAGATTAAA, 1
AATATTTAGCCACTCATCCGGTATTGATTGAGCGCGATGAATTTGAAGCAGTGATCTTTGCACTGGATGACCAGTATTTTC, 0
GTTGATACAATGCGATAAAATTGCCCTTGCGAAGGTCATTCGCTTTGGTTAGTATTCACACCCGCTTCAGTGGGAAAGATT, 1
CCCCGAGAGCGTTGCTCTCCGATCAGACCGAGTTGTAGTTGTAAGGCCGTGCTTCCGAAAGGAATGCGCGGCTTATTTTCG, 0
GTGTCACGCTTTTACCAGGCAATTGTCGATTGCTCTAAATAAATCCTCTAAACCAGCATATTCATCCAAGAATTACCTTTG, 1
TGGACAATTTTGCAGACATTTTATTGTGAAAAGTCTTAAATTGTTGCGTCCGGGATCAAGGCGTCCCGGACGATTCAGGAG, 0
TTACTCATTGCGATGTGTGTCACTGAATGATAAAACCGATAGCCACAGGAATAATGTATTACCTGTGGTCGCAATCGATTG, 1
TCCGTTTTATTGCGAGTCGCCTTTCCTGATTATAAATCTTATTGTTTACCTAATCATTTTCCTTTGCATAATGCGCCTGGG, 0
CAAAATTGCACGGACAGGGACTGTTAAAATGCCAAATTTCCTGGCATCATGGCAACCATCTGAACGGAGAGATGCCGGAGC, 1
TCGTCGTAATTCGTCCTCCCGAACTTTGTCGGGAGGCGCGATGTGCACCACACTAAAAATATCGCATTGAGTGATTTTCAC, 0
CAATAATTATCATTAAAATTCTTCTTGACCGTTTTACTCCAACTCCCTATAGTAGCGCCCCGTTGCCACCCATGAGGTTTG, 1
ACAGATGCTGATTATGATACCGAAAACGGGTTTGAACGTGCGAAGCCCGAACGTAGTGTTCGGAGTTCTATGTGCTTTACC, 0
GCGATTTTTTCAAAAAGTTTGTTGACCTCAGGTCATGATTTCCCTAAATTAGCGCCCGTTCCAGCAAGACAGGAACGACAA, 1
TGCAGACACATCTCTTCGTAAAATCCCGCGCTTCAGTGGCAAACTCCATTTTTATGCGTTTTGCCCTAATATTTATTCTTC, 0
ACCCTTTACGCCTCCTCGTTTGCCCGTGGACGCACACGCTACACGCCGCTAAAACGCTGGGCGCTAACGCAATAACAAGGA, 1
AAATGCCCCTGCGGGGGCATTTATGGAAACGTAATTAACTCAATAATCACCGGATGGTGAGGGCTTCCTTTTACCCAAACT, 0
AACTGACGCATGGGGCACCCCCTTGCTTCATCGTTAGGAATTATTGACTTAATATAGGGAAAATAAAATTGCTGTCTTTTG, 1
CGTCCCTCATCGAACTCAGGCTTTTTTATTGGCATTTCATCTCCATCTGCGGCACACGCAATTGCCGAAGCATATCGATAC, 0
TATCAGGCATATCACCTCAGAATCAGATGAAAACTATAAAGAAATATCTATTATGGTTTTAATATTTGTTGATAAGGATAG, 1
CCTGGCTTCATACCTTGCCACATAGCCAAACCCATCCTTTCCCGCTACAGTTAATTTCTTGTGGCGCGAAAGGAGGCAAAA, 0
ACATCAGCGGAAGTGGCAGCAACATATTGCCAATCACTTTTTTCAGTGTAAAAAGCATCCTTTCTGGTTCCTTTTTTAACC, 1
CAACCCTGGTGTTATCACGGTTGTTTTTATATATCACCGAAATAATCCTCATCGCAACTATTAACAATTTTGATGTCGAAG, 0
AGCCCCCACGTCCATTAATAATGCATTTGCATTACCTTAGTTCAAGCTTATAATTTGAGCAGAAAACAGGCTGTAAAAGGA, 1
ATGTGCTCGTGTGCCTCAATCCCCCGGTTATAGCTTTTAACCCCCGTTACATCTGGCTTTTGCAGAAATAAAAAATAGTTT, 0
TACTTTCGCTGCAATAACATCTCTGCGAGACGGCTTAACATGCCTGTTGTAAACTGTGAGCCAAAGCGTTGTTTAACCAAG, 1
TCCTAATTAATCCCTCAGGAATCCTCACCTTAAGCTATGATTATCTAGGCTTAGGGTCACTCGTGAGCGCTTACAGCCGTC, 0
TCTGCCTCTTTTCAGTGTTCAGTTCGTTAATTCATCTGTTGGGGAGTATAATTCCTCAAGTTAACTTGAGGTAAAGCGATT, 1
ATGCTGATTTCATTACCCCCGGTGATTACTAAAGGAGAGGCTAAAACGACTTTATTCCCCTGGTATGTGTATCCACCAGTA, 0
TAATTTCTTTTCCATAAATCGCTTTACCTCAAGTTAACTTGAGGAATTATACTCCCCAACAGATGAATTAACGAACTGAAC, 1
GGCTGGTGACTTTTTAGTCACCAGCCTTTTTGCGCTGTAAGGCGCCAGTAGCGTTTCACACTGTTTGACTACTGCTGTGCC, 0
TTCTCGTGGTTTCGCCGAACTTTCACACTTACGTTCGGTTATGTGCTTAATAATGTTATGAAAAAGAAACCGGTTGCGCAG, 1
TTGAGGAACAGCGCGATCGGCAGCCGCGTTGTATCAGGCATCCTTTCAGACTCCTCCGAATCCTTAAGTATTTCCAGCCAT, 0
ACACTTTCATTGTTTTACCGTTGCTCTGATTAATTGACGCTAAAGTCAGTAAAGTTAATCTCGTCAACACGGCACGCTACT, 1
GTATATTAATAAGCTAACCCGCATTGAGTTAACCAATAACGGATTCCATACACAATACGGCCAACAGAGAAAGATACCTGT, 0
ATCTTTCATTTTGCGATCAAAATAACACTTTTAAATCTTTCAATCTGATTAGATTAGGTTGCCGTTTGGTAATAAAACAAT, 1
CGTTTTGTTTTGTGTCTTTCAGGACAATAGAGCAACTCATCCAGTAATCTTGTTTACACCTTCGCATTATTTATCTCTTTT, 0
ATTGACCTGAATGAATATACAGTATTGGAATGCATTACCCGGAGTGTTGTGTAACAATGTCTGGCCAGGTTTGTTTCCCGG, 1
GGATCATTACTCACTGATCCTTGACCCCGCTGCGGCGGGGTTGTCATTTGCTTTGCCACAAGGTTTCTCCTCTTTTATCAA, 0
CGAAAAAACTAACCAAAACTTTGAATGACACTTTTCGGTTTACTGTGGTAGAGTAACCGTGAAGACAAAATTTCTCTGAGA, 1
ACCATTGCATGCAGACACATCTCTTCGTAAAATCCCGCGCTTCAGTGGCAAACTCCATTTTTATGCGTTTTGCCCTAATAT, 0
CAGAAAAAGATACACAAAATTTATATTTGGAATTTTCTTGTCTCTCCGACAGACTGACCGAATTGTTATCAATGTTAACAA, 1
CTACCCTTTAAGAGTCCACCCAATGACCAGAGGGAAATATGACGACACTTATTTATTTGCAAATTCCTGTCCCTGAACCGA, 0
GACTGTAAATAGATTAAATTTTGTGGAAATATAATAAGTGATCGCTTACACTACGCGACGAAATACTTTTTTTGTTTTGGC, 1
TGGACAGGCTCAATGCACGGTTTACGGGAGGGGTTCTGTAGGTTTTATCGCGTTGACCCTGCTTAAGGTTGAGAGCTTTAC, 0
CGAGGCTCTTTCCGAAAATAGGGTTGATCTTTGTTGTCACTGGATGTACTGTACATCCATACAGTAACTCACAGGGGCTGG, 1
ACTGAAAAAATTAACATCTCTTGCTAAGCTTATTAAAGGCTTATAACACCTTCAGGCGGCCAGTCCGCCTGATTTCATTTT, 0
TTGCCCATTTTATTCTATTTTTAGCTGGACTTTCCCCATATTTACTGATGATATATACAGGTATTTAGCGCGGTGCGGATG, 1
CGATATTAGCTGATAACCCAATACCTGAGTTATTCACTGACTCCGAGTCTGTTACGTTTCGTAGTATTCCCTCAATTTACA, 0
ATGACGGTTATTTGCCGGGGAGACTTCTGCTTCGAACGGTTGTGCAATAGAATGCGTGTCAGTCATAACTGCTATTCTCCA, 1
AGCCATTTTGTGGCAAATGGAGTTGACTAATAATGTCATATGTGAGACGGCTAGTTGAACGAATATTAAATTTTGCTGAAT, 0
GCCATTTGATTCACAAGGCCATTGACGCATCGCCCGGTTAGTTTTAACCTTGTCCACCGTGATTCACGTTCGTGAACATGT, 1
GAACAGGTGCAAAATCGGCGTATTTTGATTACACTCCTGTTAATCCATACAGCAACAGTACTGGGGTAACCTGGTACTGTT, 0
ACGCGACAGCGCGCAATAACCGTTCTCGACTCATAAAAGTGATGCCGCTATAATGCCGCGTCCTATTTGAATGCTTTCGGG, 1
GTGACCGTTAACCTGGCTTCATACCTTGCCACATAGCCAAACCCATCCTTTCCCGCTACAGTTAATTTCTTGTGGCGCGAA, 0
CGATTCACATTTAAACAATTTCAGAATAGACAAAAACTCTGAGTGTAATAATGTAGCCTCGTGTCTTGCGAGGATAAGTGC, 1
CCTCGCGTCCCGCCCGTTGTTACTCTTCCTTGTTCAGGAATGCCAAATATAAGGACATCATCATGCAGAGCCGGAAGCTCT, 0
TTCACTGATCCTGATCGTCTTGCCTTATTGAATATGATTGCTATTTGCATTTAAAATCGAGACCTGGTTTTTCTACTGAAA, 1
GTTTAAATTAACTTATGTAACAGTCACGCATTATATTAAATAACATTTGACTGGGTTGAACATAACGCCGATAGCAAAAGG, 0
GCCGTAAGCCGTTCATCCTGACCAGTGCCGCTGTTCATATTTGCTCATTAAGATCGCTTCACTAAACCATAATTCTACAGG, 1
TATCTACACTTAAGTTAATTCTGACAGGCGCAGGTGGCAATAGCATGCCACTATTGAGTAAAGCCAGTCAGGGGAGAGAAC, 0
TATATGTAACAGATTATTACAAAGGACTTGTCTGAAAGTGCAAGATAGTGAACATTACCTGCCGTTTCCCCTCCCACTATA, 1
ACTCGGCGCTTGATTCACCTTGTTACAGATTGCTATTGTGTGCGCGCGTCGAATGACCGTTAATATTCTCTGGTTTTTAAG, 0
CTGCGGATTAAGCGCAAATAGCGTTTGCTGTGTTATTGACAGTTAGCATAAACTAGGTGTGACGTTAACTATATGTAAACA, 1
CCTTTCTTTTCATCTGGTTGTTTATTAACCCTTCAGGAACGCTCAGATTGCGTACCGCTTGCGAACCCGCCAGCGTTTCGA, 0
TCGCTGCGTTTCGGGAACGTTCCCGTTTTTAAATTTTTCCGCGCAATATATTCTGCAGCCAACCAAAAATGTCATCTGCCA, 1
GTGGCTTAATGCACATCAACGGTTTGACGTACAGACCATTAAAGCAGTGTAGTAAGGCAAGTCCCTTCAAGAGTTATCGTT, 0
AACGATAAACCAGACTTTACCCATTGCTGAATGCACGGGTAACGTTAGGCTCAAATAATTAAACAACACGTTACAGGACAA, 1
GTTGGCGGTAAACAACCGTTGGATTTCAGCGTTAACGGCTGAAGGACATCGGGTCAATCGCCCAACACCAACCTCATGAAA, 0
AACCAACGATAAACCAGACTTTACCCATTGCTGAATGCACGGGTAACGTTAGGCTCAAATAATTAAACAACACGTTACAGG, 1
GGAAGACATTCAGATCTTCCAGTGGTGCATGAACGCATGAGAAAGCCCCCGGAAGATCACCTTCCGGGGGCTTTTTTATTG, 0
GCGCCGCAAATAATAAGGAGAATCCAATAATATTCGTAGCATCTATGGCGATATAATACCTGCTGACAACTAAACCAACGA, 1
TGGCCTAACAAGCATCGCCGACTGACAACAAATTAATTATTACTTTTCCTAATTAATCCCTCAGGAATCCTCACCTTAAGC, 0
GCAGGCGGAACACCGGAAGAAAACCGTGACATTTTAACACGTTTGTTACAAGGTAAAGGCGACGCCGCCCATGAAGCAGCC, 1
TGAACATCTCCAGGCGGTCGTTCGACCGCCTGAGTTTTATCTTTTTGTCCCACTAGAATCATTTTTTCCCTCCCTGGAGGA, 0
TGGCAAATATTCTGAAATGAGCTGTTGACAATTAATCATCGAACTAGTTAACTAGTACGCAAGTTCACGTAAAAAGGGTAT, 1
CTCGGTTCGTTTCCCCGCGATAATATGACCAACCTCTCATAATTTAAATTTACCCCGCTCTGGTGATTCTCAAACGCCAGA, 0
GCCACGGAATGGGGACGTCGTTACTGATCCGCACGTTTATGATATGCTATCGTACTCTTTAGCGAGTACAACCGGGGGAGG, 1
ATGGCTAAAACGAGTAAAGTTCACCGCCGAAAATTGGGCGGTGAATAACCACGTTTGAAATATTGTGACATATGTTTTGTC, 0
CTACGGATATAACTACGGCGAGGCTATCGATCTCAGCCAGCCTGATGTAATTTATCAGTCTATAAATGACCTTCTGCCCGC, 1
ACAGGCGCAGGCGGTCAAAGGTTAAACAACTGTTACTTTTGATACGTTTAAAACGCGCCGTGAGTACCACCGTAACAAGCA, 0
ATCATACCTATTGAATAAAACAGATTGTTGTCTGGAACAATGTCCCCGATAATATGTAACATATTAGAAACATACCGGCGT, 1
CCTTTCCCGGTAAATGGTGCTGTGAGTTCAGAAAGATTCTGCAATCTATGTGCATTGAAAAAATCTTCAGATAGATATCAT, 0
AATTGACCGCTATCCTGTAGTGATGTTGCCAGAGTTACGCGCGCGTAAAGTAAGGTAAATAACTGAGTGGTTATTTTAGGG, 1
ACAAATGTTGCCATCCCATTGCTTAATCGAATAAAAATCAGGCTACATGGGTGCTAAATCTTTAACGATAACGCCATTGAG, 0
TTCGGGACGATTTTGTGCGTCCCGCAACATCTTTCCCCGTCATTTTGTTACTCTGCTTACATCACCTGGATTGATAGTAAA, 1
ATATATTCTGAATATTCACACTCTTTACAGGAACTTTTTAGAGCAATAGGCCATCAGGAGTATAGTGATGCTCGACAGAAG, 0
AAATGATAGAACTGTGAAACGAAACATATTTTTGTGAGCAATGATTTTTATAATAGGCTCCTCTGTATACGAAATATTTAG, 1
GGGCCGCTCCAGGCCCATAAATTTTTACGCTCCCTTAACTTGCCCTCATTCCCAAACCTCAATCGCGCGCGTATAGTAGCA, 0
TTGCCGTTCGCTCCTGAACATCCACTCGATCTTCGCCTTCTTCCGGTTTATTGTGTTTTAACCACCTGCCCGTAAACCTGG, 1
TACATCCATTAGCCACAGCGCGATCCTGTGCGAAATTTTGTGATCTTCCTCCACATTACATAACATCATATGTTGTTATAT, 0
TTACACCATATGTAACGTCGGTTTGACGAAGCAGCCGTTATGCCTTAACCTGCGCCGCAGATATCACTCATAAAGATCGTC, 1
CTGCGCTGTCTCTTCAGGATGAATCCCCTGGTCTGGTGCCTGCGGGCTGATGTTGCAGCAGAGCTTAGGTCACTTAGACGC, 0
CAGTTCATTTTTCTCAACGTAACACTTTACAGCGGCGCGTCATTTGATATGATGCGCCCCGCTTCCCGATAAGGGAGCAGG, 1
AAAAATGATCGTCGATTTCCCCATAAAATGTGAGCGATGCCGAAAGAAATAAAATTAGTTATTGCATTTGACGTTTGGATG, 0
TTTTACCACTTCATGCGATTGTTGCGTTTTTGTTGCGTATTAGATCACTTAATTTGCTTTACATCTCCCGTAAACACTTTT, 1
CATGTGCATGGCGGTCTGTTGTGCGGCACAACGGGCCATTTGTACGGTTAATGCTCCGAGCCTGTTCCACTGTTTGAGTGG, 0
GCGCAGTTTGAGGTAAACCTATACGCTTTATTCACATCCAATGCCTGATATACTCGTTTGTCTTGCCAATTACGGAGTAGA, 1
CAGAAACTTTAGTTCGGAACTTCAGGCTATAAAACGAATCTGAAGAACACAGCAATTTTGCGTTATCTGTTAATCGAGACT, 0
ATTTGCGTCATGGTGATGAGTATCACGAAAAAATGTTAAACCCTTCGGTAAAGTGTCTTTTTGCTTCTTCTGACTAAACCG, 1
CCAAAATTAACTGAGTTCACCTAAACAGAAAGGATATAAACATCAGACAGGTTTACGTTACTATCAGGCATATCACCTCAG, 0
TATCTTACAAATGTAACAAAAAAGTTATTTTTCTGTAATTCGAGCATGTCATGTTACCCCGCGAGCATAAAACGCGTGAAT, 1
AACCTGAATAAATTTTCTCAGGGGCGAAGGTGTGCCTGCAAGCCGCCGTCTATGGTTAAACAAGGAGATATTTTTACGGCA, 0
TTCCCTCACCCACGCCGTCACCGCCTTGTCATCTTTCTGACACCTTACTATCTTACAAATGTAACAAAAAAGTTATTTTTC, 1
TTTACCCCTGTCAACAAGCTTTACTTTCTGAGGCGCGCCAGCCCGCGAGGAAAACAATCTGAACATCAAACAATTAATGAC, 0
CCAGGTTTTGCCTGGACGCTATCTCAGGCCTGATTTGCTGCTGATTTTTACAATGCATGCCTCACGCAGGTATTCATTTCA, 1
GAGGCCGAAAACTCTGCTTTTCAGGTAATTTATTCCCATAAACTCAGATTTACTGCTGCTTCACGCAGGATCTGAGTTTAT, 0
TTTTGACTAAAGTCAACGAAAAGAATATTGCCGCCTTGAAGAAAGGAGGTATAATCCGTCGATTTTTTTTGTGGCTGCCCC, 1
TGTTTGCAAACGGGCATGACTCCTGACTTTTATTTCTGCCTTTTATTCCTTTTACACTTGTTTTTATGAAGCCCTTCACAG, 0
TTTATCTAACGAGTAAGCAAGGCGGATTGACGGATCATCCGGGTCGCTATAAGGTAAGGATGGTCTTAACACTGAATCTTT, 1
TTGTATGACCTGATGGTGACATAAATACGTCATCGACAGATGAACGTGTAATATAAAGAAAAGCAGGGCACGCGCCACCCT, 0
TTACGCTGTATCAGAAATATTATGGTGATGAACTGTTTTTTTATCCAGTATAATTTGTTGGCATAATTAAGTACGACGAGT, 1
TTAATGCTTTATTTGCCATTTCTCCTGAATTACGAAAACATTTGCAACACTCGATGTACCCATAACGATAACCGGTAACAC, 0
TACTGCCGCATCTGGAAATTTCCCGGTTGGCATCTCTGACCTCGCTGATATAATCAGCAAATCTGTATATATACCCAGCTT, 1
ACGTAAAATAAACAACGCTGATATTAGCCGTAAACATCGGGTTTTTTACCTCGGTATGCCTTGTGACTGGCTTGACAAGCT, 0
TGTGGTTAACCAATTTCAGAATTCGGGTTGACATGTCTTACCAAAAGGTAGAACTTATACGCCATCTCATCCGATGCAACG, 1
TAACCCCCGTTACATCTGGCTTTTGCAGAAATAAAAAATAGTTTCTGCGTTGTCCATACCCTGTCCGCCCCCCTCTTTAAA, 0
TCTGCGAACAAGCTTTGCAGATTTTGCCACCGCTTTCACAGAAGTGGTAGACTTCGTTCCTTATGAAGATTCTCTGAAACA, 1
AGCGGTATGGTGGCAATGTAAATCGAAATCATGTTCACTTTGTATCATGCCGCTTTATTAAATGAAAAGGGAATGATGTGT, 0
CAAGCTTTGCAGATTTTGCCACCGCTTTCACAGAAGTGGTAGACTTCGTTCCTTATGAAGATTCTCTGAAACAACTGGCGC, 1
CGAAATGAGGGCGGGAAAATAAGGTTATCAGCCTTGTTTTCTCCCTCATTACTTGAAGGATATGAAGCTAAAACCCTTTTT, 0
AGCGCAGAAAATTACGTTTTGCCTCTTGCCACCTTCCCACTCTGCCGCTAATATTCGTCCCCGTTGTCACCTACAACGTTG, 1
AATTGTTGCGTCCGGGATCAAGGCGTCCCGGACGATTCAGGAGTACAATAGGCAGATAAAGGCTTAAACGCTGTTCCACAG, 0
AGGCTCAACAGCTACCTGAATACTGATAACGCACTTACTTTGACGTGCTAGTGTATCATTTCTTTCGCAGCAATCCGACCC, 1
TTGAGCGAGCATCAGAGGTAAAGATAATCTTCTTGATAGTGATGTGGGATGTTATACGTATGGCATCGCTGATGTTTATGG, 0
ATTTTGTGTATAAAAATCATTCGGGTCGGATTGCTGCGAAAGAAATGATACACTAGCACGTCAAAGTAAGTGCGTTATCAG, 1
TTTCTGGTCGTGTCGTGCGAATCATAAGCAGTTGAGTGATCTACATCGAAATTTTTGTTGCGCTCAAGTCTGAAATCAGTA, 0
ATAGCCAATTACCGAATTGTTATCTTGCCTGCTATTCCGTTAGCTGTAACACTTCCTCCTGCATTATTGGAAAGCCAATAT, 1
GTCGGGAGGCGCGATGTGCACCACACTAAAAATATCGCATTGAGTGATTTTCACGCTCATATCAAGCGGTGACATTAACTA, 0
GTGTTTATGTATGTCGGATATCTGGTGGTGAAATACTTTATGCCATGATAATTTAATACGATGTATTTATTATATGGAGCA, 1
TTAAGAGTCCACCCAATGACCAGAGGGAAATATGACGACACTTATTTATTTGCAAATTCCTGTCCCTGAACCGATTCCTGG, 0
TACAATCGTGCGCTTGCCTATTCCTGTACCAAATGTATTACCGGGTATATTATCCATTGTGTTTATGTATGTCGGATATCT, 1
CCCTGTTGTTACGGCAACAGGGTAAGTTCATCTTTTGTCTCACCTTTTAATTTGCTACCCTATCCATACGCACAATAAGGC, 0
CACATCACCTTACCATTGCGCGTTATTTGCTATTTGCCCTGAGTCCGTTACCATGACGGGGCGAAAAATATTGAGAGTCAG, 1
CAACTCCGATTTACATGGTTGCTGTGTTGTTAAATTGTACAAAGATGTTATAGAAACAAAATGTAACATCTCTATGGACAC, 0
GACACAATTTAATCGACAATAATGGTCGTCGCCTCGCTCGCAGTGTGCTAACGTTTATCTTCTTTAAGCCCCTGGTAGAAG, 1
GAATGCCGCAAAAGCATCTGCCTCTGGGGGGGATGGAAATACAGTTGTATTCCCGGTTGCGTTTAATAATGCCTGTGTTGC, 0
TTCACCAGTTAAATTGATTGAATGAATATACAGGGAATAATAATTTCTATTTTATATTATTCCCTGTTTTAATTAACTCTA, 1
AACATACCGCGCAAATGATACTGATCATAAGCGTTAAAAAAATCTACAAACCAACGCAACACAATTCATGCCCTGGCAGTA, 0
ATGAATATACAGGGAATAATAATTTCTATTTTATATTATTCCCTGTTTTAATTAACTCTATCAGGGATGGTTTATGTTTTT, 1
GGGAAATCAGTTGTCGTAATAATTAGCATGATTGGGGGCGATTCTCTGCAGCCCCCGTCACTGCTGGGGTTGAGTCATCTT, 0
TTAATTGCTAAAAGCTATAACTGTTAAACACAATACAGTGAAAAGTTTTAGACTGAAGGCTCACTTTGCAGAGGGAAGCGT, 1
GTCACAAATTTCCCCGCGACCATTGCATGCAGACACATCTCTTCGTAAAATCCCGCGCTTCAGTGGCAAACTCCATTTTTA, 0
TGATTGCCGCACCGGCTGGGAAATAGACCCCGTCGCATAAATGATTATGATAAGATTTATGCATTCATAACCCGATCCATC, 1
TTAACTCAATAATCACCGGATGGTGAGGGCTTCCTTTTACCCAAACTCAGCGCGGTGCAGCGCATATACGTGGAGAACAAA, 0
GTAAAGATGGGTAAAACTTCTGGGTGCCCTTACGCATTATCATTATGCTGCTTAATTAATTACATCTGTCATAGAGAGTGA, 1
GATTTTTCTGGTAAAAATTATCCAGAAGATGTTGTAAATCAAGCGCATATAAAAGCGCGGCAACTAAACGTAGAACCTGTC, 0
TTACAAATTCTTTGCACTTCCCTGCACTATCCGACACTGTCACCATCCATAATTCAGGCTTATCTGTTTATTACAATAACC, 1
GTGCATGGCGGTCTGTTGTGCGGCACAACGGGCCATTTGTACGGTTAATGCTCCGAGCCTGTTCCACTGTTTGAGTGGGCA, 0
TTAAAGCGCAATAAGTCGTTGTCTGCGGCATTTTTGCCGAGTGCCGTGTATAATAGGCAAAGTTATTTCCATTTCTGCAAT, 1
TGATAATTTACATTAACTCCTTTTTTTCTCCACGATTGGCTCGTACCTTGCCGCTACAGTGAAGCAAGTCAAGCCTACAAC, 0
AACTTCGGATTTCTATGAAAATATTGACGTAATTTTGCTTTTCTCTCGTTAGAATAGCGCGCACAAGGAACTGTGAAAAAG, 1
TTTATGATTTGGTTCAATTCTTCCTTTAGCGGCATAATGTTTAATGACGTACGAAACGTCAGCGGTCAACACCCGCCAGCA, 0
GATTAATCGTCAATTTAAGAGAAAGAGTTACACCGTCACCACTTCCGTGCACTGTATAAAAATCCTATACTGTACGTATCG, 1
AACCTGGCTCATCAGTGATTTTCTTTGTCATAATCATTGCTGAGACAGGCTCTGTTGAGGGCGTATAATCCGAAAAGCTAA, 0
ATGAAGAAAACTTGCGAGGTGTCTCGATGAACTGAAAAATGGCACAGTATAATTTATTCTACAGGTTATATTGGAAGCAAA, 1
AAAGATATGTCAGGCTTGCGGAGTGGCGGTTAAGGACATACGATTTCCTCCTTTCAGAGTGCTCCGCTTCTCACTATTATC, 0
GCGGCGCTCACTAAGTCCTGGAGCAACCGGCAGGCGATTGAACAGTTTGTAATTAACGCTGCCTGAACAGGCAGGGCTATC, 1
TTGGGGTAGTAAATGAGCTATACAATCTTAATCATTTGTTAGGTGAGAACTCTTGGTCGCAGATTCAAATACTGAAAATAC, 0
TGCGCATCTTTTGTCTCGATATACATTTTCTGACATCCTCATCCGCTATGCTACAGGCACTAAAAATGGTTATTGAGGAGC, 1
CCTGGCTATTGTGCGCTCATACACTCAAATTAAAGATAGGTTCTAAATAAATGAGCGTTTTTTGATAGTCTATTTCATTAG, 0
ATCTTTTCACAGTTTAAATTCCCCCGCACGCTTAGCCTTAATATCAGTACATTATTATTTACTAAACGCTCGCCTTAATTA, 1
GCCCTTTTCATCCCTGTCTGAAATTTCTCAAATTCTAAAAATCTCAACCAAACTTATCTGATAACACTAAATTCGAAAGAA, 0
GCTAAAGAAACCGTATACGCCGCAGTGGTAAGGTGTGCTTACGTCCCTTATTATTCATAGTGAAAGCATGCCGGATTGCGG, 1
GTGTGGGCACTCGAAGATACGGATTCTTAACGTCGCAAGACGAAAAATGAATACCAAGTCTCAAGAGTGAACACGTAATTC, 0
GATTTTCCGGCCTTTTTTATTACTGGGGATCGACAACCCCCATAAGGTACAATCCCCGCTTTCTTCACCCATCAGGGACAA, 1
AGATTGCTATTGTGTGCGCGCGTCGAATGACCGTTAATATTCTCTGGTTTTTAAGGCGCGTTCTGTTGCCGGTTATATGTC, 0
GCACGGTAATGTGACGTCCTTTGCATACATGCAGTACATCAATGTATTACTGTAGCATCCTGACTGTTTTAGCATAGCTTT, 1
AAGCTGAAAATTGAAACACTGAACAACGAAAGTTGTTCGTGAGTCTCTCAAATTTTCGCAACACGATGATGAATCGAAAGA, 0
CAACACTTTTTGCAAAAAAATGCATTTGACTCGCATTTGAAAGTCAATGATGTTGAAAGGGACATTTACCCCAAAGAGGAC, 1
GTCTTAACCTCCTGCCGATGGCTGGCATTTTTGCCAGCCAGTCCGTATAACTATCCCCTGATTTTTGATCCGAAAAGATGA, 0
TCATGTAATTGATTGATTCCTATCAAAAAGCGTATCTCCCTGTTTTTTATGATGGCTTTGTCTCGCAGAGACGTTTGCAGC, 1
GTACGAATCGACATAAGGTGATCGTCTGAATCACCAGAATAAATAAAGTCGGTGATAGTAATACGTAACGATAAAGTAACC, 0
AAACTTGATTTCAAATATATCGATCACTTTTTAACAAGGCAATCTGATTGATGAATTTCAAAAGACATAAAAATCAATTGG, 1
TCACACTTCATCGCATTAACAATCCAGACCAATTTCAATTGCTGTCATATAACTTTACACTGTCGTTGTTAATTAATCGTT, 0
TCTTTTGAAATTCATCAATCAGATTGCCTTGTTAAAAAGTGATCGATATATTTGAAATCAAGTTTCGCATATTGAAATTTT, 1
ATTGCTCCCCGAACGATTGTGATTCGATTCACATTTAAACAATTTCAGAATAGACAAAAACTCTGAGTGTAATAATGTAGC, 0
CTGCTCTCATTATCTCTCTACCCTGAAGTGACTCTCTCACCTGTAAAAATAATATCTCACAGGCTTAATAGTTTCTTAATA, 1
TAGTCAAATTCACCACGCCCTGCGCACCGTCGCGGGGCGTTTTGCTGTTAAATCAATAGATTATTTTTGGCATGATTCTTG, 0
AAAATTTGCCAATGTCGAGCCTGCATGTTGAAGGTGAGAAAGTTTCAAGGAAAAGACTACGTTAGAATATAAGAATGACTA, 1
ATGCAGTGGCAACGGGGGGATATACAACCACTTCGTTTTTATTACGGTGCGCAGCTCAAACGGGTAGTTATTACTATAACT, 0
TTTCAGCTAACGGGCGCTCGAGAATAGGCGCAGAATCGACAAACGGTCTAAAATTCAGCGAAACACAATGTTGCTGAATCA, 1
CCTTTCATGCCAGGTGATGCAGAAATCACCTGGCATTCTTCAGTTTTCCTTCATCATATTTCAGGCTAAGGTGATCGCCTT, 0
CGAGCGCGCAGCATACCGTGACGTGCCATCCAGTCCATTTCGCCGTGGTATTGTTTGTCCAGCCATGCTTGCAGTTTGGGC, 1
TCTGCAACGGATGGGCGAATTTATACCCGCTTTCTCGTCTGCTGTAATATTCCCCACTACACTTCCACTGTTGCGTCAGGC, 0
GGTATCGGTAATACCTACCTGCTGAAAGCCCAGTTCCAGCCCCCACTGTTTAATTTTTTGCGCTAACTGATTGAGATCGAG, 1
TCGTATTAAACATACCTTATTAAGTTTGAATCTTGTAATTTCCAACGCTTCCCGTTTTATCTTAAATGCGAAGTGAACAGA, 0
GATATTTTAAATGTCTCCAGGCTATTTCACCAGGTTATCATTTGATGCTAACCTTCTGACACATGCAGTGGAGTTGTTGTG, 1
TTCATTTTCAAACTTCTTAACTTCCTGCTCTCTTTCTCGTTTTTCATTTCTGGCACACCGCTTGCAATACCTTCTTCGTGT, 0
CCACAAAGAGTCACAGGGATTGAGTGTTGAAATGATCCGGATGAGCATGTATCTTTATGGTTATGTTATAACATAACAGGT, 1
TGTAGTAAGGCAAGTCCCTTCAAGAGTTATCGTTGATACCCCTCGTAGTGCACATTCCTTTAACGCTTCAAAATCTGTAAA, 0
TTCGTTTGCAAAGGAAGGTAAATCTTTGCCAAATCAGAGGCGTCTCTGATATGTTTAACTCCCGTTTAACAACCATGGAGT, 1
ATTGCCAGCTCAAACCAACGTTAATAGCCATCCTAAAATAGACGAAGCGCCAGCCAATTCCCGCAGCGCGTCTAGCGTCAT, 0
TAAAGTGTCAGCCTGTGTAAATCCTCTCGCCACCCTCCCCTGCATTCAGCAAAATCAGACTCCACGGACATGTAATTTTGA, 1
ATTCGGCAATTAATACATAGCACGATTGATTAAATAACCTTAATAACAATGCCGACGTTATGTCGGCATTTTTTTATCAGA, 0
CGTGGTTAGCGAAAGCTGGCATTTGTTTTACTTTTTAGCCGCATAAAGTCAAAATTAAGCATCCGTTACGGCTTTCTGAAA, 1
TTTCTCCTGAATTACGAAAACATTTGCAACACTCGATGTACCCATAACGATAACCGGTAACACCGGAAAGCATGCAAACAC, 0
TGCTCTCGTTTCCTAAGAGTTGTTGCATTTTGCTATATGTTACAATATAACATTACACATCATATACATTAACTCTGGAGG, 1
CGAGACCATATGCACATCAATCGCTATGCCTGCATGAACGCGAAAACCATCACGGCTTGTTGTTCATGTATGCATGTTTGC, 0
CTCGCTGTATCTCTGATAAAACTTGACTCTGGAGTCGACTCCAGAGTGTATCCTTCGGTTAATGAGAAAAAACTTAACCGG, 1
GCAGGATACCCCGTTTAACCGTGTGGATTGTGTCTTGCGACGATGGGCACTAAATGTTAAAAGGTGCCCCTCAACAAAAAA, 0
TATGTAACATAATGCGACCAATAATCGTAATGAATATGAGAAGTGTGATATTATAACATTTCATGACTACTGCAAGACTAA, 1
AAAAATTAATAAGATATTCTTCTGCTCACTCTTTAAAAGCTTTCTATAGTTCCCGCTCCCTTCACTATTTTTACAATTCAC, 0
TCGCACGGGTGGATAAGCGTTTACAGTTTTCGCAAGCTCGTAAAAGCAGTACAGTGCACCGTAAGAAAATTACAAGTATAC, 1
TTTAAACAGAGCACAAAATGCTGCCTCGAAATGAGGGCGGGAAAATAAGGTTATCAGCCTTGTTTTCTCCCTCATTACTTG, 0
AATGCATTTTTTTGCAAAAAGTGTTGGACAAGTGCGAATGAGAATGATTATTATTGTCTCGCGATCAGGAAGACCCTCGCG, 1
TTGTTGTACCACATTTTTTTCTAACACGCCCATCAGAATTAAGGGCAGAATCGGCCTGTTAAAAACCGCTGAAATTGCTCA, 0
ACTCCGCGGTTCGACCACTTTTTTATCCAAAGTTTCGGGCTGTTATGTTTTAATGTGCAACATTCATGGTCTGTTGGGGGC, 1
TGTTACCGACTCTCTGACGCGTGAAAGAATCAGCGTCAGAGAAACGGAAAACGCGATCCAGATCACAAATGCATTGTATTC, 0
TCTTTTATCAATTTGGGTTGTTATCAAATCGTTACGCGATGTTTGTGTTATCTTTAATATTCACCCTGAAGAGAATCAGGG, 1
CCTTGAGCTGCCGTTTTTTTATTCTGTCAGTTGTGAAACTGAAGCGATTTAGTCGCTATCGATCTCATCAAATATGGCTCG, 0
TCGTTTTATTTCTTTTTTCTCCATTGAACTTTCAGTTTCTTTTCTATAGATTTTAATCAACGAAAGACATCACCAAGTGAA, 1
TAGTCAAAACCCCCTCTGGTGCCATACTTTTCTCATAAATATTTTTAAAATCTATAGCTAACAAATATTATGCAAAGATAA, 0
TTTATAAAAAATAAATCTCGACAATTGGATTCACCACGTTTATTAGTTGTATGATGCAACTAGTTGGATTATTAAAATAAT, 1
GGTTAGCTAAATGCTTGATTAAAAAGGCGCTACTCGGCATGGGGAAGCGCCTTTTTTATAGGTGTCACAAAGGGAGTGACC, 0
CTGATTGCCAATTAATATTATCAATTTCCGCTAATAACAATCCCGCGATATAGTCTCTGCATCAGATACTTAATTCGGAAT, 1
GGAGTCTTCCCTTTCGCCCCCCGTCTGGTCTACATTTGGGGGGCGAAAAAAAGTGGCTATCGGTGCGTGTATGCAGGAGAG, 0
CAAAAAAATGCATTTCACCCTTTGACATCACCATGCACTGCCATTAATATGCGCCCCGTTCACACGATTCCTCTGTAGTTC, 1
CTGGCAAGAGTGGTGCGATTGTTGCTCTATCCCCCTAAACCACCGGATTTCTCAACACCGGTCACTCAATGATATCTGTAT, 0
TTTGTGTTATTTCACCTAATCTTTAGGATTAATCCTTTTTTCGTGAGTAATCTTATCGCCAGTTTGGTCTGGTCAGGAAAT, 1
CACCTTAAGCAATATCAAAAAAAATGGTAATCCATAAGATCATTACTTGTTTGTTCTTCCCTTAACGGCGCATTATTCTTA, 0
ATAATATGTAAATAAACCCATCTATAGATGGTAAAAATAGGTTGTGGCAATTATCATTGCATCATTCCCTTTTCGAATGAG, 1
GTCTTCGGGGTTTCTTTTTGCCTGGTGAATCACAAAAATCCCCCTACCCCGTCACGCTCATATCCAGGGTAATTTCGACCA, 0
GATGACATAAGCAGGATTTAGCTCACACTTATCGACGGTGAAGTTGCATACTATCGATATATCCACAATTTTAATATGGCC, 1
TCAATCTGCGCTATTCCTTTTTCTGATTTGACCTCTCACAGCAATTAGTTCTTCTTCCTCACTTTTCCGCTACAATTATCA, 0
TAATATAAAAAATCCCGCCATTAAGTTGACTTTTAGCGCCCATATCTCCAGAATGCCGCCGTTTGCCAGAAATTCGTCGGT, 1
TCAAACCAACGTTAATAGCCATCCTAAAATAGACGAAGCGCCAGCCAATTCCCGCAGCGCGTCTAGCGTCATCAGGATTAT, 0
GGATATAAAATTTAACATTTGGATTGATAATTGTTATCGTTTGCATTATCGTTACGCCGCAATCAAAAAAGGCTGACAAAT, 1
GGAGAGGCTAAAACGACTTTATTCCCCTGGTATGTGTATCCACCAGTAGAACCCTTCGTTGCCCGAATGCTGGCAGGAACT, 0
AATCATAAATATGAAAAATAATTGTTGCATCACCCGCCAATGCGTGGCTTAATGCACATCAACGGTTTGACGTACAGACCA, 1
GGCTAACACCGGTTTAATTGCCCGACGCCCTCTGGATTTTCCGAGGGCGTATTTGTTTCTATGTCCTTCTTGCCCCCGCCC, 0
ATTGATGCGCGGGAAGGAAATCCCTACGCAAACGTTTTCTTTTTCTGTTAGAATGCGCCCCGAACAGGATGACAGGGCGTA, 1
GTAACAGTCACGCATTATATTAAATAACATTTGACTGGGTTGAACATAACGCCGATAGCAAAAGGAGTTATGTTCAACAAT, 0
TACACTTGTATGTAGCGCATCTTTCTTTACGGTCAATCAGCAAGGTGTTAAATTGATCACGTTTTAGACCATTTTTTCGTC, 1
CTTGTGACTGGCTTGACAAGCTTTTCCTCAGCTCCGTAAACTCCTTTCAGTGGGAAATTGTGGGGCAAAGTGGGAATAAGG, 0
TTGATATTTATCAATGTATAAGTCTTGGAAATGGGCATCAAAAAGAGATAAATTGTTCTCGATCAAATTGGCTGAAAGGCG, 1
TCCTGAACATCCACTCGATCTTCGCCTTCTTCCGGTTTATTGTGTTTTAACCACCTGCCCGTAAACCTGGAGAACCATCGC, 0
ATGGAACTCATCATAAATGAGACTTTTACCTTATGACAATCGGCGAGTAGTCTGCCTCTCATTCCAGAGACAGACAGAGGT, 1
TTTACTGTTTTTTATCGACCAGATAATCTGTTCTCTAATGTTAACTCCCCCTAACCTGTTGCTTTAGTTATTCATTTCCTG, 0
ATACACTAAGGCTATAAATGATATAGTGGTTATAGTTAGCACCTTTTTTATTATTAAATCGTATTAGTCACCCGCCAGGTG, 1
AACCGCAACGCTGATACAGGTTGCGGTTTTTTTATTGCCGGATGTGGTACGTGACGCGTTTTGTTTTGTGTCTTTCAGGAC, 0
AGGTACAGGCCGATCTGAAGTAATCAAGGTTATCTCCCGCAATGGTTTATCGTTGCGGGAGTTGCCTGAAGCGCTGGATGC, 1
TAGGCAGTCATTAAATAGTTCTGATTACGCGGCTGGCAATGTATCAGTCGCGATTCACCTGCACTCGCAACGAGGTTCATC, 0
ATTTCTAATTATCAGCGTTTTTGGCTGGCGGCGTAGCGATGCGCTGGTTACTCTGAAAACGGTCTATGCAAATTAACAAAA, 1
AAGTCACAATACGTTATTATCAACGCTGTAATTTATTCAGCGTTTGTACATATCGTTACACGCTGAAACCAACCACTCACG, 0
TTTTGTCTCCCTTTGATACCGAACAATAATTACTCCTCACTTACACGTAATACTACTTTCGAGTGAAAATCTACCTATCTC, 1
CAAAAAAGATGTGAGCTTGATCAAAAACAAAAAATATTTCACTCGACAGGAGTATTTATATTGCGCCCGTTACGTGGGCTT, 0
TGGTGTAAATCCCGGTTGGCTGTATTGACGTTTTCACATTCTGTTGACAGATTGTAGGTCACGAGGGGCATTTTATGGAGG, 1
TTGTAAGTTACTAAAAGTAAATAAGAAAATGCCTCTTGTCTCGTTTCAGTTTTAGGCGTACATTAGCGCCGTCTCGAGCAG, 0
CCATGATAATGAAATTAATTATCGTTATCGATCTTATTTGGATATGTTAGCATGTGCAGCCTAAGAATAGGTATTTAAAAT, 1
CCCGAACGATTGTGATTCGATTCACATTTAAACAATTTCAGAATAGACAAAAACTCTGAGTGTAATAATGTAGCCTCGTGT, 0
ATCGGTACAATCCCTGATTTTATTGTTGACATTTCATTTATGCCGACTATTTATATGGTATACTTGTCGAATTATCTTAAA, 1
TGCAACGGTGAATAGTAAGAGATTTAAGCCCCAGGGAGTGGGGCAATCTGAATATGAGTGTGTCGGCAGAAATGGACATTA, 0
ATCGGCATTTCTTTAATCTTTTGTTTGCATATTTTTAACACAAAATACACACTTCGACTCATCTGGTACGACCAGATCACC, 1
GATGTGCATCTTTATATATTCTGAATATTCACACTCTTTACAGGAACTTTTTAGAGCAATAGGCCATCAGGAGTATAGTGA, 0
CGCTTCGCAACCTTTTCGTTGGGTAATTATCAAGCTGGTATGATGAGTTAATATTATGTTAACGGCATGTATATCATTTGG, 1
TGTCCGCAATATCAGGTGTCAAGAATGGAGAGTTCTCGCTCTCCATTCTTGACGCCTGATATCCCGCCTAACTTATTTTGT, 0
TACATAGCATGCAAGAGCATGGCGTTTGTATGGCAACGTTATTATAATTAACAGTTGCTACTCCATTTAAGTTCACTCAGA, 1
AGTTATTCTTGCGATGCTTTTATATAGCGAGCAGTGCTGGCCGGGAGAAAGTTCTCTTTTCTTACACCGCGCCGATAAAAA, 0
AAATGTATTTCTTTTTCGCGCAATGGGTGATAGAAAATCGCTCCAAGTGATAATGCTTATCAAAATTATTATCACTTTCAC, 1
TCTTCTGAATATGCCTCGGGGAACGCAAAATTCCCACCAGACAACCGCTCAACAAAGTTGCACACTTTCCATAAACAGGGA, 0
ACAAAAAAACGGGTTTATTGGCGGATAGAAAAAAACGAAAGCACAAATAATGGGAGCGTCAATTTTTCGAGTTTGCTGACC, 1
CTGGCGATCCTGTTCCAGTGCCCGATCCGATCCCTCGCCCGCAACCCATGCCTGACCCACCACCCGATGAAGAACCGATTA, 0
TATTGTCGTTTTTGTGATCGTTATCTCGATATTTAAAAACAAATAATTTCATTATATTTTGAAATCGAAAACAAACGACAG, 1
CGGGAGGCGCGATGTGCACCACACTAAAAATATCGCATTGAGTGATTTTCACGCTCATATCAAGCGGTGACATTAACTATG, 0
CTGTCCATTTCACGATGAAAAAAATGTAGTTTTTTCAAGGTGAAGCGGTTTAAATTCGTTCTCAAATTACAGTCAGGACGC, 1
ACAAAGAATGGGCAGAGAGCGCGTTTTTTTGTCCCAAGTCATCCCCTTTACTGAGCAAAAAAAAGAATATCTCCTATATGA, 0
AAATTAAGGTACTGCCTTAATTTTCTGCAGACAAAAGGCGTGACGATGGTCGAAAATGGCGCTTTCGTCAGCGGGGATAAT, 1
GATCACATTTCCGTAACGTCACGATGGTTTTCCCAACTCAGTCAGGATTAAACTGTGGGTCAGCGAAACGTTTCGCTGATG, 0
TCAGCAGTCAGCAGCGTGGCACTTGCTAAGGAGAGCGTAAGGTTTATAATGCCTTACGCATCTCGAAGCGGGCGTAGTTCA, 1
TTTCCTTATACTCGACCTTGCAAACACTTTGTTACATCCTGAAAGATGCGTCGACAGAACGCACCAGGGATGTGCGACAAC, 0
ACGATGTATGTTCTAATAAAATAGATTGGGTGGGTTGTATATTGACGTTAGTATAAATAGTATTAATGCCGCTTGCATGAA, 1
ACATGCAATATTCCTGGAAACATAAACTTTATGCCATGTACCCAGGGAAAATCATCTTCAGTATAGTAATTATGTAAACCG, 0
CGCCGACTACCGCTTTCGATATATTGACTCAATTTTCCAGCCTGGTTAAAAATAGCGACCAGCTCAGTCGCAAATATAGTG, 1
CGAGCACAAATTTTGAGAGATATCTTCTTCTGTCTTGTAACAGAAGAACAGAAAATCGGGCTTTTGCGCCTGAATATTGCG, 0
TAGGAAATTTTTATTAAATCGACTGCATTCTTAGACGCGTTTTTGGCATAGATTGATAGCAGGGGATTTTCTTCTTAATTT, 1
CATCTTCGGGTGATGTTTGAGATATTTGCTCTTTAAAAATCTGGATCAAGCTGAAAATTGAAACACTGAACAACGAAAGTT, 0
ACAGCAGGCGCGCGGTAATGGCTGGATTGCGACACGGAGTTACTTTATAATCCGCTACCATGGCCCCTTAGCTCAGTGGTT, 1
ACGTGCGAAGCCCGAACGTAGTGTTCGGAGTTCTATGTGCTTTACCGCATTTTGGAGACTATTATTTACACTAAATCTGAT, 0
ATTGCAATGTGACGTTGTGAATATATCAATTTCCGCAATAAATTTCCTGTCATATAGTGAATTCAATCTCGCAAACGCGAA, 1
ACAGCGTATAGAGGCGGTTATGTAAAACCACTCATTAGCCTCAAAACAAAGACAAACTTCCAGATTTATTACTTAACCAAT, 0
GACGCTATTCGGACAGGATTAACACTAGCGTAGAGATGACGAGTACGTTAGTCTCTGACCGTTTGTCACGCGCAACGTTAC, 1
CGCCTGGCACTGCCGGGCGTTGTTCTTTTTAACTTCAGGCGGGTTACAATAGTTTCCAGTAAGTATTCTGGAGGCTGCATC, 0
CGTTTTCCGGCTGCGGTCAATTGTGGGACATCGCCTATAATTTGCATTATCATACCTGTCATTCAATGCCGTGCCTAACAC, 1
CTGTTTTGGAAAGCCCGGTATGCGTCTGCATCCGGGCTTTTTTGCGTGCGGCTTTCCATAAAAATGCAACTCTTGCAGCAC, 0
TTTTCACCACAAGAATGAATGTTTTCGGCACATTTCTCCCCAGAGTGTTATAATTGCGGTCGCAGAGTTGGTTACGCTCAT, 1
AAGCCCTTAAGTTTCGAGCCGCCTCACATTTTTTTATATTTCCCGCCAAACCTGGCAAGAGTGGTGCGATTGTTGCTCTAT, 0
CCTCAATTTTCCCTTGCTGAAAAATTTTCCATTGTCTCCCCTGTAAAGCTGTGCTTGTATAAATATTGTTAAACACAAAAC, 1
TGGTCAGAACAGTTTAAGATGAGAAAAATTCTGTGACGCTTGCCAACATTTCTGATGATTAGCATTCCCTTCGCCATTTCC, 0
TTTGCAGAAGTGTTAACGCGTTATCTCGTCGCGACCTATAAGTTTGGGTAATATGTGCTGGAATTTGCCCTGTCTGGAGAA, 1
GATTATTTCCATCACTTCGTGAGAGCTTCATGCCTTGAGAGGATCTCAATTTTCTTTTGCAATGAGACAGGCGCTTCCTGT, 0
CGCGGTAGTTATGATTAGATTGTTTTCGCAACAAAAACATTATGGATTATTATGCTGTGGTAAATGACTCATTCCACGGCA, 1
TTGTCAACCCTGGTGTTATCACGGTTGTTTTTATATATCACCGAAATAATCCTCATCGCAACTATTAACAATTTTGATGTC, 0
TTGTACTAAAAATCGATGTTTTGCTTTGACAATCCCCTGGTGTTTTGCGAAAACATTCGAGGAAGAAAAAAAACAGTATTC, 1
CTTCCTTGTTCAGGAATGCCAAATATAAGGACATCATCATGCAGAGCCGGAAGCTCTTAAAAGAACAACTCATCTATATCC, 0
AGGGTGAAAACCGTGCTCCCACTCGCAGTCATCCTCCCTCACTCCTGCCATAATTCTGATATTCCAGGAAAGAGAGCCATC, 1
TGATGCCCTCCCTGACTCTGAGTCTGCTCACAAAAGCACTGTTTTCGTTACTGTCTCTCTTGTCCGTGCAATAGCTCAATA, 0
AAGAAGTTTAGATGTCCAGATGTATTGACGTCCATTAACACAATGTTTACTCTGGTGCCTGACATTTCACCGACAAAGCCC, 1
ACGTACTGAAATCGTTCTCAATCAACGTCATTTGTACATTTTGTGCGCTTTTCACTTTCAGAAGAACCTTAAGAAAACCTT, 0
CGGTACACCAAATCCCAGCAGTATTTGCATTTTTTACCCAAAACGAGTAGAATTTGCCACGTTTCAGGCGCGGGGTGGAGC, 1
CGTCTGCTTTACGGGCGGTTAAGGTGCCTCTTGTGCGCCAGAAGTGCATATAAACGATAACATTGACCTGTAGACTTGATT, 0
ACGTCATTATAGTGTGTGTCAGATCTCGTTTTCCTTAACCATGTTACATAGAATGTGCACGGAAATTTAACCTGCCTCATA, 1
ATTAATTTCACATCACCTCCGCTATATGTAAAGCTAACGTTTCTGTGGCTCGACGCATCTTCCTCATTCTTCTCTCCAAAA, 0
TAACGTGATCATATCAACAGAATCAATAATGTTTCGCCGAATAAATTGTATACTTAAGCTGCTGTTTAATATGCTTTGTAA, 1
GTATCAGGCATCCTTTCAGACTCCTCCGAATCCTTAAGTATTTCCAGCCATTCCCGCGCTTTTCATCTTCTGTCTGATAGC, 0
AATCGCTTTTACTGAAATTAGGTTGACGAGATGTGCAGATTACGGTTTAATGCGCCCCGTTGCCCGGATAGCTCAGTCGGT, 1
TTTCTGATTCCACAAACTGCAAGGAGGTAAATCATGACAAATCCTTTATCAATGACTCTTTGCAGACCTTTCCAGGATTAA, 0
TTTTAAGAATATTATTAATCTGTAATATATCTTTAACAATCTCAGGTTAAAAACTTTCCTGTTTTCAACGGGACTCTCCCG, 1
CTCGGCGCTTGATTCACCTTGTTACAGATTGCTATTGTGTGCGCGCGTCGAATGACCGTTAATATTCTCTGGTTTTTAAGG, 0
GTTTATCCGCTATGAGATTTCTCATATTTAGCATACGTACGCTGTTGTTAAGATTCAATCATCGGCCCGGTCGAATTTTCT, 1
TTCAGAAATCATTTATTCCCCTCGCGTCCCGCCCGTTGTTACTCTTCCTTGTTCAGGAATGCCAAATATAAGGACATCATC, 0
CCAGTTTTTAAAAAGTTAATGTTATTAATCTGTTAACATTACGTTATCTAAAATATCTGGTAAAAAGTGGACTAAACGGTC, 1
AGTCTTTTGCTATCGGGAATATTAACGACAACTGACGAATAAAATAAAAACACCCTGTATAATAGGAAAGCTTATTTTACA, 0
CGACAAACTATATGTAGGTTAATTGTAATGATTTTGTGAACAGCCTATACTGCCGCCAGGTCTCCGGAACACCCTGCAATC, 1
AATGGCCTAATTTCTTTGAACATCATTAAGCATATCATCATCGTCTATTTGCCAGAATCCGTCGACTTATAATCGCCAGAA, 0
TCAACATCGCGACGCAAACGTTCATATTGCCGCAATATTATTTTTTGATATGTTGAAAGGCGGATGCAAATCCGCACACAA, 1
GACATGAATGTCTGGTTTATTCTGCATTTTTTATTGAATGTAGAATTTTATTCTGAATGTGTGGGCTCTCTATTTTAGGAT, 0
ATAAAAGTGTAGGAAAAATTGTTTGACTTATAAGTCTCAGAAAGTAATATGTGCGCCACGCAGCGACGATGAGCGATAAAC, 1
TGTAACATCTGGCGGTAGCAATTCACCATAATCCAGGTAGACTATTCGCCTCTTTCAGCGCCTGCCTTGCAGGCGTTTTGC, 0
TTGTTACGGCAACAGGGTAAGTTCATCTTTTGTCTCACCTTTTAATTTGCTACCCTATCCATACGCACAATAAGGCTATTG, 1
TAAATAACTCTTTCTGCGCTAACTAAGGAAAATCGCGATCAAAAACAAACTATGACATGCAATATTCCTGGAAACATAAAC, 0
TGTCAATGATTGTTGACAGAAACCTTCCTGCTATCCAAATAGTGTCATATCATCATATTAATTGTTCTTTTTTCAGGTGAA, 1
GCGGTAGCAATTCACCATAATCCAGGTAGACTATTCGCCTCTTTCAGCGCCTGCCTTGCAGGCGTTTTGCCCGTGGGTCTG, 0
AACAATTTCTTTAGAAAATGCGTTGACTCATTTTGAACTCTCCCTATAATGCGACTCCACACAGCGGGGGTGATTAGCTCA, 1
CTGATTAAAGAAATAGCGGTAATGCGTTTTATTCCCATTCGTATTTTTAATAATTGAAGTTTATATTTTACCTTTTGCAAA, 0
CTATGTGTTTATGAGGGAGAGGTATTTTCAGTTGATCTGGATTGTTAAATTCATATAATGCGCCTTTGCTCATGAATGGAT, 1
CGCGAAAAATCCCTCACAACTACCCTGCAAATTTTCCAGATTTCACGTACACGCGCCAAAAATAAAGGCCCAGGCAGTTAG, 0
TTTATTGAATGTTTTAAATATTGTTTTTATTGGCATTGCTATAATATTGGTTATCATTTGCTGAATGGATTCAGTCTTAAT, 1
TTGCCTGCCGTCCTTTGTTATACCGTCTCTGCGTTTTTAGTTGTCTGACCACTTCTCTATTATCAAGTTTGATATAGGAAA, 0
GCTAAAAAGTAACCAATAAATGGTATTTAAAATGCAAATTATCAGGCGTACCCTGAAACGGCTGGAATAAACCGTTTTCAG, 1
CCCTGTTTTTACAAGGAATATTAACTACACTCGATGTCTTTAGAATAAAAGACAATACGAATCGCACTTTATCAATTTTCA, 0
ACTACACGTTGCAATTTGCCGTTGACACATTCGGGCGGAATTCATATGATGCCGCCCGTCAACTCGACAAGCTTTACGTGA, 1
AGCCAGAAATATGCCGAGCCAGCGGCATGGAAGCGCCAGCAGCTGTTGAATGGAGTACTGTAGGCAAATGGTGCCGTAACC, 0
GGATAATTTTATAAAAAATAAATCTCGACAATTGGATTCACCACGTTTATTAGTTGTATGATGCAACTAGTTGGATTATTA, 1
AATGTCAGCCCTAATCAGCGTTGCAGGATAAAGCACCGCTCACTCTTCAACAGACCGATTTGCACCCCAGCAAATGTAGCG, 0
TTCAAAAGATGAGAAAAACCGTTGACGAAGGTCGAGGCAATCCGTAATATTCGCCTCGTTCCCAACGGAACACAACGCGGA, 1
CCACCTCGCGACAGTGAGCTGAAAGCCGCGTCGCAACTGCTCTTTAACAATTTATCAGACAATCTGTGTGGGCACTCGAAG, 0
AAATTACGGATTATCCTGAAATGCGTTTCTCACTTGCCCGACATATGCGTAAAATGAGCGGCAGATTAAAAAAGGATAGTG, 1
GGGCAATAATCAGTCTGTGGTGTGCGTTAGCTCGTGTTTTTACACCGCATTCTTGCGCTAACCTTATGATCTGGCAGACAA, 0
CATCTACCCCTTTTTGCAAAAAATGCTTGCTATCCCCGAAGGGCGGGTTACTATCGACTGAATAACCTGCTGATTTAGAAT, 1
GCGGCGCAGAGATGAGTATAATTAGCGCCCCTGTGCCAGGCCGCAATCGAACTTTATCTGGTTTTCTCGTTTCACTAACCG, 0
CTCAACAGAGAAAAGCAAAGAAATGCTTGACTCTGTAGCGGGAAGGCGTATTATGCACACCCCGCGCCGCTGAGAAAAAGC, 1
AAATATACTCACGCTAACAATCATTATTCTGCTTAGTAAAACACGCGTAAATATTTTGCGCCAAAATGTGGCGCATGTTTC, 0
AGAGAAAAAAATCCTGAAATTCAGGGTTGACTCTGAAAGAGGAAAGCGTAATATACGCCACCTCGCGACAGTGAGCTGAAA, 1
GATATATCCACAATTTTAATATGGCCTTGTTTAATTGCTTCAAAACGAGTCATAGCCAGACTTTTAATTTGTGAAACTGGA, 0
