# Supplementary material for: Assessing the Effects of Data Selection and Representation on the Development of Reliable E. coli Sigma 70 Promoter Region Predictors
Source: PLoS One. 2015 Mar 24;10(3):e0119721. doi: 10.1371/journal.pone.0119721 (PMC4372424; doi:10.1371/journal.pone.0119721)
Supplement: S1 Dataset — (ZIP) [file pone.0119721.s001.zip › data/CV/CV_Divergent.arff]

@relation Sigma70_Div_training_data
@attribute seq string
@attribute class {1,0}
@data
GCCCGGGAAAAATATGCTCGCGGGCTTGCTATCTCGCTGACGGACAGGCAAATTGATGACCAGCTTTTAAACCGACTCCGT, 1
CCTTATCAGCGGACTTTTTTTTGCAGTTTATGGTCTATTGCATAGACTGAGGGGGCAGCACGAAACGTTAAAGTGCGATAG, 0
TGAAGGTTATTTACATGTTAGCTGTTGATTATCTTCCCTGATAAGACCAGTATTTAGCTGCCAATTGCTACGAAATCGTTA, 1
CCTATAATGCGCCTCCATCGACACGGCGGATGTGAATCACTTCACACAAACAGCCGGTTCGGTTGAAGAGAAAAATCCTGA, 0
TATTTTTAATTAAAATGGAAATTGTTTTTGATTTTGCATTTTAAATGAGTAGTCTTAGTTGTGCTGAACGAAAAGAGCACA, 1
TAACAGATAGATCATCACTTTTCCGGCAACAATCGACCGCATCATGGCTAACTGGAATTTTTAATTCATGGCAATTAGCGG, 0
TTTATGTTGCTTTTTTGTAAACAGATTAACACCTCGTCAAAATCCTGCTATTCTGCCCGTTGCGGTACTGGGCATTTACCC, 1
TATCGCCTGTAACGAATTGATATTTCTCTGAACGCTGCTCGGTAAACAATAAAGAGGTGGCTGACGATAGCGCGCCTTGAC, 0
GTTCGTGAATTTACAGGCGTTAGATTTACATACATTTGTGAATGTATGTACCATAGCACGACGATAATATAAACGCAGCAA, 1
AAATGTGACGCACGTCACCCCTTGGTGGCTCTGGCGTCAGCGGGATCGCTCCCGAAAAAATCATCTTTGATAATTTGTGCG, 0
AATAACCACACTGTGAATGTTGTCTTTAATCAATTGTAAGTGCATGTAAAATACCACTTTAGAGTTAGTCAGTATCTTCCT, 1
ATCAGCAGCCTATGCAGCGACAAATATTGATAGCCTGAATCAGTATTGATCTGCTGGCAAGAACAGACTACTGTATATAAA, 0
TTCAAAAATGTTTGTTTTTCACGCGCTTTACAGCCCGAAAAGGCCGGAAGATACTTGCCCGCAACGAAGATTCCTTCATAA, 1
AACATTAACACCAACTGGCAAAATTTTGTCCTAAACTTGATCTCGACGAAATGGCTGCACCTAAATCGTGATGAAAATCAC, 0
AGCTTGCGTCAATGGGCAAGGTGGGCTTGCATTTGCTTAATAGAAAGGCGTTAATAGGCAAAACGAAATGAAACGAAAGTT, 1
TTGCGCTGTAAATGTAGATTGCAGGGTTCGTGCCAGCCAGTGATAAAAGTGCATAAACGGCGGAGGCTAACTGGAAATCAA, 0
AGATAAATTTCCTGTTTTTAAAGCAGAGTTCCTCATTTAACGTCATTAATAAAATGTTCTAAAACGCTGGACAGACAGAAA, 1
ACTACAGCACACGTAGAAAGCACCGACAATACTCCTGGCATGGGCGTTAAAGCTCACAGGATGGAGATTCTTTTCTTCACT, 0
CCCTTCACAGAATTGTCCTTTCACGATTCCGTCTCTCTGATGATTGATGTTAATTAACAATGTATTCACCGAAAACAAACA, 1
CACTTGTACGCCGAACAAGTCCGATCAGCCATTTAATAGAGAAATTTGCGCAGCCTTACACACATCGCTAAGATCGAGCCA, 0
AAAGCGGTACGGGCCGTTGCCAGCGCCTGTGCCGCCAACAAGCTGGCTATCATAATACCCTGTCATCGGGTGGTCCGTGGT, 1
TAATTTGGTTATATAACATACTGCCCCAACTAACGTAAGGTAGGCACAGCCTTAATCAAGGTTTTGGTTTTCAAATAGTTC, 0
CATCTATCATCTAAAAAACCAGAAAAACAAATAACATCATGTTTTTAAACTAATTAAATGAAATAAAATTTTAAGCCACTC, 1
TGATGAGGATTGCCCTTTTCTTTACCAGACATCTCCCCCCACAAGAATTGGCCCTACCAATTCTTCGCTTATCTGACCTCT, 0
AGCAACATCTATCATCTAAAAAACCAGAAAAACAAATAACATCATGTTTTTAAACTAATTAAATGAAATAAAATTTTAAGC, 1
CCGCGCACACCTTTTCAATGATTCAGAGTGCGCTATAAATATTCACAATAGGGCGCGAATATTACGCAAAACGCACGCCTT, 0
GTGAACGGTCGAATTAGCCAATATCTGACGAAAATCGGTTGAAAAAGTGGCATAATGGGGAGTTGTCAACTATTGAAATGA, 1
TTCTCTTCTTCTATGCATTAGAATCATCAAGTTTTGTAAATCAGACGCAGGCATGATAGACCTGCCTTTACAGAGGGACGC, 0
TACGGTCTGGCTGCTATCCTGACAGTTGTCACGCTGATTGGTGTCGTTACAATCTAACGCATCGCCAATGTAAATCCGGCC, 1
TTTGTCAGTAGATAGTATTTTGCGCCAAATTGCCATGCAACGGGCAATTTGACGGGCGTAAAAGTTTGAAGCAGTGGCAAG, 0
GCTCCGCAGGATAACCTCTTTTGAATCTGAATGAGTCGATGGCTCGCGAATAATCCGATTACGGCTACGCTTCTAATGTTC, 1
CAAATCAACATATACGTTAAACCTTTGTCGCATAATTCTGAGGTTTAGGGATCTTCCTGGTTCCCTTATCAACGCATCGAG, 0
TCACGTTGTAAATTGTTTAACGTCAAATTTCCCATACAGAGCTAAGGGATAATGCGTAGCGTTCACGTAACTGGAGGAATG, 1
GAAATATCATGCTAGCGCGCGGTGAGGGATGGCGCAAATGGAGTTGGAGACTTGTTTAATGTGTTTGTATGATTCAGTATG, 0
AAAGCACTGAAGCACAACAATCGCAGTTGCAATTATTGCGTACAGCCAGTACATTCTGGCGTTTTCGAGCACAGGCGCAGG, 1
AGCAATTTGGCTACTTTTGCAATGTGACAAGTTATGGCAGTGCTGACTGGTGGCGAAGAATTTTGACGATTGAGTCATGCA, 0
CCATAAGATTAGCGGATCCTACCTGACGCTTTTTATCGCAACTCTCTACTGTTTCTCCATACCCGTTTTTTTGGATGGAGT, 1
TGCACTACCGCACACTGCGAAAAGATTGTTGAATATTATTCAACAAAAAGGCGAGATACGGCGAATTAAATTTAAGCGGGT, 0
CAATGTGGACTTTTCTGCCGTGATTATAGACACTTTTGTTACGCGTTTTTGTCATGGCTTTGGTCCCGCTTTGTTACAGAA, 1
AGAGCGGGATTGCGATCCGCAATTGTATCGAAATGTCACAAAAAAGACTTCGCTTTTTATGACGGATTCAGGAAACTGAAA, 0
CATATTTATGCTGTTTCCGACCTGACACCTGCGTGAGTTGTTCACGTATTTTTTCACTATGTCTTACTCTCTGCTGGCAGG, 1
CTCTGGAAAAGCGTATTGTTAATCGCAACGCATGAATAAACAACGGTTTCAAGGGAATTTTTATCGTTTCCGGGGGTTGAA, 0
GAATACAGAGGGGCGAATTATCTCTTGGCCTTGCTGGTCGTTATCCTGCAAGCTATCACTTTATTGGCTACGGTGATTGGT, 1
GTCAATACATCGAAACCCAACCTTTTTACGTTTTCATTTTTTAAAGTAACTGTTTAATTTTCCTGACGCGGATGACACCGC, 0
TTGGGTGTCCGGCCCCTCTTAGCCTGTTATGTTGCTGTTAAAATGGTTAGGATGACAGCCGTTTTTGACACTGTCGGGTCC, 1
TCCAGAAGATCTACAAAAGATTTTCACGAAAAGCGGTGAAAAACTCATGTTTTCATCCTGTCTGTGGCATCCTTTACCCAT, 0
TTTATTGGGTGTCCGGCCCCTCTTAGCCTGTTATGTTGCTGTTAAAATGGTTAGGATGACAGCCGTTTTTGACACTGTCGG, 1
TATACTGCGTGTCTTGCGCTTTGTTGCGGTGCCAAAACCTGCCCGTGCGAAGTGATTTGTTTTTAAATCATATGGTTAGAG, 0
GATATATGTCAACGAAGCGTAGTTTTATTGGGTGTCCGGCCCCTCTTAGCCTGTTATGTTGCTGTTAAAATGGTTAGGATG, 1
CTCCTGTATTCAGGGAATTAGACACTCATCTTCTATCTTACTGCTTCTGCAGCGTCTGACCAATCGGTCACATTTTTAAGG, 0
TGACGAAAGCTAGCATTTAGATACGATGATTTCATCAAACTGTTAACGTGCTACAATTGAACTTGATATATGTCAACGAAG, 1
GTCAGTGCGGTGATGATTTGCTTAACCTATGAAAATCAAAAGCTTACTCGCGCTCACACTCACTGTGATTTACTAAAAGAG, 0
TAACGTAAGTCGCAGAAAAAGCCCTTTACTTAGCTTAAAAAAGGCTAAACTATTTCCTGACTGTACTAACGGTTGAGTTGT, 1
ATCGGACGATTAGTGGGTGAAATGAGGGGTTATTTGGGGGTTACAGGTAAATTCCAGGCAGAAAAAAACCCCGCCGGTGGC, 0
AATGGCGGTAATTTGTTTTTCATTGTTGACACACCTCTGGTCATGATAGTATCAATATTCATGCAGTATTTATGAATAAAA, 1
TTGCGCAACAGGTTAAAGATTGTGAATAGTTACCAGCAGTCATTTACCCGCTTATAACAAGCGAGGCAGTTGTAATGATAG, 0
TTTCCTGCATCGCTGATTTCTGATTGCCATTTAGTGATTTTTTATGCATATTTTGTGGTTATAATTTCACATTTGTTTATG, 1
TCCTGATGCGTTTGCCACCACTGACGCATTCATTTGAAAGTGAATTATTTGAACCAGATCGCATTACAGTGATGCAAACTT, 0
AAAACATTCACCTTACGGCTGGTGGGTTTTATTACGCTCAACGTTAGTGTATTTTTATTCATAAATACTGCATGAATATTG, 1
GGACCATCCCTCTTATCCCTGCGCGCTACTTAAGTATTTTTGATTCTATTCCGGCACCGTCCAGAACTTCAAACGCGTTGA, 0
TTTACAAAAAACACACTAAACTCTTCCTGTCTCCGATAAAAGATGATTAAATGAAAACTCATTTATTTTGCATAAAAATTC, 1
GCCGCGACCTTAATCCACAAAATTGCCGTTTACAATGACCACATCTCAAGAATGTGTAGTCACGCAAGTTTAGCGTTTATG, 0
TTCAGCCTTCTTCAGGGCTGACTGTTTGCATAAAAATTCATCTGTATGCACAATAATGTTGTATCAACCACCATATCGGGT, 1
CCTGCCATTTTTAGCTCAATTCGGCGATGACCTGGATCAATCGTCCCGGCCTGCTTTTATCAACTGCATAATCAATCAAAA, 0
CAGCAACCAGATCAAAAGCCATTGACTCAGCAAGGGTTGACCGTATAATTCACGCGATTACACCGCATTGCGGTATCAACG, 1
GAAATTTGAACATACCGGGCAGAATATCTGGCTAACAATGTAGCGTCCAGCCCCTTACCATAAAAGGAAGTAAAGAGAGGT, 0
AGCAATCGAGCGGCAGCGTACTTACCCCGCACTCCATTAGCGGGTATACTCATGCCGCATTGTCCTCTTAGTTAAATGGAT, 1
GGGATGTAAGCGGTCAGTTTTGCGGTTGAGCGGCAAAGGCGTCGTTTAAGTGACGATAAATATGTGATTCATATCACATAT, 0
GTAAATAAAAATGTACGAAATATGGATTGAAAACTTTACTTTATGTGTTATCGTTACGTCATCCTCGCTGAGGATCAACTA, 1
CTTTATGACCTCTCTGGGATAAATTATCCCCAACTTAATCCATCAGGAAGTAACGCAATTATCAGGCGTTATTAGCCCCTA, 0
TAATCCGTTCATAGTGTAAAACCCCGTTTACACATTCTGACGGAAGATATAGATTGGAAGTATTGCATTCACTAAGATAAG, 1
TCCCCAAAACTGAACGTGCGAGTTATTGAGGGTGCATGCTGCACTCCACACCAGAGCTTTGACGACACCACTCGTTTCAAT, 0
CTTAGTCGCCGAATGTACTAGAGAACTAGTGCATTAGCTTATTTTTTTGTTATCATGCTAACCACCCGGCGAGGTGTGACA, 1
CACCGACCACGGATTTGTTATGCTGGTGGCCTTTGTAGATCATAACGATAAGTGCGAATAAATTTCGCACAACGCTTTTCG, 0
CGGCGAGGTGTGACACACCTCGCACTTGAAATCAGCAGCGATTGGTTTATCGTGATGCGCATCACTTCCCGGCAGTCCTGC, 1
CGTTTGCGTGGAAATAAAATCACCATCGTGAATTAGCAACGCGTGCCGCCAATGGCTGTAATAAGTTGCCATCTGGCGCAG, 0
TTACGCTGAACGTGTTTCATCTATTTGACGCGCGCAGGTATTTAGCATACAAGGAGTACCGATTTGAGAGTTGGTGCTCTT, 1
ATCCTTTTGCCGCTTCAGAAATCTCTGGATCATGCTCGCATGTTGCGCAATCTACTCGCCCGTCCGCTGCGCTTTTCCTTA, 0
CAGAGGGATGGGTGATTTATTCAGTTGCCAAACCCGCTGGAGTATTGAGATAATTTTCAGTCTGACTCTCGCAATATCTTA, 1
ATTTTTACTGCTACCAGCCACCAGGTGGCCAGTCAGAAGTTGTGTTACCCAATAAGGAACGACTCTCTTTGTTCGAAAATC, 0
TTCAACCATGCATAAAGCGGGTGCATTCGCTGCCGCATACCATTATTCTTGATCTGACGGAAGTCTTTTTGTAACAATTCA, 1
GGCTATTGTAACGTGTTTTTCGCCTTCTTTTACGGGAATATCAGTAAACACCATCGCGATCGCGAAATTAATTCACAACAA, 0
TGCATTCGCTGCCGCATACCATTATTCTTGATCTGACGGAAGTCTTTTTGTAACAATTCAAACTTCTTTGATGTAAACAAA, 1
GTATCATACCGACTGCAATAATGAAATAAGAGCAAACGAAGAAACTTTCAGAATTAGGCCCGGCGGCGCAGAAAATTTTGC, 0
CATTCGTTAAGTCATATATGTTTTTGACTTATCCGCTTCGAAGAGAGACACTACCTGCAACAATCAGGAGCGCAATATGTC, 1
AAGGGGAAAGAGATGCGGAAAATGAAGCCTTGATCCCTTTTTCTTCTTTTTGTCTGCTATCAGCGTAGTTAGCCCTCTGGT, 0
CATTTAAATTATTTAATCATGTTTATTGCATATAAATTCACTTGATGGCATTGTTATCCCATGCCGCAGACACGGCCAAAA, 1
GACTAAGGCTGAAACATTCATGATTGTTGACGTACGTCGAAAAGACCCTGCTTGAGGGTGACGCACGAACCGCTGTCTGCG, 0
TTTTAACTTTTAAAGCAGAAATATTGCATAATTATTCTGTCAAAGGTACTATCTTCGACCTCAATAGCTATCAGACTGCCA, 1
ATACAATTCTTACGCCTGTAGGATTAGTAAGAAGACTTATAGTGCCAACTTGAAACTATAAATCATCGGTACAATCCCTGA, 0
AATATTTTTCCCGCCGATTGTGCAAGGACAATCGGCAAACGGTGCAGTACACTGCGTTGATTGCGTGTAAAGGGATGAAAA, 1
AATGTTAACTATAGTCAGCATGCAACAAATCACATTGCCTGAATCGGCTCATCTTTTATGCAGTCCTGCAGAATGAAGGGT, 0
GAGTTAGGCTTTTTATTGAATGATTATTGCATGTGTGTCGGTTTTTGTTGCTTAATCATAAGCAACAGGACGCAGGAGTAT, 1
ACTTTTTTAGTAAATCATCTGCTCGAATACGAGAGTATAGTCAGTGCGGTGATGATTTGCTTAACCTATGAAAATCAAAAG, 0
TCATTCAATAAAAAGCCTAACTCACTTTTGATTCATTAAAAAAGAAGGCTAAAATAGAATGAATCATCAATCCGCATAAGA, 1
ACAAGTTATGGCAGTGCTGACTGGTGGCGAAGAATTTTGACGATTGAGTCATGCAGAAAAAAACGGGTTCAGCTTCAGTTG, 0
TTGGGGAATTTAAAAATCGGGTTTGACAAAAGATTTTTCGCCGTTAAGATGTGCCTCAACAACGATTCCTCTGTAGTTCAG, 1
TGATAGTTCAATTCGAATCAATATGTGATTGGTTTTGATTAATCCTGACACTATTTTTTCAGGAAGGCAATGACCATTTTT, 0
ACCGACACTTAAAGTGATCCAGATTACGGTAGAAATCCTCAAGCAGCATATGATCTCGGGTATTCGGTCGATGCAGGGGAT, 1
AAGTAACAATATATTTTACTAGTGTAATCACATTAGGTATCAACGGCTATATGAATTGCGTTGGCCTATATTAGCATGGAA, 0
GGCTGGCACGAACCCTGCAATCTACATTTACAGCGCAAACATTACTTATTATTAACATATAAATAACGAATTATTTACTGT, 1
GAACTCATCATAAATGAGACTTTTACCTTATGACAATCGGCGAGTAGTCTGCCTCTCATTCCAGAGACAGACAGAGGTTAA, 0
TTATTCACCTTTTGGCTACTTATTGTTTGAAATCACGGGGGCGCACCGTATAATTTGACCGCTTTTTGATGCTTGACTCTA, 1
TTAACACCTCGTCAAAATCCTGCTATTCTGCCCGTTGCGGTACTGGGCATTTACCCTACAAACTGCTGTCTCACAGGAGCG, 0
ATTGAGCAAGCGTTCAAAGCCCTATGTACAGAACTCAATGCACAAGGCAGTATTAACGTCGTCAATTATTCCCAACATGAT, 1
AGATCACTATTTTTGAAGCCTGTCACAGGACGTCATTATAGTGTGTGTCAGATCTCGTTTTCCTTAACCATGTTACATAGA, 0
CGTAACAATTAAGACACATTTTATATTGAACGTCCAATCAATAACCGCTTTAATAGATAAACACCGCTGATGAATGGAGTG, 1
CCCGCTATTATCGTTGCGTAATGTGATTTATGCCTCACTAAAATTTGATAAAACGTTTTATCTTCTCGCGCAATTTACTGA, 0
CACTCCTTGTGGTGGCGAAAAAATATCACAAACTAGAATAGCGCCTTGTATAACAATTCAGCGAGTGAATATTTTGAAAAT, 1
GGAAACACATCTTATCCGCTCTACGGGATAAACGCTGCGATATCCGCGATCGCGGATAAAAAGGAGGATTTAAATAAGGCG, 0
GTGAGCCATGGGGCTTCTCCAAAACGTGTTTTTTGTTGTTAATTCGGTGTAGACTTGTAAACCTAAATCTTTTCAATTTGG, 1
GTTCTTATACATAAAAGCAACAGAATGGTAACATTTTATCGCGGGTAAGCCAATTGATCCCCGTCATTTATCTGGCTATAT, 0
GATCGTCCGTTGTCATAATCGACTTGTAAACCAAATTGAAAAGATTTAGGTTTACAAGTCTACACCGAATTAACAACAAAA, 1
ATATTGCTTTCTTCGTAAAGGCTCGAGTTTTTATGCTAAAGATTGCAAGTTGCTTGTAAAAGATAAGTACACTGATCCATA, 0
CTGGTAAAAGAAACACTGATGCGAGGCCTGTGTTTCAATCTTTAAATCAGTAAACTTCATACGCTTGACGGAAAAACCAGG, 1
CATTGCATTCTGCCGTTGCGGCGATTTAGTGCTATTTTCGAGCAAATTACACACGGAGGTAAACACTAATGTTTACTTTGT, 0
GAATTCCTATTTGTGAGCTACGTCTGGACAGTAACTTGTTACAACCTGTAGCATCCACTTGCCGGTCCTGTGAGTTAATAG, 1
GATAAAATACGGCGTGTATTGCGGTTATACAACCGCGTTTAGCGAGAGCTAAACAAGATTATTTACACTGAATGCAAGATT, 0
CGAAACAAAAATGTGATACCAATCACAGAATACAGCTTATTGAATACCCATTATGAGTTAGCCATTAACGCGTCCACGAGG, 1
TAATTTATAAGCCAGATAAATGGGCTTGGTAGTAATAGTTGTTAAAATAACATAAATAGCCGTACTCACTCTATATAAACA, 0
GAAATTCGTCGGTAAGCAGATTTGCATTGATTTACGTCATCATTGTGAATTAATATGCAAATAAAGTGAGTGAATATTCTC, 1
TGAAAGAGTGAGCTAAAATCCCTATAACAGTAGAACCCTCCCGAGTGCGGAAGGGTTGACGTAATAGAGGTTTCAAAGTCA, 0
TGGAATAAGATGCGGGTTTTTATTATTTGTTATGCCGGGCATTAGACTTTAACAATAACGGGAAATCTGAACTGCCCGGAG, 1
TCTATGAGAAAAAAAGCGCCAACCTGGCTTAGGGTTAAAGACAAGATCGCGCTGAAACGTTTCAAGAAAGCATAATACTTC, 0
GATGATTTCAATAACATATTCTGTGTTGGCATATGAAATTTTGAGGATTACCCTACACTTATAGGAGTTACCTTACAGGGG, 1
TAACTTTCCCATGGGGATAACTCATCGTAACCAATTGCGTAAATTTTTACGCGCCTATTTGGTGATATATGGGAGATGGCG, 0
GCATAATTAATGAGATTCAGATCACATATAAAGCCACAACGGGTTCGTAAACTGTTATCCCATTACATGATTATGAGGCAA, 1
TACGTAGACAAGAGCTCGCAAGTGAACCCCGGCACGCACATCACTGTGCGTGGTAGTATCCACGGCGAAGTAAGCATAAAA, 0
TAGACCACCAGCCAGATCCCGCTTCGGAGACTATTCTGGAAACGGTGTTATGAAATACACGCAAAGCGGGACGTACAGGGG, 1
GTGTTTTTCGCCTTCTTTTACGGGAATATCAGTAAACACCATCGCGATCGCGAAATTAATTCACAACAATTCAATGGCTTC, 0
TTTTAATGCCGTAATTTAATTCATATTGAAGGGTTCTCGTAAAACGTAAATAATTCCTGCGTAGGACTTTTGTTTTGCAGT, 1
TCGCATAAAAATACAAAAAAAATGAAGATGTAGCGGCAGATCAGACCAAACTGAAGCTATTTAAGTCAAAAACGGGAAAAG, 0
ATCTATTAACGCATAAAAAACTCTGCTGGCATTCACAAATGCGCAGGGGTAAAACGTTTCCTGTAGCACCGTGAGTTATAC, 1
GGTCGGGAAATTGTACTTTGATACATGAAAATACGGGTTTTCTTGATTCAGACGCGCAGCGGTGTGCGTTTGTTTGCCGCT, 0
TGGCATTCACAAATGCGCAGGGGTAAAACGTTTCCTGTAGCACCGTGAGTTATACTTTGTATAACTTAAGGAGGTGCAGAT, 1
ACTATTTACCAGGTAAATTTATGGGATTGTAGCGTAAAAAAAGACAATTTCGCAGTCTTGCGCCGCATTGATTAGTGCGTA, 0
TTACACTCCGATGGAGTTTGTTATTGACGTGTTACAAAAATTCTTTTCTTATGATGTAGAACGTGCAACGCAATTGATGCT, 1
GATTATACCTCCTTTCTTCAAGGCGGCAATATTCTTTTCGTTGACTTTAGTCAAAATGATAACGGTTTGAGATAAAGTTAT, 0
ACCGTGCGAAAAGCCTCTTTCGGTGTTAGCGTAACAACAAAAGATTGTTATGCTTGAAATATGGTGATGCCGTACCCATAA, 1
ACGCATTCATTTGAAAGTGAATTATTTGAACCAGATCGCATTACAGTGATGCAAACTTGTAAGTAGATTTCCTTAATTGTG, 0
AAACTGGTTTTTGCACACAACGTTAACGATTTGTGGCGTCGGCGCGTATAATGCGCGCGGTTATGTTAACGGTACGCCTGT, 1
GGGTATTACCCGCGAGAAAAAATAAGAATTCGCCATTTGGCGGTGGCCATTCTACAGAGATGACGTGTAGAAAATAGTTAC, 0
AAGTCTGGCTATTCCGTAATGCCATCTTATTTCGTAATGGATTGAGAATGCTGGATTTTTAATTATATTACGCGCAGTATT, 1
ATGAGAATCCATTTGTATCATGAAGCACGGTTGTTTTGCGGTAGGTTAAGATCAAAATTGCGCTGATTAATCCTGGTTATC, 0
GTTGTTCCGGCAGTAGCATTAATTCATTATCTGAATGAAATGTGTCAATCCACAGAAACCGCTGTCAATGACGCATTTTGT, 1
CAGTCGAATAGCGTTGCCGCGCGCTCAGAGTTAATTGTTGACAAAGAATTCCCGGGGGCAAATTACGTTGATCAGTTTTAT, 0
GTTCTGTGGTGTTCTGTTGCGTGTTGACGGCAAAATTTTGCTGGCGTAACATGCGCGCACGATCACTCTAAGAGGACATTC, 1
ATTTGCTTAATCTCAATTATCATGCGTTAATAGCTGCGTCGGTTTGAAAGACAGACAGCATACAAAGTAGTTTACTAAAGC, 0
TGCGCCAACTGTGATAGTGTCATCATTTTCAAAGCGTAAAATTGTGGCATTCTTCACTGTTCTATAAGTAAGACGTTTATT, 1
TTGAGACTTAATGTTGCCAGAAGCAATGGATACAAGGTAGCCTCATGCGTTATTTTCCCTGCTTCGAACGATTTTACAGGA, 0
CTTTACGTTGTTTTACACCCCCTGACGCATGTTTGCAGCCTGAATCGTAAACTCTCTATCGTTGAATCGCGACAGAAAGAT, 1
TGGATTGGTCATGGTCGTCGTGGTAACGAAATCTGCAATTATTTTGGCCGTGTCGCCGTAAAAAAGATAAAGCGAAATCTG, 0
GGGGGTGTAAAACAACGTAAAGTCATGGATTAGCGACGTCTGATGACGTAATTTCTGCCTCGGAGGTATTTAAACAATGAA, 1
CACTCTGACTTAACCGTGGATGCAAGTCTAAGCCTACGAAGATAAACTCTGTTTCGCAAGGTGACTATACCACACTCATTT, 0
TTAGGGCTTGACGGAAATAAAAGTATTGAGATTTTGTTCTTAATCAATATGTTATTTACCGTGACGAACTAATTGCTCGTG, 1
TTTATCTCTCTTGTTGTACCGAATGCGCGAATTCACGCGTTTTATGCTCGCGGGGTAACATGACATGCTCGAATTACAGAA, 0
GGGTCATGCTGAAGCGAGACACCAGGAGACACAAAGCGAAAGCTATGCTAAAACAGTCAGGATGCTACAGTAATACATTGA, 1
AATAATACGGGTTTTATCTCAAAGGCGCTATCACCGCCGCCATGCCGATGAACTGTTGACTATGCTTTTAGCGGATAAACC, 0
ATGCACATCAACGGTTTGACGTACAGACCATTAAAGCAGTGTAGTAAGGCAAGTCCCTTCAAGAGTTATCGTTGATACCCC, 1
AAGAAGGGTTAGCCAACCGATACAATTTTGCGTACTTGCTTCATAAGCATCACGCAAAAGCTGCAAAACAGCATCTTTCCC, 0
TGCCCCTTGTCCCCTGTCAAATGCTTGACGGCTCGCCCTAATTCTCTAAATTGTATTTCTAGAGTTGGCGAGGTTTTGAAC, 1
ACTGCCGGAACTTAAATTTGCCTTCGCACATCAACCTGGCTTTACCCGTTTTTTATTTGGCTCGCCGCTCTGTGAAAGAGG, 0
GTACTTTGCCTGGATGCGCTTTCAGTTTTGAGACAAATGAAGTTTTAGTAACTTCTTTAAAATCAATAGCTAAAATAAGTA, 1
ATAACAAGTTAAATACTCGTCAAACATCAGGCTGCTTGTACTGGTGCAATCCTGATTTCTTAGAGTATAAAAGTTTTGTGC, 0
TATCACTTTTTAGTAAAGTTACACTGGACAAAGCGTACCACAATTGGTGTACTGGTAACCGACACAGCATTTGTGTCTATT, 1
CTATCAGACTCATCAGGGTGCCATTTTGTGCATATGCGGACTTTTATGTTTCATATCTCTAACCTGTGGGTCCTCTGCTTA, 0
CCTTAAGGCATTGTCTGTAAGCGCCTTGTAAGACTTCGCGAAAAAGACGATTCTATCTTCGTCGACAGGGAGTCAGACAAC, 1
GTTGAGAATATTAGAGTATTGGAAGCGCATTATAAGTTCATTCCAGCTCACAGTGAAATCAGATGTGTACGAAATCACATT, 0
ATTTACATGGTTGCTGTGTTGTTAAATTGTACAAAGATGTTATAGAAACAAAATGTAACATCTCTATGGACACGCACACGG, 1
TGTTTTCGCCCATTCTTTAAAGGCGATATGATAGGCGCTTAATCATAAGCACGGCTTAATACCTTACACATAATGCTCTAA, 0
GTTGCTGTGTTGTTAAATTGTACAAAGATGTTATAGAAACAAAATGTAACATCTCTATGGACACGCACACGGATAACAACT, 1
TTATATCGCCATAGATGCTACGAATATTATTGGATTCTCCTTATTATTTGCGGCGCTTTTTTCACTTACCGGAGGTTATAT, 0
TGACAATTTTGTCATTTTTCTGTCACCGGAAAATCAGAGCCTGGCGAGTAAAGTTGGCGGCATAAAATCACCAGAAATTAT, 1
CCTGACTATAGGAAATAAGTCTTGTCAGGCATAGAGACATAAGCGGTTATTGTCACGATTTGCGGAGCTTGTCACAGCTGA, 0
CACGCCCCGCTTTCTTTCCCGCCGACTAACATCCTTCCCCCGTCCGTTGTATAGTGACCTCTCTCTTGCGGTTCCATCTGT, 1
TTCAGTTATCTGTGCGCGTTACTCTAACTGGCACTCGAACGTCGGCGACGGGGTTACCGGTGGATCAGACTGTTCCTGTGG, 0
CAGAGTGCAAGTGGGCTTTGGCGTGTGGCAATTCTTAAAACATTGTCTAACATGCTTGTTACCGTCATTATCATCCGTGGT, 1
AAAAATTTTCCCCCGTTTTGACTAAAATGCGCCAGGATTGATGGAATCATTAGTCTGGTGATTAGGAATAATCTGGATGAA, 0
ATGCAAATTTGCTTCAACAAAAACCTGTTTATTGTAAGGATTTTGCGGCGTAATATATACGTGGGATCAATTTGAGTTTTT, 1
GCGCCCCTTATGGTCACTCATTTGATCCATTATGCCTTATTGTGCCGTGACTAAAGCGATTCTGATACACTAGCCGCAAAA, 0
GGGCATCAAAAAGAGATAAATTGTTCTCGATCAAATTGGCTGAAAGGCGGTAATTTAGCTATAAATTGATCACCGTCGAAA, 1
TGGCCATTCTACAGAGATGACGTGTAGAAAATAGTTACCGATATAAATAGTTACAGCTAAACGCCTGAAATTACATGTCGA, 0
AGAGATAAATTGTTCTCGATCAAATTGGCTGAAAGGCGGTAATTTAGCTATAAATTGATCACCGTCGAAAAATGCAAATTT, 1
GTAAGGGCAGAACTTTACCGCCTGGCCGGGGTAAATTTCCTCACTCCACAACGGAATCTTTCAGGAATACGTTCTGGCTCA, 0
AACATGTTTGCAACCTTTCTTTACGCCGTTTTTGTGTGCATTCACATGGTATGATGAAAGTGTTCAAACAAATTTCTATTG, 1
TGAGGAGGTAAATTGACCGCTATCCTGTAGTGATGTTGCCAGAGTTACGCGCGCGTAAAGTAAGGTAAATAACTGAGTGGT, 0
AGGCAGACTACTCGCCGATTGTCATAAGGTAAAAGTCTCATTTATGATGAGTTCCATTGGATTTACTTATAGGTTGCGAAT, 1
CCCGTCTCATCTCTCTGGTTTCAGGGTTACGGTGCGTTGGCAGGATTTAACGCGTACGTCTTTTCAGAAGGAAATCGACAA, 0
TCCAAGTAACAGGAATTTAATCATGTTTACAGTAATGTAACCTTCCCGTAAAATGCCCACACACTTTAAACGCCACCAGAT, 1
CGATCACCTTATTACTACACTAACTGCTTAGTCTCAGCATATCGACCCTGCACGGTCGGTTAGTTTCTCCACAAAACAGAG, 0
AACTACTCATTCTAATTGGTAATTTCATTCGTTCTCTTACGCTCCCTATAGTCGAAACATCTGATGGCAAGAAAATAGCGG, 1
TTCTCCTGCTCTCCCTTAAGCGCATTATTTTACAAAAAACACACTAAACTCTTCCTGTCTCCGATAAAAGATGATTAAATG, 0
TGGGTAATACTTTATCAGGTGCCGTATTCATGGGATTGGGTTATTGGTATGCTACGCCGAAAGCGAATCGTCCGGTTGCGG, 1
AAGATGTAGCGGCAGATCAGACCAAACTGAAGCTATTTAAGTCAAAAACGGGAAAAGTAATGGTAAAGCCACAGCTAAATA, 0
GGTTATTAGTTATCGCTATCCCGTCTTTAATCCACACCGTTTGCCCCGTTAACCTTACCTTCTCTTCTGTTTTATGGGCGC, 1
AGAGGCGGTAGTTTAAATTTTGACTAATCTTGGGATTCGTTGAGAAAGGTGATTATCACCATGCGAATTAACGAAGTTTTT, 0
GTATATAGATATGCTAAATCCTTACTTCCGCATATTCTCTGAGCGGGTATGCTACCTGTTGTATCCCAATTTCATACAGTT, 1
CATCCGCAGCCAACCGGTTAGCGGCTTACACGCGGTCACATTCAAATGCGATTCTGCTACAATCCTCCCCCCGTTCGAAGA, 0
ACCAAACGGTATATAAAACCGTTACTCCTTTCACGTCCGTTATAAATATGATGGCTATTAGAAAGTCATTAAATTTATAAG, 1
GCTACCATTGCGCCCGGTGCGGCAGCTCGCCCATACATTACATTATCATAATGATAAGTTAACATAGTCTGAACATACGGC, 0
CACACTTTTCATGAAAATTCTGTAACCGTTTTCACGCGCTATCTGCTAAAAATGTTGCCGATGTGAAGTAAACATGGATGT, 1
CTCCTGAACGCGAGGTGTTCCATAGCGTAGGCTTACTGATAACGGAGTGCAATCTTGCAATCCAGTATTACCCGCTCTTAA, 0
TCAGGGAGATGTGAGCCAGCTCACCATAAAAAAGCCGCATGTTGAATAATATTTTCAACTGAGTTATCAAGATGTGATTAG, 1
AACTTCACCGCATGAGCAGTAACATAGAAAGGGAAACGTTTCGCGCGAAACGGCGATAAGCGAGAGAATGTAAGGAGATGG, 0
CAGCTCACCATAAAAAAGCCGCATGTTGAATAATATTTTCAACTGAGTTATCAAGATGTGATTAGATTATTATTCTTTTAC, 1
CAATTCTCAACAGCAAACCGTCGTAACGGATTACGCGATACGATATAACATCTGGAACTTTATTATTACAACTCAGGCCGT, 0
AAAAGCCGCATGTTGAATAATATTTTCAACTGAGTTATCAAGATGTGATTAGATTATTATTCTTTTACTGTATCTACCGTT, 1
AAAGCCTGCCAGGGGAGAAATCGCAACTGTTAATTTTTTATTTCCACGGGTAGAATGCTCGCCGTTTACCTGTTTCGCGCC, 0
CGCGGACGTCGGAACGTCTCGGGCAGTTTAGTTCTGCCGAAACGCAGCGTATTATAACCCTGCTCAAGCGGGCTGGGTTAC, 1
TGCTTGATGTATGCCTGAGTTCGCTGCGCATTGCGTAATGCCGGGGAGCGAAAAAATAAGCGCTGATTTCTTAATGTGATC, 0
AGACCGCAGGTAATGTTGGTTCGTTGAAATCGGCACCGTCCAGCCATTACACTCTGCAGCTGAGCAGTTCCTCTAACTACG, 1
CGTTGGGCTGAGACACAAGCACACATTCCTCTGCACGCTTTTTCGATGTCACCTATCCTTAGAGCGAGGCACCACCACTTT, 0
AACAATCAGAACGGTTCTGTCTGCTTGCTTTTAATGCCATACCAAACGTACCATTGAGACACTTGTTTGCACAGAGGATGG, 1
AGCGCGCAAAGTGCGGCAAAACTGATAAAAAAATCATCGTTTTCCATTGGGTAAAAATCTGACACTGATCATGTTATGAAA, 0
TGCAGTCATTCATCGACTCATGCCTTTCACTGATATCCCTCCCTGTTTATCATTAATTTCTAATTATCAGCGTTTTTGGCT, 1
CACTTCCAGGTGGCGTAAGCAAGATTACTCACTTCTGGGTACTGATTACGTGATCCAAATCAAATTTTTGCAAAGCTGACA, 0
TTGCAGCAGGAAGTGCATCAGCGGTTGACAGAGGCCCTCAATCCAAACGATAAAGGGTGATGTGTTTACTGATATGAAAAG, 1
CAAGCTTAGACCAGGATGGCGGGATGGGCAATCTCCATTCTCACAGTGAAACGTAACGTACTGAAAACGGGTGAACAATAT, 0
AAATGCCTGCAATTATCAAACGTCCATTGCTCTGCGTGCCCGGTAAGCCTATGCTGCTGGGTTTCAGTGATTCCAGTTATC, 1
ATTCCAGGATTAATCCGTTCATAGTGTAAAACCCCGTTTACACATTCTGACGGAAGATATAGATTGGAAGTATTGCATTCA, 0
TTGTTTCAATTATGATCCAGGTACATTTCTGTGATGTTGTCTGGGTGTTATTTTAAGGCCGCAGGTACCCCATAACCTTAC, 1
TACCACTTTATATCGGGCCTGAAATCAGACTCTACGCCAGTTTGCTATAAAGGTGTTGCCCGAACTCATAAAAATTAACAA, 0
TACAAAATAATCATAAGCGCATATTTTTTAATGAAAAATCACCTCACCTACAATTAAAAACACGACATCCGCACCATAAAT, 1
CGTGTTCACTCTTGAGACTTGGTATTCATTTTTCGTCTTGCGACGTTAAGAATCCGTATCTTCGAGTGCCCACACAGATTG, 0
ACGATCCCACGAATTTATGAATAAATTGCATGTGATTCTCGGATTATTGCATCTGAAGAGTTATAAGCAGTTGGAAGATTA, 1
ATTCCCAGGAATAATCTTCATGTTCACGCGGCATAATCTCCCGCCACGGAACCCGTGGCAAAGAATAAAAAGGTTATTAAG, 0
ATATAGCCAATCATTCTTACTCCCTTTGAATTACCCGCCTCATCAGAGATAATGCTTAAGAAATTTGTCACACAAGGAAGC, 1
GTCGGCCTTCCCCGTTATTGTGGCGTGTCAGCACCCTCGACGGCATTTCGATGGCTGCTCAGTGTTCACTCACGTTACGGC, 0
CAATCTTTGCGATTGGTCAGTGATGCTGTCAATCAGAGGGGGATTTGTCTAGAATAGAAGAAATAATCTTTCTAACTCCTG, 1
TTTTCTAAGTCTAATGGATTCACGATGAACTCCGATTTCGGTCTTCTCTCTCTGATTTAAACATCCGCAGCCAACCGGTTA, 0
GAGGTAACGCCAGAAACGTTTTATTCGAACATCGATCTCGTCTTGTGTTAGAATTCTAACATACGGTTGCAACAACGCATC, 1
TTCGAGGCTATATGAACAGCATACTGATAATCACATCTCTCCTTATCATATTCAGCATTTTTAGTCATGCCCTAATAAAAT, 0
ATTGTTAACTGGTTAACGTCACCTGGAGGCACCAGGCACTGCATCACAAAATTCATTGTTGAGGACGCGATAATGAAAACG, 1
TAATGTTTCATCCGTGAGCGCATCATCTGTCAACTAAATGGCAGGTGAAGGAGGCATAGGTCATACAAATGGATATTACAG, 0
CTGAAAACCGAAAAATGCCACAATATTGGCTGTTTATACAGTATTTCAGGTTTTCTCATGGCATTAACCGCCGCGCTTAAA, 1
ATAAGCGCATATTTTTTAATGAAAAATCACCTCACCTACAATTAAAAACACGACATCCGCACCATAAATAGCCTTGCAAAA, 0
CAGGAAAAACTGGTCACCATCGACAATATTCAGAAGACGGTGGCGGAGTACTACAAGATCAAAGTCGCGGATCTCCTTTCC, 1
TGCGTGAAAATTAACCATTGCATTGTCAACGTAAAGCAGTATCATGCGGCGGCTCGAAAAAAGGGTAAGCACGTTATTATG, 0
TTACTGGCTGCGACAGACGGCGACTTTTATAGAACAGGCAAAAGTTCTACAAGAACCCCCTTTGCAATTAACACCTATGTA, 1
TTTTTTACCACCCGTTTTGTATGCGCGGAGCTAAACGTTTGCTTTTTTGCGACGCAGCAAATTGTCGCAAACCTGGAGCAG, 0
CTGGCTAGTGAAGCAATATTGCGGCGCTACGCTCAATGAAACATTTAAATACTATACGACAGCGACATTTATCGCTTCAGT, 1
AAACATACTTGCAACATTCCAGCTGGTCCGACCTATACTCTCGCCACTGGTCTGATTTCTAAGATGTACCTCAGACCCTAC, 0
CATGTGAAAGGCAAATTTTATCGTTTGTCAGCCTGCGTTGTTTTTTTGTCCAATATCATCAGGTTAATCACAGGGGAAGGT, 1
CTTATTGTTATTCCTTGAATAATCGGTGCGCCGTTGTTCACGGTTGACGAAAAAAAGGCCGTTCTACACTACGCGATATGC, 0
CTCAGAGGATTGGTCAAAGTTTGGCCTTTCATCTCGTGCAAAAAATGCGTAATATACGCCGCCTTGCAGTCACAGTATGGT, 1
TTTATGCATGGTTGAAGATGAGTTGCTTAAAAAGAAACCGTTTGTAAAGCTCAGCCTCAACCCCTCTCAATATGTAGAATG, 0
TGTTTCCCAGCCAACTCAAGGATTTAACAGCGACAACAACGCATTACACCTTTTCTGGCAGGACGGAGATAAAGTCTTACC, 1
CCTTTCATCAGCAGATGTTAAAACATCGTTATGCAAATACGGAAGTGAAAGTTACTCACAGCACATTGAATAAACGGTATG, 0
TTTTACACTTTCAGGCCTCGTGCGGATTCACCCACGAGGCTTTTTTTATTACACTGACTGAAACGTTTTTGCCCTATGAGC, 1
TATGGCGTGGACAGACGCCATTCGTGATGTCGATAGCTGCCACAAGGCAACGGTCTTCTCACCGTAGACCCAGGCATTGCG, 0
TTATAAACATTCCGCTTGTGTTTTTCTTTGCCGTAATGATAATCGCTATCACTGCGATTTACTTTTCTTTGCATAGATTGA, 1
TTAAGGAGATGTTATGACACAGTCCAATCGGATCACTGCATCATCACCAGTGATCTAAATACTTCACAGCCATTCTCGGTC, 0
AAAGCTTTTTGGCGCTGCGTCCGGCTAACAGTTTTTCCTCCGCGTCTATATTCAAAAGACGCAGAAGTTCATCAGGATCGG, 1
TAGTTTTGCATAACAGTTAATTGATAATAAGTAAATGCAGCACGAATATATTTTCGCACAGCGTATAGCTTATGTTTATAA, 0
TTGCAGATTGCGTTACCTCAAGAGTTGACATAGTGCGCGTTTGCTTTTAGGTTAGCGACCGAAAATATAAATGATAATCAT, 1
AAAATAATTCTTTCTCACACTGTAAATACCTGGGGGCATAACAACAACGCCGGAAAGGCAGGCTCCCTGTAAATATCGATC, 0
ATGCAAATAGTAATGAGAACGACTATCAATTCGACGTCGTTTTGATATTATTATGCGCAGATTTTGTGACTTGCGTCCTGG, 1
GCCTTCCCCGTTATTGTGGCGTGTCAGCACCCTCGACGGCATTTCGATGGCTGCTCAGTGTTCACTCACGTTACGGCCCGC, 0
ACTGGTTTATTCCGAACTGATCGGACTTGTTCAGCGTACACGTGTTAGCTATCCTGCGTGCTTCAATAAAATAAGGCTTAC, 1
GACTCTGTAGCGGGAAAGCGTATTATGCACACCCCGCGCCGCTGAGAAAAAGCAAAGCGGCACTGCTCTTTAACAATTTAT, 0
TAGCTCCCACTTTCCCTTTTCTCCACTTGGCTAAATGTAAAAAAATGGTTAAGACTATGATCAGGTCAGACCACTTTATTT, 1
GTTCACTAAGCTTAGTCCCACGTAGCGAAAATATGGCAGCCGCCATACGCCGCGTTAATTCTATGCAATATGATGTCTATA, 0
GGTAACGCAATCTGCAACTCGGGGTTGCATCTGGTTGTGGTTACAATGAAAATGAGAAGCATTATTGATGGATTCGCATAA, 1
TTGGCGAAACCGAATAAAACGGTATTCAAGTATCAGAAAACCTTAGTTCAGGATCGCACTAGCTGCATGATCGAAATCTCA, 0
ACATGCTAACATATCCAAATAAGATCGATAACGATAATTAATTTCATTATCATGGAAGTTCGTATGTCTGGTTCTGTTGCC, 1
ATCCACAGGACTTTCCAGAACTCGCTAAGTGTAAACGATCCTGCCGCGAGGCGGGCACGATTTACGCCGCATATTGGAAAA, 0
CTTCCCACGGCGCGCCATTACGCTATTGCAAATGCAAATAGTTATCAATAATATTATCAATATATTTCTGCAATCAATGAA, 1
CTCCTCAGATAAGATTATTACCATTATTGAAGCTGTTAATGTCCAAAGTAGCAACTTTGCTTGCACTAGACCGACTGGTCT, 0
TTGCAACATGATTTCATCTCTTTCATTGATAATGATAACCAATATCATATGATAATTTTTATCATTTGCAAGCCAGATAAA, 1
AAGTGTGACCCGGTTCACGTAGCGATAGTTTTTACTTATCACTAACTGATTTTTCACAGTTTTAACCGTTCATAAATTACC, 0
TTTAACTTATTGATAATAAAGTTAAAAAAACAAATAAATACAAGACAATTGGGGCCAAACTGTCCATATCATAAATAAGTT, 1
TCGCGCGTTTATTCAAACTTCAATCAATGTGTGGTTTTAATAAGCGAAATCTGCTTTTTTTGCCACCGACCACGGATTTGT, 0
ACTGGAAGTTAATCCACTGCAATCTATTGTTATATTGAATCAAATCAATGAAAATAGATGTTGTCACATCAGTGATATTTT, 1
AAGATTGCAAAAGCAACAGATAGAACGGTGTTTGCTCATCAAGCGAACATAATTAATACAGACTTGTTTTGCGTGATAAAA, 0
TATTGAAAGTTGGATTTATCTGCGTGTGACATTTTCAATATTGGTGATTAAAGTTTTATTTCAAAATTAAAGGGCGTGATA, 1
ATGCAAATTATAGGCGATGTCCCACAATTGACCGCAGCCGGAAAACGGTAAAAGCACCTTTATATTGTGGGAGATAGCCCT, 0
CTCATTTGATCCATTATGCCTTATTGTGCCGTGACTAAAGCGATTCTGATACACTAGCCGCAAAAGCCACAGCAGAATCGA, 1
GTAAAGCGGCATCGTCTTATTTCCCTCAAGCGGCCTGTTTACGGTGGGTGATTGTAACGGGCATAGGTTAAATAAAACTTA, 0
CGCAAAATGGGTCGCTATTTATGCCGTTGATGGTCATTGCGGACAGGTACAATTCACGTTGTAGAAATGGCTGGGGGCGAA, 1
TTGCGCTAAAGCACATTTCTGTACCAATAAGCTTGCCATTTGACCTGTATCAGCTTTCCCGATAAGTTGGAAATCCGCTGG, 0
GACCCATTTTGCGTTTATTCCGCCGATAACGCGCGCGTAAAGGCATTTAAGCTGATGGCAGAATTTTGATACCTGCGGAGG, 1
ATGGTCTTAACACTGAATCTTTACGGCTGGGTTAGCCCCGCGCACGTAGTTCGCAGGACGCGGGTGACGTAACGGCACAAG, 0
TATTGAAAATCGCAGCCCCCCTCCGTTGTATGTGCGTGTAGTGACGAGTACAGTTGCGTCGATTTAGGAAAAATCTTAGAT, 1
GGCTCATGCACCAGGCTTAATAGACCATGAGGTAATTATCCCCGATTGTGGGAAATTCGCCTCATCCAATGCAACAACGCG, 0
CCCCTCATTTCACCCACTAATCGTCCGATTAAAAACCCTGCAGAAACGGATAATCATGCCGATAACTCATATAACGCAGGG, 1
GTAATGGAAAATTGAACGGGCGTATGTACGTCATCTGTTCGGTAAGCCCCCAAGAGCCAGATTAAGTGAAGTTAAACGAAG, 0
TTTTCTCTGCCCCTTATTCCCGCTATTAAAAAAAACAATTAAACGTAAACTTTGCGCAATTCAGACCGATAACCCCGGTAT, 1
GAGAAAAGCATAGTTGATAATGGCGGGGTTAGCTTGAGCGGAAGGATTCAGTTGCAGAATCAGATAAATACTTAAGAGGCA, 0
CGTTTTTTTGTTGCTATTTAGCGCCTTTGTCTTATTGACTTACTGGTAGGCTTTGCTACCAGAAATTATCCGGGAGACGAG, 1
TTCGCGAGCCACTACGTAGACAAGAGCTCGCAAGTGAACCCCGGCACGCACATCACTGTGCGTGGTAGTATCCACGGCGAA, 0
AGCACCGTAATCCGCGTCTTTTCCCCGCTTTGTTGCGCTCAAGACGCAGGATAATTAGCCGATAAGCAGTAGCGACACAGG, 1
GGAGTTGCGGGGATGAGCAAGGAAATGTGATCTCAACCACTTAAAGCTAGTGCAAACCACAGGATTAGCATCAAATCAATG, 0
AAGCACTGTTTTCGTTACTGTCTCTCTTGTCCGTGCAATAGCTCAATAATAGAATAAAACGATCAATATCTATTTTATCGA, 1
GACCGTTTTAATTATAATTTTGCGACTGAGTTCAAATTATTGCCCCTCAATCTATGCCGCTTTCATTATTTCAACATTGCC, 0
CTCTGCTGTTAAGGTTTGCTTAGACTTACTTGCTCCCTAAAAAGATGTTAAAATTGACAAATATCAATTACGGCTTGAGCA, 1
AGTCTCCTGTTCAGAATGAGTACGATGAACTGTTATAATATAACAATCCCTAACGGGAGAATTCCAGTGGCTTTCCTGCGT, 0
AGCCAGGCGAGATATGATCTATATCAATTTCTCATCTATAATGCTTTGTTAGTATCTCGTCGCCGACTTAATAAAGAGAGA, 1
ACCCTTGCTTAAATGAATCTGATGAACATAAGGGAAACCAGTATTCACGCTGGATCAGCGTCGTTTTAGGTGAGTTGTTAA, 0
CGGGCCTATAAGCCAGGCGAGATATGATCTATATCAATTTCTCATCTATAATGCTTTGTTAGTATCTCGTCGCCGACTTAA, 1
GCCGCTTTTTTTTTCATCAATCATCCCCATAATCCTTGTTAGATTATCAATTTTAAAAAACTAACAGTTGTCAGCCTGTCC, 0
TAAAATCAAATAGCCTACGCAATGTAGGCTTAATGATTAGTCTGAGTTATATTACGGGGCGTTTTTTTAATGCCCCGCTTT, 1
GAACAGTTATTAAGCGGGCTTTTCGTTTTCGTCTATCTCTTTAGCTACCGGTCAGACCATTTTTTTTCCAGCTCTGTGACC, 0
TTCCTCAACATCATCCTCGCACCAGTCGACGACGGTTTACGCTTTACGTATAGTGGCGACAATTTTTTTTATCGGGAAATC, 1
AGCATGGCAGGGCGGGGTGCCTGGAGTGTGACAAAGGTTACACATCGCTGTATGCAATGCTGAAAATTTCAGCACTTAGCG, 0
TCGATTGAGCCTTCCAGTCCTTCGGGACTGGAATTTTTTTGTTCGGAGAACGAAGATAAGGCAAGTCAATCAAAACAGGAG, 1
ATTGCAACCGTCGTGCCAGAAAATTAAATAAGCAGCTTAATTTTTTAATTCATTGTTTTAAAAAAGATTATATCTTTACGT, 0
CAACGCCTGGCACTGCCGGGCGTTGTTCTTTTTAACTTCAGGCGGGTTACAATAGTTTCCAGTAAGTATTCTGGAGGCTGC, 1
AGTTGGCCGAAGCCGTTCTAGGTTTGCGTTGCGTTTGAGGAGGTAAATTGACCGCTATCCTGTAGTGATGTTGCCAGAGTT, 0
ATATAAACTTGATGATTTAAGCATTTTCTTATACCCGTTCAGACGTTATTCTTATTTCAGATCATCGTCAGAATTGACTCC, 1
CATTTCGATGGCTGCTCAGTGTTCACTCACGTTACGGCCCGCATAACCCGTTGACTTCCTGAAGAAGTCGTTTCAGGGAGA, 0
AAGACGCGCTAACACGGAACAGGTGCAAAATCGGCGTATTTTGATTACACTCCTGTTAATCCATACAGCAACAGTACTGGG, 1
CCTGCTTTGAGGAAATTCTCACGCAGTATTGCCCGATTTTTGTTTAGTGTCTACTCATCTGACGGCATTTGCGTCAGCAGT, 0
AATTCAATACCGCTGTACAAAAACTTGAAGAAATTCAGGAGTGTCATTTAGTATCCGGTGATTTCGACTACCTGTTGAAAA, 1
CCAGTGGTTGTCTTACTTCGGGTATTGCATCTTCCGTGCCAACGATGAAACGCTGATATGACGGGTAATCTGGCATGATAA, 0
GGTAACCTGGTACTGTTGTCCGTTTTAGCATCGGGCAGGAAAAGCCTGTAACCTGGAGAGCCTTTCTTGAGCCAGGAATAC, 1
ATCGTTATCGATCTTATTTGGATATGTTAGCATGTGCAGCCTAAGAATAGGTATTTAAAATATTTGATGGCAAGGCATTGT, 0
CTAGCTAATAAGTGTGACCGCCGTCATATTACAGAGCGTTTTTTATTTGAAAATGAATCCATGAGTTCATTTCAGACAGGC, 1
CTGGATGCAGATTTATCTTCACCGGACGCAGACTTGTCTATGATGTCGCGTCATACTATTTTTCAACACGTTGAAATCAGG, 0
CAAAAAGTCGTACTAGTCTCAGTTTTTGTTAAAAAAGTGTGTAGGATATTGTTACTCGCTTTTAACAGGGCAACGGAACAC, 1
ACGCAATGTGTTATGCGGGGGCCGCATCGTTACCCGGCGCACTAAGTCCTGGCTGAAACGGGTGGTGCCGTCAGCGCCTTA, 0
TATAAATGCACTTTGCGTGCCGCCCGTGACTACGCGGCACGCCATTTTCGAATAACAAATACAGAGTTACAGGCTGGAAGC, 1
CCATGAAAATGCGATCCCGCCTGCTGATATTGAAACTGGCTGCGTCTCGCGCGCTCCCGTCAGATTGTGTTAACATTCGCC, 0
ACAATATTTGCCAGGGACTTGTGGTTTTCATTTAGGCGTGGCAATTCTATAATGATACGCATTATCTCAAGAGCAAATTCT, 1
TCCTGGTCATAGCACCTGCCCGTACTTCTCGCTTTTGGCGGTATCCGGTACACTGCATTTTGTCTATTACATTTATGCTGA, 0
TTTATTAACAATATTTGCCAGGGACTTGTGGTTTTCATTTAGGCGTGGCAATTCTATAATGATACGCATTATCTCAAGAGC, 1
GATGTGTGTTACCGCAACAAGGCTGAATAAGGAACGAGACAAACGCCTCAACGGCCAAGTGCCCAATCTCTATTAACGAAA, 0
TAAACGATTCCACTAATTTATTCCATGTCACACTTTTCGCATCTTTGTTATGCTATGGTTATTTCATACCATAAGCCTAAT, 1
TATTCAGCATATGTTACTTACGCGGCTTCGCCAGGATATCCAGATAATTCTGATGGTTAGCACTCTCCTTGTATCAAAGTG, 0
ATTACACTGATGTGATTTGCTTCACATCTTTTTACGTCGTACTCACCTATCTTAATTCACAATAAAAAATAACCATATTGG, 1
AAATGTGGGGGTTATCGCAAAATTCAGCCGTTTTTTGCGCGAGATCGCTCACCCTTGCTTCTCATCCTGTGGACTTACCGC, 0
TCCCACGATGAAAACACGCCACCCCTTGAACCAACGGGCGTTTTCCGTAACACTGAAAGAATGTAAGCGTTTACCCACTAA, 1
AACAATTCACTATATAACATTGCATGTAAAGCATATACACCTCATTATTTTGTCATTATTAAGTTATTAACAGCACAATCG, 0
TTTCCATTGCTGTGACTCGATTCACGAAGTCCTGTATTCAGTGCTGACAAAATAGCCGCCAGCAAGCAGTCATTTACTGCA, 1
AGCTTTCATCCTATGAAATTAATTGCTGTTAAAAGCATTGGGTACAGAAAATACCCATAGCTCCATACCCGGAGTCAGTTT, 0
TGCACCTAAATCGTGATGAAAATCACATTTTTATCGTAATTGCCCTTTAAAATTCGGGGCGCCGACCCCATGTGGTCTCAA, 1
TCAAATTGGTCAATGGTCAAAAGTTAATAAACCCATTGCTGCGTTTATATTATCGTCGTGCTATGGTACATACATTCACAA, 0
TGACTGATTCTAACAAAACATTAACACCAACTGGCAAAATTTTGTCCTAAACTTGATCTCGACGAAATGGCTGCACCTAAA, 1
CTGTCGCGTTCCCCTGCCCTATAAAAGGAGGGTATGCACCACGATGGTTCATTACCCAATAAGATTGAAAGCTCACCACTT, 0
ATCTGTTAATAAAGCTCGAATTGTGATGACGATCACACATGTTAAAACCTATAATTAATTGCTACTAAAATATTAATGAAT, 1
AGGCTTACTGATAACGGAGTGCAATCTTGCAATCCAGTATTACCCGCTCTTAAGCATCCCGTGCTATGTTATTGACACACA, 0
AAGTGCCGCCACTATAGGTATTTGCTGGTAGAAGCTCAACGGACAATTTATAATGGCTCAGATTAAAAAAACTAATAGGTT, 1
GCTACAAATGTAGCGTTGAGGTGGTTTTTCAGATCCGCATAGCATAGCCCAAACGTCCGCGTCAAAACAGCCTTTCGCGCA, 0
AATCTGAGCCATTATAAATTGTCCGTTGAGCTTCTACCAGCAAATACCTATAGTGGCGGCACTTCCTGAGCCGGAACGAAA, 1
AATTTTTCTATTGCGGCCTGCGGAGAACTCCCTATAATGCGCCTCCATCGACACGGCGGATGTGAATCACTTCACACAAAC, 0
AAGCAGACAGAACCGTTCTGATTGTTGTATGCATGTTTTTTTTATGCTTTCCTTAAGAACAACTCACCCCTTAAAGGAATA, 1
ACATTAATTTACAGAGTTTGTGGGCGTATTAGCAAAGCAAGGAACAAAGAACGTCTATTATTATAGTCAGTTAACGACCCG, 0
ATGTGATGATCAATTTTACCTTATGGTTAACAGTCTGTTTCGGTGGTAAGTTCAGGCAAAAGAGAACGATTGCGTTGGGGA, 1
CGAGGAGTATCCCCGTCTCATCTCTCTGGTTTCAGGGTTACGGTGCGTTGGCAGGATTTAACGCGTACGTCTTTTCAGAAG, 0
CTTTCCTGGGTCATTTTTTTCTTGCTTACCGTCACATTCTTGATGGTATAGTCGAAAACTGCAAAAGCACATGACATAAAC, 1
TTAACTAAATGAATTTAAATGGATAATTGTTTCGTTGTGTGAATCCCACTCTATCCATGTGGAATTATTTGCGGGTCGCGT, 0
CCAGCTCTGTGACCTTGTCTTGGTTAACTCAATGTTAAATTGATGTAACATAATCACTTACGTGATGTGCGTGTTTTGCGA, 1
GCAGCGACAAATATTGATAGCCTGAATCAGTATTGATCTGCTGGCAAGAACAGACTACTGTATATAAAAACAGTATAACTT, 0
GGTCTGACCGGTAGCTAAAGAGATAGACGAAAACGAAAAGCCCGCTTAATAACTGTTCACAGAAGCAGCGCGCAAAAATCA, 1
ATCTATTAGCCAATTTATATTAACGGCTGTTATTTATAAGTGCTCTATAATTTGAAGGTTCAATTTAAACCGGCTAAAAAT, 0
CTGGGGAGTGGCACGCCATTCCCCCATTCGCTGGAGAGGATAACCCAGTGATTACGGCTGTCTGGCAGGGACCTGCACACG, 1
TACAAAGTAGTTTACTAAAGCAGTTCTCATTATCAGGCATTATCCCCTTCTTTTGAGTCTCTCTCCTGAACACTAAGTAGT, 0
GCATAAAAAGGGTTATCCAAAGGTCATTGCACCAACATGGTGCTTAATGTTTCCATTGAAGCACTATATTGGTGCAACATT, 1
TTCAAGCCCGTGAACGAAACGGCTCCGCTTTCAGAGGATTCCTGTATGACGTTTTAACCACCATTCAGCCCGCTGTCGCTT, 0
CACGAGCTGGATGCAAACGATTTCAAGGAATGAATTGGCGTTATGTGTTACGTTTAGCAGATCAAAAGACAGGCGACCTTT, 1
TTTCTCCACAAAACAGAGAAGAGCACCTGTGGCCACAGCTATCAGGATGGGTCGGGTTATTAACCCGTCATCCGGGGATAC, 0
TCACCCACGCGGCGAGAATGGCGGGGCGCAACCGGACAGAATTTTATAAACTGCTTTCCCGACACGAGCTGGATGCAAACG, 1
GCAGTGCATGATGTTAATCATAAATGTCGGTGTCATCATGCGCTACGCTCTATGGCTCCCTGACGTTTTTTTAGCCACGTA, 0
TTTTCTCCGTCAATTCTCTGATGCTTCGCGCTTTTTATCCGTAAAAAGCTATAATGCACTAAAATGGTGCAACCTGTTCAG, 1
TTGAATTAGCCGTTTAATTACCCACCATCTTCTTCCTGATTAACAAGAAAGAAATTCACAAGCTTATATTTTGTGACCTGG, 0
TTACCCGACGTTGTAATCCAACATTGCGAGCGGCGTAAAGCCGCCGCTATACTAAAACAACATTTTGAATCTGTTAGCCAT, 1
TTCCTGACGCTCCGTGTCGTTTTTCCGGCGTACCGCAACACTTTTGTTGTGCGTAAGGTGTGTAAAGGCAAACGTTTACCT, 0
AATGTTCAAAATGACGCATGAAATCACGTTTCACTTTCGAATTATGAGCGAATATGCGCGAAATCAAACAATTCATGTTTT, 1
TTGAAACTGGCTGCGTCTCGCGCGCTCCCGTCAGATTGTGTTAACATTCGCCGCTCAGTTAACCACCCGTAAAAACAACCA, 0
TCACTCTAAAATGTTTTTTCAATGTTACCTAAAGCGCGATTCTTTGCTAATATGTTCGATAACGAACATTTATGAGCTTTA, 1
CTGGAGAATTAATAAATCCTCGCTACAATAGACTGAATTTCCCCTGCTTCTTCTTTTTGCTGCCCATTCAGGCGGCTTTTT, 0
GGCACACACATTTTAAGTTCGATATTTCTCGTTTTTGCTCGTTAACGATAAGTTTACAGCATGCCTACAAGCATCGTGGAG, 1
TTAAATTTTGACTAATCTTGGGATTCGTTGAGAAAGGTGATTATCACCATGCGAATTAACGAAGTTTTTACGGAGGGAAAC, 0
ATTTAATAATGTGTGCGGCAATTCACATTTAATTTATGAATGTTTTCTTAACATCGCGGCAACTCAAGAAACGGCAGGTTC, 1
CTGTTTCAGAGCGTTACCTTGCCCTTAAACATTAGCAATGTCGATTTATCAGAGGGCCGACAGGCTCCCACAGGAGAAAAC, 0
AATCATTCAACAAAGTTGTTACAAACATTACCAGGAAAAGCATATAATGCGTAAAAGTTATGAAGTCGGTATTTCACCTAA, 1
GTGAGGGAAAATGGGAGATGGGGCACGGATAAGCGGGAAAATATAGAAGGTCTGAATCAAACTCTACAGATTGCTCATCGT, 0
ACATTTCTGTACCAATAAGCTTGCCATTTGACCTGTATCAGCTTTCCCGATAAGTTGGAAATCCGCTGGAAGCTTTCTGGA, 1
TCCACGATGCTTGTAGGCATGCTGTAAACTTATCGTTAACGAGCAAAAACGAGAAATATCGAACTTAAAATGTGTGTGCCT, 0
AATAGGCTGATTCAAGGCATTTACGGGAGAAAAAATCGGCTCAAACATGAAGAAATGAAATGACTGAGTCAGCCGAGAAGA, 1
GAATTTTAGCAACGCCAGTCACAGGGATAATTTATGCGCTGCGTCACAAAAACTGCTACACTCCGCTCCCTCATGACATTG, 0
CAAGATGATCGCAAAACAGACCGTGTTGCGCAATTTGTCAACGAAAACAATAATGCGTAAGGTAGAAACCCGAACTACATT, 1
CTAAGATATTATGCGGCTTTTAGAATAGTGTGCAGCAATTGTATTGCTAAAACAAATGTATTGCTGCATTTGGTTACCGTC, 0
TCGCAAAACAGACCGTGTTGCGCAATTTGTCAACGAAAACAATAATGCGTAAGGTAGAAACCCGAACTACATTGAGGAATC, 1
TCATTTGCAAGTCTAAAGCATAAATCTTTGTCACAAAGGTGGAGGCAATGTCAGTGGTGTGTGACAATAAGAGTATCGGCA, 0
GCGTAAGGTAGAAACCCGAACTACATTGAGGAATCAGGCGGGAGTGATAGAATATCGCCCACTTAATTTTTCCAGGATTTG, 1
CCCTTTTGATCTGCCCTCATTGCAACAAAGTATTCCAGACAAATCTTAAAGCTGTAGCCTGATTGATTTTATTAGTAACAA, 0
CGTTTGCGTAAATTCCTTTGTCAAGACCTGTTATCGCACAATGATTCGGTTATACTGTTCGCCGTTGTCCAACAGGACCGC, 1
GGGGCCGCATCGTTACCCGGCGCACTAAGTCCTGGCTGAAACGGGTGGTGCCGTCAGCGCCTTAACCCCGCGTGAGCACAC, 0
AAGCCCTGCTTTTTCCCGTTTCGTACTGTATATCTTCCATCCAGCGGGTATACTGATCCCTTCCTTTAAATCCACACGTAT, 1
GCTGACAAGTACCGGTTGGGTCATTACGATAACCACATCTATTGCGCCTGTGACAGGTGTGACCTTAAGTTGGGAGAATAC, 0
CAAAAAAAACTTTTTTGGGGGGTTGCAGAGGGAAAGATTTCTCGTATAATGCGCCTCCCGTAACGACGCAGAAATGCGAAA, 1
ATCACAAAGATTCAACAAACCATCAAAACAAAAATGTGACACTACTCACATTTAAATGCCATTTTTAGCGAAAATCGCCGC, 0
AAGCATATAAGCATGGATAAGCTATTTATACTTTAATAAGTACTTTGTATACTTATTTGCGAACATTCCAGGCCGCGAGCA, 1
GAATTGGCCCTACCAATTCTTCGCTTATCTGACCTCTGGTTCACAATTTCCCAATTAAAACTCACATCAATGTTGCCAATA, 0
CTTATACACTTAAGGCATGGATGGATATTGCTTCTGATATTGTCCGGCTGGACAATGTTACCGATAACAGTTACCCGTAAC, 1
GGACAGCCCTCGATGTTGACGTTGCAAAAATTGCAATGTGACGTTGTGAATATATCAATTTCCGCAATAAATTTCCTGTCA, 0
TGATCAGAGGATGTGACATTCATCGCAACAATGGTTGACCAATTTACATAACATATCGCCCAAAATAACAACGGTTCAACC, 1
ATTGCCAGAATCTAACGGCTTTCGGCAATTACTCCAAAAGGGGGCGCTCTCTTTTATTGATCTTACGCATCCTGTATGATG, 0
AAACAAGCACTGTTTTCCCCGGGAAGGTTCTGATGTGTCCGTGTTAAACTAAGAGAATCTATCTCTTTTGTACCTTCAGGA, 1
GTTACAGTTAGAAATTGTAGGAGAGATCTCGTTTTTCGCGACAATCTGGCGTTTTTCTTGCTAATTCCAGGATTAATCCGT, 0
GCTTCCGGGGTTTTGCCGCGTCGTTAGCACAATGCGATGCAATTGATTTAGTGTATATCTAATAATTGTAAACAAGCACTG, 1
CAGATTGCCGAAAAAGGCCGCAATTATACACAAAATCCCTGAGTTTGTCGGGGGTACTGCTGATTTTAGACGACGATCGTT, 0
TTTAAATTTACCCCGCTCTGGTGATTCTCAAACGCCAGATGTTACCCGTATCATTCACATGGGTACCAAACATACTCCTGA, 1
TTGCGGGGATGAGCAAGGAAATGTGATCTCAACCACTTAAAGCTAGTGCAAACCACAGGATTAGCATCAAATCAATGCAAT, 0
CTAACCAAATGGCTTTATCAGGTGCCTGTTGCAGCACGGCTTCGGCCATATCAGCAAGTGACAGCGCACCAAATCCCCGGC, 1
ATGCTCCTCGTGGTTATGTCCTGACTAGTCTTTACACTCTTTACAGGAACCATTGTCGTACATGATGGCCCAACCAATTGA, 0
TAAAAAGACGCGGACTCATGTGAAATACTGGTTTTTAGTGCGCCAGATCTCTATAATCTCGCGCAACCTATTTTCCCCTCG, 1
GTTAATTTCTGTATGATTTCGCGCCTTCGTACGAAATGATCGTATTGAAGCTATACTTTTAACATCGCGTGGTGTCTGGCG, 0
ACATATTACTAATATAAATAAATTTTGCTTGATTCATGCAAGCGGCATTAATACTATTTATACTAACGTCAATATACAACC, 1
CTGTATGTTAAATAAAAGTAATATTTGAATCTGTATTGTGAACTGCCAGAAGGTGGATGATGAAGCCTCTGAAAGATGAGG, 0
ATTACTAATATAAATAAATTTTGCTTGATTCATGCAAGCGGCATTAATACTATTTATACTAACGTCAATATACAACCCACC, 1
GGGACCAGAAGCAAAAAAATACCGACCCGGGTACAAGTCCCAGGTCAGCTACAATTCACATTTTGATAGTCATTTTACCCT, 0
AGCAAGCATTTTTTGCAAAAAGGGGTAGATGCAATCGGTTACGCTCTGTATAATGCCGCGGCAATATTTATTAACCACTCT, 1
AGTCGTGGCATCTCGAATGCCTGAAACGGGCAACGCCGTCAATGAAATGGATGTTAAGGCATCCAGACGTCTAAATCAATC, 0
GGATGTGAATAAAGCGTATAGGTTTACCTCAAACTGCGCGGCTGTGTTATAATTTGCGACCTTTGAATCCGGGATACAGTA, 1
AATTAACTTATACAATTCAGTTGCTTCAGTAGTAATGATGCTGATACGGCTGTTTTTTAAGCATAGACGGTCATTTGAGCA, 0
ATTACTCCAAAAGGGGGCGCTCTCTTTTATTGATCTTACGCATCCTGTATGATGCAAGCAGACTAACCCTATCAACGTTGG, 1
GACAGGTCAGGTAGCCAGAACACCCATCAGGCGCGTCCTCATCGGCTACGATGTAAAAATGGGTCTGGAAATGAACTTTTC, 0
CCACAGCGATTGCTGAAGGCGTGATCAGTTATTTCCACTGGTTCGACAACCAGAAAGCACATTCGAAAAAGCGATAAGTTA, 1
AAGAAAACGTTTGCGTAGGGATTTCCTTCCCGCGCATCAATAAAAATGGCGCTGAAAAAATATTCAACGCCATCGACTTTT, 0
TGATTTGACCTCTCACAGCAATTAGTTCTTCTTCCTCACTTTTCCGCTACAATTATCAACAAGTTGAATCGATAAGAGGCG, 1
TTTGTCTTCCATACCCACTATCAGGTATCCTTTAGCAGCCTGAAGGCCTAAGTAGTACATATTCATTGAGTCGTCAAATTC, 0
TCTGCTGATAACCCTTCCGGTTATATGTTATCTGGTGTGGTTATTCGTTAAACTACAGCGGTTGTCGCGGCGACAAAAGTG, 1
TTGTTCGGCGGAGTAAGAACCCGGATAACAATGATGATGATCATCAGTTATTTTGACGATCTGCCTGAAGGTGAAGATTTA, 0
GAGTTCGCCAGATACCATTTTGATGCGTGACGAATGCTTTGCCATCCAGTACCATAGCGCCCTTTCCATTCCTGGACCTGA, 1
GACGCGGCATATAGCCCTATTTACACCGATGATTTCGCAGCACGTGAGGTTAAAACTTCCTGATTCATGTCACATTTTATG, 0
GCCAGTCTGCCGTCTTCTATAACGGTGAAGTGTGCCTCGGTGGCGGTATTATTGAGCAGCGTCTGCCGCTGCCGGTCTGAT, 1
TCGACGAAATGGCTGCACCTAAATCGTGATGAAAATCACATTTTTATCGTAATTGCCCTTTAAAATTCGGGGCGCCGACCC, 0
GATCCACAAAGGCTTTCCCGGGCACTGGAAGTTTTTTTCATTTCGGGTAAAACTTTAACGGAACTGACGCAAACGTCAGGA, 1
ACATTGCCCGGATAGTCTATAGTCACTAAGCATTAAAATTTGCGCCTCATAATAGTTGGGCCGATTGTGGCACCGCACAGG, 0
GCGTGACGAAGTATTACAGGTTGTTGGTGCTATCGCAGGCTGAATGTGTACAATTGAGACGTATCGTGCGCAATTTTTTCA, 1
AAGTCCCAGGTCAGCTACAATTCACATTTTGATAGTCATTTTACCCTGAAGTTCCCGAAGGGTCATCGTTTACTTTATAGG, 0
GTAGAGCGGATAAGATGTGTTTCCAGATTGACTTATCCTCACTAAAGGATAAAACTTATAATATCCCCTTAAGCGGATAAA, 1
CCGCGCAGTTTGAGGTAAACCTATACGCTTTATTCACATCCAATGCCTGATATACTCGTTTGTCTTGCCAATTACGGAGTA, 0
GGCGCGCTTTAAAGCCTCCAGTGCGGTGTTTAAATCTTTGTGGGATCAGGGCATTATCTTACGTGATCAGAATAAACAACC, 1
TTTGCCAGGCTCGATGTTGACCTTCCTCATCCTGCGGGGGATTAGGCAGGGAGGAGTTGCGGGGATGAGCAAGGAAATGTG, 0
ATACGTCTAACGGGGCGGGATATTTTGCCTTGATGGTCAATTTTATGGCACGATAAGTGTAACAAACCTGTAAATATTCCC, 1
ATACAGGGGGCAAATCAAAAAAAGTCTATATTTCACTTTGCCCGCGCCGCGAAAGTCACTGATAATGCGCCGCGTTCATGT, 0
AGCAGGTTGAAAAATAATAACGTGATGGGAAGCGCCTCGCTTCCCGTGTATGATTGAACCCGCATGGCTCCCGAAACATTG, 1
CATTTAATCCATTTTGTAGATGATTGAGTATTCGCGGTAGTTATGATTAGATTGTTTTCGCAACAAAAACATTATGGATTA, 0
TTTGAATTCCTTACATTCCTGGCTATTGCACAACTGAATTTAAGGCTCTATTATTACCTCAACAAACCACCCCAATATAAG, 1
CTACGCTTATAGCGTTACCTCACCCCCAAACTTTCATTAGTGATATTAAAGGTAAGGCCATATCTAATTGATTTAATTAAA, 0
ACAATTCGAGCTTTATTAACAGATTCCGCGAATGAATAGTTTTACTGGTATACTGCGTGTCTTGCGCTTTGTTGCGGTGCC, 1
TTGCCATGATGCCAGGAAATTTGGCATTTTAACAGTCCCTGTCCGTGCAATTTTGTTCAAGTGACGAGTTTGCGAGCAAAA, 0
CTGCATTCCAGGGGAGCTGATTCAGATAATCCCCAATGACCTTTCATCCTCTATTCTTAAAATAGTCCTGAGTCAGAAACT, 1
CGCCACAGTGCGACGTAATGATGATGTTATTTTCAGCAAGGGATCGCTATAACTCATCAGGCCAACACCCACGATCAACAG, 0
TCGGGCTTGCCCTTATTAAGGGGTGTTGTAAGGGGATGGCTGGCCTGATATAACTGCTGCGCGTTCGTACCTTGAAGGATT, 1
CAGCTCCGACCGCCAGACATCAGTAAAAGCAGAAACGCTCTGATTTTACTGTTGTCCTGCAGTGAGCGTGCGTTAACTTCA, 0
CAGGGCTGGCAGGCTAATTCGGGCTTGCCAGCCTTTTTTTGTCTCGCTAAGTTAGATGGCGGATCGGGCTTGCCCTTATTA, 1
GTTCCCCTGCCCTATAAAAGGAGGGTATGCACCACGATGGTTCATTACCCAATAAGATTGAAAGCTCACCACTTTGTTGAA, 0
ATTAATTACACTAATGCTTCTTCCCTTCGTTTTAGCGCCCCGCCGCAGTATCATGATATCGATAACCATAATAAATGTGTG, 1
CTCCGATAGTGAGGAAGCGGGCATACTAGCAAATCAGATTTATCTCGCAATTTATTGCGCTTCATCGGCTTTGCTTTTCCA, 0
AATGTATTGGTTGCCGTACCTGTGAAGTAGCGTGCGTGGTTTCTCATCAGGAAAATCAGGACTGTGCATCGCTGACCCCGG, 1
CCTAACCTCGCCTCCCTACTGGTTATAATGCAATGCAGTCTATCAGACTCATCAGGGTGCCATTTTGTGCATATGCGGACT, 0
TAAAAACTGGCATGATTTGTGAATGTATCGGCGCATTAACTGTCATTGCTGGAGAATTTGATGAACCGTTTCATCATTGCT, 1
GTCCAAATATTTAAGGCCCATAACATCTCATCTTAGCTTTCTGTACCTTTCCGGGCAATGACCACGGTCACAGCAACTGAC, 0
GCATTATAGCCTAATAACGCGCATCTTTCATGACGGCAAACAATAGGGTAGTATTGACAAGCCAATTACAAATCATTAACA, 1
CAATAAAACGACATATCCAGAAAAATATACACTAAGTGAATGATATCTTCCGATTTATCTTAATCGTTTATGGATAACGGC, 0
TCTAAAAGAAGTTTTTTGCATGGTATTTTCAGAGATTATGAATTGCCGCATTATAGCCTAATAACGCGCATCTTTCATGAC, 1
TGTGACGATACATTCTGGAATGGCAGTATTCTCGGCTATTGGCTGAAGTATACCCATACCCGGAAAGAGTTACTCCTTATT, 0
TCTTATCAGTAGAAATAAAAAAACGTGAAATTATTATGCCGCCAGGCGTAGTATCGCAGCAGGTAAGATGATTCAGGAGAT, 1
AGATGAGCTAAAGTGAACCATATCTCAATTCACCTTCATTTTTAGATGTAAATCACTCCATTGATGCAATTTACCTCATGT, 0
GTAGGTGATGATTTCCGCTTTGGCGCTGGTCGTGAAGGCGATTTCTTGTTATTACAGAAAGCTGGCATGGAATACGGCTTC, 1
TACACGGTGATATTAAAGGGTAGGAAACACTCTAAAGTATCAAAAAACGCTCATTTAAAATTATTTGCATGCAATTTAAAA, 0
ATAAAAATCGGCCAAAAAATATCTTGTACTATTTACAAAACCTATGGTAACTCTTTAGGCATTCCTTCGAACAAGATGCAA, 1
TTACGACCCCATTTAGTAGTCAACCGCAGTGAGTGAGTCTGCAAAAAAATGAAATTGGGCAGTTGAAACCAGACGTTTCGC, 0
TTCATTAATACGACACGTTTCATTAAGATTTTCCTCAGGTAACCACCTATAGTCATTGTCGTTAATAAAAATGACAGGCGA, 1
GCATCTGGAAGCAGTGTTTTGCATGACGCGCAGTTATAGAAAGGACGCTGTCTGACCCGCAAGCAGACCGGAGGAAGGAAA, 0
TTTGTTGCGATTTAGCGCGCAAATCTTTACTTATTTACAGAACTTCGGCATTATCTTGCCGGTTCAAATTACGGTAGTGAT, 1
GAAGGTTGTAAGGTAAAACTTATCGATTTGATAATGGAAACGCATTAGCCGAATCGGCAAAAATTGGTTACCTTACATCTC, 0
GCGGGCATTCGTGTTAAAGCAGACTTGAGAAATGAGAAGATTGGCTTTAAAATCCGCGAGCACACTTTGCGTCGCGTCCCA, 1
TAAAGCATCCGTATCGCAGGACGCAAACGCATATGCAACGTGGTGGCAGACGAGCAAACCAGTAGCGCTCGAAGGAGAGGT, 0
GCTGGTAATCAAACAAAAAATATTTGCGCAAAGTATTTCCTTTGTCATAAAAATAATACTTCCAGACACTATGAAGTTGTG, 1
GTTTCAGAGCGTTACCTTGCCCTTAAACATTAGCAATGTCGATTTATCAGAGGGCCGACAGGCTCCCACAGGAGAAAACCG, 0
AGATCAGAAAACCATTATCTTTCGTTTTATTTTTATCTCACCATGACGCAGTATCAACTGAAACAAAACGAAAGATTAATA, 1
TCTTTTCCTTGAAACTTTCTCACCTTCAACATGCAGGCTCGACATTGGCAAATTTTCTGGTTATCTTCAGCTATCTGGATG, 0
AATATCAGCCCGTCGGCGGAACTGTTTTATGAAGACCTTGATGAAGCTGATAACATTGAGGTAATCCGCAAATTGCTGGAT, 1
GATAACTAACGGCTATGGAGTTAAGTATGTAAAATAGCCCGCAGAAAAATATTCACCTTATCAATAATTCGTTACGGAGAA, 0
GCTCACTCATTAGGCACCCCAGGCTTTACACTTTATGCTTCCGGCTCGTATGTTGTGTGGAATTGTGAGCGGATAACAATT, 1
GGGAAGTGTAGAGCATGGCAGGGCGGGGTGCCTGGAGTGTGACAAAGGTTACACATCGCTGTATGCAATGCTGAAAATTTC, 0
CGGGACGTTTTTATTGCGTCAGGGTTGACATCCGTTTTTGTATCCAGTAACTCTAAAAGCATATCGCATTCATCTGGAGCT, 1
GCGAAACGGCGATAAGCGAGAGAATGTAAGGAGATGGCGTGCATCGGGCAAACTCCGTACAGAGAGGAGAAAATTCGCGCA, 0
CACCTCTGTCGATAATTAACTATTGACGAAAAGCTGAAAACCACTAGAATGCGCCTCCGTGGTAGCAATTCTTTTTAAGAA, 1
ACGCCTCGTTACCACTTTATATCGGGCCTGAAATCAGACTCTACGCCAGTTTGCTATAAAGGTGTTGCCCGAACTCATAAA, 0
GGCGCTGCTGGCAACGTTATTCTTCATCATCAGTCTGGTGCTGGGTAACATCAATAGCAACAAAACCAATAAAGGTAGCGA, 1
TTATCCTTTTATTAATGATTACCTGACTATAGCGGTAAGGTCGCTGCGGTTTAAAAAACGAAACGCTATCGATAAGAATAA, 0
CTCTGGTTTATTGTGCAGTTTATGGTTCCAAAATCGCCTTTTGCTGTATATACTCACAGCATAACTGTATATACACCCAGG, 1
GAGATTTAATCCCTTGCTTTTGTAAAACAAATGACAACAACGGTTCAGTGATAATTATCACATTTCAATTGCACATTAATG, 0
ATTGTTAATAAACTGTCAAAATAGCTATTCCAATATCATAAAAATCGGGTATGTTTTAGCAGAGTATGCTGCTAAAGCACG, 1
GACCCGGTTCACGTAGCGATAGTTTTTACTTATCACTAACTGATTTTTCACAGTTTTAACCGTTCATAAATTACCCTGACA, 0
GTGAATTATTCCGCCCTTTGTGCCGTTATTTTATGCTGACAAAGGCACTTTTTTCTGTTTATCTATCAATAAATTCAGAAT, 1
ACCACCGCCGGTTAAGCGACGCAATAAAAGATGGCGGTCATTTTACAGAAGGCAGCGTAACGAGAATGATTTAACGCATAA, 0
CCTTATACTGAGACTGAGCGTCGATTCACCTGCAAACGGCGCATTTTTAGAATAATCCTGACCTTGTGCGGAAGAGAAAAC, 1
TTTACTGGTTGCGGCCCCGCTTGACAAAAAACTGCGTATCAAATGCAGATAACGTAATAATTGCCTGAGTGGACTATTAGA, 0
GCTGATTAAGAATTGACTGGAATTTGGGTTTCGAGGCTCTTTGTGCTAAACTGGCCCGCCGAATGTATAGTACACTTCGGT, 1
ACAGTTATTAAGCGGGCTTTTCGTTTTCGTCTATCTCTTTAGCTACCGGTCAGACCATTTTTTTTCCAGCTCTGTGACCTT, 0
TGGGCGATGAATTACGATTTGTCCTGTTGACCTCCGGCGCTACCGTTGCAGACTATAACGACGCACCTGCTGATGCTCAGC, 1
ACAAAATTCACTTTAAAAAGGGCGGACATCAGCCGAACTTCAAGAAAAAAACTGATGCCGCCAGGACTACACACAGCAATG, 0
ATGAAAAATCCGCATGACCCCATCGTTGACAACCGCCCCGCTCACCCTTTATTTATAAATGTACTACCTGCGCTAGCGCAG, 1
AAAATGCCGCTCATTTATGAGTAAACCTTTCACTATTATTACGTTTTTTCAAGCTGGGACGCGCACGACACAGAGAATTAA, 0
CCGTTAGCGTAATGTTGAGTGTAAACCCTTAGCGCAGTGAAGCATTTATTAGCTGAACTACTGACCGCCAGGAGTGGATGA, 1
TGTGATCCTGCGCGTGTTAATCCGCTTATGTAAACAATCTTTGGTTTGTGAAATCCGTCGAAACAATTCTTATGGTCAGGC, 0
GTGTCTTATAACCGTGTATTTCTGCCGGAAGGATTGCCAATCGTCTGCTACAATCGCGCCTCATTTTTAAGATGGATAGCA, 1
CACGCAAAGCTGACCGCACAAAAGGGGAGTGCTTTTCTGTGCTTAGCGGTTAGAATAGTCTCATGACTATATCTGGAGTTG, 0
GTGATCTACATCGAAATTTTTGTTGCGCTCAAGTCTGAAATCAGTAATATATGCCGCCGTTGCCACGGGATATCAAACAAA, 1
GATACCCCTCCAAGCCCGAAGACCTGCCGGCCAACGTCGCATCTGGTTCTCATCATCGCGTAATATTGATGAAACCTGCGG, 0
GATGGTTATTTATTAGTGATATCAACTTGAGGTAAGCGTTAGTTTCGATAAGATAAACTGAGTTACTAATAGTCGAGGCAG, 1
AACGAAACGGCTCCGCTTTCAGAGGATTCCTGTATGACGTTTTAACCACCATTCAGCCCGCTGTCGCTTGTCGTTTCAGTA, 0
CGGTGGGGCGTAGGGGCAAGGAGGATGGAAAGAGGTTGCCGTATAAAGAAACTAGAGTCCGTTTAGGTGTTTTCACGAGCA, 1
GGTTTCATAAGGTTATTGGCAATATAACGTTCAATTCTTACTTGCATTTTATATTGGTCAGGAACTTTGCCCTGAAGTGTT, 0
CCATAAAAAAGCCAGGGGGTGGAGGATTTAAGCCATCTCCTGATGACGCATAGTCAGCCCATCATGAATGTTGCTGTCGAT, 1
CGCAGTTTGAGGTAAACCTATACGCTTTATTCACATCCAATGCCTGATATACTCGTTTGTCTTGCCAATTACGGAGTAGAA, 0
TCCCTGCCTAATCCCCCGCAGGATGAGGAAGGTCAACATCGAGCCTGGCAAACTAGCGATAACGTTGTGTTGAAAATCTAA, 1
CAATACATAACATTTAGTTAACCATTCATTGTCATTATCCCTACACAACACAATTGGCAGTGCCACTTTTACACAACGTGT, 0
CCTGTGGACTTACCGCTCAGGGATGAGTTTTGTTTGGCTTATCGCTGGCAAACTGTCTGAAATCGCAGCAATAAGGACTCA, 1
TCTACATATCACAACGTGCGTGGAGGCCATCAAACCACGTCAAATAATCAATTATGACGCAGGTATCGTATTAATTGATCT, 0
CAGACACATAAAAAAACGTCATCGCTTGCATTAGAAAGGTTTCTGGCCGACCTTATAACCATTAATTACGAAGCGCAAAAA, 1
ACATGGACGAAAGCTACTCTTACATGTGCAGACTATAGAGAAATAAAACCTGATTGAGTGAAAGGGTATCGGGTCAAAGAA, 0
CGACTTTTTGCGGCTCCAGGTTACTTCCCGTAGGATTCTTGCTTTAATAGTGGGATTAATTTCCACATTAAAACAGGGATT, 1
TCTTTATGACCTCTCTGGGATAAATTATCCCCAACTTAATCCATCAGGAAGTAACGCAATTATCAGGCGTTATTAGCCCCT, 0
GAAAGTTAAATTACGGATCTTCATCACATAAAATAATTTTTTCGATATCTAAAATAAATCGCGAAACGCAGGGGTTTTTGG, 1
GTGAGTTAAGGTTGAAAGAGCAGGTTTAACTCGACCATACTCTATACTCGCAGTGTGGCGCGGCGTAGCATGGCGCAACGC, 0
CTACACATTCTTGAGATGTGGTCATTGTAAACGGCAATTTTGTGGATTAAGGTCGCGGCAGCGGAGCAACATATCTTAGTT, 1
TTTGTTGAAATTGACAGCAAACAAACAAAAAAATGCATTTCACCCTTTGACATCACCATGCACTGCCATTAATATGCGCCC, 0
TGCTGAACGATACCGGGATTCTGTTGTCGGAATGGCTGGTTATCCATTAAAATAGATCGGATCGATATAAGCACACAAAGG, 1
ATGCCAGCTTTAAGCATTTTTTGTGCCAACTTTTAATTTATTGTTATTAAAGAGATTTTTAAGCTAAAGATGAATTTCGTC, 0
TGGGAATGCTCAACCTGGAAGCCGGAGGTTTTCTGCAGATTCGCCTGCCATGATGAAGTTATTCAAGCAAGCCAGGAGATC, 1
ATAAACATCCCGATGCGGCGTGTAAACCCCTAATTTGTTTGTTTGCCTGAAAAACAGCCAAAAGTGCATTGATAGCGTGAA, 0
CATCTGGATGCGTTGGTGGCAGATGAAGATCTGAGCCGTTTTATCCTATAATCGCGTTCAATCATTTTCATCATTGTTTGA, 1
TTTCGTGAGTTAGATCAATAAACGTAGTTAAAAAAATTACTCTCAAAGTGGTAAATCTCGCTGCAGGCCGCGCCAGTACTG, 0
CTGGCGGCGGAACTGGCTGCCGACTGCCATGTCATTCCTCGCGCCGGACATAACGCGCATCGGGAAAATCCCGCTGGCGTA, 1
TACGGCCTGGTTCGCCCGCTCACCATCGAAACGCGAGATTAAACTCCTGACAAAACACGCCCCAGAAACGTACTTCTGTTG, 0
GTGAGCGGCGAATACTAATAACCATTTTCTCTCCTTTTAGTCATTCTTATATTCTAACGTAGTCTTTTCCTTGAAACTTTC, 1
GGTAAGGTGATGTGCACAGCAAAGCGATGTTAGTGGTATACTTCCGCGCCTGGATGCAGCCGCAGGTGTGGGCTGCTGTAT, 0
TTTCCTCACCATCATTGGTCATTTTTCGGTTGACGCCCTTCGGCTTTTCCTTCATCTTTACATCTGGACGTCTAAACGGAT, 1
ATTATCAACATGACACGTTGATACTTTCATCTTTTACTTATTCAAAGCCATATTTTCAATCCCCAAAAAAACCGAACCAAA, 0
ATCACGCCGACAGGTGCATTACACGATGTCACGGTAACGCCTGTACGGTAAACTATGCGGGTTTACGGTCAGTACCCACAT, 1
ATATAATCATCCTGCTTTTCATCACAAAAACCGCAGATAATCCTTCCTTTCCCCGGCAGCTGGCGTTATGGTCAGATGGTT, 0
GATTCAAAAAAAAGTGGAAATAGGGTGAAGAATTGACCTAAAATAGCCATCCAGATGTTAATCCATCCATACCGATTAACA, 1
AAGAAAGTGAACCGGCATTTTCAGTGGCTAGTATAGCGTAAGGTACTGTAAAGCCGCCAGAGGGTTAAAATTCAGACAGCT, 0
AAAGTGCTCTTCGCATAAACCTGATTGATTTAGACGTCTGGATGCCTTAACATCCATTTCATTGACGGCGTTGCCCGTTTC, 1
CGGCAGAATTTGTCAGGGGTTATGAACGAAATTCATAAATCTGTTTGAGTGTTGCGATGGGTAGTGCAAGTTCGATATCTC, 0
CATTCACATGATTAGCAATAAACGTTGACAAAATGTGGCGTGGATCACTATAATGCCTGCAGATTTTACGTCCCGTCTCGG, 1
AATCCTGAAGGGGATTAATACAACTGACGAAAAAATGACAAATCCTTTTGCTGGTTAACCTGTGTACTGTCCTACACTTAA, 0
ATCGCCCCAGCCGGGGCGATTCAATTTGCTAAACCATGTCGATTACGGATAATGAACAGCATTGCTTATCAGAGATATGCC, 1
GGTGTCGGGTGCCCCCGGTGCCTGGCGAAGGTTGCACACCAGGCGGGTGGGTATCCACAGAAGGTCGATTGTCAGCCTCAA, 0
TGTCGATTACGGATAATGAACAGCATTGCTTATCAGAGATATGCCCCCATATGTTGAGGCATATCCTAACGAGAATCTGAC, 1
CAGCTCCAGATGAATGCGATATGCTTTTAGAGTTACTGGATACAAAAACGGATGTCAACCCTGACGCAATAAAAACGTCCC, 0
CAGCAATGGGTAAAGTCTGGTTTATCGTTGGTTTAGTTGTCAGCAGGTATTATATCGCCATAGATGCTACGAATATTATTG, 1
AAAAATGATCTAAAACAAAATTCACCCGAATCCATGAGTGCGCCACCTCCAAATTTTGCCAGCTGGATCGCGTTTCTTAGA, 0
ATCTTTGATGGTCAGCCGATTTTGCATCCTGTTGTCCTGTAACGTGTTGTTTAATTATTTGAGCCTAACGTTACCCGTGCA, 1
ATAGATTCGTCATTTGCTCCTTTAATCAGCTGTCGCGTTCCCCTGCCCTATAAAAGGAGGGTATGCACCACGATGGTTCAT, 0
CCTGGTGCACATTCGGGCATGTTTTGATTGTAGCCGAAAACACCCTTCCTATACTGAGCGCACAATAAAAAATCATTTACA, 1
TCAAAAAGATAAAAAATTGGCACGCAAATTGTATTAACAGTTCAGCAGGACAATCCTGAACGCAGAAATCAAGAGGACAAC, 0
AAAATGTCGTTGCGCGCACAGTACAGCGCAACTTATTTTGTTAAAAACATGTAAATGATTTTTTATTGTGCGCTCAGTATA, 1
CGACACATCATCAGTATTTTGCCGCAGTATAACATGAAGGCGTCTTTGTTGTTATGCAACGGTTGGAGCAGCGTTCACCTG, 0
TTTACCCTTACGCCAACAAAATTTACAAATCTTGATTCCTGAACTGATAGGCTACCTGGCGAAGCAGTCCGTATTCGAACC, 1
CGGCACCCGATTTTCTTCCCCGCACCATGATGCAAGCTGCATCCAGGTAGCCGCAGAGGCCGCTTGCATGATGATGTTTAA, 0
AAGTATTTGACAGCACTGAATGTCAAAACAAAACCTTCACTCGCAACTAGAATAACTCCCGCTATCATCATTAACTTTATT, 1
CTACCTAAATTGCCAACTAAATCGAAACAGGAAGTACAAAAGTCCCTGACCTGCCTGATGCATGCTGCAAATTAACATGAT, 0
GTTAATCACATGCCTAAGTAAAAATTTGACGACACGTATTGAAGTGCTTCACCATAGCCTACAGATTATTTCGGAGCGCGA, 1
ATCCACTGTTTGCTCCGCCTGCGATTGCCTATTGTTTCCTCCATCAAAAATATGGACATGGGCTTTCGCAAGCCCGGGAGC, 0
CATTATGTGATCAATTTCACTTGATTGAAATTATTTGTATTGTATTTGTATTATTTACAGGATGAATTTATCGGGCATAAT, 1
AACTGTAGCAATTGAGCGATGATATATTTATACACCGGATGAACTTTCACTTATCCTCACACTGACAACTTCGGCACCAGA, 0
CTCACAAAGGTTAGCAATAACTGCTGGGAAAATTCCGAGTTAGTCGTTATATTGTCGCCTACATAACGTTACATTAAGGGG, 1
ACATACACCGAATTCTCTACGCTTATAGCGTTACCTCACCCCCAAACTTTCATTAGTGATATTAAAGGTAAGGCCATATCT, 0
AAGTTGTTTTCTTGCGATTTTGTCTCTCTCTAACCCGCATAAATACTGGTAGCATCTGCATTCAACTGGATAAAATTACAG, 1
CCGAAGCCGTTCTAGGTTTGCGTTGCGTTTGAGGAGGTAAATTGACCGCTATCCTGTAGTGATGTTGCCAGAGTTACGCGC, 0
TATGCCTTGTGACTGGCTTGACAAGCTTTTCCTCAGCTCCGTAAACTCCTTTCAGTGGGAAATTGTGGGGCAAAGTGGGAA, 1
CCTGCTTAGACTAAATCTTTGCCATAAGAACCAAATGTTCAAATCGAGGGGATTTCTATGGAAGCGCGGGAAGCAACCGCT, 0
TTCACCGTAGCAGATGATTTTTGCGCCTTGTCGCTGCTGCGTGTGGTTGGTAAAGTAAGCGGATTTTCTTTTCCGCCCCAG, 1
TTATAAGGTAGGTATAAAATGGGATGGAGCCTCTGCTTCTGGCATGTGTCGGTCAGAATGACTCATGATGTGGTCTGCTAT, 0
ATATTCACAAAGATACTCGGTTTAACCTGCCGTTTAATCCGTTTTCACGTAGAATAATGCGCGCTGCGTCTCATGGGAGTG, 1
CCGCTATGATGCCGATCGTTTCTTGAGGTTATTATTCAGTTTTGCAAATTAGCGCAAAGAAATTCTGGAATCTTCCTTCCT, 0
TGATATCACACAAAAGGCCGTCGACTGGACAGTTAACCGATTCAGTGCCAGATTTCGCAGTATCTACAAGGTCCGGCTACC, 1
AATCACCCTATATTCCTAACCATAAACCCTAAGTTGCCTTTGTTCACAGTAAGGTAATCGGGGCGAAAAGCCCGGCTTTTG, 0
TTTTTACCATCGGGGCTTTTTTTCTGTCTTTTGTACTCGTGTACTGGTACAGTGCAATGCATAACAACGCAGTCGCACTAT, 1
CCGACATACGCCCAGCATCGATCCCGCCCTTGCCTATACTTAGAGCGTTGATGTAAGCATTTCTTGCGTCCGATTCATCGA, 0
AGCCAGGCGGTGCTGGATTTACAGTTCGGTCATTCCCAGCGGGTAGGGTATGATGTAGCGACCAGTATGATCAGTCAGTTG, 1
CGCTTTACTGTGGTTTTCAGTAATGGGCGGCAATTGTAACGTTTTTTTGGGCTGGAGCACGTTTTCTCTGACGGTTACACT, 0
TTTTTCTCGCCGCCCTGCGTCAGCGTGTTTAGCAACTGTAACAAATATTAAAATAGCAGGTGTTTATCCGCACAACATGAT, 1
GTCTTCAGCCATCAACACTGTATCGAGTAATGAAATTGGTTGCTAGAAAGTCGATGATTTGTTGCGTATGATTAAAAATCA, 0
CATATTCTTGTTCATATTCCGTCCTCTTGTTTATCAGCGTGTTAGATAAGCCTGGAATACATTGGGCGCTTTTTCAAGCCC, 1
TTCCTTTTTGTAATAACTTTTTTACAGAGCATAACCTTGTCTAATGTCTGAGTCGAGGATCATCAATTCCGGCTTGCCATC, 0
ATATCGTTATTATCACTCCCTTTTACTGGCTAAACCAGAAAACTTATTTTATCATTCAAAAAATCAGGTCGGATTGACGCC, 1
TGTTCTATATGGACAATTCAAAGGCCGAGGAATATGCCCTTTTAGCCTTCTTTTGTCAATGGATTTGTGCAAATAAGCGCC, 0
CGCCAGCAGGTGCCAACATTGAACAGTTCATTTTTGCGGGTAAAACAATATACTACCGTAACGGACTTTGTGTGGATGAGA, 1
CTCCTCACCCGCAACCACTCCGGGTGTTCAATAAGGCTATCCCTTAATTGTGCATGCTGTTGCGACTATGCACAATTAAGG, 0
ACCTGGCCTGGCGGGCGCGATCCTCGACGAAGCTGACATTTATTGCGGTATTATTGCTGATGGCCTGCATGTTGATTACGC, 1
GGCGTTGTTGCCCGTCACCCGGACAGACACCGTTATGGACTTCTCTTGTTGCACGATCGATCAATTGTTATGCATGCTGAC, 0
ACTCACAAAAGACACGCGTTTAATTTGCGATACGAATTAAATTTTCACACACTCTGTAGCAGATGATCTAACAATCTGATT, 1
TACTGTATCCCGGATTCAAAGGTCGCAAATTATAACACAGCCGCGCAGTTTGAGGTAAACCTATACGCTTTATTCACATCC, 0
AGATCGCATTATAAGCTTTCTGTATGGGGTGTTGCTTAATTGATCTGGTATAACAGGTATAAAGGTATATCGTTTATCAGA, 1
TCCAGAATTGGCTCAATTTCCCTCCATCCAGGAAGGGTTTGTAACAGAATACCATAATGTTGGTGTGTGTGTTCTTATCTG, 0
ACAGGTTTTACCCCGATCGGGGTATGCATCTTTGACACATCCTTTAATATCTTAGCGGCTATAAAAATGGCTTATTAATTA, 1
ATACAGACACGCCCTATTATCATCTATTTTCAGACTCTTTTTGTTTAAATTAGTTTCGATGACCGCGAAATGAGTGCTGTC, 0
GCTACAGGTTTTACCCCGATCGGGGTATGCATCTTTGACACATCCTTTAATATCTTAGCGGCTATAAAAATGGCTTATTAA, 1
TAAAAAAAGACAATTTCGCAGTCTTGCGCCGCATTGATTAGTGCGTATGATAGCGTCACTGGAGTTGCGCTCTTACCCTTA, 0
TCCCCATCACTCTTGATCGTTATCAATTCCCACGCTGTTTCAGAGCGTTACCTTGCCCTTAAACATTAGCAATGTCGATTT, 1
TGTTTATTTATACAGTAAACTTCTATAATATCACTGTACGCAATGTGTTATGCGGGGGCCGCATCGTTACCCGGCGCACTA, 0
TTATCTTATCGTTTGATTTACATCAAATTGCCTTTAGCTACAGACACTAAGGTGGCAGACATCGAAACGAGTATCAGAGGT, 1
TCATTCCCGCCAACAACCGCGCATTCCTCCAACGCCATGTGCAAAAATGCCTTCGCAGCGGCTGTCTGCCAGCTGTAGTTT, 0
TTTCTTATCTATTCTTTCAATCAGCACTTCACCCAATTCATCCTTAATTCTAATAACTGGCTATTGCGCCTTACCTCGTGT, 1
TGATAGTCGTTCTCATTACTATTTGCATACTGCCGTACCTTTGCTTTCTTTTCCTTGCGTTTACGCAGTAAAAAAGTCACC, 0
AACTTGATTAACATCAATTTTGGTATGACCAATGCACCATTCATGTTATTCTCAATAGCGAAGAACATTTTCATTGCTGTA, 1
GCCGCTATGATCGCCGGATAATCGTTTGCTTTTTTTACCACCCGTTTTGTATGCGCGGAGCTAAACGTTTGCTTTTTTGCG, 0
GTTAATGTCCAAAGTAGCAACTTTGCTTGCACTAGACCGACTGGTCTACTACACTCCAACGCATGAACAAACACACCGAAC, 1
CACTTACTGGCGGCTCATACTGAGCTGGTTAATGCTGTGCACACACAAACAAGCAATTCCATTTGTAATGTGCCTCCCTGG, 0
ATTCAAAGCGTCATCGCATAAACCACTACATCTTGCTCCTGTTAACCCGCTATCATTACCGTTTTCCTCCAGCGGGTTTAA, 1
ATTGCATAGCAGGGTCAAGTCTGACATTCCCGAGTAAATTGGTCAACTATTTACTTGACTGATTTAGTCGGGTATTTAACC, 0
GAAATCTATAGCGCATTTTTCTCGCTTACCATTTCTCGTTGAACCTTGTAATCTGCTGGCACGCAAAATTACTTTCACATG, 1
ACGTCCTGAACAAATTGTCCATAATATTACAATTATCCGCAGTGTTGCTTCTCGTCATCGCGGATGATAATTGTCCTCGGT, 0
AATTATTCCTACACTATAATCTGATTTTAACGATGATTCGTGCGGGGTAAAATAGTAAAAACGATCTATTCACCTGAAAGA, 1
GAATGATATCTTCCGATTTATCTTAATCGTTTATGGATAACGGCAAAGGGCTTCGTTTTTTCCTATACTTATTCAGCACTC, 0
ATAAAGGTGAATTTGATTTACATCAATAAGCGGGGTTGCTGAATCGTTAAGGTAGGCGGTAATAGAAAAGAAATCGAGGCA, 1
CAATGGCTTGCAAGGCTTTACATGTTTTGAGGTAGTGGGACGTGTGAGCGCAGAGATGGCGCGGTAAGTTGTTGACTTAAA, 0
CATAATTGATTATTTGACGTGGTTTGATGGCCTCCACGCACGTTGTGATATGTAGATGATAATCATTATCACTTTACGGGT, 1
CTCCTTTCGAGAGTCAGTGGTACGTCTGAAATCGATCAGACGCGATGCATTGCTCTGAAAGCATAGACGGGAAATATGAGT, 0
TTCCTGAGTTATCCACAAAGTTATGCACTTGCAAGAGGGTCATTTTCACACTATCTTGCAGTGAATCCCAAACATACCCCC, 1
GTGCGGAAAAGCGCGGTAAATAAGGAAAGAGAATTGACTCCGGAGTGTACAATTATTACAATCCGGCCTCTTTAATCACCC, 0
CTTTATCTCAAAAGCGTTGCGCCTTTGTTGTATCGTCAGTTCAGGGTAAAATAGATTTCCGTTAACCACCTGGTCAGGACG, 1
TCTCTCTTTCTTTACAAACAAGTGGGCAAATTTACCGCACAGTTTACGTCGAAGCGGCAGATAAACGCCATAATGTTATAC, 0
ATGCACTTACAATTGATTAAAGACAACATTCACAGTGTGGTTATTTGTTACACATAGGGGCGAGCAATGTCATGACAGTGT, 1
TCAGGATCGCACTAGCTGCATGATCGAAATCTCATTCTGCGAACTGTCAGGCATTTTAGAAAAGGGAATTAAAGGGATAAA, 0
CGAAATCATTCGCGTTGCATCGAGGCGGCAACTGAGTGAACTCCCATGAGCATAGATAACTATGTGAATGGGATGAGCGAA, 1
TTTATATCTGTGATGGCAACCACAGTTTGACTCTACGAGCATGAACAAACGCAACCGTGAAAATCAAAATAGCATAAATTG, 0
ATAGAAAGGAGTAAAAAACCACATCAATTAGCTGTATAAAAGAATTTCTACAGTGATTGTAAGGTTTTTTTTATTCCTCCC, 1
AAAATTAAGTGGGCGATATTCTATCACTCCCGCCTGATTCCTCAATGTAGTTCGGGTTTCTACCTTACGCATTATTGTTTT, 0
TTTGCAATTATTTGCCACAGGTAACAAAAAACCAGTCCGCGAAGTTGATAGAATCCCATCATCTCGCACGGTCAAATGTGC, 1
GGGCAGAAATCTGAAAAGGGATATCAGGCGCTAAACAGGAGGGAAAGAAGAGTATGCTTTCAACGGCTTAGCTACTCGTTT, 0
TTTTATGCTAAAGATTGCAAGTTGCTTGTAAAAGATAAGTACACTGATCCATAATCGCTGTTGTTGAGGGTGCATGCTGCA, 1
GAATATAGGGAGAGGTAAAATGCGTCGGGTCAGGCAGTCAGATTCTTAAAATACAAACGTCGTATCCCTGAACGGATTGTT, 0
TTTTTTTCATATGCCTGACGGAGTTCACACTTGTAAGTTTTCAACTACGTTGTAGACTTTACATCGCCAGGGGTGCTCGGC, 1
TGGATGAGGTACGAAGATGGGTAAATGTAGAAAATAACGTCCTGAACAAATTGTCCATAATATTACAATTATCCGCAGTGT, 0
CTTAAAAGTTTTAGTATCATATTCGTGTTGGATTATTCTGCATTTTTGGGGAGAATGGACTTGCCGACTGATTAATGAGGG, 1
ATACTTCATCGCGCAGTGGCAACTTCATGAACTATGACGGGTATCGAGTTATGCTTTCCTGGGTCAAATTCTCAGCTGTTA, 0
CTTTATCTTTGTAGCACTTTCACGGTAGCGAAACGTTAGTTTGAATGGAAAGATGCCTGCAGACACATAAAGACACCAAAC, 1
TTCTCCGGTTAGTAAGAAATCACGGGAGGCATGCTACCACTGCGAATTTAACCACTTACTGACATGGCTCACGATGTCGCA, 0
ATATGCTTTGTAACAATTTAGGCTGAAATTCATACCAGATTTAGCTGGTGACGAACGTGAGCTTTTTTAAGAATACACGCT, 1
CTGAAACATTCATGATTGTTGACGTACGTCGAAAAGACCCTGCTTGAGGGTGACGCACGAACCGCTGTCTGCGGTTATATG, 0
TCATCTCGTTGATTCCCTTTGTCTGTTTGATAATGCGCACATTGGGTATAACGTGATCATATCAACAGAATCAATAATGTT, 1
TGTTACCGTTACAGCGTCAAAGAAACGCGCTTTATTTACTGAAAACAGGTGACCCGATAAGCACTTCCTCTACAATGGGGG, 0
ATACCCAATGCTGGTTGAGCATTTGTTGAAAAAATTTTCCCCCGTTTTGACTAAAATGCGCCAGGATTGATGGAATCATTA, 1
TGCGCCAGTGCTGCTCACCTACGAGCAAGATAGTGGATGAGGTACGAAGATGGGTAAATGTAGAAAATAACGTCCTGAACA, 0
GCCGGATTTTATTCGGAATATCCTGCTTATCCTCGTGCTGTTTCTCACGTAGTCTATAATTTCCTTTTTAAGCCCACAGGA, 1
GAAGATCACGTCAGAAAATTGTTACATTACTATGTTACGCATAACGTGATGTGCCTTGTAATTCTTATCAGTAGAAATAAA, 0
ATCCGTCACAGTTCAAACATACAAAATTTGTGATTTTACTTAACTATTGTGTAACTTTCATAAAACAATGTGATTCGTGTT, 1
GGAACGTTCGGATGAAAATTGATCCTTTCCAAGCTTAGACCAGGATGGCGGGATGGGCAATCTCCATTCTCACAGTGAAAC, 0
GGCCCTGGTGGGGTAAAGCGCCAGGGCCAGAAGTCGATACGACCTGTGCTATGATTCATAAATCACAACAATAACAACAGA, 1
GGTCGATGGCATTACGCGGTGTATGTTATAAAAATGTAGCAATAAAGGCGTTTGTACCTGAAAAGATGAAGATTCTGCATA, 0
TGGCAGTGCTGCTACGGATAAATCATTGCCCCCACCAATGTGACTGATAAAATGCCAGACAGCACAACATCAATTTATCAG, 1
GCTAGCGCGCGGTGAGGGATGGCGCAAATGGAGTTGGAGACTTGTTTAATGTGTTTGTATGATTCAGTATGTTCTTGCATC, 0
GATTTAACCTTTTGAGAACATTTTCCACACCTAAAATGCTATTTCTGCGATAATAGCAACCGTTTCGTGACAGGAATCACG, 1
ATACGGTCGCCCTGGTAAAACATAAACTCTGTTACCCCGTTCCGGTGGCAGATATAACGGCAAGTTTCGACATTGCCGATA, 0
CCTGTCTTGTGTTGACAACATTTTCTGCTAACCCTGTGACCTGCAATACTGTTTTGCGGGTGATCGACAAGGAGACTTAAC, 1
CCATTTTGCGTTTATTCCGCCGATAACGCGCGCGTAAAGGCATTTAAGCTGATGGCAGAATTTTGATACCTGCGGAGGAGA, 0
GAAGTCAACCTGTTGCTGCAAAAAGCAGCACAAGGTGCATTTCATGGTATAGTTGACTATACGGAATTGCCGTTGGTCTCT, 1
TCATCACATTCTTTCTGAAAAACACCAAAGAACCATTTACATTGCAGGGCTATTTTTTATAAGATGCATTTGAGATACATC, 0
CCCGTTTAACCGTGTGGATTGTGTCTTGCGACGATGGGCACTAAATGTTAAAAGGTGCCCCTCAACAAAAAAGACACACAG, 1
GAATTTGATGCGTGTTTTTCTCCATAAATTATATATGTCCACATTCGGACTTAGGGGAAAGAATAATTGAACCATTCGTCT, 0
ATCGAATTCCCGTTAACTCTTCATCTGTTAGTCACTTTTAATTAACCAAATCGTCACAATAATCCGCCACGATGGAGCCAC, 1
CGTGCAGCATCGCTGGTCATACGCGAACACGTACCAACAGCAATGGTGAGGCGGCATCAAGAGCAGGGATCCGTCATTTAT, 0
TGAAGATATGTGCGACGAGCTTTTCATAAATCTGTCATAAATCTGACGCATAATGACGTCGCATTAATGATCGCAACCTAT, 1
TTAATGGCTAACTCATAATGGGTATTCAATAAGCTGTATTCTGTGATTGGTATCACATTTTTGTTTCGGGTGAATAGAGGG, 0
GCACACAGCTTTTTTCATCACTGTCATCACTCTGTCATCTTTCCAGTAGAAACTAATGTCACTGAAATGGTGTTTTATAGT, 1
TACCACTAACCAGAATGGAAGCGTCTGTAAGACGGTTGATAAATAAATTTGCTGGCAAACCCTACACGAAGTCGATGCTTC, 0
AAAGGTGGCATATGGTGTGATCGGGGTTCAATAAATTGCGAAACAAGGTATACTCCAGCAGTTCCTGAAGATGTTTATTGT, 1
TTTCTCGAATGAGAAATCGATCGTGCCGGAAAAAAGCAAAGTTACCCCGCTGATAAATAAATCAGGTAGATTGCTTTTTTC, 0
GAGTGGCCCCTTTTTTCAAGCTGACGGCAGCAATTCACTGGAAACTAATGTATTGTTGCTATGAATGATCTTCCGTTGCAG, 1
AGCTCAATTCGGCGATGACCTGGATCAATCGTCCCGGCCTGCTTTTATCAACTGCATAATCAATCAAAATTACCGAAATTT, 0
ATTTTCAGTACGTTATAGGGCGTTTGTTACTAATTTATTTTAACGGAGTAACATTTAGCTCGTACATGAGCAGCTTGTGTG, 1
ACGGTTACCTTTGACATACGAAATATCCCGAATGCCGCGTGTTACCGTTGATGTTGGCGGAATCACAGTCATGACGGGTAG, 0
GGGCAGTAATGACTGTATAAAACCACAGCCAATCAAACGAAACCAGGCTATACTCAAGCCTGGTTTTTTGATGGATTTTCA, 1
CTCCGGCTTGAAACAAATGTGGCTGCGCATTATACGGACTTCCGGCGGTTATTCCTATCCTGACAAGGCATCGATGGCTAT, 0
AGATACGTAAAATTAGGTAAAGGGATGGCCTTGTTCTTGAAGGCTATTTAGAATCTCTTCACTTGCTTTTTTTCTGCTCTG, 1
CTACTGTATCCCGGATTCAAAGGTCGCAAATTATAACACAGCCGCGCAGTTTGAGGTAAACCTATACGCTTTATTCACATC, 0
CATTTTAAGAGGTGATTTTGATCACGGAATAAAAAGTGATCGTCAGGTTACATATATTTCAGATACGTAAAATTAGGTAAA, 1
CAGTCAGATTCTTAAAATACAAACGTCGTATCCCTGAACGGATTGTTTTCTGTTAAGTTCAGGTTGTGAGCATAATTCGCC, 0
GTTTAAATGTTTTATTGCAATCGGTTGCTAAATTGCATTTTAAGAGGTGATTTTGATCACGGAATAAAAAGTGATCGTCAG, 1
TAATCCTCTTCGTCAATAAATTGAGACCAGACCACACAGTTGATGTGGGTACTGACCGTAAACCCGCATAGTTTACCGTAC, 0
GGCGCATCTACTGATGTGCCTTTTTTATTTGTATTCGGTGACTTTCTGCGTCTTGTGGGCTGACAATTGCCCCCGTTTCTT, 1
AATTTAGACAGAATTTTATTAATCATTTCAGGGTAATGGGGTGATGAGATGTTGCGTAACAGGGCCAGAAGGCTAGACTAC, 0
TATATTTGCTTGAACGATTCACCGTTTTTTTCATCCGGTTAAATATGCAAAGATAAATGCGCAGAAATGTGTTTCTCAAAC, 1
TTGTTTAAGAAGTATATACGCTACGAGGTACTTGATAACTTCTGCGTAGCATACATGAGGTTTTGTATAAAAATGGCGGGC, 0
AGGCATTTTGCTATTAAGGGATTGACGAGGGCGTATCTGCGCAGTAAGATGCGCCCCGCATTCGGTGATTGGCGCAGCCTG, 1
AATTCACTTTAAAAAGGGCGGACATCAGCCGAACTTCAAGAAAAAAACTGATGCCGCCAGGACTACACACAGCAATGTCGT, 0
ATCAGTTAGCGAAATATCTTACTTGCAATCGGTGTGGAAAACGGTAGTATTAGCAGCCACGAGTCGGCACGTAGCGCAGCC, 1
ACTTAGCTGTTATGTGCCTGTCTTTTCACCACTTCAGGCTCGGTGGTATGCTGGAGTTCTCACACAGCCAGCAAGCAAGGA, 0
AACCGCGTTAAATTCACGCCCTTCTCTTTTGACATTTCTTTTGCACTGGTAAACTAAATCACTTTTTTTTGTCCCAGGCTC, 1
AGGCAAGGGAAAAGAAAATTAGCCCAAATTATGTTTCATAGTGAAACATATGCTTTAATGAATGTTCCATATTGAAACTTT, 0
TTTGTGGTGATCTACACTGATACTCTGTTGCATTATTCGCCTGAAACCACAATATTCAGGCGTTTTTTCGCTATCTTTGAC, 1
AGCACGTCCTTGCAATAGTTTCAGTATGGTATTAGCATTGATGCGTTAGATGATGGCTATCTCACTCCAGTCAGAGCCACC, 0
TTCATGCCACATTTGCCATCAGGGGTTGCCTCAGATTCTCAGTATGTTAGGGTAGAAAAAAGTGACTATTTCCATTGGGTA, 1
TAAACGAAGCTAATGAGCCTGACTATAGGAAATAAGTCTTGTCAGGCATAGAGACATAAGCGGTTATTGTCACGATTTGCG, 0
TTTCAGGCAATGTTTCACCGCGTTTCATTGCAACAATTATGAAACAAGACTAAACCCAATATTCGGTTTCTTAACTTTGCG, 1
TGGCTTACCGATGCGGGGTTTGTGGTTAACCACCTTGGTGACTCTTAATGAGGGCGGTAATTCTACGGCAAACCGCTTGAA, 0
TCGCAAGAAAACGTTTTCGCGAGGTTGATGCGGTGCTTTCCTGGCTGTTAGAATACGCCCCGTCGCGCCTGACTGGGACAG, 1
ATTTTTGCCCAGTTTTTCGTCACTCTGTGAGCCAGACTACGGGATACGCGCTGGCGAATCGCTAAACTAGAAACATTGTTT, 0
TGAACAAAACATACACAAAAAATATAGATCTCCGTCACATTTTTGCGTTATACAGGAAGCTCGCCACTGTGAAGGAGGTAC, 1
TCCCCAGTGAATCTGTTGCCTCATTTTTTACATACTGCGTATTCGACTTCTCCACCTGTTGCGCAAGAGAAACTGGGTTTA, 0
TATCTTTTTGATTTATAAAGATCTGATTGAAGAATCAACAGCAACATGCCAGGATGAGTTAGCGAATTACACTAACAAGTG, 1
CGTGTGGTTAGTCGCTTTACATCGGTAAGGGTAGGGATTTTACAGCACCGTGAAAAATCTCATAATTTTTATGAAGTCACT, 0
AAAGATCTGATTGAAGAATCAACAGCAACATGCCAGGATGAGTTAGCGAATTACACTAACAAGTGGCGAATTTCATCATGG, 1
GGGAATTCTGTGGCATGGTGTAAAGCACAGCAAAATCTTCAATAACGAAGCCAATTTTAATGTACTTACGAATTGGCGGTC, 0
CAAAGCGAGAAAAAATACCCATAATGTTGTCCTCTTGATTTCTGCGTTCAGGATTGTCCTGCTGAACTGTTAATACAATTT, 1
TCGTCATCAACACGACGCATCCCGCTACCGCGAAAACCTTTGATCCTGAAAGACACGCAGTGCAGTTGGTTAATTAATGTC, 0
TATCTGCATTTGATACGCAGTTTTTTGTCAAGCGGGGCCGCAACCAGTAAACTACGCGCCAGTTATGTACACACTCAGGAC, 1
TCTCCCCCTTGATGACGTGGTTTACGACCCCATTTAGTAGTCAACCGCAGTGAGTGAGTCTGCAAAAAAATGAAATTGGGC, 0
CAAAGCTGAATCGATTTTATGATTTGGTTCAATTCTTCCTTTAGCGGCATAATGTTTAATGACGTACGAAACGTCAGCGGT, 1
GGGGGCCGCATCGTTACCCGGCGCACTAAGTCCTGGCTGAAACGGGTGGTGCCGTCAGCGCCTTAACCCCGCGTGAGCACA, 0
TCAAACTTTCGCCCCTCCTGGCATTGATTCAGCCTGTCGGAACTGGTATTTAACCAGACTAATTATTTTGATGCGCGAAAT, 1
GCGTTCTACGATAATAATGATATCCTTTCAATAATAGCGTATCAGTCTGATAATGCTTTTGAGATCGAAGGCTTAGCAAAC, 0
GGTCATTTTTGAGTGCAAAAAGTGCTGTAACTCTGAAAAAGCGATGGTAGAATCCATTTTTAAGCAAACGGTGATTTTGAA, 1
TTTATGGTGTCTGCTACGGATCGCAGATTTATAAAGCACATTCAGCATGGCAAATATTTGCCGCTTCGTTGTTAAGATTAG, 0
TTAGCAAGTAAAAATACAGGGCTGGAATCATCCGGCCCTTTTTTCTGATATGATACGCAAACGTGTGCGTCTGCAGGAAAA, 1
GTCTGCGCGAATGGTACACCGATACCACTATCGGACAAAATTCTGCGTTTTAATTCAGCATTCACCGCCAAAAGCGACTAA, 0
GCTGATTTCACAGCCACGCAACCGTTTTCCTTGCTCTCTTTCCGTGCTATTCTCTGTGCCCTCTAAAGCCGAGAGTTGTGC, 1
TTATGCAGTTTGCCATCCATGACGGAACGATACCGTATCCGCCTGTTTAGGTGTGGGCGATTGTAACAGCACGTCAACTGA, 0
GTGATTTTATTTCCACGCAAACGGTTTCGTCAGCGCATCAGATTCTTTATAATGACGCCCGTTTCCCCCCCTTGGGTACAC, 1
TAGAAAGATGCCGACAACCGGCAAATCCTGGAAAAATTAAGTGGGCGATATTCTATCACTCCCGCCTGATTCCTCAATGTA, 0
ATAATGATAAGTGTTTTTACCACTTCCCCTTTTCGTCAAGATCGGCCAAAATTCCACGCTTACACTATTTGCGTACTGGCC, 1
TAAACATTAGAGTTATTATCTCTAATGCGTCACTTCCAGGTGGCGTAAGCAAGATTACTCACTTCTGGGTACTGATTACGT, 0
TTGCTACGCATGTCACATTTAACATGGTTGCACAAAGTTGCAACATCATGGATATTTCACGATAACGTTAAGTTGCACCTT, 1
TCCCGCGCATCAATAAAAATGGCGCTGAAAAAATATTCAACGCCATCGACTTTTTATGCCTTTGCGGCATCGGGCAATGCG, 0
GAGTGCAACCTGATGAAAAATAGTGTCGCTGAGCACTAAAATTTAATGTAAATGGTGTGTTAAATCGATTGTGAATAACCA, 1
CTGAAGTTCCCGAAGGGTCATCGTTTACTTTATAGGGCGTTGCGCCGTAGTATGACGGCTCGATTCCAGGTTGTTAGCGCG, 0
CGCATTCGCGCCCTTTATTTTTCGTGCAAAGGAAAACGTTTCCGCTTATCCTTTGTGTCCGGCAAAAACATCCCTTCAGCC, 1
ATTTTCGTGAACAGAGTCACGACAAGGGGTTGATATCCGCAGAGAGCGAGTCCATATCGGTAACTCGTTGCCAGTGGAAGG, 0
ACGTTTGCGTTTTTTTTGCCGCAGGTCAATTCCCTTTTGGTCCGAACTCGCACATAATACGCCCCCGGTTTGCACACCGGG, 1
CGACTCTTTATGGATATCGGAAATGCGCCTTCGTGTTGTGCCCGGTTTTATTTCACCACCTCCGGGCTTCGGTGGTCTCGG, 0
AGGGAAAAAAATAAAATTTAGTGCTGTACAGAGCGCGTTACAACACGGTTTACTGGCAGCAAATACGGTTATCGCAGGGAT, 1
ATTTATATCTTCAGGAATTTGAAGATAAGGCGCAACAGCGAGATGTGGAAACGGCGAGGCACTTCACATTTTTTCGGATTA, 0
TTAATGTCTGTTTCCGAGCATTTAACAAGATAGTCCTTAACAACTTCTTAAGGGAAAAAAATAAAATTTAGTGCTGTACAG, 1
ATCCCCGTCATTTATCTGGCTATATCCTGAGCGGCCTTTGCTTTGTCTGTTTCTTACTTTTGCCCTGACGTTTTATTGGAT, 0
ATCACATTTCCGTAACGTCACGATGGTTTTCCCAACTCAGTCAGGATTAAACTGTGGGTCAGCGAAACGTTTCGCTGATGG, 1
GAATTTCGCCAAACGTGCCACTGAAGGTTTTCTATAATAGAAAATTCGACGTCTGATGCTGTACACAGCGCCAACAATTAT, 0
CTCACTCACATATCGCAACATTTACTTTACTTTAAGACAATTCCAGGCAAATTATACAACACTTTACGGGATAGTAAGTCC, 1
CCCTGGTGGACCAGAAAAGGGCTTGTCTCTTCTCATCAGGGTAGCTATAGTGTCGCCCCTTCGCAGACCATGGGTCTAAAG, 0
TGCGAACGTCATATAGCCGCCTGTGTTGTAATGACAACGTTTCGCGGCTATTCTTGAGTGGTCTAGAGTCAAGATTAGCCC, 1
CACAGTGAAACGTAACGTACTGAAAACGGGTGAACAATATTTAATGAAATTTTGAGAAAAGCCCGTTATGTTAACGGAAAA, 0
AAGAGTAAAAGCTTGTAAGCGGCGCCACCAAAATCATCGTGAAATGATATCCTTCGTCATTCGTAATGTTTTCCGGATGAT, 1
GAAAAAGAGGAAGATACTGACTAACTCTAAAGTGGTATTTTACATGCACTTACAATTGATTAAAGACAACATTCACAGTGT, 0
GTGTTATGCAGCAAATTATAAAACTGGAACCTATTCGTATAGTTTATGTATCCTGTAACCCTGCAACGCTGGCTCGGGATA, 1
ATATCCGCAGAGAGCGAGTCCATATCGGTAACTCGTTGCCAGTGGAAGGTTTATCAACGTGCGACGCATTCCTGGAAGAAT, 0
TTTTCGCATTCTGAAGGCCTGGATCTGTATCTCGCCCCCGATAGTGAGATACTCGAAACCGTCTCTGGTGAGATGCCCTGG, 1
TTTCAGTAGGTTAGTTACAATTTTTTGTATCTGTTCAGGCTGACCTAGCTTCGCTGACAGACAATATTGTGATCAGTAGCA, 0
CGACTACTTTCTGACTTCCTTCGTGACTTGCCCTAAGCATGTTGTAGTGCGATACTTGTAATGACATTTGTAATTACAAGA, 1
GCGCGTTTATTCAAACTTCAATCAATGTGTGGTTTTAATAAGCGAAATCTGCTTTTTTTGCCACCGACCACGGATTTGTTA, 0
ATCCTTGCACCTCTATGTAAAGGGCTGAAGGGATTCGGATGTGATGGTATGATTACAGACATTCGTGTCTGAGATTGTCTC, 1
GGTACTGACCGTAAACCCGCATAGTTTACCGTACAGGCGTTACCGTGACATCGTGTAATGCACCTGTCGGCGTGATAATGC, 0
GCCCATTTTCCTGTCAGTAACGAGAAGGTCGCGAATTCAGGCGCTTTTTAGACTGGTCGTAATGAAATTCAGCAGGATCAC, 1
CCGGGGGGATTACTTATAAAGGGGGCATGGACTCAACAAACCGTAGAAATCTACAGCTGGCTGGCTTGTGGCGCGGGTTTC, 0
CGTGAACGATCGACGCGTCGTGATTAGGTGAACCCCTTCTCGTTATGGCAAAATAAGCCAATACAGAACCAGCATTATCTG, 1
TATTTGTGAGCTACGTCTGGACAGTAACTTGTTACAACCTGTAGCATCCACTTGCCGGTCCTGTGAGTTAATAGGGAATCC, 0
TGAAAACGCCAGTTCCAGGAAAAATTGACAGATTTGTGCCATTCCGTGAACGATCGACGCGTCGTGATTAGGTGAACCCCT, 1
GCCAATCAGTAAGATATTTTAATGGATTAACATGCCGCACAAAATGGTTACAGGTGTTCATTCCAATAAGTAATGGAAAAT, 0
TTCTGATTTCGGTACTCAATCGCCGGTTAACCTTGACCGCTGTACAAGGTATACTCGGACGATTTTCACTGTTTTGAGCCA, 1
ATTGAAATCATCGCGGAGAGGAGGTCGCCATCAAGATGGGTTGCTGAACATATTTTAAACAGGTGAAAAAGGGTGAGCGAT, 0
CTGGAGCGATCATATCCGCCGAACAATCATTAAAGAAAGCCGCCCATTTATTCTGGATTATTTGCACAAACAGGGTTGGGC, 1
TGCGTGTCTGTATTGCTCACAAATCAATTCCCGCCCTTATCGGACAGGGAATGAAGTATTGCTGCCGGATGGCGCTGCACG, 0
TTCAAATCCGGCCCCCGCAACCACTTTCCCTTAGAGTCCTTTTTCAAATATACTGTGAAGACTTCGGCCTTCGTAGTGGGA, 1
CTCACTCCGGCCAGAGCATCAGTTAACGGCACCACCCGTACTTCTGACCAGGACTTTGAAAGCGTTTATGCGCATTGCCAG, 0
GGTGCTGTTTTTGTTTAGTACTCAGATTCATCGTATTTTTTGCTTACGTTGGGATTGAAAACGGGTCATTCTACCGCCATC, 1
ATCACCGGGCACGTTGTTCTCATCGTCGATAAAATGGCATGAGAGTTGCTGTGTTTTAGCAAGAGACGTCGTTCAGTTTAC, 0
AACCAATGGGCTGACCGTCATTCTGTTGAGCGCGCTACCGTTCAGGCGATACAATGGCTGACCCGAGCACCCGATCGCTTT, 1
AGTTAAGGTTGAAAGAGCAGGTTTAACTCGACCATACTCTATACTCGCAGTGTGGCGCGGCGTAGCATGGCGCAACGCATG, 0
AATCGCGTTGGGTGAGACATATTAACCTTGCCGCGTCAGACAGATTCGCGTAAAACTGTCAGCCGCTCTAATGGCCACCAA, 1
CATTAACGGGGCTTTTGCTGAAAAAATGCGCGGTCAGAAAATTATTTTAAATTTCCTCTTGTCAGGCCGGAATAACTCCCT, 0
ATGAGATAAATCTCCCGTGGCTAACGACATCCCCCGTCGTTGTGTATAGAATATTCCCCCGAAGTTTAAGGTTGGCACCTC, 1
CGAAGGGGATGCGCCTATTTTGTCAGAAGCGGGGCGCGCTGTCAGGTTTCGTTTCAGATTTATCGCGTGAAGCGACCTCTT, 0
GGGTGATAAATGGTAAAAGTCATCTTGCTATAACAAGGCTTGCAGTGGAATAATGAGGCCGTTTCCGTGTCCATCCTTGTT, 1
TTTTGGTCCTTCTCTGGTGTTGTTTGGGAAGTGTAGAGCATGGCAGGGCGGGGTGCCTGGAGTGTGACAAAGGTTACACAT, 0
TCACCAGCAAGAAGTGAAAAAACTGTGAGTAAGCGGGTGATAAATGGTAAAAGTCATCTTGCTATAACAAGGCTTGCAGTG, 1
AGATCGAAGGGGATGCGCCTATTTTGTCAGAAGCGGGGCGCGCTGTCAGGTTTCGTTTCAGATTTATCGCGTGAAGCGACC, 0
CGATTCTAATTAGCCAACAGGATTCGCGCCACTCATTTTTCTATGCTTATATTTACTTTTGCACCTTATTACTTCACTGCG, 1
CGATTTTTCGCGCATTGCTGGTGGCTGGGAATCACCTGAATGGGTGATTTTTGAATTACCGGCTTTGGTGCGGTTTGTCTT, 0
TGGATGGTGAGTGTCTTTAACGCTATTGCGCTGTCAGATGTAACTCTGTAAAACAGATCAGGAAGGCGTAATTCATCGATT, 1
TGAGCCGCTGTGTTACCGTTACAGCGTCAAAGAAACGCGCTTTATTTACTGAAAACAGGTGACCCGATAAGCACTTCCTCT, 0
AGAGCGGCGTTTCTCGCCCTGTTCCGCAGCTAAAACGCACGACCATGCGTATACTTATAGGGTTGCTGGTGCAAAATCCAG, 1
GGTTCGTGCCAGCCAGTGATAAAAGTGCATAAACGGCGGAGGCTAACTGGAAATCAAGGAGTTATAACCAAACCATATGCA, 0
ACTTGTCTCTCCCAGCCAGGTCTGACCACCGGGCAACTTTTAGAGCACTATCGTGGTACAAATAATGCTGCCACCCTTGAA, 1
TCCACAATGGACAGGTCAGGTAGCCAGAACACCCATCAGGCGCGTCCTCATCGGCTACGATGTAAAAATGGGTCTGGAAAT, 0
TTTATTCACAAGCTTGCATTGAACTTGTGGATAAAATCACGGTCTGATAAAACAGTGAATGATAACCTCGTTGCTCTTAAG, 1
CAGATCACCATACCGTTATCTTCCAGCGCTTATATTCACAATATCAAACAAAATATCACTTAAATTAACAAGGAGAGCAGA, 0
TGCATTGAACTTGTGGATAAAATCACGGTCTGATAAAACAGTGAATGATAACCTCGTTGCTCTTAAGCTCTGGCACAGTTG, 1
ATGATGAGCTGTCATTGAAGATGATTTGCCAATCAGTAAGATATTTTAATGGATTAACATGCCGCACAAAATGGTTACAGG, 0
CGCCTACAGAAATCTTACAAGACGAACACGTTAAGCGTGTATACCTTGGGGAAGACTTCAGACTCTGATAGGGTAGAAGTT, 1
TCCTTGCACAATCGGCGGGAAAAATATTCAGGTGACCGGTTTCACAAATATAAAAAATGAACAATTCACTCTCTTGCTTAT, 0
GCCTGCACAAAATTCCACCGTTGCTGTTGCGTCGCAACCGACAATTACGTATTCTGAGTCTTCGGGTGAACAGAGTGCTAA, 1
GCTATGTTTCATGCTATGCCAAACGAGAATGATTATCAAATTCATTTAAATGGATTGTGGTGATTTCTCTGATAGACCAGG, 0
AGGCTGTTTACTTTACTAGCAATACGCTTGCGTTCGGTGGTTAAGTATGTATAATGCGCGGGCTTGTCGTAGTTGACAGCA, 1
CATTCTACAGAGATGACGTGTAGAAAATAGTTACCGATATAAATAGTTACAGCTAAACGCCTGAAATTACATGTCGAGGGC, 0
AAGGCTGATTTTTTCGCATATTTTTCTTGCAAAGTTGGGTTGAGCTGGCTAGATTAGCCAGCCAATCTTTTGTATGTCTGT, 1
GGTTAGTTACAATTTTTTGTATCTGTTCAGGCTGACCTAGCTTCGCTGACAGACAATATTGTGATCAGTAGCACGTATCGA, 0
ATGCGGGTTGATGTAAAACTTTGTTCGCCCCTGGAGAAAGCCTCGTGTATACTCCTCACCCTTATAAAAGTCCCTTTCAAA, 1
GAACTAAGCGCCTTGCTATGGGTCACAATGGGCGGTTTCATTTGGCTGACGCTTTGTAGCGGTCATGCGGTTAATACACAG, 0
AAAGTCCCTTTCAAAAAAGGCCGCGGTGCTTTACAAAGCAGCAGCAATTGCAGTAAAATTCCGCACCATTTTGAAATAAGC, 1
ACATCTAAACGTCTTGATTGCCAAATACTAGCATCGTGTTATAGTGCCTTCAACACGCAACTTCGTCAGGTACAATAAAAA, 0
TCAATTATACGATCCATAGCTCTTGCACTACCTTTGCATCACTGGCATGTTTAACATGGTTTTTACATTTCTCACTGAGCA, 1
CGGGTGGCAAAACTTTAGCGTCTGAGTTATCGCATTTGGTTATGAGATTACTCTCGTTATTAATTTGCTTTCCTGGGTCAT, 0
GTCTGATCGATATGCTGGAAGATTGCGACGACGTGCAGGAAGTTTACCATAACGGTGAAATCTCTGATGAGGTCGCAGCGA, 1
TTGCTTTTTTTACCACCCGTTTTGTATGCGCGGAGCTAAACGTTTGCTTTTTTGCGACGCAGCAAATTGTCGCAAACCTGG, 0
AGATGGACGTATGGGCAAGGATTATGGTTTTATTTATCATACAAATAAATATAATAGGCGCTTCCGATGTAGACCCGTATT, 1
CCTGTCTTTGCCTCTTATCTCATTGAAATAGTGTAGTCGGCGTCACAAAAAGGTGCGGTCTTACGGAATTTTCCGTAAAGT, 0
ATCGTCGCGACAAGACCACCGGTCGTATGGCAAGTTTCATTTGGCTGATATAACCTAAAGAATCAAGACGATCCGGTACGC, 1
GACAACAGAAACGAAATGTATATCATGCCGCTTAGGTGTGCCGTTGTCACCTCAACGGCGATTCCAGGCTATAAGGATAGA, 0
CCACGGCCTGACGCCAGTCGGTGGCTTTACGTTGTGCCTGTACCCATTTAATATCGTTAATCATCCGTCGTTGACTCCATG, 1
CCGAAATCACACTTAAAAATGATCTAAAACAAAATTCACCCGAATCCATGAGTGCGCCACCTCCAAATTTTGCCAGCTGGA, 0
TATTGATTTCCGTGGCGCAGAAAAAAGCAAATGGCACATCTGTTTGGGTATAATCGCGCCCATGCTTTTTCGCCAGGGAAC, 1
CGATACACACAAAAATAATAATAAGTACAGTTATCATCGCAAAAGAGATTACTGTCACTTTCACATATTTGTGAGTTACCG, 0
GCCCTTAAATTCTCTTTTACTTTTGATTTACAGAGTAAAGCGTTGGGATAATCTATCTTCCAAGTAGATTATTGTATTTGA, 1
GCGTTTATTTGTAAAGTTTTGTTGAAATAAGGGTTGTAATTGTGATCACGCCCGCACATAACCCACTGGGTGTTGTCTATA, 0
AGGTTTCGAGCAAGCTTCCGCGATTATGGGCAGCTTCTTCGTCAAATTTATCATGTGGGGCATCCTTACCGCTCTGGCGTA, 1
GGCGTGGACAGACGCCATTCGTGATGTCGATAGCTGCCACAAGGCAACGGTCTTCTCACCGTAGACCCAGGCATTGCGCGC, 0
GATACAATGCGATAAAATTGCCCTTGCGAAGGTCATTCGCTTTGGTTAGTATTCACACCCGCTTCAGTGGGAAAGATTAAA, 1
GTCCGTGGATACAACCAGAGACCGACTGACACGAGTCAGAGGAAACGACGGATATGTTCAGTCGTAAAATATCTATCAAAA, 0
GTTGATACAATGCGATAAAATTGCCCTTGCGAAGGTCATTCGCTTTGGTTAGTATTCACACCCGCTTCAGTGGGAAAGATT, 1
CAGGTACACAGCATCGAACACATCTTTAAAAAAAAGATGTTTTTTCAATCGATTAAGCAGAACTTGTGTGCGCATTACCCG, 0
GTGTCACGCTTTTACCAGGCAATTGTCGATTGCTCTAAATAAATCCTCTAAACCAGCATATTCATCCAAGAATTACCTTTG, 1
ATTCTTTTTGAATCCCATCACAAACCCCGCACTCCCCTTTTCCCTTTTCTCCGGCGACGGCTAAATTAGAACTCATCCGAC, 0
TTACTCATTGCGATGTGTGTCACTGAATGATAAAACCGATAGCCACAGGAATAATGTATTACCTGTGGTCGCAATCGATTG, 1
GTCGATTAAGAACAGATAATATTCTGAATTTATTGATAGATAAACAGAAAAAAGTGCCTTTGTCAGCATAAAATAACGGCA, 0
CAAAATTGCACGGACAGGGACTGTTAAAATGCCAAATTTCCTGGCATCATGGCAACCATCTGAACGGAGAGATGCCGGAGC, 1
ATAGCTATTGCTAAAACGTTAATTTTTTGTACCTTCGCAACTCTGGTTTACAATGTGCGCACGAAATGAGAACGCTATGTA, 0
CAATAATTATCATTAAAATTCTTCTTGACCGTTTTACTCCAACTCCCTATAGTAGCGCCCCGTTGCCACCCATGAGGTTTG, 1
ACCTCACTAAAATTATGGTTACCAGAATCAGGGCAGTCTTAGGAGTGGCGGCATATAGCCAAAATAACGTGAGCGGGTCCA, 0
GCGATTTTTTCAAAAAGTTTGTTGACCTCAGGTCATGATTTCCCTAAATTAGCGCCCGTTCCAGCAAGACAGGAACGACAA, 1
AACGACTTGACGACAGCGCGTTTTGGGCTACGCCGGAAAATTTGCCAACAATTTACCGCAAGCCGCGCGTCATGTACATGG, 0
ACCCTTTACGCCTCCTCGTTTGCCCGTGGACGCACACGCTACACGCCGCTAAAACGCTGGGCGCTAACGCAATAACAAGGA, 1
TCTCAATATTTTTCGCCCCGTCATGGTAACGGACTCAGGGCAAATAGCAAATAACGCGCAATGGTAAGGTGATGTGCACAG, 0
AACTGACGCATGGGGCACCCCCTTGCTTCATCGTTAGGAATTATTGACTTAATATAGGGAAAATAAAATTGCTGTCTTTTG, 1
TACCGACAATATATATGTAAGTGCCGTCAATGGTATCACACCCGGGCAAATTGAGAATCATTCTGAATTTCGCCAAACGTG, 0
TATCAGGCATATCACCTCAGAATCAGATGAAAACTATAAAGAAATATCTATTATGGTTTTAATATTTGTTGATAAGGATAG, 1
CCCCGCACTCCCCTTTTCCCTTTTCTCCGGCGACGGCTAAATTAGAACTCATCCGACCACATAACAATTATTTTACATACT, 0
ACATCAGCGGAAGTGGCAGCAACATATTGCCAATCACTTTTTTCAGTGTAAAAAGCATCCTTTCTGGTTCCTTTTTTAACC, 1
AACCTTTGTCATCGACCCGCCTCTTTTTTAATCGCTTCCCGCCTGTTACACTGGATAGATAACCAGCATTCGGAGTCAACA, 0
AGCCCCCACGTCCATTAATAATGCATTTGCATTACCTTAGTTCAAGCTTATAATTTGAGCAGAAAACAGGCTGTAAAAGGA, 1
AAATGGGAATAATGGCGATATATACGGCAGCAAAACGATTTTTTGCTTAAGAAATCGTGAGTTAAGGTTGAAAGAGCAGGT, 0
TACTTTCGCTGCAATAACATCTCTGCGAGACGGCTTAACATGCCTGTTGTAAACTGTGAGCCAAAGCGTTGTTTAACCAAG, 1
AGACGCCTGCGCAAACCGTAAAATGAGGTCTGGCAGTGGATCCTGACAGGCGTTTCACGCCGTTGTAATAAGGAATTTACA, 0
TCTGCCTCTTTTCAGTGTTCAGTTCGTTAATTCATCTGTTGGGGAGTATAATTCCTCAAGTTAACTTGAGGTAAAGCGATT, 1
TTACCTGAGGAAAATCTTAATGAAACGTGTCGTATTAATGAATTTCTTTTGCCACTACTAGCTTGACACCGCTTTTACCCT, 0
TAATTTCTTTTCCATAAATCGCTTTACCTCAAGTTAACTTGAGGAATTATACTCCCCAACAGATGAATTAACGAACTGAAC, 1
GCACCAGACGTTGCGCAAACAGTGAAGTTTTTGCGTAACCTTTTCCCTGGAACGTTAAATCTTTGATAACAATTTATTGTC, 0
TTCTCGTGGTTTCGCCGAACTTTCACACTTACGTTCGGTTATGTGCTTAATAATGTTATGAAAAAGAAACCGGTTGCGCAG, 1
CCGGAAAAATGTATCGTTTGCAGAAGAATAAAAATAGCCTGGAAAGCGCCTCGGGGAATGGGAAATTGCCGGGTGAGAATG, 0
ACACTTTCATTGTTTTACCGTTGCTCTGATTAATTGACGCTAAAGTCAGTAAAGTTAATCTCGTCAACACGGCACGCTACT, 1
AAACGCGAATGCAGCTATGAGCCCGGCTAATAAATTCATGTTCGCCGGGATGTTGATGATGATGGGAGCTGGTTTATTGCT, 0
ATCTTTCATTTTGCGATCAAAATAACACTTTTAAATCTTTCAATCTGATTAGATTAGGTTGCCGTTTGGTAATAAAACAAT, 1
GCAATATTTATCATTTCATTAACAACTGAAACCTTAATTAAACATTAGCCAGTCCGGGTAATTCACTATTCGAATTATATT, 0
ATTGACCTGAATGAATATACAGTATTGGAATGCATTACCCGGAGTGTTGTGTAACAATGTCTGGCCAGGTTTGTTTCCCGG, 1
CCTTTTGAAAGCGCATTGTTATGAGTTTACGCATATGGATTCATCTGGCAAATAAAAACGCGGGAAAAGCACTGGTCAGCG, 0
CGAAAAAACTAACCAAAACTTTGAATGACACTTTTCGGTTTACTGTGGTAGAGTAACCGTGAAGACAAAATTTCTCTGAGA, 1
TTAAATTGATGTAACATAATCACTTACGTGATGTGCGTGTTTTGCGAGTTAAGAACAGAAAAATTGGTCCTACCTGTGCAC, 0
CAGAAAAAGATACACAAAATTTATATTTGGAATTTTCTTGTCTCTCCGACAGACTGACCGAATTGTTATCAATGTTAACAA, 1
AGTATGACGATTTTGTTAACAATTTGTGCAATCGGCAGCATCGATAAGCAGGTCAAATTCTCCCGTCATTATCACCTCTGC, 0
GACTGTAAATAGATTAAATTTTGTGGAAATATAATAAGTGATCGCTTACACTACGCGACGAAATACTTTTTTTGTTTTGGC, 1
CTTAGCTTTCTGTACCTTTCCGGGCAATGACCACGGTCACAGCAACTGACTCATTTCTAACGTGTTCGTCTATTTTTGTAG, 0
CGAGGCTCTTTCCGAAAATAGGGTTGATCTTTGTTGTCACTGGATGTACTGTACATCCATACAGTAACTCACAGGGGCTGG, 1
CAATAAGTAACGAAATTAACGGGATTGGCGATTTGCGAACGTGATGCATGTCCGCGATCGCACAAAATAGCCGGTGCGGCG, 0
TTGCCCATTTTATTCTATTTTTAGCTGGACTTTCCCCATATTTACTGATGATATATACAGGTATTTAGCGCGGTGCGGATG, 1
GTAATTCAATTAACTAAATGAATTTAAATGGATAATTGTTTCGTTGTGTGAATCCCACTCTATCCATGTGGAATTATTTGC, 0
ATGACGGTTATTTGCCGGGGAGACTTCTGCTTCGAACGGTTGTGCAATAGAATGCGTGTCAGTCATAACTGCTATTCTCCA, 1
AATGACTTCCACGCCTTACACCGTACATTCTTGTTGTGCGGTATGTAATTATTCTACGCTGTCGGTATCGGTGTATTCGTT, 0
GCCATTTGATTCACAAGGCCATTGACGCATCGCCCGGTTAGTTTTAACCTTGTCCACCGTGATTCACGTTCGTGAACATGT, 1
CCATAAGATTAGCCTGGAAATCCTTGTTGTCTTTGGTACCCATGCGGGATGTCTTCTTTTTAACCAGTCAATAGGCCGCAT, 0
ACGCGACAGCGCGCAATAACCGTTCTCGACTCATAAAAGTGATGCCGCTATAATGCCGCGTCCTATTTGAATGCTTTCGGG, 1
CAATACGCCACGCGCACGTTGCTGACGAAAACAGCCATTTGCAGTATACTCCCGCCCTAATTTCTTTAACTGGTGCGGGCA, 0
CGATTCACATTTAAACAATTTCAGAATAGACAAAAACTCTGAGTGTAATAATGTAGCCTCGTGTCTTGCGAGGATAAGTGC, 1
CAACCGATTGCAATAAAACATTTAAACAGATCACAAAATCACCTAAAATCGCCCGCTCGCGGCATATCCCGCTATGCCATT, 0
TTCACTGATCCTGATCGTCTTGCCTTATTGAATATGATTGCTATTTGCATTTAAAATCGAGACCTGGTTTTTCTACTGAAA, 1
GCGTAAGGGCAGAACTTTACCGCCTGGCCGGGGTAAATTTCCTCACTCCACAACGGAATCTTTCAGGAATACGTTCTGGCT, 0
GCCGTAAGCCGTTCATCCTGACCAGTGCCGCTGTTCATATTTGCTCATTAAGATCGCTTCACTAAACCATAATTCTACAGG, 1
TTACACTATTTGCGTACTGGCCATTGACCCCTTCCTGACGCTCCGTGTCGTTTTTCCGGCGTACCGCAACACTTTTGTTGT, 0
TATATGTAACAGATTATTACAAAGGACTTGTCTGAAAGTGCAAGATAGTGAACATTACCTGCCGTTTCCCCTCCCACTATA, 1
AGGTCTGAGAGACTGGCATTGTACGTCACCTGAAATCAGGTTAGGGCATTGTTAAAAGCCGCTCTCTGGAAAAGCGTATTG, 0
CTGCGGATTAAGCGCAAATAGCGTTTGCTGTGTTATTGACAGTTAGCATAAACTAGGTGTGACGTTAACTATATGTAAACA, 1
TTAATGAAATGAGCAGCCTCTCCCTGACGCAAATTTTGCACAAAAAATAGGCTTTAGTGATTTGTTTTTGTTCAAAATCAT, 0
TCGCTGCGTTTCGGGAACGTTCCCGTTTTTAAATTTTTCCGCGCAATATATTCTGCAGCCAACCAAAAATGTCATCTGCCA, 1
TCAGGCGTGGAAAAGTCGCCCTATTAAACGTGATTACGATCACATTCTCAAGACGCTACTTACAAATTACCTACAAGCTTA, 0
AACGATAAACCAGACTTTACCCATTGCTGAATGCACGGGTAACGTTAGGCTCAAATAATTAAACAACACGTTACAGGACAA, 1
AAGTGTTATAAGGTAGGTATAAAATGGGATGGAGCCTCTGCTTCTGGCATGTGTCGGTCAGAATGACTCATGATGTGGTCT, 0
AACCAACGATAAACCAGACTTTACCCATTGCTGAATGCACGGGTAACGTTAGGCTCAAATAATTAAACAACACGTTACAGG, 1
ACCTTCCGGGCTAACGATTGTTCTGTAGAGAAAATGTCCAGAAGCGGATAAAAAATTCCTGAACAACGTGGGAGTTTCAGA, 0
GCGCCGCAAATAATAAGGAGAATCCAATAATATTCGTAGCATCTATGGCGATATAATACCTGCTGACAACTAAACCAACGA, 1
GGGTTTAGTCTGCTTTTTAATCCATATTACTGGATTTTTGTTAAGCCGTTTAACGGCGTTCCAGGGGCAGGAAAAAAGGAT, 0
GCAGGCGGAACACCGGAAGAAAACCGTGACATTTTAACACGTTTGTTACAAGGTAAAGGCGACGCCGCCCATGAAGCAGCC, 1
CGATGCCTTTCTCACTCTCTTCCCGGTCATCGTCGGCCTTCCCCGTTATTGTGGCGTGTCAGCACCCTCGACGGCATTTCG, 0
TGGCAAATATTCTGAAATGAGCTGTTGACAATTAATCATCGAACTAGTTAACTAGTACGCAAGTTCACGTAAAAAGGGTAT, 1
CGGTTAGCGGCTTACACGCGGTCACATTCAAATGCGATTCTGCTACAATCCTCCCCCCGTTCGAAGATTGAGCAATACACC, 0
GCCACGGAATGGGGACGTCGTTACTGATCCGCACGTTTATGATATGCTATCGTACTCTTTAGCGAGTACAACCGGGGGAGG, 1
AGAAAATATTCGCCATATGAATGATTAACGCTACTTATGAATAGAAATGTGACGCACGTCACCCCTTGGTGGCTCTGGCGT, 0
CTACGGATATAACTACGGCGAGGCTATCGATCTCAGCCAGCCTGATGTAATTTATCAGTCTATAAATGACCTTCTGCCCGC, 1
GAAATACACTCCGCCGCCTTATGACGGGCAGTCTGACAAGGGTAAACAATAAAGCATAATTTTGCCAAATAGATCACAGAT, 0
ATCATACCTATTGAATAAAACAGATTGTTGTCTGGAACAATGTCCCCGATAATATGTAACATATTAGAAACATACCGGCGT, 1
CGTAACGGCAAGAAATGCTCCACATTTGAGAAAATAATGATTACCATTCCCATTTATAACAAGAGCGTAACGATGATTACG, 0
AATTGACCGCTATCCTGTAGTGATGTTGCCAGAGTTACGCGCGCGTAAAGTAAGGTAAATAACTGAGTGGTTATTTTAGGG, 1
GCCCCTGACACTAAGACAGTTTTTAAAGGTTCCTTCGCGAGCCACTACGTAGACAAGAGCTCGCAAGTGAACCCCGGCACG, 0
TTCGGGACGATTTTGTGCGTCCCGCAACATCTTTCCCCGTCATTTTGTTACTCTGCTTACATCACCTGGATTGATAGTAAA, 1
ATTCATCCTGGCGATGATAGTTATCACCATTATTCTTTATGGGTATAAAACTATCGGCGCAGCATCCTACCCGTTATCGAT, 0
AAATGATAGAACTGTGAAACGAAACATATTTTTGTGAGCAATGATTTTTATAATAGGCTCCTCTGTATACGAAATATTTAG, 1
CGGCGAGGGGAAGTGGGTAAGGCATGTAAATTCATCATGTTGACGAAATAATCGCCCCTGGTAAAAGAAACACTGATGCGA, 0
TTGCCGTTCGCTCCTGAACATCCACTCGATCTTCGCCTTCTTCCGGTTTATTGTGTTTTAACCACCTGCCCGTAAACCTGG, 1
CTCGCGAGGCGTTGTTGCCCGTCACCCGGACAGACACCGTTATGGACTTCTCTTGTTGCACGATCGATCAATTGTTATGCA, 0
TTACACCATATGTAACGTCGGTTTGACGAAGCAGCCGTTATGCCTTAACCTGCGCCGCAGATATCACTCATAAAGATCGTC, 1
TTCCGGAAAAATGTATCGTTTGCAGAAGAATAAAAATAGCCTGGAAAGCGCCTCGGGGAATGGGAAATTGCCGGGTGAGAA, 0
CAGTTCATTTTTCTCAACGTAACACTTTACAGCGGCGCGTCATTTGATATGATGCGCCCCGCTTCCCGATAAGGGAGCAGG, 1
GTTGTACCGAATGCGCGAATTCACGCGTTTTATGCTCGCGGGGTAACATGACATGCTCGAATTACAGAAAAATAACTTTTT, 0
TTTTACCACTTCATGCGATTGTTGCGTTTTTGTTGCGTATTAGATCACTTAATTTGCTTTACATCTCCCGTAAACACTTTT, 1
CAGCGTTGCGCAAATCTGCTCTCTTCGACAATTTCCACATAAACCATCGGTATAAACGAAACCATAAAAATGAAATGCTGT, 0
GCGCAGTTTGAGGTAAACCTATACGCTTTATTCACATCCAATGCCTGATATACTCGTTTGTCTTGCCAATTACGGAGTAGA, 1
AAAGTGTCACTCTTTAGCTAGCCTTGCATCGCATTGAACAAAACTTGAACCGATTTAGCAAAACGTGGCATCGGTCAATTC, 0
ATTTGCGTCATGGTGATGAGTATCACGAAAAAATGTTAAACCCTTCGGTAAAGTGTCTTTTTGCTTCTTCTGACTAAACCG, 1
GCTTGTTGTGTTTGCTTGTTTAAAAAAATGCCGCAAAGCAGCACTGTGCGCAAGCGATTTGGCGGTGAAAAAATAAAAAAC, 0
TATCTTACAAATGTAACAAAAAAGTTATTTTTCTGTAATTCGAGCATGTCATGTTACCCCGCGAGCATAAAACGCGTGAAT, 1
CAATTCTTACGCCTGTAGGATTAGTAAGAAGACTTATAGTGCCAACTTGAAACTATAAATCATCGGTACAATCCCTGATTT, 0
TTCCCTCACCCACGCCGTCACCGCCTTGTCATCTTTCTGACACCTTACTATCTTACAAATGTAACAAAAAAGTTATTTTTC, 1
CAACGTAAAGCAGTATCATGCGGCGGCTCGAAAAAAGGGTAAGCACGTTATTATGTTAAGGTAACAGACGTGTCGTACGTA, 0
CCAGGTTTTGCCTGGACGCTATCTCAGGCCTGATTTGCTGCTGATTTTTACAATGCATGCCTCACGCAGGTATTCATTTCA, 1
CTAACAGTTAATAAATTGTAGTATGATTTGGTGGCTACATTAGCATGTTTTGCACAACTAGATAACAATAACGAATGATAG, 0
TTTTGACTAAAGTCAACGAAAAGAATATTGCCGCCTTGAAGAAAGGAGGTATAATCCGTCGATTTTTTTTGTGGCTGCCCC, 1
GAGTCCTTGTTCCACTCTCGTGCAGCATCGCTGGTCATACGCGAACACGTACCAACAGCAATGGTGAGGCGGCATCAAGAG, 0
TTTATCTAACGAGTAAGCAAGGCGGATTGACGGATCATCCGGGTCGCTATAAGGTAAGGATGGTCTTAACACTGAATCTTT, 1
GTCAGCACTCTGACTTAACCGTGGATGCAAGTCTAAGCCTACGAAGATAAACTCTGTTTCGCAAGGTGACTATACCACACT, 0
TTACGCTGTATCAGAAATATTATGGTGATGAACTGTTTTTTTATCCAGTATAATTTGTTGGCATAATTAAGTACGACGAGT, 1
TATTCACAAAATTAACACGAGAGTGGATTTTGTTACAGCACAGTCCGCAATTCCTGCTGACAAGTACCGGTTGGGTCATTA, 0
TACTGCCGCATCTGGAAATTTCCCGGTTGGCATCTCTGACCTCGCTGATATAATCAGCAAATCTGTATATATACCCAGCTT, 1
AGCAAGCAAAGGGTTAGAGTGTCTCGTTTTTGTAAAGTTCCGTAACGCATCTGTTTTTGTTTGTCATGCTGTAGACGGATC, 0
TGTGGTTAACCAATTTCAGAATTCGGGTTGACATGTCTTACCAAAAGGTAGAACTTATACGCCATCTCATCCGATGCAACG, 1
TTAACAGGCTAAAATTAACGCCTAACACTATTCAGCATATGTTACTTACGCGGCTTCGCCAGGATATCCAGATAATTCTGA, 0
TCTGCGAACAAGCTTTGCAGATTTTGCCACCGCTTTCACAGAAGTGGTAGACTTCGTTCCTTATGAAGATTCTCTGAAACA, 1
TCGCCGTTACACTCAAAGGCGGCGCGGTGGGAACGATATTTCACAGTATCGGTCAAATGACTATCTCCAGAAATACAGGAT, 0
CAAGCTTTGCAGATTTTGCCACCGCTTTCACAGAAGTGGTAGACTTCGTTCCTTATGAAGATTCTCTGAAACAACTGGCGC, 1
GAACATATGAAGCAATGTTTATTTTAGACATCCAGCCATCTTCAACCCCATCAAAAAACTATAGCTTTCTTCAGGAACGTG, 0
AGCGCAGAAAATTACGTTTTGCCTCTTGCCACCTTCCCACTCTGCCGCTAATATTCGTCCCCGTTGTCACCTACAACGTTG, 1
ACTGCGAAAAGATTGTTGAATATTATTCAACAAAAAGGCGAGATACGGCGAATTAAATTTAAGCGGGTTCTTTTATCAGAT, 0
AGGCTCAACAGCTACCTGAATACTGATAACGCACTTACTTTGACGTGCTAGTGTATCATTTCTTTCGCAGCAATCCGACCC, 1
CATGCGTTAGTTAAACAGCGCCTAACTATGTCGATATTCGTGCTTTTTCGGAATGAGTCGCTTGCTTCAGCGCATATTGCC, 0
ATTTTGTGTATAAAAATCATTCGGGTCGGATTGCTGCGAAAGAAATGATACACTAGCACGTCAAAGTAAGTGCGTTATCAG, 1
ATACGGCAACCTCTTTCCATCCTCCTTGCCCCTACGCCCCACCGTCGCTTTGTGTGATCTCTGTTACAGAATTGGCGGTAA, 0
ATAGCCAATTACCGAATTGTTATCTTGCCTGCTATTCCGTTAGCTGTAACACTTCCTCCTGCATTATTGGAAAGCCAATAT, 1
CAGCAGATGTTAAAACATCGTTATGCAAATACGGAAGTGAAAGTTACTCACAGCACATTGAATAAACGGTATGATGAAGAA, 0
GTGTTTATGTATGTCGGATATCTGGTGGTGAAATACTTTATGCCATGATAATTTAATACGATGTATTTATTATATGGAGCA, 1
TGTCGCTGATGCCAACGATAGATGATAGTTATCTATCATGTGGAGTAGATTGGTCAGGCAAATAAGCTCTTGTCAGCGGCA, 0
TACAATCGTGCGCTTGCCTATTCCTGTACCAAATGTATTACCGGGTATATTATCCATTGTGTTTATGTATGTCGGATATCT, 1
CTATTTCGTTCAAGCATTAAAATACTTTCGAATGAAAGTTAGATTGATGTGCGTCAACTGTTCAGAGAGTTTTCCCGTGAT, 0
CACATCACCTTACCATTGCGCGTTATTTGCTATTTGCCCTGAGTCCGTTACCATGACGGGGCGAAAAATATTGAGAGTCAG, 1
ATAGCATAACCGCACGATCGGATCATCACGCAATGTATGCTGATTCGCGCGGGAAATATGGGTATTATACGCAACTCAATT, 0
GACACAATTTAATCGACAATAATGGTCGTCGCCTCGCTCGCAGTGTGCTAACGTTTATCTTCTTTAAGCCCCTGGTAGAAG, 1
ACTGTTGTCTGCCCAGTATAGCGGTCTAATAACATCCCTCAAGGGAAAAAGATCCATGGCATACTATTAGCAGAATAATCT, 0
TTCACCAGTTAAATTGATTGAATGAATATACAGGGAATAATAATTTCTATTTTATATTATTCCCTGTTTTAATTAACTCTA, 1
AGCTAGCCTTGCATCGCATTGAACAAAACTTGAACCGATTTAGCAAAACGTGGCATCGGTCAATTCATTCATTTGACTTAT, 0
ATGAATATACAGGGAATAATAATTTCTATTTTATATTATTCCCTGTTTTAATTAACTCTATCAGGGATGGTTTATGTTTTT, 1
TATCGACGATACTCTCCGTTTAAGCGGCAGGTTTCCGCTGTACGTAAAAGAACCGGCCAAAGAATTGCAGTAAATATGTTT, 0
TTAATTGCTAAAAGCTATAACTGTTAAACACAATACAGTGAAAAGTTTTAGACTGAAGGCTCACTTTGCAGAGGGAAGCGT, 1
TTTTAAGTGATGGCGGCAGTATAGCGGCATGGGGTCAGGGCTTCAAAGTTTGCACCTCTGCGGCTGCGTTCCGGCACGATT, 0
TGATTGCCGCACCGGCTGGGAAATAGACCCCGTCGCATAAATGATTATGATAAGATTTATGCATTCATAACCCGATCCATC, 1
CTAATCTTGGGATTCGTTGAGAAAGGTGATTATCACCATGCGAATTAACGAAGTTTTTACGGAGGGAAACAATCTCTAGAC, 0
GTAAAGATGGGTAAAACTTCTGGGTGCCCTTACGCATTATCATTATGCTGCTTAATTAATTACATCTGTCATAGAGAGTGA, 1
AATTGTTGTGCTCTGATTACCTGCTCAGCGACATTAACCGGACAGAGGTCAGACTAATCATACACCTCATCGCAGCGGCTG, 0
TTACAAATTCTTTGCACTTCCCTGCACTATCCGACACTGTCACCATCCATAATTCAGGCTTATCTGTTTATTACAATAACC, 1
AAATTGAGTTTGCAAAAATGAAAACCCACTGCTAGATTGAAAAAATATTGAACATAAAGGTCATTTAAAGCGCAGTAATGG, 0
TTAAAGCGCAATAAGTCGTTGTCTGCGGCATTTTTGCCGAGTGCCGTGTATAATAGGCAAAGTTATTTCCATTTCTGCAAT, 1
CGATTTTCTTCCCCGCACCATGATGCAAGCTGCATCCAGGTAGCCGCAGAGGCCGCTTGCATGATGATGTTTAAAGCCCAG, 0
AACTTCGGATTTCTATGAAAATATTGACGTAATTTTGCTTTTCTCTCGTTAGAATAGCGCGCACAAGGAACTGTGAAAAAG, 1
CACTGTCTGATGAACGTCCTTTTTCAGCGTGAATGATTCACAGGGTGTATGCTTACTGGCAACCAAAGGGAGACAGACTGG, 0
GATTAATCGTCAATTTAAGAGAAAGAGTTACACCGTCACCACTTCCGTGCACTGTATAAAAATCCTATACTGTACGTATCG, 1
GAGAAGTAAACAAATGACATGCATGTTTCTGTTGTAGTGATATCAACTCTACACGGTGATATTAAAGGGTAGGAAACACTC, 0
ATGAAGAAAACTTGCGAGGTGTCTCGATGAACTGAAAAATGGCACAGTATAATTTATTCTACAGGTTATATTGGAAGCAAA, 1
GGTGTTATAGCATAACCGCACGATCGGATCATCACGCAATGTATGCTGATTCGCGCGGGAAATATGGGTATTATACGCAAC, 0
GCGGCGCTCACTAAGTCCTGGAGCAACCGGCAGGCGATTGAACAGTTTGTAATTAACGCTGCCTGAACAGGCAGGGCTATC, 1
GTAAAGGCTACGGAGGATTTATCCACGACAGATTTGAGATGGTGGCAAACAACTCTGTTTAAACTCTGATACACGAATTAT, 0
TGCGCATCTTTTGTCTCGATATACATTTTCTGACATCCTCATCCGCTATGCTACAGGCACTAAAAATGGTTATTGAGGAGC, 1
TGACAGGCAAATGCGGAAGCAGCTACGCAAAACGCAACAACTTTGCGCAAAAAGTGTGAGCAAGGGCTACGTCACATGGCC, 0
ATCTTTTCACAGTTTAAATTCCCCCGCACGCTTAGCCTTAATATCAGTACATTATTATTTACTAAACGCTCGCCTTAATTA, 1
ATGAGTCATGGTATGAAGATACGCAGATTTACTCTTGCTTTAAAATGAATAATATTAAGCCACTTATTCACGAATCGAGAA, 0
GCTAAAGAAACCGTATACGCCGCAGTGGTAAGGTGTGCTTACGTCCCTTATTATTCATAGTGAAAGCATGCCGGATTGCGG, 1
TCAGACAATCTGTGTGGGCACTCGAAGATACGGATTCTTAACGTCGCAAGACGAAAAATGAATACCAAGTCTCAAGAGTGA, 0
GATTTTCCGGCCTTTTTTATTACTGGGGATCGACAACCCCCATAAGGTACAATCCCCGCTTTCTTCACCCATCAGGGACAA, 1
GCCACCACTGACGCATTCATTTGAAAGTGAATTATTTGAACCAGATCGCATTACAGTGATGCAAACTTGTAAGTAGATTTC, 0
GCACGGTAATGTGACGTCCTTTGCATACATGCAGTACATCAATGTATTACTGTAGCATCCTGACTGTTTTAGCATAGCTTT, 1
GCACGATTCATCCGTCACCGGAATAATGATGTCTCTGTGTAGCGAAAGATTTGTCTCTTCATTAGGGCGCAGTTACACCAC, 0
CAACACTTTTTGCAAAAAAATGCATTTGACTCGCATTTGAAAGTCAATGATGTTGAAAGGGACATTTACCCCAAAGAGGAC, 1
TCAGATAAGATTATTACCATTATTGAAGCTGTTAATGTCCAAAGTAGCAACTTTGCTTGCACTAGACCGACTGGTCTACTA, 0
TCATGTAATTGATTGATTCCTATCAAAAAGCGTATCTCCCTGTTTTTTATGATGGCTTTGTCTCGCAGAGACGTTTGCAGC, 1
CGGTCAAGTTTTCACCGCAAAGGTATTTAAAAGGTATTATTAAGTGGTATTGTCATCGCGTACCTTACATTACCTGTCATG, 0
AAACTTGATTTCAAATATATCGATCACTTTTTAACAAGGCAATCTGATTGATGAATTTCAAAAGACATAAAAATCAATTGG, 1
TGTTGGCAAATCATCTGGTCTCATGTCGCTGTCAAACGCCCCATGAGGTAGTTATCCAGTTAATGAGAAACAAGTAGGCAC, 0
TCTTTTGAAATTCATCAATCAGATTGCCTTGTTAAAAAGTGATCGATATATTTGAAATCAAGTTTCGCATATTGAAATTTT, 1
TCTTACATGTGCAGACTATAGAGAAATAAAACCTGATTGAGTGAAAGGGTATCGGGTCAAAGAAACAAATATTGCACTACC, 0
CTGCTCTCATTATCTCTCTACCCTGAAGTGACTCTCTCACCTGTAAAAATAATATCTCACAGGCTTAATAGTTTCTTAATA, 1
GAGGCGTTATGAGCTGGCGGCCCTTTTTGTATCTGATTATTAATCCCCACCCGCTATTAAGCGCCCGGCGCGGGCATCTGC, 0
AAAATTTGCCAATGTCGAGCCTGCATGTTGAAGGTGAGAAAGTTTCAAGGAAAAGACTACGTTAGAATATAAGAATGACTA, 1
AGTTAACGTCACACCTAGTTTATGCTAACTGTCAATAACACAGCAAACGCTATTTGCGCTTAATCCGCAGACCACCGCGAC, 0
TTTCAGCTAACGGGCGCTCGAGAATAGGCGCAGAATCGACAAACGGTCTAAAATTCAGCGAAACACAATGTTGCTGAATCA, 1
CCAGGTTTGTTTCCCGGAACCGAGGTCACAACATAGTAAAAGCGCTATTGGTAATGGTACAATCGCGCGTTTACACTTATT, 0
CGAGCGCGCAGCATACCGTGACGTGCCATCCAGTCCATTTCGCCGTGGTATTGTTTGTCCAGCCATGCTTGCAGTTTGGGC, 1
TTTATTGGATTTTTATCGACGATACTCTCCGTTTAAGCGGCAGGTTTCCGCTGTACGTAAAAGAACCGGCCAAAGAATTGC, 0
GGTATCGGTAATACCTACCTGCTGAAAGCCCAGTTCCAGCCCCCACTGTTTAATTTTTTGCGCTAACTGATTGAGATCGAG, 1
CGAAGATAAACTCTGTTTCGCAAGGTGACTATACCACACTCATTTCTGCAATATCAGCGCCGCAACTGCACGTATTCCGTT, 0
GATATTTTAAATGTCTCCAGGCTATTTCACCAGGTTATCATTTGATGCTAACCTTCTGACACATGCAGTGGAGTTGTTGTG, 1
TGTTTGTTTCATTAATTTTGTGAACTATATCACAATTGATTGTTTGTTAGCCATATTAGGCCGTGACTTTTATTGCTGTAC, 0
CCACAAAGAGTCACAGGGATTGAGTGTTGAAATGATCCGGATGAGCATGTATCTTTATGGTTATGTTATAACATAACAGGT, 1
AGCCTGGAAATCCTTGTTGTCTTTGGTACCCATGCGGGATGTCTTCTTTTTAACCAGTCAATAGGCCGCATTACCTGGCGT, 0
TTCGTTTGCAAAGGAAGGTAAATCTTTGCCAAATCAGAGGCGTCTCTGATATGTTTAACTCCCGTTTAACAACCATGGAGT, 1
TTGTCTGCAAATGCAACAAACTGTTGATAGAAACGGCAAACAGTTGGGGAATTTAAAAATCGGGTTTGACAAAAGATTTTT, 0
TAAAGTGTCAGCCTGTGTAAATCCTCTCGCCACCCTCCCCTGCATTCAGCAAAATCAGACTCCACGGACATGTAATTTTGA, 1
CAGTAAGGAATGGCGCGAAGTGTAGCACAGGGGAAGGGAGGGATTATTGATGTGTGCGGGGTTGCCCCCGCACGTTTCGGG, 0
CGTGGTTAGCGAAAGCTGGCATTTGTTTTACTTTTTAGCCGCATAAAGTCAAAATTAAGCATCCGTTACGGCTTTCTGAAA, 1
TCGAGAGTCAGTGGTACGTCTGAAATCGATCAGACGCGATGCATTGCTCTGAAAGCATAGACGGGAAATATGAGTTTGCTG, 0
TGCTCTCGTTTCCTAAGAGTTGTTGCATTTTGCTATATGTTACAATATAACATTACACATCATATACATTAACTCTGGAGG, 1
ATTGCACTATCTCCTGGAGGTCAACAGAGGGCTATTACTTGCGCAACAGGTTAAAGATTGTGAATAGTTACCAGCAGTCAT, 0
CTCGCTGTATCTCTGATAAAACTTGACTCTGGAGTCGACTCCAGAGTGTATCCTTCGGTTAATGAGAAAAAACTTAACCGG, 1
AGGCAGTTGTAATGATAGCTCAGAAGGATTATGCAAGGCTTCGTAAGGGAGAACGCATATACCCACTTCTGTGCATACTGT, 0
TATGTAACATAATGCGACCAATAATCGTAATGAATATGAGAAGTGTGATATTATAACATTTCATGACTACTGCAAGACTAA, 1
TGATGCCCGGATTATTCATACATTAATTTACAGAGTTTGTGGGCGTATTAGCAAAGCAAGGAACAAAGAACGTCTATTATT, 0
TCGCACGGGTGGATAAGCGTTTACAGTTTTCGCAAGCTCGTAAAAGCAGTACAGTGCACCGTAAGAAAATTACAAGTATAC, 1
TGAAATTTTGCTAATGACCACAATATAAGCTAAACGCGATTCGCAACCCATTCAGGTAGCCGGGGTTAACCGGCTGCTATT, 0
AATGCATTTTTTTGCAAAAAGTGTTGGACAAGTGCGAATGAGAATGATTATTATTGTCTCGCGATCAGGAAGACCCTCGCG, 1
CAACGTGATGAAAGCAAAGCCGAGTGGCAAAAACGGAGTCTGCGAGGACGCTTCCTGAAAATCGTCTTTATTGCAGTGAAT, 0
ACTCCGCGGTTCGACCACTTTTTTATCCAAAGTTTCGGGCTGTTATGTTTTAATGTGCAACATTCATGGTCTGTTGGGGGC, 1
GCCTGAAACAGAAGGGCATTTCAATCAGCCTGGGGCGATAACACCGCAAAATGGATACTTTGTCATACTTTCGCTGCAATA, 0
TCTTTTATCAATTTGGGTTGTTATCAAATCGTTACGCGATGTTTGTGTTATCTTTAATATTCACCCTGAAGAGAATCAGGG, 1
GCCCCCATTGCGACACCTCGGAAATCATCACGCAGTTAAACTCTCCGTAATGAGGAAATATCATCATCGCGTTTCATTAGT, 0
TCGTTTTATTTCTTTTTTCTCCATTGAACTTTCAGTTTCTTTTCTATAGATTTTAATCAACGAAAGACATCACCAAGTGAA, 1
CTCATTTTTATCTGACATGATCTGTTGCCACTCGCTGCCAAATTGTGGCGCTAAAGCTGATTAGCACGGTGATATTTGATA, 0
TTTATAAAAAATAAATCTCGACAATTGGATTCACCACGTTTATTAGTTGTATGATGCAACTAGTTGGATTATTAAAATAAT, 1
ATTTTTCGTCTTATCCCTGTCGGGTTATGCCTTTAGGCTTGTTGCCATAGTGACACCGACCTGACCGCGCCAGGCGCAGGC, 0
CTGATTGCCAATTAATATTATCAATTTCCGCTAATAACAATCCCGCGATATAGTCTCTGCATCAGATACTTAATTCGGAAT, 1
AATTAACTATTTATTAATTAGTTTGTAGATCAAGGTATTGTCAGTGAGACGAAAATCCAGGCTTCGCTATTTTTGGTGCCA, 0
CAAAAAAATGCATTTCACCCTTTGACATCACCATGCACTGCCATTAATATGCGCCCCGTTCACACGATTCCTCTGTAGTTC, 1
CATTTTTACAAATGAACTTTGTTGATGCGGTGTCTGGTGCCTCCAGGTGACTGCAACCAGTTAACAATTACAGTCGGCTTT, 0
TTTGTGTTATTTCACCTAATCTTTAGGATTAATCCTTTTTTCGTGAGTAATCTTATCGCCAGTTTGGTCTGGTCAGGAAAT, 1
TTGAGCATGTTAATGATTACGTTACAGAACTATTACAATGTCATTAGTTGTGAACAAAGCACCTGGTCGCGCATACTAGGG, 0
ATAATATGTAAATAAACCCATCTATAGATGGTAAAAATAGGTTGTGGCAATTATCATTGCATCATTCCCTTTTCGAATGAG, 1
GGTGACGGGAAAACATAAATTAATCTTGCCCCTTAAGAATAAGTTGCCTATTTTCGTAGTTAACGGATCCGTTAATGTGAA, 0
GATGACATAAGCAGGATTTAGCTCACACTTATCGACGGTGAAGTTGCATACTATCGATATATCCACAATTTTAATATGGCC, 1
GATTAACCTGGATGTTAGGAAGGGGGCGACGAAGCGCCAAACGCGGCAATTATAGGGATTTCATCCGTCTGATACCAGTCG, 0
TAATATAAAAAATCCCGCCATTAAGTTGACTTTTAGCGCCCATATCTCCAGAATGCCGCCGTTTGCCAGAAATTCGTCGGT, 1
ATTTGATGCGTGTTTTTCTCCATAAATTATATATGTCCACATTCGGACTTAGGGGAAAGAATAATTGAACCATTCGTCTGT, 0
GGATATAAAATTTAACATTTGGATTGATAATTGTTATCGTTTGCATTATCGTTACGCCGCAATCAAAAAAGGCTGACAAAT, 1
CGCCCTATAACGTACTGAAAATTATGCCTGTGATCTAGCGCCAAAAATCAGTATTTCGGCGTGAACTCGCAAAATATTAAC, 0
AATCATAAATATGAAAAATAATTGTTGCATCACCCGCCAATGCGTGGCTTAATGCACATCAACGGTTTGACGTACAGACCA, 1
TATTGCTACCTAAGTGTAAAGGCTACGGAGGATTTATCCACGACAGATTTGAGATGGTGGCAAACAACTCTGTTTAAACTC, 0
ATTGATGCGCGGGAAGGAAATCCCTACGCAAACGTTTTCTTTTTCTGTTAGAATGCGCCCCGAACAGGATGACAGGGCGTA, 1
GCCTTAAACAAAAAAACGAAGCAAGCATACGCCTGATGGCGGTCCAAAAAAAAGAGTCATCTTGCCTAAGAGTATTGGCAG, 0
TACACTTGTATGTAGCGCATCTTTCTTTACGGTCAATCAGCAAGGTGTTAAATTGATCACGTTTTAGACCATTTTTTCGTC, 1
CGCAATGTTAACTATAGTCAGCATGCAACAAATCACATTGCCTGAATCGGCTCATCTTTTATGCAGTCCTGCAGAATGAAG, 0
TTGATATTTATCAATGTATAAGTCTTGGAAATGGGCATCAAAAAGAGATAAATTGTTCTCGATCAAATTGGCTGAAAGGCG, 1
TACGCAAGGCTTTGGAGAATAAAGAGCTTGCAACCGGAAACGGATTTCTTTTCAGGTTTGTGATGCAAATTTTTCACTTCA, 0
ATGGAACTCATCATAAATGAGACTTTTACCTTATGACAATCGGCGAGTAGTCTGCCTCTCATTCCAGAGACAGACAGAGGT, 1
ATGCAAACGAAAGGTGCGGCATAGAGTGCCAGAAAGGCAGGCGTTAAAAGGCCTGATGCTGAAATGACGTCGGTGACGATC, 0
ATACACTAAGGCTATAAATGATATAGTGGTTATAGTTAGCACCTTTTTTATTATTAAATCGTATTAGTCACCCGCCAGGTG, 1
CGGAAACCCCTGGCGGGGCTATTTTACCGCGACAATTCATTCAGATCATCAATAGTCAGGGAAGGAAGTAGCAACATTAGC, 0
AGGTACAGGCCGATCTGAAGTAATCAAGGTTATCTCCCGCAATGGTTTATCGTTGCGGGAGTTGCCTGAAGCGCTGGATGC, 1
CACCTGAATTTTCGTGAACAGAGTCACGACAAGGGGTTGATATCCGCAGAGAGCGAGTCCATATCGGTAACTCGTTGCCAG, 0
ATTTCTAATTATCAGCGTTTTTGGCTGGCGGCGTAGCGATGCGCTGGTTACTCTGAAAACGGTCTATGCAAATTAACAAAA, 1
GACCGAAATCACACTTAAAAATGATCTAAAACAAAATTCACCCGAATCCATGAGTGCGCCACCTCCAAATTTTGCCAGCTG, 0
TTTTGTCTCCCTTTGATACCGAACAATAATTACTCCTCACTTACACGTAATACTACTTTCGAGTGAAAATCTACCTATCTC, 1
TGGCAAACCGTAATCTGCAAGGCGTGCCGCTGGACAGCGATGGCGCGGCTTCATACAATCGGAGCTAACTAAAGTGCGCTC, 0
TGGTGTAAATCCCGGTTGGCTGTATTGACGTTTTCACATTCTGTTGACAGATTGTAGGTCACGAGGGGCATTTTATGGAGG, 1
TGCTCACAAATCAATTCCCGCCCTTATCGGACAGGGAATGAAGTATTGCTGCCGGATGGCGCTGCACGCAGAGGCACAGCG, 0
CCATGATAATGAAATTAATTATCGTTATCGATCTTATTTGGATATGTTAGCATGTGCAGCCTAAGAATAGGTATTTAAAAT, 1
GTGTTGTCATCCGTCCACCCTCGCCACTAAACTGGAAGCAAGACCGTAGGCATTCCGCTTACGAAAAAATAACGAATTCAA, 0
ATCGGTACAATCCCTGATTTTATTGTTGACATTTCATTTATGCCGACTATTTATATGGTATACTTGTCGAATTATCTTAAA, 1
TCACGTTTTCCTGCTTAACATTCATGTTATGATGCTCTTGAAACTAATAATACGTATGGAATTGTCACTATTTATCTGCTA, 0
ATCGGCATTTCTTTAATCTTTTGTTTGCATATTTTTAACACAAAATACACACTTCGACTCATCTGGTACGACCAGATCACC, 1
CCTTGCGCTCCACGGCTCATGCACCAGGCTTAATAGACCATGAGGTAATTATCCCCGATTGTGGGAAATTCGCCTCATCCA, 0
CGCTTCGCAACCTTTTCGTTGGGTAATTATCAAGCTGGTATGATGAGTTAATATTATGTTAACGGCATGTATATCATTTGG, 1
TTCTTTTTGTCTGCTATCAGCGTAGTTAGCCCTCTGGTATGATGAGTCCAACTTTGTTTTGCTGTGTTATGGAAATCTCAC, 0
TACATAGCATGCAAGAGCATGGCGTTTGTATGGCAACGTTATTATAATTAACAGTTGCTACTCCATTTAAGTTCACTCAGA, 1
CACTCAAAATCGCCTGGCAAAAATAAAATCACCCTATAGATGCACAAAAAACGGGCAAAACTACCTGGTTCGCAAAACTGC, 0
AAATGTATTTCTTTTTCGCGCAATGGGTGATAGAAAATCGCTCCAAGTGATAATGCTTATCAAAATTATTATCACTTTCAC, 1
AAATGCGACAATAGGCGCGTTTGTGAGAGACTTTTTTATTGGATTTACTTATACGGCAACGATTGCGTTGCGCAAATCGGC, 0
ACAAAAAAACGGGTTTATTGGCGGATAGAAAAAAACGAAAGCACAAATAATGGGAGCGTCAATTTTTCGAGTTTGCTGACC, 1
TTTTCCTCCTGTGGCTTTGTGCCAGTGTAGAACAATTTCGTTTTTCTGGCAGCGCCAGGCGCGCGCGAGTGCTGATTTTCT, 0
TATTGTCGTTTTTGTGATCGTTATCTCGATATTTAAAAACAAATAATTTCATTATATTTTGAAATCGAAAACAAACGACAG, 1
ATTTGCTGATTTGATCATAGCCTGGTAATCGCCGCCCTGTAGGCTACTTGATTCTATAGAAACAGAAAAAGGCAAACGCAG, 0
CTGTCCATTTCACGATGAAAAAAATGTAGTTTTTTCAAGGTGAAGCGGTTTAAATTCGTTCTCAAATTACAGTCAGGACGC, 1
GCCACTACGTAGACAAGAGCTCGCAAGTGAACCCCGGCACGCACATCACTGTGCGTGGTAGTATCCACGGCGAAGTAAGCA, 0
AAATTAAGGTACTGCCTTAATTTTCTGCAGACAAAAGGCGTGACGATGGTCGAAAATGGCGCTTTCGTCAGCGGGGATAAT, 1
CGCGTATTGGCTTGTTTGCAAAGCGGATGCCAGTTTTTAAAAAGTTAATGTTATTAATCTGTTAACATTACGTTATCTAAA, 0
TCAGCAGTCAGCAGCGTGGCACTTGCTAAGGAGAGCGTAAGGTTTATAATGCCTTACGCATCTCGAAGCGGGCGTAGTTCA, 1
TTATCCGTTTCTGCAGGGTTTTTAATCGGACGATTAGTGGGTGAAATGAGGGGTTATTTGGGGGTTACAGGTAAATTCCAG, 0
ACGATGTATGTTCTAATAAAATAGATTGGGTGGGTTGTATATTGACGTTAGTATAAATAGTATTAATGCCGCTTGCATGAA, 1
TATTGTTGACATTTCATTTATGCCGACTATTTATATGGTATACTTGTCGAATTATCTTAAAGGAAGCTCAGATTTTCTTAT, 0
CGCCGACTACCGCTTTCGATATATTGACTCAATTTTCCAGCCTGGTTAAAAATAGCGACCAGCTCAGTCGCAAATATAGTG, 1
AAACTGCCCCTGACACTAAGACAGTTTTTAAAGGTTCCTTCGCGAGCCACTACGTAGACAAGAGCTCGCAAGTGAACCCCG, 0
TAGGAAATTTTTATTAAATCGACTGCATTCTTAGACGCGTTTTTGGCATAGATTGATAGCAGGGGATTTTCTTCTTAATTT, 1
AATTGTTACCTGGTACGCGATTTTCGAATGAAAACGTGACGAAAGCGTAACCCACATCTCAACATTATGAACTAATACCGC, 0
ACAGCAGGCGCGCGGTAATGGCTGGATTGCGACACGGAGTTACTTTATAATCCGCTACCATGGCCCCTTAGCTCAGTGGTT, 1
CGATGGTGAAGTAAAGTTAACTTTTAAGCAACAGCTGGCAAAAAAATGACACCAGAAGCAGCGAAGCGGCAGGATATTGCA, 0
ATTGCAATGTGACGTTGTGAATATATCAATTTCCGCAATAAATTTCCTGTCATATAGTGAATTCAATCTCGCAAACGCGAA, 1
GTAGTTAAAACGGGCAACAGTATATCGCAATTGAGTAAACAGCACGCAACAGCAAATCAACATATACGTTAAACCTTTGTC, 0
GACGCTATTCGGACAGGATTAACACTAGCGTAGAGATGACGAGTACGTTAGTCTCTGACCGTTTGTCACGCGCAACGTTAC, 1
GAGCGTTTAGTACAATAAACATCTTCAGGAACTGCTGGAGTATACCTTGTTTCGCAATTTATTGAACCCCGATCACACCAT, 0
CGTTTTCCGGCTGCGGTCAATTGTGGGACATCGCCTATAATTTGCATTATCATACCTGTCATTCAATGCCGTGCCTAACAC, 1
TGAAAATACATTGTTTATAAAAACAGCAGGCGCGCGGTAATGGCTGGATTGCGACACGGAGTTACTTTATAATCCGCTACC, 0
TTTTCACCACAAGAATGAATGTTTTCGGCACATTTCTCCCCAGAGTGTTATAATTGCGGTCGCAGAGTTGGTTACGCTCAT, 1
TCTGTTTCTTACTTTTGCCCTGACGTTTTATTGGATTTTTATCGACGATACTCTCCGTTTAAGCGGCAGGTTTCCGCTGTA, 0
CCTCAATTTTCCCTTGCTGAAAAATTTTCCATTGTCTCCCCTGTAAAGCTGTGCTTGTATAAATATTGTTAAACACAAAAC, 1
ATTATATTCTATCCAAAAGGGGGTAAAGGTTGCAGGGAGAGCGCCCCGGCACTAGACTACCCGCCTCTTATTTTAGTCTGA, 0
TTTGCAGAAGTGTTAACGCGTTATCTCGTCGCGACCTATAAGTTTGGGTAATATGTGCTGGAATTTGCCCTGTCTGGAGAA, 1
ACTCTGTGAGCCAGACTACGGGATACGCGCTGGCGAATCGCTAAACTAGAAACATTGTTTCGAAATTGAACGGTGGAAAGG, 0
CGCGGTAGTTATGATTAGATTGTTTTCGCAACAAAAACATTATGGATTATTATGCTGTGGTAAATGACTCATTCCACGGCA, 1
AGTTAAGAAACCGAATATTGGGTTTAGTCTTGTTTCATAATTGTTGCAATGAAACGCGGTGAAACATTGCCTGAAACGTTA, 0
TTGTACTAAAAATCGATGTTTTGCTTTGACAATCCCCTGGTGTTTTGCGAAAACATTCGAGGAAGAAAAAAAACAGTATTC, 1
CGTAGTGAAAGCACTTGCATTGCCTCATAGCTCTTTTACCATTAGTCATTAATACGCCGTTAAGCAACTCAGGACTCTATT, 0
AGGGTGAAAACCGTGCTCCCACTCGCAGTCATCCTCCCTCACTCCTGCCATAATTCTGATATTCCAGGAAAGAGAGCCATC, 1
GTTCATTCCAATAAGTAATGGAAAATTGAACGGGCGTATGTACGTCATCTGTTCGGTAAGCCCCCAAGAGCCAGATTAAGT, 0
AAGAAGTTTAGATGTCCAGATGTATTGACGTCCATTAACACAATGTTTACTCTGGTGCCTGACATTTCACCGACAAAGCCC, 1
TTATGCTTTCCTGGGTCAAATTCTCAGCTGTTAATGAACAAATGGCATGGATTTTAAGCAGAAAAATACCAAAAGTTATAT, 0
CGGTACACCAAATCCCAGCAGTATTTGCATTTTTTACCCAAAACGAGTAGAATTTGCCACGTTTCAGGCGCGGGGTGGAGC, 1
ATGCGGCAGCGAATGCACCCGCTTTATGCATGGTTGAAGATGAGTTGCTTAAAAAGAAACCGTTTGTAAAGCTCAGCCTCA, 0
ACGTCATTATAGTGTGTGTCAGATCTCGTTTTCCTTAACCATGTTACATAGAATGTGCACGGAAATTTAACCTGCCTCATA, 1
TGGCTGCAAAGATTTCGCAAAAATCTGCGGGCGGGGTGTAAAAAAAGTATAAAAATGGCAAAAGCCATGATTTAACTAATG, 0
TAACGTGATCATATCAACAGAATCAATAATGTTTCGCCGAATAAATTGTATACTTAAGCTGCTGTTTAATATGCTTTGTAA, 1
ATTTTAGCAACGCCAGTCACAGGGATAATTTATGCGCTGCGTCACAAAAACTGCTACACTCCGCTCCCTCATGACATTGTG, 0
AATCGCTTTTACTGAAATTAGGTTGACGAGATGTGCAGATTACGGTTTAATGCGCCCCGTTGCCCGGATAGCTCAGTCGGT, 1
GTTGAGTATAACGCAAATTTGCTACTGGTCCGATGGGTGCAATGGTCTGAATTACGGGCTAATTACAGGCAGAAATGCGTG, 0
TTTTAAGAATATTATTAATCTGTAATATATCTTTAACAATCTCAGGTTAAAAACTTTCCTGTTTTCAACGGGACTCTCCCG, 1
TCCTGCTGTAAAAAAAACGCTATCCCGGCGCTGGGTAACATCGGGTTCATGCTAAGATAGAGCCTTGTCCCCCGCAGGATT, 0
GTTTATCCGCTATGAGATTTCTCATATTTAGCATACGTACGCTGTTGTTAAGATTCAATCATCGGCCCGGTCGAATTTTCT, 1
CTTATACGCCATCTCATCCGATGCAACGCCACGGCTGCGGTCTGGTTGTTCATCCGGATACCTAAACAACTCCAGGGTTCC, 0
CCAGTTTTTAAAAAGTTAATGTTATTAATCTGTTAACATTACGTTATCTAAAATATCTGGTAAAAAGTGGACTAAACGGTC, 1
CTGCATGTTACACTGGTACTGCAAGAGGGGGCCTTCGCTCCTCTGACATTACTCAGTATTTTCACTACTACACCCCATCTG, 0
CGACAAACTATATGTAGGTTAATTGTAATGATTTTGTGAACAGCCTATACTGCCGCCAGGTCTCCGGAACACCCTGCAATC, 1
CAACAAAATATAGCCAATTTGCTTAAAAGCTCTGCAAACGGTCGAAATAGCGCAGAAAATTACGTTTTGCCTCTTGCCACC, 0
TCAACATCGCGACGCAAACGTTCATATTGCCGCAATATTATTTTTTGATATGTTGAAAGGCGGATGCAAATCCGCACACAA, 1
AACGGCGGAGGCTAACTGGAAATCAAGGAGTTATAACCAAACCATATGCATTTAAAGTGCATATAAAGTGAATACGTTTGC, 0
ATAAAAGTGTAGGAAAAATTGTTTGACTTATAAGTCTCAGAAAGTAATATGTGCGCCACGCAGCGACGATGAGCGATAAAC, 1
GGCTTGCAGGATACCCTTTCTACGTAATCTTCCTGGTAAAATCATGGAGAAAATGAAACAAGGTTAATTTGTTGTTTCATT, 0
TTGTTACGGCAACAGGGTAAGTTCATCTTTTGTCTCACCTTTTAATTTGCTACCCTATCCATACGCACAATAAGGCTATTG, 1
TTTTGCTGGGGAATGCAGCAGTCAGTCATTTTTCTGCAATTTTTCTATTGCGGCCTGCGGAGAACTCCCTATAATGCGCCT, 0
TGTCAATGATTGTTGACAGAAACCTTCCTGCTATCCAAATAGTGTCATATCATCATATTAATTGTTCTTTTTTCAGGTGAA, 1
CTGGGATATCGCGTATTTTCACCCATTGACAATGTTTTTGGCGGTGGCATGATGCGCATGAAATTTGAACTTCCTCACGGT, 0
AACAATTTCTTTAGAAAATGCGTTGACTCATTTTGAACTCTCCCTATAATGCGACTCCACACAGCGGGGGTGATTAGCTCA, 1
GTCGTGTAAGGTGGTTGCCTAAACACGCCCGTTATTCATCACGCCGAACGCGCCGGATACATGATCGGGGTTATCCAGTCG, 0
CTATGTGTTTATGAGGGAGAGGTATTTTCAGTTGATCTGGATTGTTAAATTCATATAATGCGCCTTTGCTCATGAATGGAT, 1
ACTATGCACAATTAAGGGATACGTCCTGGTGCAGGACTGTCGGTTATTTAACTTTGCGGGTATTATGCTTCGCATCAAAAA, 0
TTTATTGAATGTTTTAAATATTGTTTTTATTGGCATTGCTATAATATTGGTTATCATTTGCTGAATGGATTCAGTCTTAAT, 1
TTATGTTTAAACGCAAAGCTTAACGGTCAGGCAGGAGTGAGGCAAGTCTTGATAGTCAAGGGGAAAGAGATGCGGAAAATG, 0
GCTAAAAAGTAACCAATAAATGGTATTTAAAATGCAAATTATCAGGCGTACCCTGAAACGGCTGGAATAAACCGTTTTCAG, 1
CGCCCCTTATGGTCACTCATTTGATCCATTATGCCTTATTGTGCCGTGACTAAAGCGATTCTGATACACTAGCCGCAAAAG, 0
ACTACACGTTGCAATTTGCCGTTGACACATTCGGGCGGAATTCATATGATGCCGCCCGTCAACTCGACAAGCTTTACGTGA, 1
GATGAATTGCCATAAACCATAGCCATGTTAAGGTTTTGGGGAATGATAAACGCAGCCAGATATTTACCCTGTCGCGTTATG, 0
GGATAATTTTATAAAAAATAAATCTCGACAATTGGATTCACCACGTTTATTAGTTGTATGATGCAACTAGTTGGATTATTA, 1
AGCAATTCGCATATAAAATGTAAAACTTTTGTACTAGCATAAACACAGAAACGAATACTGGCGACCAGGTCTTGCGGATAA, 0
TTCAAAAGATGAGAAAAACCGTTGACGAAGGTCGAGGCAATCCGTAATATTCGCCTCGTTCCCAACGGAACACAACGCGGA, 1
TGGTACACCGATACCACTATCGGACAAAATTCTGCGTTTTAATTCAGCATTCACCGCCAAAAGCGACTAATTTTAGCTGTT, 0
AAATTACGGATTATCCTGAAATGCGTTTCTCACTTGCCCGACATATGCGTAAAATGAGCGGCAGATTAAAAAAGGATAGTG, 1
GGTGCGAGAGAGATCACAAAGTGTCTTATTTCCGGTTACTGGCGTTTATGCCCTGACTGAACTAATTATTAATCAACCCAA, 0
CATCTACCCCTTTTTGCAAAAAATGCTTGCTATCCCCGAAGGGCGGGTTACTATCGACTGAATAACCTGCTGATTTAGAAT, 1
ATCGTCAGCCCTTGTCGTGTAAGGTGGTTGCCTAAACACGCCCGTTATTCATCACGCCGAACGCGCCGGATACATGATCGG, 0
CTCAACAGAGAAAAGCAAAGAAATGCTTGACTCTGTAGCGGGAAGGCGTATTATGCACACCCCGCGCCGCTGAGAAAAAGC, 1
CACCATCGCGATCGCGAAATTAATTCACAACAATTCAATGGCTTCATTTTTTTGGAAGTCGCCTCGCAGAAGGCACAGATC, 0
AGAGAAAAAAATCCTGAAATTCAGGGTTGACTCTGAAAGAGGAAAGCGTAATATACGCCACCTCGCGACAGTGAGCTGAAA, 1
CGAGATCGCTCACCCTTGCTTCTCATCCTGTGGACTTACCGCTCAGGGATGAGTTTTGTTTGGCTTATCGCTGGCAAACTG, 0
