# Supplementary material for: Assessing the Effects of Data Selection and Representation on the Development of Reliable E. coli Sigma 70 Promoter Region Predictors
Source: PLoS One. 2015 Mar 24;10(3):e0119721. doi: 10.1371/journal.pone.0119721 (PMC4372424; doi:10.1371/journal.pone.0119721)
Supplement: S1 Dataset — (ZIP) [file pone.0119721.s001.zip › data/CV/CV_Mixed.arff]

@relation Sigma70_Blanced_training_New_data
@attribute seq string
@attribute class {1,0}
@data
GCCCGGGAAAAATATGCTCGCGGGCTTGCTATCTCGCTGACGGACAGGCAAATTGATGACCAGCTTTTAAACCGACTCCGT, 1
TGAAGGTTATTTACATGTTAGCTGTTGATTATCTTCCCTGATAAGACCAGTATTTAGCTGCCAATTGCTACGAAATCGTTA, 1
TATTTTTAATTAAAATGGAAATTGTTTTTGATTTTGCATTTTAAATGAGTAGTCTTAGTTGTGCTGAACGAAAAGAGCACA, 1
TTTATGTTGCTTTTTTGTAAACAGATTAACACCTCGTCAAAATCCTGCTATTCTGCCCGTTGCGGTACTGGGCATTTACCC, 1
GTTCGTGAATTTACAGGCGTTAGATTTACATACATTTGTGAATGTATGTACCATAGCACGACGATAATATAAACGCAGCAA, 1
AATAACCACACTGTGAATGTTGTCTTTAATCAATTGTAAGTGCATGTAAAATACCACTTTAGAGTTAGTCAGTATCTTCCT, 1
TTCAAAAATGTTTGTTTTTCACGCGCTTTACAGCCCGAAAAGGCCGGAAGATACTTGCCCGCAACGAAGATTCCTTCATAA, 1
AGCTTGCGTCAATGGGCAAGGTGGGCTTGCATTTGCTTAATAGAAAGGCGTTAATAGGCAAAACGAAATGAAACGAAAGTT, 1
AGATAAATTTCCTGTTTTTAAAGCAGAGTTCCTCATTTAACGTCATTAATAAAATGTTCTAAAACGCTGGACAGACAGAAA, 1
CCCTTCACAGAATTGTCCTTTCACGATTCCGTCTCTCTGATGATTGATGTTAATTAACAATGTATTCACCGAAAACAAACA, 1
AAAGCGGTACGGGCCGTTGCCAGCGCCTGTGCCGCCAACAAGCTGGCTATCATAATACCCTGTCATCGGGTGGTCCGTGGT, 1
CATCTATCATCTAAAAAACCAGAAAAACAAATAACATCATGTTTTTAAACTAATTAAATGAAATAAAATTTTAAGCCACTC, 1
AGCAACATCTATCATCTAAAAAACCAGAAAAACAAATAACATCATGTTTTTAAACTAATTAAATGAAATAAAATTTTAAGC, 1
GTGAACGGTCGAATTAGCCAATATCTGACGAAAATCGGTTGAAAAAGTGGCATAATGGGGAGTTGTCAACTATTGAAATGA, 1
TACGGTCTGGCTGCTATCCTGACAGTTGTCACGCTGATTGGTGTCGTTACAATCTAACGCATCGCCAATGTAAATCCGGCC, 1
GCTCCGCAGGATAACCTCTTTTGAATCTGAATGAGTCGATGGCTCGCGAATAATCCGATTACGGCTACGCTTCTAATGTTC, 1
TCACGTTGTAAATTGTTTAACGTCAAATTTCCCATACAGAGCTAAGGGATAATGCGTAGCGTTCACGTAACTGGAGGAATG, 1
AAAGCACTGAAGCACAACAATCGCAGTTGCAATTATTGCGTACAGCCAGTACATTCTGGCGTTTTCGAGCACAGGCGCAGG, 1
CCATAAGATTAGCGGATCCTACCTGACGCTTTTTATCGCAACTCTCTACTGTTTCTCCATACCCGTTTTTTTGGATGGAGT, 1
CAATGTGGACTTTTCTGCCGTGATTATAGACACTTTTGTTACGCGTTTTTGTCATGGCTTTGGTCCCGCTTTGTTACAGAA, 1
CATATTTATGCTGTTTCCGACCTGACACCTGCGTGAGTTGTTCACGTATTTTTTCACTATGTCTTACTCTCTGCTGGCAGG, 1
GAATACAGAGGGGCGAATTATCTCTTGGCCTTGCTGGTCGTTATCCTGCAAGCTATCACTTTATTGGCTACGGTGATTGGT, 1
TTGGGTGTCCGGCCCCTCTTAGCCTGTTATGTTGCTGTTAAAATGGTTAGGATGACAGCCGTTTTTGACACTGTCGGGTCC, 1
TTTATTGGGTGTCCGGCCCCTCTTAGCCTGTTATGTTGCTGTTAAAATGGTTAGGATGACAGCCGTTTTTGACACTGTCGG, 1
GATATATGTCAACGAAGCGTAGTTTTATTGGGTGTCCGGCCCCTCTTAGCCTGTTATGTTGCTGTTAAAATGGTTAGGATG, 1
TGACGAAAGCTAGCATTTAGATACGATGATTTCATCAAACTGTTAACGTGCTACAATTGAACTTGATATATGTCAACGAAG, 1
TAACGTAAGTCGCAGAAAAAGCCCTTTACTTAGCTTAAAAAAGGCTAAACTATTTCCTGACTGTACTAACGGTTGAGTTGT, 1
AATGGCGGTAATTTGTTTTTCATTGTTGACACACCTCTGGTCATGATAGTATCAATATTCATGCAGTATTTATGAATAAAA, 1
TTTCCTGCATCGCTGATTTCTGATTGCCATTTAGTGATTTTTTATGCATATTTTGTGGTTATAATTTCACATTTGTTTATG, 1
AAAACATTCACCTTACGGCTGGTGGGTTTTATTACGCTCAACGTTAGTGTATTTTTATTCATAAATACTGCATGAATATTG, 1
TTTACAAAAAACACACTAAACTCTTCCTGTCTCCGATAAAAGATGATTAAATGAAAACTCATTTATTTTGCATAAAAATTC, 1
TTCAGCCTTCTTCAGGGCTGACTGTTTGCATAAAAATTCATCTGTATGCACAATAATGTTGTATCAACCACCATATCGGGT, 1
CAGCAACCAGATCAAAAGCCATTGACTCAGCAAGGGTTGACCGTATAATTCACGCGATTACACCGCATTGCGGTATCAACG, 1
AGCAATCGAGCGGCAGCGTACTTACCCCGCACTCCATTAGCGGGTATACTCATGCCGCATTGTCCTCTTAGTTAAATGGAT, 1
GTAAATAAAAATGTACGAAATATGGATTGAAAACTTTACTTTATGTGTTATCGTTACGTCATCCTCGCTGAGGATCAACTA, 1
TAATCCGTTCATAGTGTAAAACCCCGTTTACACATTCTGACGGAAGATATAGATTGGAAGTATTGCATTCACTAAGATAAG, 1
CTTAGTCGCCGAATGTACTAGAGAACTAGTGCATTAGCTTATTTTTTTGTTATCATGCTAACCACCCGGCGAGGTGTGACA, 1
CGGCGAGGTGTGACACACCTCGCACTTGAAATCAGCAGCGATTGGTTTATCGTGATGCGCATCACTTCCCGGCAGTCCTGC, 1
TTACGCTGAACGTGTTTCATCTATTTGACGCGCGCAGGTATTTAGCATACAAGGAGTACCGATTTGAGAGTTGGTGCTCTT, 1
CAGAGGGATGGGTGATTTATTCAGTTGCCAAACCCGCTGGAGTATTGAGATAATTTTCAGTCTGACTCTCGCAATATCTTA, 1
TTCAACCATGCATAAAGCGGGTGCATTCGCTGCCGCATACCATTATTCTTGATCTGACGGAAGTCTTTTTGTAACAATTCA, 1
TGCATTCGCTGCCGCATACCATTATTCTTGATCTGACGGAAGTCTTTTTGTAACAATTCAAACTTCTTTGATGTAAACAAA, 1
CATTCGTTAAGTCATATATGTTTTTGACTTATCCGCTTCGAAGAGAGACACTACCTGCAACAATCAGGAGCGCAATATGTC, 1
CATTTAAATTATTTAATCATGTTTATTGCATATAAATTCACTTGATGGCATTGTTATCCCATGCCGCAGACACGGCCAAAA, 1
TTTTAACTTTTAAAGCAGAAATATTGCATAATTATTCTGTCAAAGGTACTATCTTCGACCTCAATAGCTATCAGACTGCCA, 1
AATATTTTTCCCGCCGATTGTGCAAGGACAATCGGCAAACGGTGCAGTACACTGCGTTGATTGCGTGTAAAGGGATGAAAA, 1
GAGTTAGGCTTTTTATTGAATGATTATTGCATGTGTGTCGGTTTTTGTTGCTTAATCATAAGCAACAGGACGCAGGAGTAT, 1
TCATTCAATAAAAAGCCTAACTCACTTTTGATTCATTAAAAAAGAAGGCTAAAATAGAATGAATCATCAATCCGCATAAGA, 1
TTGGGGAATTTAAAAATCGGGTTTGACAAAAGATTTTTCGCCGTTAAGATGTGCCTCAACAACGATTCCTCTGTAGTTCAG, 1
ACCGACACTTAAAGTGATCCAGATTACGGTAGAAATCCTCAAGCAGCATATGATCTCGGGTATTCGGTCGATGCAGGGGAT, 1
GGCTGGCACGAACCCTGCAATCTACATTTACAGCGCAAACATTACTTATTATTAACATATAAATAACGAATTATTTACTGT, 1
TTATTCACCTTTTGGCTACTTATTGTTTGAAATCACGGGGGCGCACCGTATAATTTGACCGCTTTTTGATGCTTGACTCTA, 1
ATTGAGCAAGCGTTCAAAGCCCTATGTACAGAACTCAATGCACAAGGCAGTATTAACGTCGTCAATTATTCCCAACATGAT, 1
CGTAACAATTAAGACACATTTTATATTGAACGTCCAATCAATAACCGCTTTAATAGATAAACACCGCTGATGAATGGAGTG, 1
CACTCCTTGTGGTGGCGAAAAAATATCACAAACTAGAATAGCGCCTTGTATAACAATTCAGCGAGTGAATATTTTGAAAAT, 1
GTGAGCCATGGGGCTTCTCCAAAACGTGTTTTTTGTTGTTAATTCGGTGTAGACTTGTAAACCTAAATCTTTTCAATTTGG, 1
GATCGTCCGTTGTCATAATCGACTTGTAAACCAAATTGAAAAGATTTAGGTTTACAAGTCTACACCGAATTAACAACAAAA, 1
CTGGTAAAAGAAACACTGATGCGAGGCCTGTGTTTCAATCTTTAAATCAGTAAACTTCATACGCTTGACGGAAAAACCAGG, 1
GAATTCCTATTTGTGAGCTACGTCTGGACAGTAACTTGTTACAACCTGTAGCATCCACTTGCCGGTCCTGTGAGTTAATAG, 1
CGAAACAAAAATGTGATACCAATCACAGAATACAGCTTATTGAATACCCATTATGAGTTAGCCATTAACGCGTCCACGAGG, 1
GAAATTCGTCGGTAAGCAGATTTGCATTGATTTACGTCATCATTGTGAATTAATATGCAAATAAAGTGAGTGAATATTCTC, 1
TGGAATAAGATGCGGGTTTTTATTATTTGTTATGCCGGGCATTAGACTTTAACAATAACGGGAAATCTGAACTGCCCGGAG, 1
GATGATTTCAATAACATATTCTGTGTTGGCATATGAAATTTTGAGGATTACCCTACACTTATAGGAGTTACCTTACAGGGG, 1
GCATAATTAATGAGATTCAGATCACATATAAAGCCACAACGGGTTCGTAAACTGTTATCCCATTACATGATTATGAGGCAA, 1
TAGACCACCAGCCAGATCCCGCTTCGGAGACTATTCTGGAAACGGTGTTATGAAATACACGCAAAGCGGGACGTACAGGGG, 1
TTTTAATGCCGTAATTTAATTCATATTGAAGGGTTCTCGTAAAACGTAAATAATTCCTGCGTAGGACTTTTGTTTTGCAGT, 1
ATCTATTAACGCATAAAAAACTCTGCTGGCATTCACAAATGCGCAGGGGTAAAACGTTTCCTGTAGCACCGTGAGTTATAC, 1
TGGCATTCACAAATGCGCAGGGGTAAAACGTTTCCTGTAGCACCGTGAGTTATACTTTGTATAACTTAAGGAGGTGCAGAT, 1
TTACACTCCGATGGAGTTTGTTATTGACGTGTTACAAAAATTCTTTTCTTATGATGTAGAACGTGCAACGCAATTGATGCT, 1
ACCGTGCGAAAAGCCTCTTTCGGTGTTAGCGTAACAACAAAAGATTGTTATGCTTGAAATATGGTGATGCCGTACCCATAA, 1
AAACTGGTTTTTGCACACAACGTTAACGATTTGTGGCGTCGGCGCGTATAATGCGCGCGGTTATGTTAACGGTACGCCTGT, 1
AAGTCTGGCTATTCCGTAATGCCATCTTATTTCGTAATGGATTGAGAATGCTGGATTTTTAATTATATTACGCGCAGTATT, 1
GTTGTTCCGGCAGTAGCATTAATTCATTATCTGAATGAAATGTGTCAATCCACAGAAACCGCTGTCAATGACGCATTTTGT, 1
GTTCTGTGGTGTTCTGTTGCGTGTTGACGGCAAAATTTTGCTGGCGTAACATGCGCGCACGATCACTCTAAGAGGACATTC, 1
TGCGCCAACTGTGATAGTGTCATCATTTTCAAAGCGTAAAATTGTGGCATTCTTCACTGTTCTATAAGTAAGACGTTTATT, 1
CTTTACGTTGTTTTACACCCCCTGACGCATGTTTGCAGCCTGAATCGTAAACTCTCTATCGTTGAATCGCGACAGAAAGAT, 1
GGGGGTGTAAAACAACGTAAAGTCATGGATTAGCGACGTCTGATGACGTAATTTCTGCCTCGGAGGTATTTAAACAATGAA, 1
TTAGGGCTTGACGGAAATAAAAGTATTGAGATTTTGTTCTTAATCAATATGTTATTTACCGTGACGAACTAATTGCTCGTG, 1
GGGTCATGCTGAAGCGAGACACCAGGAGACACAAAGCGAAAGCTATGCTAAAACAGTCAGGATGCTACAGTAATACATTGA, 1
ATGCACATCAACGGTTTGACGTACAGACCATTAAAGCAGTGTAGTAAGGCAAGTCCCTTCAAGAGTTATCGTTGATACCCC, 1
TGCCCCTTGTCCCCTGTCAAATGCTTGACGGCTCGCCCTAATTCTCTAAATTGTATTTCTAGAGTTGGCGAGGTTTTGAAC, 1
GTACTTTGCCTGGATGCGCTTTCAGTTTTGAGACAAATGAAGTTTTAGTAACTTCTTTAAAATCAATAGCTAAAATAAGTA, 1
TATCACTTTTTAGTAAAGTTACACTGGACAAAGCGTACCACAATTGGTGTACTGGTAACCGACACAGCATTTGTGTCTATT, 1
CCTTAAGGCATTGTCTGTAAGCGCCTTGTAAGACTTCGCGAAAAAGACGATTCTATCTTCGTCGACAGGGAGTCAGACAAC, 1
ATTTACATGGTTGCTGTGTTGTTAAATTGTACAAAGATGTTATAGAAACAAAATGTAACATCTCTATGGACACGCACACGG, 1
GTTGCTGTGTTGTTAAATTGTACAAAGATGTTATAGAAACAAAATGTAACATCTCTATGGACACGCACACGGATAACAACT, 1
TGACAATTTTGTCATTTTTCTGTCACCGGAAAATCAGAGCCTGGCGAGTAAAGTTGGCGGCATAAAATCACCAGAAATTAT, 1
CACGCCCCGCTTTCTTTCCCGCCGACTAACATCCTTCCCCCGTCCGTTGTATAGTGACCTCTCTCTTGCGGTTCCATCTGT, 1
CAGAGTGCAAGTGGGCTTTGGCGTGTGGCAATTCTTAAAACATTGTCTAACATGCTTGTTACCGTCATTATCATCCGTGGT, 1
ATGCAAATTTGCTTCAACAAAAACCTGTTTATTGTAAGGATTTTGCGGCGTAATATATACGTGGGATCAATTTGAGTTTTT, 1
GGGCATCAAAAAGAGATAAATTGTTCTCGATCAAATTGGCTGAAAGGCGGTAATTTAGCTATAAATTGATCACCGTCGAAA, 1
AGAGATAAATTGTTCTCGATCAAATTGGCTGAAAGGCGGTAATTTAGCTATAAATTGATCACCGTCGAAAAATGCAAATTT, 1
AACATGTTTGCAACCTTTCTTTACGCCGTTTTTGTGTGCATTCACATGGTATGATGAAAGTGTTCAAACAAATTTCTATTG, 1
AGGCAGACTACTCGCCGATTGTCATAAGGTAAAAGTCTCATTTATGATGAGTTCCATTGGATTTACTTATAGGTTGCGAAT, 1
TCCAAGTAACAGGAATTTAATCATGTTTACAGTAATGTAACCTTCCCGTAAAATGCCCACACACTTTAAACGCCACCAGAT, 1
AACTACTCATTCTAATTGGTAATTTCATTCGTTCTCTTACGCTCCCTATAGTCGAAACATCTGATGGCAAGAAAATAGCGG, 1
TGGGTAATACTTTATCAGGTGCCGTATTCATGGGATTGGGTTATTGGTATGCTACGCCGAAAGCGAATCGTCCGGTTGCGG, 1
GGTTATTAGTTATCGCTATCCCGTCTTTAATCCACACCGTTTGCCCCGTTAACCTTACCTTCTCTTCTGTTTTATGGGCGC, 1
GTATATAGATATGCTAAATCCTTACTTCCGCATATTCTCTGAGCGGGTATGCTACCTGTTGTATCCCAATTTCATACAGTT, 1
ACCAAACGGTATATAAAACCGTTACTCCTTTCACGTCCGTTATAAATATGATGGCTATTAGAAAGTCATTAAATTTATAAG, 1
CACACTTTTCATGAAAATTCTGTAACCGTTTTCACGCGCTATCTGCTAAAAATGTTGCCGATGTGAAGTAAACATGGATGT, 1
TCAGGGAGATGTGAGCCAGCTCACCATAAAAAAGCCGCATGTTGAATAATATTTTCAACTGAGTTATCAAGATGTGATTAG, 1
CAGCTCACCATAAAAAAGCCGCATGTTGAATAATATTTTCAACTGAGTTATCAAGATGTGATTAGATTATTATTCTTTTAC, 1
AAAAGCCGCATGTTGAATAATATTTTCAACTGAGTTATCAAGATGTGATTAGATTATTATTCTTTTACTGTATCTACCGTT, 1
CGCGGACGTCGGAACGTCTCGGGCAGTTTAGTTCTGCCGAAACGCAGCGTATTATAACCCTGCTCAAGCGGGCTGGGTTAC, 1
AGACCGCAGGTAATGTTGGTTCGTTGAAATCGGCACCGTCCAGCCATTACACTCTGCAGCTGAGCAGTTCCTCTAACTACG, 1
AACAATCAGAACGGTTCTGTCTGCTTGCTTTTAATGCCATACCAAACGTACCATTGAGACACTTGTTTGCACAGAGGATGG, 1
TGCAGTCATTCATCGACTCATGCCTTTCACTGATATCCCTCCCTGTTTATCATTAATTTCTAATTATCAGCGTTTTTGGCT, 1
TTGCAGCAGGAAGTGCATCAGCGGTTGACAGAGGCCCTCAATCCAAACGATAAAGGGTGATGTGTTTACTGATATGAAAAG, 1
AAATGCCTGCAATTATCAAACGTCCATTGCTCTGCGTGCCCGGTAAGCCTATGCTGCTGGGTTTCAGTGATTCCAGTTATC, 1
TTGTTTCAATTATGATCCAGGTACATTTCTGTGATGTTGTCTGGGTGTTATTTTAAGGCCGCAGGTACCCCATAACCTTAC, 1
TACAAAATAATCATAAGCGCATATTTTTTAATGAAAAATCACCTCACCTACAATTAAAAACACGACATCCGCACCATAAAT, 1
ACGATCCCACGAATTTATGAATAAATTGCATGTGATTCTCGGATTATTGCATCTGAAGAGTTATAAGCAGTTGGAAGATTA, 1
ATATAGCCAATCATTCTTACTCCCTTTGAATTACCCGCCTCATCAGAGATAATGCTTAAGAAATTTGTCACACAAGGAAGC, 1
CAATCTTTGCGATTGGTCAGTGATGCTGTCAATCAGAGGGGGATTTGTCTAGAATAGAAGAAATAATCTTTCTAACTCCTG, 1
GAGGTAACGCCAGAAACGTTTTATTCGAACATCGATCTCGTCTTGTGTTAGAATTCTAACATACGGTTGCAACAACGCATC, 1
ATTGTTAACTGGTTAACGTCACCTGGAGGCACCAGGCACTGCATCACAAAATTCATTGTTGAGGACGCGATAATGAAAACG, 1
CTGAAAACCGAAAAATGCCACAATATTGGCTGTTTATACAGTATTTCAGGTTTTCTCATGGCATTAACCGCCGCGCTTAAA, 1
CAGGAAAAACTGGTCACCATCGACAATATTCAGAAGACGGTGGCGGAGTACTACAAGATCAAAGTCGCGGATCTCCTTTCC, 1
TTACTGGCTGCGACAGACGGCGACTTTTATAGAACAGGCAAAAGTTCTACAAGAACCCCCTTTGCAATTAACACCTATGTA, 1
CTGGCTAGTGAAGCAATATTGCGGCGCTACGCTCAATGAAACATTTAAATACTATACGACAGCGACATTTATCGCTTCAGT, 1
CATGTGAAAGGCAAATTTTATCGTTTGTCAGCCTGCGTTGTTTTTTTGTCCAATATCATCAGGTTAATCACAGGGGAAGGT, 1
CTCAGAGGATTGGTCAAAGTTTGGCCTTTCATCTCGTGCAAAAAATGCGTAATATACGCCGCCTTGCAGTCACAGTATGGT, 1
TGTTTCCCAGCCAACTCAAGGATTTAACAGCGACAACAACGCATTACACCTTTTCTGGCAGGACGGAGATAAAGTCTTACC, 1
TTTTACACTTTCAGGCCTCGTGCGGATTCACCCACGAGGCTTTTTTTATTACACTGACTGAAACGTTTTTGCCCTATGAGC, 1
TTATAAACATTCCGCTTGTGTTTTTCTTTGCCGTAATGATAATCGCTATCACTGCGATTTACTTTTCTTTGCATAGATTGA, 1
AAAGCTTTTTGGCGCTGCGTCCGGCTAACAGTTTTTCCTCCGCGTCTATATTCAAAAGACGCAGAAGTTCATCAGGATCGG, 1
TTGCAGATTGCGTTACCTCAAGAGTTGACATAGTGCGCGTTTGCTTTTAGGTTAGCGACCGAAAATATAAATGATAATCAT, 1
ATGCAAATAGTAATGAGAACGACTATCAATTCGACGTCGTTTTGATATTATTATGCGCAGATTTTGTGACTTGCGTCCTGG, 1
ACTGGTTTATTCCGAACTGATCGGACTTGTTCAGCGTACACGTGTTAGCTATCCTGCGTGCTTCAATAAAATAAGGCTTAC, 1
TAGCTCCCACTTTCCCTTTTCTCCACTTGGCTAAATGTAAAAAAATGGTTAAGACTATGATCAGGTCAGACCACTTTATTT, 1
GGTAACGCAATCTGCAACTCGGGGTTGCATCTGGTTGTGGTTACAATGAAAATGAGAAGCATTATTGATGGATTCGCATAA, 1
ACATGCTAACATATCCAAATAAGATCGATAACGATAATTAATTTCATTATCATGGAAGTTCGTATGTCTGGTTCTGTTGCC, 1
CTTCCCACGGCGCGCCATTACGCTATTGCAAATGCAAATAGTTATCAATAATATTATCAATATATTTCTGCAATCAATGAA, 1
TTGCAACATGATTTCATCTCTTTCATTGATAATGATAACCAATATCATATGATAATTTTTATCATTTGCAAGCCAGATAAA, 1
TTTAACTTATTGATAATAAAGTTAAAAAAACAAATAAATACAAGACAATTGGGGCCAAACTGTCCATATCATAAATAAGTT, 1
ACTGGAAGTTAATCCACTGCAATCTATTGTTATATTGAATCAAATCAATGAAAATAGATGTTGTCACATCAGTGATATTTT, 1
TATTGAAAGTTGGATTTATCTGCGTGTGACATTTTCAATATTGGTGATTAAAGTTTTATTTCAAAATTAAAGGGCGTGATA, 1
CTCATTTGATCCATTATGCCTTATTGTGCCGTGACTAAAGCGATTCTGATACACTAGCCGCAAAAGCCACAGCAGAATCGA, 1
CGCAAAATGGGTCGCTATTTATGCCGTTGATGGTCATTGCGGACAGGTACAATTCACGTTGTAGAAATGGCTGGGGGCGAA, 1
GACCCATTTTGCGTTTATTCCGCCGATAACGCGCGCGTAAAGGCATTTAAGCTGATGGCAGAATTTTGATACCTGCGGAGG, 1
TATTGAAAATCGCAGCCCCCCTCCGTTGTATGTGCGTGTAGTGACGAGTACAGTTGCGTCGATTTAGGAAAAATCTTAGAT, 1
CCCCTCATTTCACCCACTAATCGTCCGATTAAAAACCCTGCAGAAACGGATAATCATGCCGATAACTCATATAACGCAGGG, 1
TTTTCTCTGCCCCTTATTCCCGCTATTAAAAAAAACAATTAAACGTAAACTTTGCGCAATTCAGACCGATAACCCCGGTAT, 1
CGTTTTTTTGTTGCTATTTAGCGCCTTTGTCTTATTGACTTACTGGTAGGCTTTGCTACCAGAAATTATCCGGGAGACGAG, 1
AGCACCGTAATCCGCGTCTTTTCCCCGCTTTGTTGCGCTCAAGACGCAGGATAATTAGCCGATAAGCAGTAGCGACACAGG, 1
AAGCACTGTTTTCGTTACTGTCTCTCTTGTCCGTGCAATAGCTCAATAATAGAATAAAACGATCAATATCTATTTTATCGA, 1
CTCTGCTGTTAAGGTTTGCTTAGACTTACTTGCTCCCTAAAAAGATGTTAAAATTGACAAATATCAATTACGGCTTGAGCA, 1
AGCCAGGCGAGATATGATCTATATCAATTTCTCATCTATAATGCTTTGTTAGTATCTCGTCGCCGACTTAATAAAGAGAGA, 1
CGGGCCTATAAGCCAGGCGAGATATGATCTATATCAATTTCTCATCTATAATGCTTTGTTAGTATCTCGTCGCCGACTTAA, 1
TAAAATCAAATAGCCTACGCAATGTAGGCTTAATGATTAGTCTGAGTTATATTACGGGGCGTTTTTTTAATGCCCCGCTTT, 1
TTCCTCAACATCATCCTCGCACCAGTCGACGACGGTTTACGCTTTACGTATAGTGGCGACAATTTTTTTTATCGGGAAATC, 1
TCGATTGAGCCTTCCAGTCCTTCGGGACTGGAATTTTTTTGTTCGGAGAACGAAGATAAGGCAAGTCAATCAAAACAGGAG, 1
CAACGCCTGGCACTGCCGGGCGTTGTTCTTTTTAACTTCAGGCGGGTTACAATAGTTTCCAGTAAGTATTCTGGAGGCTGC, 1
ATATAAACTTGATGATTTAAGCATTTTCTTATACCCGTTCAGACGTTATTCTTATTTCAGATCATCGTCAGAATTGACTCC, 1
AAGACGCGCTAACACGGAACAGGTGCAAAATCGGCGTATTTTGATTACACTCCTGTTAATCCATACAGCAACAGTACTGGG, 1
AATTCAATACCGCTGTACAAAAACTTGAAGAAATTCAGGAGTGTCATTTAGTATCCGGTGATTTCGACTACCTGTTGAAAA, 1
GGTAACCTGGTACTGTTGTCCGTTTTAGCATCGGGCAGGAAAAGCCTGTAACCTGGAGAGCCTTTCTTGAGCCAGGAATAC, 1
CTAGCTAATAAGTGTGACCGCCGTCATATTACAGAGCGTTTTTTATTTGAAAATGAATCCATGAGTTCATTTCAGACAGGC, 1
CAAAAAGTCGTACTAGTCTCAGTTTTTGTTAAAAAAGTGTGTAGGATATTGTTACTCGCTTTTAACAGGGCAACGGAACAC, 1
TATAAATGCACTTTGCGTGCCGCCCGTGACTACGCGGCACGCCATTTTCGAATAACAAATACAGAGTTACAGGCTGGAAGC, 1
ACAATATTTGCCAGGGACTTGTGGTTTTCATTTAGGCGTGGCAATTCTATAATGATACGCATTATCTCAAGAGCAAATTCT, 1
TTTATTAACAATATTTGCCAGGGACTTGTGGTTTTCATTTAGGCGTGGCAATTCTATAATGATACGCATTATCTCAAGAGC, 1
TAAACGATTCCACTAATTTATTCCATGTCACACTTTTCGCATCTTTGTTATGCTATGGTTATTTCATACCATAAGCCTAAT, 1
ATTACACTGATGTGATTTGCTTCACATCTTTTTACGTCGTACTCACCTATCTTAATTCACAATAAAAAATAACCATATTGG, 1
TCCCACGATGAAAACACGCCACCCCTTGAACCAACGGGCGTTTTCCGTAACACTGAAAGAATGTAAGCGTTTACCCACTAA, 1
TTTCCATTGCTGTGACTCGATTCACGAAGTCCTGTATTCAGTGCTGACAAAATAGCCGCCAGCAAGCAGTCATTTACTGCA, 1
TGCACCTAAATCGTGATGAAAATCACATTTTTATCGTAATTGCCCTTTAAAATTCGGGGCGCCGACCCCATGTGGTCTCAA, 1
TGACTGATTCTAACAAAACATTAACACCAACTGGCAAAATTTTGTCCTAAACTTGATCTCGACGAAATGGCTGCACCTAAA, 1
ATCTGTTAATAAAGCTCGAATTGTGATGACGATCACACATGTTAAAACCTATAATTAATTGCTACTAAAATATTAATGAAT, 1
AAGTGCCGCCACTATAGGTATTTGCTGGTAGAAGCTCAACGGACAATTTATAATGGCTCAGATTAAAAAAACTAATAGGTT, 1
AATCTGAGCCATTATAAATTGTCCGTTGAGCTTCTACCAGCAAATACCTATAGTGGCGGCACTTCCTGAGCCGGAACGAAA, 1
AAGCAGACAGAACCGTTCTGATTGTTGTATGCATGTTTTTTTTATGCTTTCCTTAAGAACAACTCACCCCTTAAAGGAATA, 1
ATGTGATGATCAATTTTACCTTATGGTTAACAGTCTGTTTCGGTGGTAAGTTCAGGCAAAAGAGAACGATTGCGTTGGGGA, 1
CTTTCCTGGGTCATTTTTTTCTTGCTTACCGTCACATTCTTGATGGTATAGTCGAAAACTGCAAAAGCACATGACATAAAC, 1
CCAGCTCTGTGACCTTGTCTTGGTTAACTCAATGTTAAATTGATGTAACATAATCACTTACGTGATGTGCGTGTTTTGCGA, 1
GGTCTGACCGGTAGCTAAAGAGATAGACGAAAACGAAAAGCCCGCTTAATAACTGTTCACAGAAGCAGCGCGCAAAAATCA, 1
CTGGGGAGTGGCACGCCATTCCCCCATTCGCTGGAGAGGATAACCCAGTGATTACGGCTGTCTGGCAGGGACCTGCACACG, 1
GCATAAAAAGGGTTATCCAAAGGTCATTGCACCAACATGGTGCTTAATGTTTCCATTGAAGCACTATATTGGTGCAACATT, 1
CACGAGCTGGATGCAAACGATTTCAAGGAATGAATTGGCGTTATGTGTTACGTTTAGCAGATCAAAAGACAGGCGACCTTT, 1
TCACCCACGCGGCGAGAATGGCGGGGCGCAACCGGACAGAATTTTATAAACTGCTTTCCCGACACGAGCTGGATGCAAACG, 1
TTTTCTCCGTCAATTCTCTGATGCTTCGCGCTTTTTATCCGTAAAAAGCTATAATGCACTAAAATGGTGCAACCTGTTCAG, 1
TTACCCGACGTTGTAATCCAACATTGCGAGCGGCGTAAAGCCGCCGCTATACTAAAACAACATTTTGAATCTGTTAGCCAT, 1
AATGTTCAAAATGACGCATGAAATCACGTTTCACTTTCGAATTATGAGCGAATATGCGCGAAATCAAACAATTCATGTTTT, 1
TCACTCTAAAATGTTTTTTCAATGTTACCTAAAGCGCGATTCTTTGCTAATATGTTCGATAACGAACATTTATGAGCTTTA, 1
GGCACACACATTTTAAGTTCGATATTTCTCGTTTTTGCTCGTTAACGATAAGTTTACAGCATGCCTACAAGCATCGTGGAG, 1
ATTTAATAATGTGTGCGGCAATTCACATTTAATTTATGAATGTTTTCTTAACATCGCGGCAACTCAAGAAACGGCAGGTTC, 1
AATCATTCAACAAAGTTGTTACAAACATTACCAGGAAAAGCATATAATGCGTAAAAGTTATGAAGTCGGTATTTCACCTAA, 1
ACATTTCTGTACCAATAAGCTTGCCATTTGACCTGTATCAGCTTTCCCGATAAGTTGGAAATCCGCTGGAAGCTTTCTGGA, 1
AATAGGCTGATTCAAGGCATTTACGGGAGAAAAAATCGGCTCAAACATGAAGAAATGAAATGACTGAGTCAGCCGAGAAGA, 1
CAAGATGATCGCAAAACAGACCGTGTTGCGCAATTTGTCAACGAAAACAATAATGCGTAAGGTAGAAACCCGAACTACATT, 1
TCGCAAAACAGACCGTGTTGCGCAATTTGTCAACGAAAACAATAATGCGTAAGGTAGAAACCCGAACTACATTGAGGAATC, 1
GCGTAAGGTAGAAACCCGAACTACATTGAGGAATCAGGCGGGAGTGATAGAATATCGCCCACTTAATTTTTCCAGGATTTG, 1
CGTTTGCGTAAATTCCTTTGTCAAGACCTGTTATCGCACAATGATTCGGTTATACTGTTCGCCGTTGTCCAACAGGACCGC, 1
AAGCCCTGCTTTTTCCCGTTTCGTACTGTATATCTTCCATCCAGCGGGTATACTGATCCCTTCCTTTAAATCCACACGTAT, 1
CAAAAAAAACTTTTTTGGGGGGTTGCAGAGGGAAAGATTTCTCGTATAATGCGCCTCCCGTAACGACGCAGAAATGCGAAA, 1
AAGCATATAAGCATGGATAAGCTATTTATACTTTAATAAGTACTTTGTATACTTATTTGCGAACATTCCAGGCCGCGAGCA, 1
CTTATACACTTAAGGCATGGATGGATATTGCTTCTGATATTGTCCGGCTGGACAATGTTACCGATAACAGTTACCCGTAAC, 1
TGATCAGAGGATGTGACATTCATCGCAACAATGGTTGACCAATTTACATAACATATCGCCCAAAATAACAACGGTTCAACC, 1
AAACAAGCACTGTTTTCCCCGGGAAGGTTCTGATGTGTCCGTGTTAAACTAAGAGAATCTATCTCTTTTGTACCTTCAGGA, 1
GCTTCCGGGGTTTTGCCGCGTCGTTAGCACAATGCGATGCAATTGATTTAGTGTATATCTAATAATTGTAAACAAGCACTG, 1
TTTAAATTTACCCCGCTCTGGTGATTCTCAAACGCCAGATGTTACCCGTATCATTCACATGGGTACCAAACATACTCCTGA, 1
CTAACCAAATGGCTTTATCAGGTGCCTGTTGCAGCACGGCTTCGGCCATATCAGCAAGTGACAGCGCACCAAATCCCCGGC, 1
TAAAAAGACGCGGACTCATGTGAAATACTGGTTTTTAGTGCGCCAGATCTCTATAATCTCGCGCAACCTATTTTCCCCTCG, 1
ACATATTACTAATATAAATAAATTTTGCTTGATTCATGCAAGCGGCATTAATACTATTTATACTAACGTCAATATACAACC, 1
ATTACTAATATAAATAAATTTTGCTTGATTCATGCAAGCGGCATTAATACTATTTATACTAACGTCAATATACAACCCACC, 1
AGCAAGCATTTTTTGCAAAAAGGGGTAGATGCAATCGGTTACGCTCTGTATAATGCCGCGGCAATATTTATTAACCACTCT, 1
GGATGTGAATAAAGCGTATAGGTTTACCTCAAACTGCGCGGCTGTGTTATAATTTGCGACCTTTGAATCCGGGATACAGTA, 1
ATTACTCCAAAAGGGGGCGCTCTCTTTTATTGATCTTACGCATCCTGTATGATGCAAGCAGACTAACCCTATCAACGTTGG, 1
CCACAGCGATTGCTGAAGGCGTGATCAGTTATTTCCACTGGTTCGACAACCAGAAAGCACATTCGAAAAAGCGATAAGTTA, 1
TGATTTGACCTCTCACAGCAATTAGTTCTTCTTCCTCACTTTTCCGCTACAATTATCAACAAGTTGAATCGATAAGAGGCG, 1
TCTGCTGATAACCCTTCCGGTTATATGTTATCTGGTGTGGTTATTCGTTAAACTACAGCGGTTGTCGCGGCGACAAAAGTG, 1
GAGTTCGCCAGATACCATTTTGATGCGTGACGAATGCTTTGCCATCCAGTACCATAGCGCCCTTTCCATTCCTGGACCTGA, 1
GCCAGTCTGCCGTCTTCTATAACGGTGAAGTGTGCCTCGGTGGCGGTATTATTGAGCAGCGTCTGCCGCTGCCGGTCTGAT, 1
GATCCACAAAGGCTTTCCCGGGCACTGGAAGTTTTTTTCATTTCGGGTAAAACTTTAACGGAACTGACGCAAACGTCAGGA, 1
GCGTGACGAAGTATTACAGGTTGTTGGTGCTATCGCAGGCTGAATGTGTACAATTGAGACGTATCGTGCGCAATTTTTTCA, 1
GTAGAGCGGATAAGATGTGTTTCCAGATTGACTTATCCTCACTAAAGGATAAAACTTATAATATCCCCTTAAGCGGATAAA, 1
GGCGCGCTTTAAAGCCTCCAGTGCGGTGTTTAAATCTTTGTGGGATCAGGGCATTATCTTACGTGATCAGAATAAACAACC, 1
ATACGTCTAACGGGGCGGGATATTTTGCCTTGATGGTCAATTTTATGGCACGATAAGTGTAACAAACCTGTAAATATTCCC, 1
AGCAGGTTGAAAAATAATAACGTGATGGGAAGCGCCTCGCTTCCCGTGTATGATTGAACCCGCATGGCTCCCGAAACATTG, 1
TTTGAATTCCTTACATTCCTGGCTATTGCACAACTGAATTTAAGGCTCTATTATTACCTCAACAAACCACCCCAATATAAG, 1
ACAATTCGAGCTTTATTAACAGATTCCGCGAATGAATAGTTTTACTGGTATACTGCGTGTCTTGCGCTTTGTTGCGGTGCC, 1
CTGCATTCCAGGGGAGCTGATTCAGATAATCCCCAATGACCTTTCATCCTCTATTCTTAAAATAGTCCTGAGTCAGAAACT, 1
TCGGGCTTGCCCTTATTAAGGGGTGTTGTAAGGGGATGGCTGGCCTGATATAACTGCTGCGCGTTCGTACCTTGAAGGATT, 1
CAGGGCTGGCAGGCTAATTCGGGCTTGCCAGCCTTTTTTTGTCTCGCTAAGTTAGATGGCGGATCGGGCTTGCCCTTATTA, 1
ATTAATTACACTAATGCTTCTTCCCTTCGTTTTAGCGCCCCGCCGCAGTATCATGATATCGATAACCATAATAAATGTGTG, 1
AATGTATTGGTTGCCGTACCTGTGAAGTAGCGTGCGTGGTTTCTCATCAGGAAAATCAGGACTGTGCATCGCTGACCCCGG, 1
TAAAAACTGGCATGATTTGTGAATGTATCGGCGCATTAACTGTCATTGCTGGAGAATTTGATGAACCGTTTCATCATTGCT, 1
GCATTATAGCCTAATAACGCGCATCTTTCATGACGGCAAACAATAGGGTAGTATTGACAAGCCAATTACAAATCATTAACA, 1
TCTAAAAGAAGTTTTTTGCATGGTATTTTCAGAGATTATGAATTGCCGCATTATAGCCTAATAACGCGCATCTTTCATGAC, 1
TCTTATCAGTAGAAATAAAAAAACGTGAAATTATTATGCCGCCAGGCGTAGTATCGCAGCAGGTAAGATGATTCAGGAGAT, 1
GTAGGTGATGATTTCCGCTTTGGCGCTGGTCGTGAAGGCGATTTCTTGTTATTACAGAAAGCTGGCATGGAATACGGCTTC, 1
ATAAAAATCGGCCAAAAAATATCTTGTACTATTTACAAAACCTATGGTAACTCTTTAGGCATTCCTTCGAACAAGATGCAA, 1
TTCATTAATACGACACGTTTCATTAAGATTTTCCTCAGGTAACCACCTATAGTCATTGTCGTTAATAAAAATGACAGGCGA, 1
TTTGTTGCGATTTAGCGCGCAAATCTTTACTTATTTACAGAACTTCGGCATTATCTTGCCGGTTCAAATTACGGTAGTGAT, 1
GCGGGCATTCGTGTTAAAGCAGACTTGAGAAATGAGAAGATTGGCTTTAAAATCCGCGAGCACACTTTGCGTCGCGTCCCA, 1
GCTGGTAATCAAACAAAAAATATTTGCGCAAAGTATTTCCTTTGTCATAAAAATAATACTTCCAGACACTATGAAGTTGTG, 1
AGATCAGAAAACCATTATCTTTCGTTTTATTTTTATCTCACCATGACGCAGTATCAACTGAAACAAAACGAAAGATTAATA, 1
AATATCAGCCCGTCGGCGGAACTGTTTTATGAAGACCTTGATGAAGCTGATAACATTGAGGTAATCCGCAAATTGCTGGAT, 1
GCTCACTCATTAGGCACCCCAGGCTTTACACTTTATGCTTCCGGCTCGTATGTTGTGTGGAATTGTGAGCGGATAACAATT, 1
CGGGACGTTTTTATTGCGTCAGGGTTGACATCCGTTTTTGTATCCAGTAACTCTAAAAGCATATCGCATTCATCTGGAGCT, 1
CACCTCTGTCGATAATTAACTATTGACGAAAAGCTGAAAACCACTAGAATGCGCCTCCGTGGTAGCAATTCTTTTTAAGAA, 1
GGCGCTGCTGGCAACGTTATTCTTCATCATCAGTCTGGTGCTGGGTAACATCAATAGCAACAAAACCAATAAAGGTAGCGA, 1
CTCTGGTTTATTGTGCAGTTTATGGTTCCAAAATCGCCTTTTGCTGTATATACTCACAGCATAACTGTATATACACCCAGG, 1
ATTGTTAATAAACTGTCAAAATAGCTATTCCAATATCATAAAAATCGGGTATGTTTTAGCAGAGTATGCTGCTAAAGCACG, 1
GTGAATTATTCCGCCCTTTGTGCCGTTATTTTATGCTGACAAAGGCACTTTTTTCTGTTTATCTATCAATAAATTCAGAAT, 1
CCTTATACTGAGACTGAGCGTCGATTCACCTGCAAACGGCGCATTTTTAGAATAATCCTGACCTTGTGCGGAAGAGAAAAC, 1
GCTGATTAAGAATTGACTGGAATTTGGGTTTCGAGGCTCTTTGTGCTAAACTGGCCCGCCGAATGTATAGTACACTTCGGT, 1
TGGGCGATGAATTACGATTTGTCCTGTTGACCTCCGGCGCTACCGTTGCAGACTATAACGACGCACCTGCTGATGCTCAGC, 1
ATGAAAAATCCGCATGACCCCATCGTTGACAACCGCCCCGCTCACCCTTTATTTATAAATGTACTACCTGCGCTAGCGCAG, 1
CCGTTAGCGTAATGTTGAGTGTAAACCCTTAGCGCAGTGAAGCATTTATTAGCTGAACTACTGACCGCCAGGAGTGGATGA, 1
GTGTCTTATAACCGTGTATTTCTGCCGGAAGGATTGCCAATCGTCTGCTACAATCGCGCCTCATTTTTAAGATGGATAGCA, 1
GTGATCTACATCGAAATTTTTGTTGCGCTCAAGTCTGAAATCAGTAATATATGCCGCCGTTGCCACGGGATATCAAACAAA, 1
GATGGTTATTTATTAGTGATATCAACTTGAGGTAAGCGTTAGTTTCGATAAGATAAACTGAGTTACTAATAGTCGAGGCAG, 1
CGGTGGGGCGTAGGGGCAAGGAGGATGGAAAGAGGTTGCCGTATAAAGAAACTAGAGTCCGTTTAGGTGTTTTCACGAGCA, 1
CCATAAAAAAGCCAGGGGGTGGAGGATTTAAGCCATCTCCTGATGACGCATAGTCAGCCCATCATGAATGTTGCTGTCGAT, 1
TCCCTGCCTAATCCCCCGCAGGATGAGGAAGGTCAACATCGAGCCTGGCAAACTAGCGATAACGTTGTGTTGAAAATCTAA, 1
CCTGTGGACTTACCGCTCAGGGATGAGTTTTGTTTGGCTTATCGCTGGCAAACTGTCTGAAATCGCAGCAATAAGGACTCA, 1
CAGACACATAAAAAAACGTCATCGCTTGCATTAGAAAGGTTTCTGGCCGACCTTATAACCATTAATTACGAAGCGCAAAAA, 1
CGACTTTTTGCGGCTCCAGGTTACTTCCCGTAGGATTCTTGCTTTAATAGTGGGATTAATTTCCACATTAAAACAGGGATT, 1
GAAAGTTAAATTACGGATCTTCATCACATAAAATAATTTTTTCGATATCTAAAATAAATCGCGAAACGCAGGGGTTTTTGG, 1
CTACACATTCTTGAGATGTGGTCATTGTAAACGGCAATTTTGTGGATTAAGGTCGCGGCAGCGGAGCAACATATCTTAGTT, 1
TGCTGAACGATACCGGGATTCTGTTGTCGGAATGGCTGGTTATCCATTAAAATAGATCGGATCGATATAAGCACACAAAGG, 1
TGGGAATGCTCAACCTGGAAGCCGGAGGTTTTCTGCAGATTCGCCTGCCATGATGAAGTTATTCAAGCAAGCCAGGAGATC, 1
CATCTGGATGCGTTGGTGGCAGATGAAGATCTGAGCCGTTTTATCCTATAATCGCGTTCAATCATTTTCATCATTGTTTGA, 1
CTGGCGGCGGAACTGGCTGCCGACTGCCATGTCATTCCTCGCGCCGGACATAACGCGCATCGGGAAAATCCCGCTGGCGTA, 1
GTGAGCGGCGAATACTAATAACCATTTTCTCTCCTTTTAGTCATTCTTATATTCTAACGTAGTCTTTTCCTTGAAACTTTC, 1
TTTCCTCACCATCATTGGTCATTTTTCGGTTGACGCCCTTCGGCTTTTCCTTCATCTTTACATCTGGACGTCTAAACGGAT, 1
ATCACGCCGACAGGTGCATTACACGATGTCACGGTAACGCCTGTACGGTAAACTATGCGGGTTTACGGTCAGTACCCACAT, 1
GATTCAAAAAAAAGTGGAAATAGGGTGAAGAATTGACCTAAAATAGCCATCCAGATGTTAATCCATCCATACCGATTAACA, 1
AAAGTGCTCTTCGCATAAACCTGATTGATTTAGACGTCTGGATGCCTTAACATCCATTTCATTGACGGCGTTGCCCGTTTC, 1
CATTCACATGATTAGCAATAAACGTTGACAAAATGTGGCGTGGATCACTATAATGCCTGCAGATTTTACGTCCCGTCTCGG, 1
ATCGCCCCAGCCGGGGCGATTCAATTTGCTAAACCATGTCGATTACGGATAATGAACAGCATTGCTTATCAGAGATATGCC, 1
TGTCGATTACGGATAATGAACAGCATTGCTTATCAGAGATATGCCCCCATATGTTGAGGCATATCCTAACGAGAATCTGAC, 1
CAGCAATGGGTAAAGTCTGGTTTATCGTTGGTTTAGTTGTCAGCAGGTATTATATCGCCATAGATGCTACGAATATTATTG, 1
ATCTTTGATGGTCAGCCGATTTTGCATCCTGTTGTCCTGTAACGTGTTGTTTAATTATTTGAGCCTAACGTTACCCGTGCA, 1
CCTGGTGCACATTCGGGCATGTTTTGATTGTAGCCGAAAACACCCTTCCTATACTGAGCGCACAATAAAAAATCATTTACA, 1
AAAATGTCGTTGCGCGCACAGTACAGCGCAACTTATTTTGTTAAAAACATGTAAATGATTTTTTATTGTGCGCTCAGTATA, 1
TTTACCCTTACGCCAACAAAATTTACAAATCTTGATTCCTGAACTGATAGGCTACCTGGCGAAGCAGTCCGTATTCGAACC, 1
AAGTATTTGACAGCACTGAATGTCAAAACAAAACCTTCACTCGCAACTAGAATAACTCCCGCTATCATCATTAACTTTATT, 1
GTTAATCACATGCCTAAGTAAAAATTTGACGACACGTATTGAAGTGCTTCACCATAGCCTACAGATTATTTCGGAGCGCGA, 1
CATTATGTGATCAATTTCACTTGATTGAAATTATTTGTATTGTATTTGTATTATTTACAGGATGAATTTATCGGGCATAAT, 1
CTCACAAAGGTTAGCAATAACTGCTGGGAAAATTCCGAGTTAGTCGTTATATTGTCGCCTACATAACGTTACATTAAGGGG, 1
AAGTTGTTTTCTTGCGATTTTGTCTCTCTCTAACCCGCATAAATACTGGTAGCATCTGCATTCAACTGGATAAAATTACAG, 1
TATGCCTTGTGACTGGCTTGACAAGCTTTTCCTCAGCTCCGTAAACTCCTTTCAGTGGGAAATTGTGGGGCAAAGTGGGAA, 1
TTCACCGTAGCAGATGATTTTTGCGCCTTGTCGCTGCTGCGTGTGGTTGGTAAAGTAAGCGGATTTTCTTTTCCGCCCCAG, 1
ATATTCACAAAGATACTCGGTTTAACCTGCCGTTTAATCCGTTTTCACGTAGAATAATGCGCGCTGCGTCTCATGGGAGTG, 1
TGATATCACACAAAAGGCCGTCGACTGGACAGTTAACCGATTCAGTGCCAGATTTCGCAGTATCTACAAGGTCCGGCTACC, 1
TTTTTACCATCGGGGCTTTTTTTCTGTCTTTTGTACTCGTGTACTGGTACAGTGCAATGCATAACAACGCAGTCGCACTAT, 1
AGCCAGGCGGTGCTGGATTTACAGTTCGGTCATTCCCAGCGGGTAGGGTATGATGTAGCGACCAGTATGATCAGTCAGTTG, 1
TTTTTCTCGCCGCCCTGCGTCAGCGTGTTTAGCAACTGTAACAAATATTAAAATAGCAGGTGTTTATCCGCACAACATGAT, 1
CATATTCTTGTTCATATTCCGTCCTCTTGTTTATCAGCGTGTTAGATAAGCCTGGAATACATTGGGCGCTTTTTCAAGCCC, 1
ATATCGTTATTATCACTCCCTTTTACTGGCTAAACCAGAAAACTTATTTTATCATTCAAAAAATCAGGTCGGATTGACGCC, 1
CGCCAGCAGGTGCCAACATTGAACAGTTCATTTTTGCGGGTAAAACAATATACTACCGTAACGGACTTTGTGTGGATGAGA, 1
ACCTGGCCTGGCGGGCGCGATCCTCGACGAAGCTGACATTTATTGCGGTATTATTGCTGATGGCCTGCATGTTGATTACGC, 1
ACTCACAAAAGACACGCGTTTAATTTGCGATACGAATTAAATTTTCACACACTCTGTAGCAGATGATCTAACAATCTGATT, 1
AGATCGCATTATAAGCTTTCTGTATGGGGTGTTGCTTAATTGATCTGGTATAACAGGTATAAAGGTATATCGTTTATCAGA, 1
ACAGGTTTTACCCCGATCGGGGTATGCATCTTTGACACATCCTTTAATATCTTAGCGGCTATAAAAATGGCTTATTAATTA, 1
GCTACAGGTTTTACCCCGATCGGGGTATGCATCTTTGACACATCCTTTAATATCTTAGCGGCTATAAAAATGGCTTATTAA, 1
TCCCCATCACTCTTGATCGTTATCAATTCCCACGCTGTTTCAGAGCGTTACCTTGCCCTTAAACATTAGCAATGTCGATTT, 1
TTATCTTATCGTTTGATTTACATCAAATTGCCTTTAGCTACAGACACTAAGGTGGCAGACATCGAAACGAGTATCAGAGGT, 1
TTTCTTATCTATTCTTTCAATCAGCACTTCACCCAATTCATCCTTAATTCTAATAACTGGCTATTGCGCCTTACCTCGTGT, 1
AACTTGATTAACATCAATTTTGGTATGACCAATGCACCATTCATGTTATTCTCAATAGCGAAGAACATTTTCATTGCTGTA, 1
GTTAATGTCCAAAGTAGCAACTTTGCTTGCACTAGACCGACTGGTCTACTACACTCCAACGCATGAACAAACACACCGAAC, 1
ATTCAAAGCGTCATCGCATAAACCACTACATCTTGCTCCTGTTAACCCGCTATCATTACCGTTTTCCTCCAGCGGGTTTAA, 1
GAAATCTATAGCGCATTTTTCTCGCTTACCATTTCTCGTTGAACCTTGTAATCTGCTGGCACGCAAAATTACTTTCACATG, 1
AATTATTCCTACACTATAATCTGATTTTAACGATGATTCGTGCGGGGTAAAATAGTAAAAACGATCTATTCACCTGAAAGA, 1
ATAAAGGTGAATTTGATTTACATCAATAAGCGGGGTTGCTGAATCGTTAAGGTAGGCGGTAATAGAAAAGAAATCGAGGCA, 1
CATAATTGATTATTTGACGTGGTTTGATGGCCTCCACGCACGTTGTGATATGTAGATGATAATCATTATCACTTTACGGGT, 1
TTCCTGAGTTATCCACAAAGTTATGCACTTGCAAGAGGGTCATTTTCACACTATCTTGCAGTGAATCCCAAACATACCCCC, 1
CTTTATCTCAAAAGCGTTGCGCCTTTGTTGTATCGTCAGTTCAGGGTAAAATAGATTTCCGTTAACCACCTGGTCAGGACG, 1
ATGCACTTACAATTGATTAAAGACAACATTCACAGTGTGGTTATTTGTTACACATAGGGGCGAGCAATGTCATGACAGTGT, 1
CGAAATCATTCGCGTTGCATCGAGGCGGCAACTGAGTGAACTCCCATGAGCATAGATAACTATGTGAATGGGATGAGCGAA, 1
ATAGAAAGGAGTAAAAAACCACATCAATTAGCTGTATAAAAGAATTTCTACAGTGATTGTAAGGTTTTTTTTATTCCTCCC, 1
TTTGCAATTATTTGCCACAGGTAACAAAAAACCAGTCCGCGAAGTTGATAGAATCCCATCATCTCGCACGGTCAAATGTGC, 1
TTTTATGCTAAAGATTGCAAGTTGCTTGTAAAAGATAAGTACACTGATCCATAATCGCTGTTGTTGAGGGTGCATGCTGCA, 1
TTTTTTTCATATGCCTGACGGAGTTCACACTTGTAAGTTTTCAACTACGTTGTAGACTTTACATCGCCAGGGGTGCTCGGC, 1
CTTAAAAGTTTTAGTATCATATTCGTGTTGGATTATTCTGCATTTTTGGGGAGAATGGACTTGCCGACTGATTAATGAGGG, 1
CTTTATCTTTGTAGCACTTTCACGGTAGCGAAACGTTAGTTTGAATGGAAAGATGCCTGCAGACACATAAAGACACCAAAC, 1
ATATGCTTTGTAACAATTTAGGCTGAAATTCATACCAGATTTAGCTGGTGACGAACGTGAGCTTTTTTAAGAATACACGCT, 1
TCATCTCGTTGATTCCCTTTGTCTGTTTGATAATGCGCACATTGGGTATAACGTGATCATATCAACAGAATCAATAATGTT, 1
ATACCCAATGCTGGTTGAGCATTTGTTGAAAAAATTTTCCCCCGTTTTGACTAAAATGCGCCAGGATTGATGGAATCATTA, 1
GCCGGATTTTATTCGGAATATCCTGCTTATCCTCGTGCTGTTTCTCACGTAGTCTATAATTTCCTTTTTAAGCCCACAGGA, 1
ATCCGTCACAGTTCAAACATACAAAATTTGTGATTTTACTTAACTATTGTGTAACTTTCATAAAACAATGTGATTCGTGTT, 1
GGCCCTGGTGGGGTAAAGCGCCAGGGCCAGAAGTCGATACGACCTGTGCTATGATTCATAAATCACAACAATAACAACAGA, 1
TGGCAGTGCTGCTACGGATAAATCATTGCCCCCACCAATGTGACTGATAAAATGCCAGACAGCACAACATCAATTTATCAG, 1
GATTTAACCTTTTGAGAACATTTTCCACACCTAAAATGCTATTTCTGCGATAATAGCAACCGTTTCGTGACAGGAATCACG, 1
CCTGTCTTGTGTTGACAACATTTTCTGCTAACCCTGTGACCTGCAATACTGTTTTGCGGGTGATCGACAAGGAGACTTAAC, 1
GAAGTCAACCTGTTGCTGCAAAAAGCAGCACAAGGTGCATTTCATGGTATAGTTGACTATACGGAATTGCCGTTGGTCTCT, 1
CCCGTTTAACCGTGTGGATTGTGTCTTGCGACGATGGGCACTAAATGTTAAAAGGTGCCCCTCAACAAAAAAGACACACAG, 1
ATCGAATTCCCGTTAACTCTTCATCTGTTAGTCACTTTTAATTAACCAAATCGTCACAATAATCCGCCACGATGGAGCCAC, 1
TGAAGATATGTGCGACGAGCTTTTCATAAATCTGTCATAAATCTGACGCATAATGACGTCGCATTAATGATCGCAACCTAT, 1
GCACACAGCTTTTTTCATCACTGTCATCACTCTGTCATCTTTCCAGTAGAAACTAATGTCACTGAAATGGTGTTTTATAGT, 1
AAAGGTGGCATATGGTGTGATCGGGGTTCAATAAATTGCGAAACAAGGTATACTCCAGCAGTTCCTGAAGATGTTTATTGT, 1
GAGTGGCCCCTTTTTTCAAGCTGACGGCAGCAATTCACTGGAAACTAATGTATTGTTGCTATGAATGATCTTCCGTTGCAG, 1
ATTTTCAGTACGTTATAGGGCGTTTGTTACTAATTTATTTTAACGGAGTAACATTTAGCTCGTACATGAGCAGCTTGTGTG, 1
GGGCAGTAATGACTGTATAAAACCACAGCCAATCAAACGAAACCAGGCTATACTCAAGCCTGGTTTTTTGATGGATTTTCA, 1
AGATACGTAAAATTAGGTAAAGGGATGGCCTTGTTCTTGAAGGCTATTTAGAATCTCTTCACTTGCTTTTTTTCTGCTCTG, 1
CATTTTAAGAGGTGATTTTGATCACGGAATAAAAAGTGATCGTCAGGTTACATATATTTCAGATACGTAAAATTAGGTAAA, 1
GTTTAAATGTTTTATTGCAATCGGTTGCTAAATTGCATTTTAAGAGGTGATTTTGATCACGGAATAAAAAGTGATCGTCAG, 1
GGCGCATCTACTGATGTGCCTTTTTTATTTGTATTCGGTGACTTTCTGCGTCTTGTGGGCTGACAATTGCCCCCGTTTCTT, 1
TATATTTGCTTGAACGATTCACCGTTTTTTTCATCCGGTTAAATATGCAAAGATAAATGCGCAGAAATGTGTTTCTCAAAC, 1
AGGCATTTTGCTATTAAGGGATTGACGAGGGCGTATCTGCGCAGTAAGATGCGCCCCGCATTCGGTGATTGGCGCAGCCTG, 1
ATCAGTTAGCGAAATATCTTACTTGCAATCGGTGTGGAAAACGGTAGTATTAGCAGCCACGAGTCGGCACGTAGCGCAGCC, 1
AACCGCGTTAAATTCACGCCCTTCTCTTTTGACATTTCTTTTGCACTGGTAAACTAAATCACTTTTTTTTGTCCCAGGCTC, 1
TTTGTGGTGATCTACACTGATACTCTGTTGCATTATTCGCCTGAAACCACAATATTCAGGCGTTTTTTCGCTATCTTTGAC, 1
TTCATGCCACATTTGCCATCAGGGGTTGCCTCAGATTCTCAGTATGTTAGGGTAGAAAAAAGTGACTATTTCCATTGGGTA, 1
TTTCAGGCAATGTTTCACCGCGTTTCATTGCAACAATTATGAAACAAGACTAAACCCAATATTCGGTTTCTTAACTTTGCG, 1
TCGCAAGAAAACGTTTTCGCGAGGTTGATGCGGTGCTTTCCTGGCTGTTAGAATACGCCCCGTCGCGCCTGACTGGGACAG, 1
TGAACAAAACATACACAAAAAATATAGATCTCCGTCACATTTTTGCGTTATACAGGAAGCTCGCCACTGTGAAGGAGGTAC, 1
TATCTTTTTGATTTATAAAGATCTGATTGAAGAATCAACAGCAACATGCCAGGATGAGTTAGCGAATTACACTAACAAGTG, 1
AAAGATCTGATTGAAGAATCAACAGCAACATGCCAGGATGAGTTAGCGAATTACACTAACAAGTGGCGAATTTCATCATGG, 1
CAAAGCGAGAAAAAATACCCATAATGTTGTCCTCTTGATTTCTGCGTTCAGGATTGTCCTGCTGAACTGTTAATACAATTT, 1
TATCTGCATTTGATACGCAGTTTTTTGTCAAGCGGGGCCGCAACCAGTAAACTACGCGCCAGTTATGTACACACTCAGGAC, 1
CAAAGCTGAATCGATTTTATGATTTGGTTCAATTCTTCCTTTAGCGGCATAATGTTTAATGACGTACGAAACGTCAGCGGT, 1
TCAAACTTTCGCCCCTCCTGGCATTGATTCAGCCTGTCGGAACTGGTATTTAACCAGACTAATTATTTTGATGCGCGAAAT, 1
GGTCATTTTTGAGTGCAAAAAGTGCTGTAACTCTGAAAAAGCGATGGTAGAATCCATTTTTAAGCAAACGGTGATTTTGAA, 1
TTAGCAAGTAAAAATACAGGGCTGGAATCATCCGGCCCTTTTTTCTGATATGATACGCAAACGTGTGCGTCTGCAGGAAAA, 1
GCTGATTTCACAGCCACGCAACCGTTTTCCTTGCTCTCTTTCCGTGCTATTCTCTGTGCCCTCTAAAGCCGAGAGTTGTGC, 1
GTGATTTTATTTCCACGCAAACGGTTTCGTCAGCGCATCAGATTCTTTATAATGACGCCCGTTTCCCCCCCTTGGGTACAC, 1
ATAATGATAAGTGTTTTTACCACTTCCCCTTTTCGTCAAGATCGGCCAAAATTCCACGCTTACACTATTTGCGTACTGGCC, 1
TTGCTACGCATGTCACATTTAACATGGTTGCACAAAGTTGCAACATCATGGATATTTCACGATAACGTTAAGTTGCACCTT, 1
GAGTGCAACCTGATGAAAAATAGTGTCGCTGAGCACTAAAATTTAATGTAAATGGTGTGTTAAATCGATTGTGAATAACCA, 1
CGCATTCGCGCCCTTTATTTTTCGTGCAAAGGAAAACGTTTCCGCTTATCCTTTGTGTCCGGCAAAAACATCCCTTCAGCC, 1
ACGTTTGCGTTTTTTTTGCCGCAGGTCAATTCCCTTTTGGTCCGAACTCGCACATAATACGCCCCCGGTTTGCACACCGGG, 1
AGGGAAAAAAATAAAATTTAGTGCTGTACAGAGCGCGTTACAACACGGTTTACTGGCAGCAAATACGGTTATCGCAGGGAT, 1
TTAATGTCTGTTTCCGAGCATTTAACAAGATAGTCCTTAACAACTTCTTAAGGGAAAAAAATAAAATTTAGTGCTGTACAG, 1
ATCACATTTCCGTAACGTCACGATGGTTTTCCCAACTCAGTCAGGATTAAACTGTGGGTCAGCGAAACGTTTCGCTGATGG, 1
CTCACTCACATATCGCAACATTTACTTTACTTTAAGACAATTCCAGGCAAATTATACAACACTTTACGGGATAGTAAGTCC, 1
TGCGAACGTCATATAGCCGCCTGTGTTGTAATGACAACGTTTCGCGGCTATTCTTGAGTGGTCTAGAGTCAAGATTAGCCC, 1
AAGAGTAAAAGCTTGTAAGCGGCGCCACCAAAATCATCGTGAAATGATATCCTTCGTCATTCGTAATGTTTTCCGGATGAT, 1
GTGTTATGCAGCAAATTATAAAACTGGAACCTATTCGTATAGTTTATGTATCCTGTAACCCTGCAACGCTGGCTCGGGATA, 1
TTTTCGCATTCTGAAGGCCTGGATCTGTATCTCGCCCCCGATAGTGAGATACTCGAAACCGTCTCTGGTGAGATGCCCTGG, 1
CGACTACTTTCTGACTTCCTTCGTGACTTGCCCTAAGCATGTTGTAGTGCGATACTTGTAATGACATTTGTAATTACAAGA, 1
ATCCTTGCACCTCTATGTAAAGGGCTGAAGGGATTCGGATGTGATGGTATGATTACAGACATTCGTGTCTGAGATTGTCTC, 1
GCCCATTTTCCTGTCAGTAACGAGAAGGTCGCGAATTCAGGCGCTTTTTAGACTGGTCGTAATGAAATTCAGCAGGATCAC, 1
CGTGAACGATCGACGCGTCGTGATTAGGTGAACCCCTTCTCGTTATGGCAAAATAAGCCAATACAGAACCAGCATTATCTG, 1
TGAAAACGCCAGTTCCAGGAAAAATTGACAGATTTGTGCCATTCCGTGAACGATCGACGCGTCGTGATTAGGTGAACCCCT, 1
TTCTGATTTCGGTACTCAATCGCCGGTTAACCTTGACCGCTGTACAAGGTATACTCGGACGATTTTCACTGTTTTGAGCCA, 1
CTGGAGCGATCATATCCGCCGAACAATCATTAAAGAAAGCCGCCCATTTATTCTGGATTATTTGCACAAACAGGGTTGGGC, 1
TTCAAATCCGGCCCCCGCAACCACTTTCCCTTAGAGTCCTTTTTCAAATATACTGTGAAGACTTCGGCCTTCGTAGTGGGA, 1
GGTGCTGTTTTTGTTTAGTACTCAGATTCATCGTATTTTTTGCTTACGTTGGGATTGAAAACGGGTCATTCTACCGCCATC, 1
AACCAATGGGCTGACCGTCATTCTGTTGAGCGCGCTACCGTTCAGGCGATACAATGGCTGACCCGAGCACCCGATCGCTTT, 1
AATCGCGTTGGGTGAGACATATTAACCTTGCCGCGTCAGACAGATTCGCGTAAAACTGTCAGCCGCTCTAATGGCCACCAA, 1
ATGAGATAAATCTCCCGTGGCTAACGACATCCCCCGTCGTTGTGTATAGAATATTCCCCCGAAGTTTAAGGTTGGCACCTC, 1
GGGTGATAAATGGTAAAAGTCATCTTGCTATAACAAGGCTTGCAGTGGAATAATGAGGCCGTTTCCGTGTCCATCCTTGTT, 1
TCACCAGCAAGAAGTGAAAAAACTGTGAGTAAGCGGGTGATAAATGGTAAAAGTCATCTTGCTATAACAAGGCTTGCAGTG, 1
CGATTCTAATTAGCCAACAGGATTCGCGCCACTCATTTTTCTATGCTTATATTTACTTTTGCACCTTATTACTTCACTGCG, 1
TGGATGGTGAGTGTCTTTAACGCTATTGCGCTGTCAGATGTAACTCTGTAAAACAGATCAGGAAGGCGTAATTCATCGATT, 1
AGAGCGGCGTTTCTCGCCCTGTTCCGCAGCTAAAACGCACGACCATGCGTATACTTATAGGGTTGCTGGTGCAAAATCCAG, 1
ACTTGTCTCTCCCAGCCAGGTCTGACCACCGGGCAACTTTTAGAGCACTATCGTGGTACAAATAATGCTGCCACCCTTGAA, 1
TTTATTCACAAGCTTGCATTGAACTTGTGGATAAAATCACGGTCTGATAAAACAGTGAATGATAACCTCGTTGCTCTTAAG, 1
TGCATTGAACTTGTGGATAAAATCACGGTCTGATAAAACAGTGAATGATAACCTCGTTGCTCTTAAGCTCTGGCACAGTTG, 1
CGCCTACAGAAATCTTACAAGACGAACACGTTAAGCGTGTATACCTTGGGGAAGACTTCAGACTCTGATAGGGTAGAAGTT, 1
GCCTGCACAAAATTCCACCGTTGCTGTTGCGTCGCAACCGACAATTACGTATTCTGAGTCTTCGGGTGAACAGAGTGCTAA, 1
AGGCTGTTTACTTTACTAGCAATACGCTTGCGTTCGGTGGTTAAGTATGTATAATGCGCGGGCTTGTCGTAGTTGACAGCA, 1
AAGGCTGATTTTTTCGCATATTTTTCTTGCAAAGTTGGGTTGAGCTGGCTAGATTAGCCAGCCAATCTTTTGTATGTCTGT, 1
ATGCGGGTTGATGTAAAACTTTGTTCGCCCCTGGAGAAAGCCTCGTGTATACTCCTCACCCTTATAAAAGTCCCTTTCAAA, 1
AAAGTCCCTTTCAAAAAAGGCCGCGGTGCTTTACAAAGCAGCAGCAATTGCAGTAAAATTCCGCACCATTTTGAAATAAGC, 1
TCAATTATACGATCCATAGCTCTTGCACTACCTTTGCATCACTGGCATGTTTAACATGGTTTTTACATTTCTCACTGAGCA, 1
GTCTGATCGATATGCTGGAAGATTGCGACGACGTGCAGGAAGTTTACCATAACGGTGAAATCTCTGATGAGGTCGCAGCGA, 1
AGATGGACGTATGGGCAAGGATTATGGTTTTATTTATCATACAAATAAATATAATAGGCGCTTCCGATGTAGACCCGTATT, 1
ATCGTCGCGACAAGACCACCGGTCGTATGGCAAGTTTCATTTGGCTGATATAACCTAAAGAATCAAGACGATCCGGTACGC, 1
CCACGGCCTGACGCCAGTCGGTGGCTTTACGTTGTGCCTGTACCCATTTAATATCGTTAATCATCCGTCGTTGACTCCATG, 1
TATTGATTTCCGTGGCGCAGAAAAAAGCAAATGGCACATCTGTTTGGGTATAATCGCGCCCATGCTTTTTCGCCAGGGAAC, 1
GCCCTTAAATTCTCTTTTACTTTTGATTTACAGAGTAAAGCGTTGGGATAATCTATCTTCCAAGTAGATTATTGTATTTGA, 1
AGGTTTCGAGCAAGCTTCCGCGATTATGGGCAGCTTCTTCGTCAAATTTATCATGTGGGGCATCCTTACCGCTCTGGCGTA, 1
GATACAATGCGATAAAATTGCCCTTGCGAAGGTCATTCGCTTTGGTTAGTATTCACACCCGCTTCAGTGGGAAAGATTAAA, 1
GTTGATACAATGCGATAAAATTGCCCTTGCGAAGGTCATTCGCTTTGGTTAGTATTCACACCCGCTTCAGTGGGAAAGATT, 1
GTGTCACGCTTTTACCAGGCAATTGTCGATTGCTCTAAATAAATCCTCTAAACCAGCATATTCATCCAAGAATTACCTTTG, 1
TTACTCATTGCGATGTGTGTCACTGAATGATAAAACCGATAGCCACAGGAATAATGTATTACCTGTGGTCGCAATCGATTG, 1
CAAAATTGCACGGACAGGGACTGTTAAAATGCCAAATTTCCTGGCATCATGGCAACCATCTGAACGGAGAGATGCCGGAGC, 1
CAATAATTATCATTAAAATTCTTCTTGACCGTTTTACTCCAACTCCCTATAGTAGCGCCCCGTTGCCACCCATGAGGTTTG, 1
GCGATTTTTTCAAAAAGTTTGTTGACCTCAGGTCATGATTTCCCTAAATTAGCGCCCGTTCCAGCAAGACAGGAACGACAA, 1
ACCCTTTACGCCTCCTCGTTTGCCCGTGGACGCACACGCTACACGCCGCTAAAACGCTGGGCGCTAACGCAATAACAAGGA, 1
AACTGACGCATGGGGCACCCCCTTGCTTCATCGTTAGGAATTATTGACTTAATATAGGGAAAATAAAATTGCTGTCTTTTG, 1
TATCAGGCATATCACCTCAGAATCAGATGAAAACTATAAAGAAATATCTATTATGGTTTTAATATTTGTTGATAAGGATAG, 1
ACATCAGCGGAAGTGGCAGCAACATATTGCCAATCACTTTTTTCAGTGTAAAAAGCATCCTTTCTGGTTCCTTTTTTAACC, 1
AGCCCCCACGTCCATTAATAATGCATTTGCATTACCTTAGTTCAAGCTTATAATTTGAGCAGAAAACAGGCTGTAAAAGGA, 1
TACTTTCGCTGCAATAACATCTCTGCGAGACGGCTTAACATGCCTGTTGTAAACTGTGAGCCAAAGCGTTGTTTAACCAAG, 1
TCTGCCTCTTTTCAGTGTTCAGTTCGTTAATTCATCTGTTGGGGAGTATAATTCCTCAAGTTAACTTGAGGTAAAGCGATT, 1
TAATTTCTTTTCCATAAATCGCTTTACCTCAAGTTAACTTGAGGAATTATACTCCCCAACAGATGAATTAACGAACTGAAC, 1
TTCTCGTGGTTTCGCCGAACTTTCACACTTACGTTCGGTTATGTGCTTAATAATGTTATGAAAAAGAAACCGGTTGCGCAG, 1
ACACTTTCATTGTTTTACCGTTGCTCTGATTAATTGACGCTAAAGTCAGTAAAGTTAATCTCGTCAACACGGCACGCTACT, 1
ATCTTTCATTTTGCGATCAAAATAACACTTTTAAATCTTTCAATCTGATTAGATTAGGTTGCCGTTTGGTAATAAAACAAT, 1
ATTGACCTGAATGAATATACAGTATTGGAATGCATTACCCGGAGTGTTGTGTAACAATGTCTGGCCAGGTTTGTTTCCCGG, 1
CGAAAAAACTAACCAAAACTTTGAATGACACTTTTCGGTTTACTGTGGTAGAGTAACCGTGAAGACAAAATTTCTCTGAGA, 1
CAGAAAAAGATACACAAAATTTATATTTGGAATTTTCTTGTCTCTCCGACAGACTGACCGAATTGTTATCAATGTTAACAA, 1
GACTGTAAATAGATTAAATTTTGTGGAAATATAATAAGTGATCGCTTACACTACGCGACGAAATACTTTTTTTGTTTTGGC, 1
CGAGGCTCTTTCCGAAAATAGGGTTGATCTTTGTTGTCACTGGATGTACTGTACATCCATACAGTAACTCACAGGGGCTGG, 1
TTGCCCATTTTATTCTATTTTTAGCTGGACTTTCCCCATATTTACTGATGATATATACAGGTATTTAGCGCGGTGCGGATG, 1
ATGACGGTTATTTGCCGGGGAGACTTCTGCTTCGAACGGTTGTGCAATAGAATGCGTGTCAGTCATAACTGCTATTCTCCA, 1
GCCATTTGATTCACAAGGCCATTGACGCATCGCCCGGTTAGTTTTAACCTTGTCCACCGTGATTCACGTTCGTGAACATGT, 1
ACGCGACAGCGCGCAATAACCGTTCTCGACTCATAAAAGTGATGCCGCTATAATGCCGCGTCCTATTTGAATGCTTTCGGG, 1
CGATTCACATTTAAACAATTTCAGAATAGACAAAAACTCTGAGTGTAATAATGTAGCCTCGTGTCTTGCGAGGATAAGTGC, 1
TTCACTGATCCTGATCGTCTTGCCTTATTGAATATGATTGCTATTTGCATTTAAAATCGAGACCTGGTTTTTCTACTGAAA, 1
GCCGTAAGCCGTTCATCCTGACCAGTGCCGCTGTTCATATTTGCTCATTAAGATCGCTTCACTAAACCATAATTCTACAGG, 1
TATATGTAACAGATTATTACAAAGGACTTGTCTGAAAGTGCAAGATAGTGAACATTACCTGCCGTTTCCCCTCCCACTATA, 1
CTGCGGATTAAGCGCAAATAGCGTTTGCTGTGTTATTGACAGTTAGCATAAACTAGGTGTGACGTTAACTATATGTAAACA, 1
TCGCTGCGTTTCGGGAACGTTCCCGTTTTTAAATTTTTCCGCGCAATATATTCTGCAGCCAACCAAAAATGTCATCTGCCA, 1
AACGATAAACCAGACTTTACCCATTGCTGAATGCACGGGTAACGTTAGGCTCAAATAATTAAACAACACGTTACAGGACAA, 1
AACCAACGATAAACCAGACTTTACCCATTGCTGAATGCACGGGTAACGTTAGGCTCAAATAATTAAACAACACGTTACAGG, 1
GCGCCGCAAATAATAAGGAGAATCCAATAATATTCGTAGCATCTATGGCGATATAATACCTGCTGACAACTAAACCAACGA, 1
GCAGGCGGAACACCGGAAGAAAACCGTGACATTTTAACACGTTTGTTACAAGGTAAAGGCGACGCCGCCCATGAAGCAGCC, 1
TGGCAAATATTCTGAAATGAGCTGTTGACAATTAATCATCGAACTAGTTAACTAGTACGCAAGTTCACGTAAAAAGGGTAT, 1
GCCACGGAATGGGGACGTCGTTACTGATCCGCACGTTTATGATATGCTATCGTACTCTTTAGCGAGTACAACCGGGGGAGG, 1
CTACGGATATAACTACGGCGAGGCTATCGATCTCAGCCAGCCTGATGTAATTTATCAGTCTATAAATGACCTTCTGCCCGC, 1
ATCATACCTATTGAATAAAACAGATTGTTGTCTGGAACAATGTCCCCGATAATATGTAACATATTAGAAACATACCGGCGT, 1
AATTGACCGCTATCCTGTAGTGATGTTGCCAGAGTTACGCGCGCGTAAAGTAAGGTAAATAACTGAGTGGTTATTTTAGGG, 1
TTCGGGACGATTTTGTGCGTCCCGCAACATCTTTCCCCGTCATTTTGTTACTCTGCTTACATCACCTGGATTGATAGTAAA, 1
AAATGATAGAACTGTGAAACGAAACATATTTTTGTGAGCAATGATTTTTATAATAGGCTCCTCTGTATACGAAATATTTAG, 1
TTGCCGTTCGCTCCTGAACATCCACTCGATCTTCGCCTTCTTCCGGTTTATTGTGTTTTAACCACCTGCCCGTAAACCTGG, 1
TTACACCATATGTAACGTCGGTTTGACGAAGCAGCCGTTATGCCTTAACCTGCGCCGCAGATATCACTCATAAAGATCGTC, 1
CAGTTCATTTTTCTCAACGTAACACTTTACAGCGGCGCGTCATTTGATATGATGCGCCCCGCTTCCCGATAAGGGAGCAGG, 1
TTTTACCACTTCATGCGATTGTTGCGTTTTTGTTGCGTATTAGATCACTTAATTTGCTTTACATCTCCCGTAAACACTTTT, 1
GCGCAGTTTGAGGTAAACCTATACGCTTTATTCACATCCAATGCCTGATATACTCGTTTGTCTTGCCAATTACGGAGTAGA, 1
ATTTGCGTCATGGTGATGAGTATCACGAAAAAATGTTAAACCCTTCGGTAAAGTGTCTTTTTGCTTCTTCTGACTAAACCG, 1
TATCTTACAAATGTAACAAAAAAGTTATTTTTCTGTAATTCGAGCATGTCATGTTACCCCGCGAGCATAAAACGCGTGAAT, 1
TTCCCTCACCCACGCCGTCACCGCCTTGTCATCTTTCTGACACCTTACTATCTTACAAATGTAACAAAAAAGTTATTTTTC, 1
CCAGGTTTTGCCTGGACGCTATCTCAGGCCTGATTTGCTGCTGATTTTTACAATGCATGCCTCACGCAGGTATTCATTTCA, 1
TTTTGACTAAAGTCAACGAAAAGAATATTGCCGCCTTGAAGAAAGGAGGTATAATCCGTCGATTTTTTTTGTGGCTGCCCC, 1
TTTATCTAACGAGTAAGCAAGGCGGATTGACGGATCATCCGGGTCGCTATAAGGTAAGGATGGTCTTAACACTGAATCTTT, 1
TTACGCTGTATCAGAAATATTATGGTGATGAACTGTTTTTTTATCCAGTATAATTTGTTGGCATAATTAAGTACGACGAGT, 1
TACTGCCGCATCTGGAAATTTCCCGGTTGGCATCTCTGACCTCGCTGATATAATCAGCAAATCTGTATATATACCCAGCTT, 1
TGTGGTTAACCAATTTCAGAATTCGGGTTGACATGTCTTACCAAAAGGTAGAACTTATACGCCATCTCATCCGATGCAACG, 1
TCTGCGAACAAGCTTTGCAGATTTTGCCACCGCTTTCACAGAAGTGGTAGACTTCGTTCCTTATGAAGATTCTCTGAAACA, 1
CAAGCTTTGCAGATTTTGCCACCGCTTTCACAGAAGTGGTAGACTTCGTTCCTTATGAAGATTCTCTGAAACAACTGGCGC, 1
AGCGCAGAAAATTACGTTTTGCCTCTTGCCACCTTCCCACTCTGCCGCTAATATTCGTCCCCGTTGTCACCTACAACGTTG, 1
AGGCTCAACAGCTACCTGAATACTGATAACGCACTTACTTTGACGTGCTAGTGTATCATTTCTTTCGCAGCAATCCGACCC, 1
ATTTTGTGTATAAAAATCATTCGGGTCGGATTGCTGCGAAAGAAATGATACACTAGCACGTCAAAGTAAGTGCGTTATCAG, 1
ATAGCCAATTACCGAATTGTTATCTTGCCTGCTATTCCGTTAGCTGTAACACTTCCTCCTGCATTATTGGAAAGCCAATAT, 1
GTGTTTATGTATGTCGGATATCTGGTGGTGAAATACTTTATGCCATGATAATTTAATACGATGTATTTATTATATGGAGCA, 1
TACAATCGTGCGCTTGCCTATTCCTGTACCAAATGTATTACCGGGTATATTATCCATTGTGTTTATGTATGTCGGATATCT, 1
CACATCACCTTACCATTGCGCGTTATTTGCTATTTGCCCTGAGTCCGTTACCATGACGGGGCGAAAAATATTGAGAGTCAG, 1
GACACAATTTAATCGACAATAATGGTCGTCGCCTCGCTCGCAGTGTGCTAACGTTTATCTTCTTTAAGCCCCTGGTAGAAG, 1
TTCACCAGTTAAATTGATTGAATGAATATACAGGGAATAATAATTTCTATTTTATATTATTCCCTGTTTTAATTAACTCTA, 1
ATGAATATACAGGGAATAATAATTTCTATTTTATATTATTCCCTGTTTTAATTAACTCTATCAGGGATGGTTTATGTTTTT, 1
TTAATTGCTAAAAGCTATAACTGTTAAACACAATACAGTGAAAAGTTTTAGACTGAAGGCTCACTTTGCAGAGGGAAGCGT, 1
TGATTGCCGCACCGGCTGGGAAATAGACCCCGTCGCATAAATGATTATGATAAGATTTATGCATTCATAACCCGATCCATC, 1
GTAAAGATGGGTAAAACTTCTGGGTGCCCTTACGCATTATCATTATGCTGCTTAATTAATTACATCTGTCATAGAGAGTGA, 1
TTACAAATTCTTTGCACTTCCCTGCACTATCCGACACTGTCACCATCCATAATTCAGGCTTATCTGTTTATTACAATAACC, 1
TTAAAGCGCAATAAGTCGTTGTCTGCGGCATTTTTGCCGAGTGCCGTGTATAATAGGCAAAGTTATTTCCATTTCTGCAAT, 1
AACTTCGGATTTCTATGAAAATATTGACGTAATTTTGCTTTTCTCTCGTTAGAATAGCGCGCACAAGGAACTGTGAAAAAG, 1
GATTAATCGTCAATTTAAGAGAAAGAGTTACACCGTCACCACTTCCGTGCACTGTATAAAAATCCTATACTGTACGTATCG, 1
ATGAAGAAAACTTGCGAGGTGTCTCGATGAACTGAAAAATGGCACAGTATAATTTATTCTACAGGTTATATTGGAAGCAAA, 1
GCGGCGCTCACTAAGTCCTGGAGCAACCGGCAGGCGATTGAACAGTTTGTAATTAACGCTGCCTGAACAGGCAGGGCTATC, 1
TGCGCATCTTTTGTCTCGATATACATTTTCTGACATCCTCATCCGCTATGCTACAGGCACTAAAAATGGTTATTGAGGAGC, 1
ATCTTTTCACAGTTTAAATTCCCCCGCACGCTTAGCCTTAATATCAGTACATTATTATTTACTAAACGCTCGCCTTAATTA, 1
GCTAAAGAAACCGTATACGCCGCAGTGGTAAGGTGTGCTTACGTCCCTTATTATTCATAGTGAAAGCATGCCGGATTGCGG, 1
GATTTTCCGGCCTTTTTTATTACTGGGGATCGACAACCCCCATAAGGTACAATCCCCGCTTTCTTCACCCATCAGGGACAA, 1
GCACGGTAATGTGACGTCCTTTGCATACATGCAGTACATCAATGTATTACTGTAGCATCCTGACTGTTTTAGCATAGCTTT, 1
CAACACTTTTTGCAAAAAAATGCATTTGACTCGCATTTGAAAGTCAATGATGTTGAAAGGGACATTTACCCCAAAGAGGAC, 1
TCATGTAATTGATTGATTCCTATCAAAAAGCGTATCTCCCTGTTTTTTATGATGGCTTTGTCTCGCAGAGACGTTTGCAGC, 1
AAACTTGATTTCAAATATATCGATCACTTTTTAACAAGGCAATCTGATTGATGAATTTCAAAAGACATAAAAATCAATTGG, 1
TCTTTTGAAATTCATCAATCAGATTGCCTTGTTAAAAAGTGATCGATATATTTGAAATCAAGTTTCGCATATTGAAATTTT, 1
CTGCTCTCATTATCTCTCTACCCTGAAGTGACTCTCTCACCTGTAAAAATAATATCTCACAGGCTTAATAGTTTCTTAATA, 1
AAAATTTGCCAATGTCGAGCCTGCATGTTGAAGGTGAGAAAGTTTCAAGGAAAAGACTACGTTAGAATATAAGAATGACTA, 1
TTTCAGCTAACGGGCGCTCGAGAATAGGCGCAGAATCGACAAACGGTCTAAAATTCAGCGAAACACAATGTTGCTGAATCA, 1
CGAGCGCGCAGCATACCGTGACGTGCCATCCAGTCCATTTCGCCGTGGTATTGTTTGTCCAGCCATGCTTGCAGTTTGGGC, 1
GGTATCGGTAATACCTACCTGCTGAAAGCCCAGTTCCAGCCCCCACTGTTTAATTTTTTGCGCTAACTGATTGAGATCGAG, 1
GATATTTTAAATGTCTCCAGGCTATTTCACCAGGTTATCATTTGATGCTAACCTTCTGACACATGCAGTGGAGTTGTTGTG, 1
CCACAAAGAGTCACAGGGATTGAGTGTTGAAATGATCCGGATGAGCATGTATCTTTATGGTTATGTTATAACATAACAGGT, 1
TTCGTTTGCAAAGGAAGGTAAATCTTTGCCAAATCAGAGGCGTCTCTGATATGTTTAACTCCCGTTTAACAACCATGGAGT, 1
TAAAGTGTCAGCCTGTGTAAATCCTCTCGCCACCCTCCCCTGCATTCAGCAAAATCAGACTCCACGGACATGTAATTTTGA, 1
CGTGGTTAGCGAAAGCTGGCATTTGTTTTACTTTTTAGCCGCATAAAGTCAAAATTAAGCATCCGTTACGGCTTTCTGAAA, 1
TGCTCTCGTTTCCTAAGAGTTGTTGCATTTTGCTATATGTTACAATATAACATTACACATCATATACATTAACTCTGGAGG, 1
CTCGCTGTATCTCTGATAAAACTTGACTCTGGAGTCGACTCCAGAGTGTATCCTTCGGTTAATGAGAAAAAACTTAACCGG, 1
TATGTAACATAATGCGACCAATAATCGTAATGAATATGAGAAGTGTGATATTATAACATTTCATGACTACTGCAAGACTAA, 1
TCGCACGGGTGGATAAGCGTTTACAGTTTTCGCAAGCTCGTAAAAGCAGTACAGTGCACCGTAAGAAAATTACAAGTATAC, 1
AATGCATTTTTTTGCAAAAAGTGTTGGACAAGTGCGAATGAGAATGATTATTATTGTCTCGCGATCAGGAAGACCCTCGCG, 1
ACTCCGCGGTTCGACCACTTTTTTATCCAAAGTTTCGGGCTGTTATGTTTTAATGTGCAACATTCATGGTCTGTTGGGGGC, 1
TCTTTTATCAATTTGGGTTGTTATCAAATCGTTACGCGATGTTTGTGTTATCTTTAATATTCACCCTGAAGAGAATCAGGG, 1
TCGTTTTATTTCTTTTTTCTCCATTGAACTTTCAGTTTCTTTTCTATAGATTTTAATCAACGAAAGACATCACCAAGTGAA, 1
TTTATAAAAAATAAATCTCGACAATTGGATTCACCACGTTTATTAGTTGTATGATGCAACTAGTTGGATTATTAAAATAAT, 1
CTGATTGCCAATTAATATTATCAATTTCCGCTAATAACAATCCCGCGATATAGTCTCTGCATCAGATACTTAATTCGGAAT, 1
CAAAAAAATGCATTTCACCCTTTGACATCACCATGCACTGCCATTAATATGCGCCCCGTTCACACGATTCCTCTGTAGTTC, 1
TTTGTGTTATTTCACCTAATCTTTAGGATTAATCCTTTTTTCGTGAGTAATCTTATCGCCAGTTTGGTCTGGTCAGGAAAT, 1
ATAATATGTAAATAAACCCATCTATAGATGGTAAAAATAGGTTGTGGCAATTATCATTGCATCATTCCCTTTTCGAATGAG, 1
GATGACATAAGCAGGATTTAGCTCACACTTATCGACGGTGAAGTTGCATACTATCGATATATCCACAATTTTAATATGGCC, 1
TAATATAAAAAATCCCGCCATTAAGTTGACTTTTAGCGCCCATATCTCCAGAATGCCGCCGTTTGCCAGAAATTCGTCGGT, 1
GGATATAAAATTTAACATTTGGATTGATAATTGTTATCGTTTGCATTATCGTTACGCCGCAATCAAAAAAGGCTGACAAAT, 1
AATCATAAATATGAAAAATAATTGTTGCATCACCCGCCAATGCGTGGCTTAATGCACATCAACGGTTTGACGTACAGACCA, 1
ATTGATGCGCGGGAAGGAAATCCCTACGCAAACGTTTTCTTTTTCTGTTAGAATGCGCCCCGAACAGGATGACAGGGCGTA, 1
TACACTTGTATGTAGCGCATCTTTCTTTACGGTCAATCAGCAAGGTGTTAAATTGATCACGTTTTAGACCATTTTTTCGTC, 1
TTGATATTTATCAATGTATAAGTCTTGGAAATGGGCATCAAAAAGAGATAAATTGTTCTCGATCAAATTGGCTGAAAGGCG, 1
ATGGAACTCATCATAAATGAGACTTTTACCTTATGACAATCGGCGAGTAGTCTGCCTCTCATTCCAGAGACAGACAGAGGT, 1
ATACACTAAGGCTATAAATGATATAGTGGTTATAGTTAGCACCTTTTTTATTATTAAATCGTATTAGTCACCCGCCAGGTG, 1
AGGTACAGGCCGATCTGAAGTAATCAAGGTTATCTCCCGCAATGGTTTATCGTTGCGGGAGTTGCCTGAAGCGCTGGATGC, 1
ATTTCTAATTATCAGCGTTTTTGGCTGGCGGCGTAGCGATGCGCTGGTTACTCTGAAAACGGTCTATGCAAATTAACAAAA, 1
TTTTGTCTCCCTTTGATACCGAACAATAATTACTCCTCACTTACACGTAATACTACTTTCGAGTGAAAATCTACCTATCTC, 1
TGGTGTAAATCCCGGTTGGCTGTATTGACGTTTTCACATTCTGTTGACAGATTGTAGGTCACGAGGGGCATTTTATGGAGG, 1
CCATGATAATGAAATTAATTATCGTTATCGATCTTATTTGGATATGTTAGCATGTGCAGCCTAAGAATAGGTATTTAAAAT, 1
ATCGGTACAATCCCTGATTTTATTGTTGACATTTCATTTATGCCGACTATTTATATGGTATACTTGTCGAATTATCTTAAA, 1
ATCGGCATTTCTTTAATCTTTTGTTTGCATATTTTTAACACAAAATACACACTTCGACTCATCTGGTACGACCAGATCACC, 1
CGCTTCGCAACCTTTTCGTTGGGTAATTATCAAGCTGGTATGATGAGTTAATATTATGTTAACGGCATGTATATCATTTGG, 1
TACATAGCATGCAAGAGCATGGCGTTTGTATGGCAACGTTATTATAATTAACAGTTGCTACTCCATTTAAGTTCACTCAGA, 1
AAATGTATTTCTTTTTCGCGCAATGGGTGATAGAAAATCGCTCCAAGTGATAATGCTTATCAAAATTATTATCACTTTCAC, 1
ACAAAAAAACGGGTTTATTGGCGGATAGAAAAAAACGAAAGCACAAATAATGGGAGCGTCAATTTTTCGAGTTTGCTGACC, 1
TATTGTCGTTTTTGTGATCGTTATCTCGATATTTAAAAACAAATAATTTCATTATATTTTGAAATCGAAAACAAACGACAG, 1
CTGTCCATTTCACGATGAAAAAAATGTAGTTTTTTCAAGGTGAAGCGGTTTAAATTCGTTCTCAAATTACAGTCAGGACGC, 1
AAATTAAGGTACTGCCTTAATTTTCTGCAGACAAAAGGCGTGACGATGGTCGAAAATGGCGCTTTCGTCAGCGGGGATAAT, 1
TCAGCAGTCAGCAGCGTGGCACTTGCTAAGGAGAGCGTAAGGTTTATAATGCCTTACGCATCTCGAAGCGGGCGTAGTTCA, 1
ACGATGTATGTTCTAATAAAATAGATTGGGTGGGTTGTATATTGACGTTAGTATAAATAGTATTAATGCCGCTTGCATGAA, 1
CGCCGACTACCGCTTTCGATATATTGACTCAATTTTCCAGCCTGGTTAAAAATAGCGACCAGCTCAGTCGCAAATATAGTG, 1
TAGGAAATTTTTATTAAATCGACTGCATTCTTAGACGCGTTTTTGGCATAGATTGATAGCAGGGGATTTTCTTCTTAATTT, 1
ACAGCAGGCGCGCGGTAATGGCTGGATTGCGACACGGAGTTACTTTATAATCCGCTACCATGGCCCCTTAGCTCAGTGGTT, 1
ATTGCAATGTGACGTTGTGAATATATCAATTTCCGCAATAAATTTCCTGTCATATAGTGAATTCAATCTCGCAAACGCGAA, 1
GACGCTATTCGGACAGGATTAACACTAGCGTAGAGATGACGAGTACGTTAGTCTCTGACCGTTTGTCACGCGCAACGTTAC, 1
CGTTTTCCGGCTGCGGTCAATTGTGGGACATCGCCTATAATTTGCATTATCATACCTGTCATTCAATGCCGTGCCTAACAC, 1
TTTTCACCACAAGAATGAATGTTTTCGGCACATTTCTCCCCAGAGTGTTATAATTGCGGTCGCAGAGTTGGTTACGCTCAT, 1
CCTCAATTTTCCCTTGCTGAAAAATTTTCCATTGTCTCCCCTGTAAAGCTGTGCTTGTATAAATATTGTTAAACACAAAAC, 1
TTTGCAGAAGTGTTAACGCGTTATCTCGTCGCGACCTATAAGTTTGGGTAATATGTGCTGGAATTTGCCCTGTCTGGAGAA, 1
CGCGGTAGTTATGATTAGATTGTTTTCGCAACAAAAACATTATGGATTATTATGCTGTGGTAAATGACTCATTCCACGGCA, 1
TTGTACTAAAAATCGATGTTTTGCTTTGACAATCCCCTGGTGTTTTGCGAAAACATTCGAGGAAGAAAAAAAACAGTATTC, 1
AGGGTGAAAACCGTGCTCCCACTCGCAGTCATCCTCCCTCACTCCTGCCATAATTCTGATATTCCAGGAAAGAGAGCCATC, 1
AAGAAGTTTAGATGTCCAGATGTATTGACGTCCATTAACACAATGTTTACTCTGGTGCCTGACATTTCACCGACAAAGCCC, 1
CGGTACACCAAATCCCAGCAGTATTTGCATTTTTTACCCAAAACGAGTAGAATTTGCCACGTTTCAGGCGCGGGGTGGAGC, 1
ACGTCATTATAGTGTGTGTCAGATCTCGTTTTCCTTAACCATGTTACATAGAATGTGCACGGAAATTTAACCTGCCTCATA, 1
TAACGTGATCATATCAACAGAATCAATAATGTTTCGCCGAATAAATTGTATACTTAAGCTGCTGTTTAATATGCTTTGTAA, 1
AATCGCTTTTACTGAAATTAGGTTGACGAGATGTGCAGATTACGGTTTAATGCGCCCCGTTGCCCGGATAGCTCAGTCGGT, 1
TTTTAAGAATATTATTAATCTGTAATATATCTTTAACAATCTCAGGTTAAAAACTTTCCTGTTTTCAACGGGACTCTCCCG, 1
GTTTATCCGCTATGAGATTTCTCATATTTAGCATACGTACGCTGTTGTTAAGATTCAATCATCGGCCCGGTCGAATTTTCT, 1
CCAGTTTTTAAAAAGTTAATGTTATTAATCTGTTAACATTACGTTATCTAAAATATCTGGTAAAAAGTGGACTAAACGGTC, 1
CGACAAACTATATGTAGGTTAATTGTAATGATTTTGTGAACAGCCTATACTGCCGCCAGGTCTCCGGAACACCCTGCAATC, 1
TCAACATCGCGACGCAAACGTTCATATTGCCGCAATATTATTTTTTGATATGTTGAAAGGCGGATGCAAATCCGCACACAA, 1
ATAAAAGTGTAGGAAAAATTGTTTGACTTATAAGTCTCAGAAAGTAATATGTGCGCCACGCAGCGACGATGAGCGATAAAC, 1
TTGTTACGGCAACAGGGTAAGTTCATCTTTTGTCTCACCTTTTAATTTGCTACCCTATCCATACGCACAATAAGGCTATTG, 1
TGTCAATGATTGTTGACAGAAACCTTCCTGCTATCCAAATAGTGTCATATCATCATATTAATTGTTCTTTTTTCAGGTGAA, 1
AACAATTTCTTTAGAAAATGCGTTGACTCATTTTGAACTCTCCCTATAATGCGACTCCACACAGCGGGGGTGATTAGCTCA, 1
CTATGTGTTTATGAGGGAGAGGTATTTTCAGTTGATCTGGATTGTTAAATTCATATAATGCGCCTTTGCTCATGAATGGAT, 1
TTTATTGAATGTTTTAAATATTGTTTTTATTGGCATTGCTATAATATTGGTTATCATTTGCTGAATGGATTCAGTCTTAAT, 1
GCTAAAAAGTAACCAATAAATGGTATTTAAAATGCAAATTATCAGGCGTACCCTGAAACGGCTGGAATAAACCGTTTTCAG, 1
ACTACACGTTGCAATTTGCCGTTGACACATTCGGGCGGAATTCATATGATGCCGCCCGTCAACTCGACAAGCTTTACGTGA, 1
GGATAATTTTATAAAAAATAAATCTCGACAATTGGATTCACCACGTTTATTAGTTGTATGATGCAACTAGTTGGATTATTA, 1
TTCAAAAGATGAGAAAAACCGTTGACGAAGGTCGAGGCAATCCGTAATATTCGCCTCGTTCCCAACGGAACACAACGCGGA, 1
AAATTACGGATTATCCTGAAATGCGTTTCTCACTTGCCCGACATATGCGTAAAATGAGCGGCAGATTAAAAAAGGATAGTG, 1
CATCTACCCCTTTTTGCAAAAAATGCTTGCTATCCCCGAAGGGCGGGTTACTATCGACTGAATAACCTGCTGATTTAGAAT, 1
CTCAACAGAGAAAAGCAAAGAAATGCTTGACTCTGTAGCGGGAAGGCGTATTATGCACACCCCGCGCCGCTGAGAAAAAGC, 1
AGAGAAAAAAATCCTGAAATTCAGGGTTGACTCTGAAAGAGGAAAGCGTAATATACGCCACCTCGCGACAGTGAGCTGAAA, 1
CTCACTGATTAGGCCAGATACCACGCCTTGGAACAAACTGTCCACTAACAAAACCTCGTTCCCGTGCTCCCATCGGGCCCG, 0
CCTTATCAGCGGACTTTTTTTTGCAGTTTATGGTCTATTGCATAGACTGAGGGGGCAGCACGAAACGTTAAAGTGCGATAG, 0
AAACATTTTGTTTTGTGCGTGGGAACAGCCTTAAGGTGTAAAGGGGGAGGTGGAAATAGCAATGAGGAGTATCAGCAAGAA, 0
CAGACAAGAAGTCAGAAGAATGCATCTCTGCTACAGAAAATAGCGATTTCACATAACTACAAGTTATCAATTTCCCCTCCC, 0
AGTGTGAGTATTGAATGATTTCCAGCCGTTACCGATTTTACGTACTAATTCGTGATTAAACCACTCGTTAGCAGGCTGCCT, 0
GACTTACAGGACGTTTGACTGGGTTCGGTGCCCTAGCCGGACTGGCTGTTAAAAAACTAGTAGACGGGTTGCGCGGTGCGC, 0
AATGAATGTTGATTTGTCAAGTTCGGGGGCGCGTGCACACTGAGTCGGGGGAGCTATAGAGTGATCAGCCAAGTAAGATCT, 0
CCTATAATGCGCCTCCATCGACACGGCGGATGTGAATCACTTCACACAAACAGCCGGTTCGGTTGAAGAGAAAAATCCTGA, 0
GGGGAGATAGATTAGTTGTACATTACCACGATTTTGACTCGGCTCATTATTTGCCCGCTTGAGACATTGTTTCCATATGTA, 0
CGGTCAACACCCGCCAGCAATGGACTGTATTGCGCTCTTCGTGCGTCGCGTCTGTTAAAAACTGGCGCTAACAATACAGGC, 0
AATGTATCTATAAAATCGAGGACATCTTTACGTAACCAGTAATGGCGGCCATTGATTTGTTTTGGGCGAGGTAGCCCCTCA, 0
TTCGGGTCTTAGCCCATACCCCGTGGCTGTGTGGCTCGCACCACCGCGCGCGTAGCGGCTCACGTTCCTCCAGCTCTAGCG, 0
TCAGAGTGTTTGCGCTAGAAACGATCCTGTCCAGGGTCCGTCTTTCTGATTACTCCGTGAGGGATACTTCGGACCCGGCGA, 0
TAACAGATAGATCATCACTTTTCCGGCAACAATCGACCGCATCATGGCTAACTGGAATTTTTAATTCATGGCAATTAGCGG, 0
GAGAGCTGTAACTCTCGCTTTTCTTATTTCCCTTGCATAAAAAAGCCAACCCGCAGGTTGGCTTTTCTCGTTCAGGCTGGC, 0
TATAAAATTCGACTGGCAAATCTGGCACTCTCTCCGGCCAGGTGAACCAGTCGTTTTTTTTTGAATTTTATAAGAGCTATA, 0
CGCTTGATGTATCTGCATAACAAAAACAATATGCGCCATTTTTGCATTACTAATAAGAAAAAGCAAAAAACATCGATATTC, 0
GGCAGGTCTACCTTAGGGGGCCAGTAGTCGTGGTCGTGTTCATGCGATTTGTCACGGCGGTCACCACGCGGTGTGGTACGG, 0
CGAAAGGTATCCGGCGCTTCTCGTCATTAGATACGACTGTGAGGACATGTTTTAGAGAGGCATAAGCGTCTAAGTCAGCAT, 0
TATCGCCTGTAACGAATTGATATTTCTCTGAACGCTGCTCGGTAAACAATAAAGAGGTGGCTGACGATAGCGCGCCTTGAC, 0
TGTACTCTCTTGCGCATTTTGATTGTTGACTGAGTAACCAGACAGTTGATGTGCACGATTTCCCCTCGCCCTAACAGACGT, 0
CCACCGCAATATGAAATTCCTGCATCTTTATTGACCTTCCCACGCCCGGCGTGCAGCATAAAAATACAACAAACACATAAC, 0
CAGGGCGTCGGCCTCAAGTATAAAGCAGATAAAAACAAAAACACCATTGCGCAGGCAATGGTGTTTAATCGTCATTGAGGA, 0
GAGAATATGCAGCAGGCGCTGGATGTACTGATCCCGCTGAATATCAGGCAGATCCATCTGTTACCGTTTCATCAGTACGGC, 0
CCAGCACCAGGTTGTGAGAACCCTGCGTCCCACCATCAATCTGTTTATATTTTCATCTATGTCTGACGTCCTAGCGTACCA, 0
AAATGTGACGCACGTCACCCCTTGGTGGCTCTGGCGTCAGCGGGATCGCTCCCGAAAAAATCATCTTTGATAATTTGTGCG, 0
ATTTTGGTATTTAAACCTTTTTTACTTGTTAGTATGATACAAAGGCTTTCAAAAAAGCTGCGAAATTCAACAACTCTTGGA, 0
GTGTAAGTTTTAGTTTCCCTTCAAAGCCGCCTTCTCAGGCGGCTTTTTCATCACTGCGAGTAGAGCTAAACTCGCAAAAGT, 0
GTTACACTTATCGTGCCATAAAATTGACCATCAAGGCAAAATATCCCGCCCCGTTAGACGTATTATTTTTCATTAAAAATG, 0
CCTGTGAAATCGAAATTTTTGCTGCCATTACACCAGTATTCGACGCAGAACGTTTTGGCATTAAGGTTGTTTCATCACCGC, 0
TAGAATGAGCACTGCTGTCCATGGTTCTAAGTTTCAACAATCAGTACATGGCCACCAACTCGAGGATTCGAACGATATCCA, 0
ATCAGCAGCCTATGCAGCGACAAATATTGATAGCCTGAATCAGTATTGATCTGCTGGCAAGAACAGACTACTGTATATAAA, 0
TCCAGTTCTTCTTTTTCTGATTACAGAAGGCAAAGTGGCAATTACGCATAGTTTCCCGATAAAGACGCGATAGCGACATCC, 0
TGAACCTTCTTATCAGAAATAGATGTGAAGGAGTAAGTAAGACACCTGGCAAATAGCCTGCAATAATCGTGGGCTGTTTGC, 0
TACATGTGCGTTAAGTATTGAAACGGACGTGTGGCACGGCCGTTGTTTTTATAAATATGTTAACCGTTATAAAATAACGTA, 0
AACCGCTAGTGTATGGTCACTGCTCACAGCTAATCCCATTTTTATCCCGCGTACCGTCTTCGTTTAACGGGCTGCCTCCAA, 0
AGGTCGGTCTTCATACGGACTCTGTGGCCGTTTTCAAAGGATTACGCACGCCCGCAGTGGCTATTCCGTTTGATATTATAT, 0
AACATTAACACCAACTGGCAAAATTTTGTCCTAAACTTGATCTCGACGAAATGGCTGCACCTAAATCGTGATGAAAATCAC, 0
TATGTTTTAAAGGTTCCATAATCCGGGGCTGGTAATCCGGCATCGTTTGTGTTTCCTCTTTTGATAATGTCAGTGCCACTA, 0
TTTTTACTAAGAGTTCTACTCCAGTTCCGGACTGCTCACGCCACGGTATTAGGCATATCCTATATAGCCCCTGGTGAGAGT, 0
TCAGGCTTTTTTTACAACTGTTTGAGAAGAGAAAAGAAAACCGCCGATCCTGTCCACCGCATTACTGCAAGGTAGTGGACA, 0
CCAGACTAGCCCAAGATGGTCGCAGCGTCGGTCAAAACGGCGGGCCGCAAAAAGAAGGTGGTCCGCCCTAAAAACTAGCGA, 0
TCTTGAAAATTCAATTATCAGGTAGACAATGATGGCGAAGGCTGCTATTAGAAACGACTCGCGCTGTTGATAGAATCAGTT, 0
TTGCGCTGTAAATGTAGATTGCAGGGTTCGTGCCAGCCAGTGATAAAAGTGCATAAACGGCGGAGGCTAACTGGAAATCAA, 0
AGGAAATTGTTACGAAAGCTATTAATTATTGTTGGTAATATAGTTTCAAGTGGTACTATAACTGGCTGTTAAATGGCATTT, 0
TCCCCGACTATCATTTAATCTGGTGTCTCATTGTTAGCCGTCTGAAAATTCAATAACATCAAACTGTTTTGAATCTCTTTT, 0
ATAAAATTTGATTTTTTTAGATGATATTTGAAATAGCCAGGAAATACTACGCCGGATAGCGCGAACTTCTCCACGCTACCC, 0
TGTAGCGGTGAAATGCGTAGAGATCTGGAGGAATACCGGTGGCGAAGGCGGCCCCCTGGACGAAGACTGACGCTCAGGTGC, 0
AGTATAGCATATATGCGTCAATCAACTTAAGCGATGATCGGCAGATAGATCAATTAGGGAAGTATCGGGAATATTCGGTCG, 0
ACTACAGCACACGTAGAAAGCACCGACAATACTCCTGGCATGGGCGTTAAAGCTCACAGGATGGAGATTCTTTTCTTCACT, 0
GTTGAAGGGGCTGGAACGCCCCTTCAACCTTAGCAGTAGCGTGGGATGATTTCACAATTAGAAAGACCTGCATGATGAGCT, 0
CCGCCTTATGGCTCATGCATGCATCAAAAAAGATGTGAGCTTGATCAAAAACAAAAAATATTTCACTCGACAGGAGTATTT, 0
AAAGCCGGAACAGCCTCTGATTTGTCAGCCTTTTTTGATTGCGGCGTAACGATAATGCAAACGATAACAATTATCAATCCA, 0
CGTAATGTCTGAGATGGGCTACGCAATGATGGGTTCTGGCGTGGCGAGCGGTGAAGACCGTGCGGAAGAAGCTGCTGAAAT, 0
CACCAGTTTTATTATGTGTCGTGGTAGGGTCGTGGGGATTGAATTAGAATCGCGGAATCTAGACACGCATTGCTACATTAA, 0
CACTTGTACGCCGAACAAGTCCGATCAGCCATTTAATAGAGAAATTTGCGCAGCCTTACACACATCGCTAAGATCGAGCCA, 0
TTAACCTGTGACAGAGCCAACACGCAGTCTGTCACTGTCAGGAAAGTGGTAAAACTGCAACTCAATTACTGCAATGCCCTC, 0
TTACATTAGGTTATGTAAAAACGTATCGGCGTTTATATACTGAAGATAAGCCTGATGAGTAACAGGCTTGCTCGTCATACT, 0
TGACGTTGTTTCGTCGATGTGATGAGTATCACGTTTTTTTACGAGAGATAAAATCGAAGAGAATTGACCGCCTTGTTCAAA, 0
AACCCATTAGGTCCTCTCCAGAAAAAGCGCCCACCGCCTCAATTGTTGCTCCGCCTTCTTTAGAAGTCATTTCATCATCTG, 0
GGGTTTTGGGTATTGGGACCTGCATCCCATTGCAACGTAGCTCGCTTATGTTGGATTGTAGGTGATGCCTAATCAAACGTG, 0
TAATTTGGTTATATAACATACTGCCCCAACTAACGTAAGGTAGGCACAGCCTTAATCAAGGTTTTGGTTTTCAAATAGTTC, 0
TATCAACAGGTAACTCTCAATCTTTAAAAAACGTCTGTGTTTTTAAATGTGATAAACCTTATACCTTGAGTACATGGAGAG, 0
CTGTTTGTCTCGTCGGTAAGCGAAAAGTATAAAGTGTCAGCCTGTGTAAATCCTCTCGCCACCCTCCCCTGCATTCAGCAA, 0
CCAGATATCCGACATACATAAACACAATGGATAATATACCCGGTAATACATTTGGTACAGGAATAGGCAAGCGCACGATTG, 0
AGCCCACAAAAGATAGGTAACGCGGTCGCCGACGCGAAGGACGCCGACTATTACCTATTATAACGACACTAGTTTAAGGTG, 0
ACTTCGTACGATACTAAGCGAATGTCCTCCCCGAAGGCACGATCAGGACCTGTCTGATCCGGCCCGATAATCATAGAAGCA, 0
TGATGAGGATTGCCCTTTTCTTTACCAGACATCTCCCCCCACAAGAATTGGCCCTACCAATTCTTCGCTTATCTGACCTCT, 0
GAGACATTGTTTCCATATGTACGCGGGCGAATAAATAGAGGAATCTGATTACTTCCTTCATGGGGATGCTGAAAAGAGTAG, 0
ATACGTGGGGCAGGAGTGTCCTGCTCCACGGTGTCTGATTTTTATCGCATTACAGAAGGCACAGGCCAGAAGGTAGGGCAA, 0
AAAATGGAGACTTAAGTTGAATGAACGGGAGTAAAGCGAAAAGACTATAGAGTGAAGGAGAAATTTTGAGGGTGCGTCTCA, 0
GATTGCTCGCATGCACCGCGCACTGTCGCAGTTTATGCTGGATCTGCATACCGAACAGCATGGCTACAGTGAGAACTATGT, 0
AGATGAATTTAAAACGTCAGCAACGTGGACTAGGTCTATATACCATCCTCCTGACCCGTAGGCCTTATACCTCACCCAGTC, 0
CCGCGCACACCTTTTCAATGATTCAGAGTGCGCTATAAATATTCACAATAGGGCGCGAATATTACGCAAAACGCACGCCTT, 0
CACAAAACTGCCAACTTCCGCTTCTTGCTCTTAGCGGACATTAGCATAGGCTATTTACCATAACGCCTCATTACGCGCACC, 0
AATTTAAGAGAAAGAGTTACACCGTCACCACTTCCGTGCACTGTATAAAAATCCTATACTGTACGTATCGACAGTTTAGTG, 0
TCAGATTCTCGTTAGGATATGCCTCAACATATGGGGGCATATCTCTGATAAGCAATGCTGTTCATTATCCGTAATCGACAT, 0
TAGTTCAATATTTTCGATGCTTTCATTTTTTATACTATTTGCCTGTAATGAGACAGCTGTTTACGGTTCTGATGAAAACAT, 0
AATCAACAAACAGCCGACATTCGCATACCATTTCCCCCGCATACTGCCTTCCGCAGAGTCGGCTGTTGACATGATAGATGT, 0
TTCTCTTCTTCTATGCATTAGAATCATCAAGTTTTGTAAATCAGACGCAGGCATGATAGACCTGCCTTTACAGAGGGACGC, 0
AACAAACCACCCGAAAATGAACACCAGAAACGCGACTTAAGAATCTACCCTATGAATGGATATGCACTCAACCGAATCGAT, 0
TTTATAACCTCCGGTGATAAAATGGCATTCAGCTCGTTAATAAGAGAGTTAACTTATTAAGCGTTAGCGTTTATTACTGAG, 0
ATACCTCCTTTGTTAACACCCGTAAAAAAAGGGCGCAACATAATAGCTAACATTGACCGCGGATGCACGGTCAATATTTCT, 0
TCTGGTGATTACTCCTGGCGCTCCGGTTCTGGCAAAAAAGAGTCTTACTCTTCGGGCGGCTTTACCACCAAAAAAGCGTCT, 0
TTATGAGTACGTCAGTATCACGCAACAGTACCCCCCATCGGCCACTCGCTTAGAAATCAGTATTTAAGACCAACTTATCCC, 0
TTTGTCAGTAGATAGTATTTTGCGCCAAATTGCCATGCAACGGGCAATTTGACGGGCGTAAAAGTTTGAAGCAGTGGCAAG, 0
TTTGTGGGGACAGTCCACAAAACTGCCAACTTCCGCTTCTTGCTCTTAGCGGACATTAGCATAGGCTATTTACCATAACGC, 0
GGCATTGCTATAATATTGGTTATCATTTGCTGAATGGATTCAGTCTTAATGAGTGGGTTTTTAAGGGACAGGCATAGAGTA, 0
CTCGTTGCTCAGGGGGAGTAAAATTGTGAAGCGCATCAAATCCCGCTCCTCGTCCAGCAGACTGGAGAAATTACGCACAAA, 0
TGTGCGCGACCGGAAAAAATGGCTGCTACTAGCGCCACGGCCATAGGACCGTCCAGCCGTCGTGCGGAAACCGCCGCTAAA, 0
CCCAAACCACTGCATTATTCTACTATTGTCTCAGAGTTTCTTAGGTCTTCAGGGAAATAGAATAGGTTCCAAACTATCACC, 0
CAAATCAACATATACGTTAAACCTTTGTCGCATAATTCTGAGGTTTAGGGATCTTCCTGGTTCCCTTATCAACGCATCGAG, 0
CAACGTCTTCTGGGTGCAAAAAAATCATCCATCCGGCTGGTCAGCAACTGTAGTTGTTAATGTGACAGAGCCATTGCCCAT, 0
CAGTTCCGGACTGCTCACGCCACGGTATTAGGCATATCCTATATAGCCCCTGGTGAGAGTCACCAGTTCCTTGATTAAATA, 0
CTGAAATTGGTTAACCAATAGCCGTGATTTGGCTGCCAGTTATTTAGCAGAGACGTTGATGAGTTTATCCCGGTAAACAAC, 0
GCCGGTCTGGTTATGGCCACGGCCACCGTCCAAATGGCGGTACTGACAGAAAGTGGACCATTATGTACCGCTTTTAAAATA, 0
TTACCAATCATTGATAGTAATCATTGTGATAACCGTTCCGTTCTGCATCAGACGAACCTGAAATATGTCTCATCTATCGTT, 0
GAAATATCATGCTAGCGCGCGGTGAGGGATGGCGCAAATGGAGTTGGAGACTTGTTTAATGTGTTTGTATGATTCAGTATG, 0
AGTTGTTGATAATTAGTGCTGCGGGAAGGTAAGGATAAAAAAGGGTGCTGCAGGAGAATGGGATGGTTTTGCTTTATTAAC, 0
CACCCACGACTAAATTTCCCCCCCTTTAAACTTCTCAATAATGTCACCAATTTTCTGGAAATCCTATGATGCCTTTCCCGG, 0
AGGTGAATTACTGGTATTTGAAATTTATTTTTTTAATATTGTCGGAATTTATCTGATTAACTACCGGGCCGTAGACCCGGC, 0
TCGCCGAAATGCGTACCGGTGAAGGAAAAACCCTGACCGCAACGCTGCCTGCTTACCTGAACGCACTAACCGGTAAAGGCG, 0
GGTTCCTAGGTCATTCTAAGTCTCTCTCAACTAGTCTAAAGAGGTCACCTGCCGGCATACTTTTTTAGGACTAACGTCGAC, 0
AGCAATTTGGCTACTTTTGCAATGTGACAAGTTATGGCAGTGCTGACTGGTGGCGAAGAATTTTGACGATTGAGTCATGCA, 0
TGGGCTGATATTTCTAAAAGATCGCACTAAATAGCTACGCGGAATAGTGCTCTACTTTCGTTTAGCCCTTTCAGAGGTAAG, 0
GCACTGGATAAGCCTGTCTCACTCGCCCTTAAATCTGGCAACTTCGGTGATGACGCCTTTTTTTCACGAGCCCAAAGAGAG, 0
GCTTATGAGGTAGTGGTGTTATTCAGGTCCAGGAATGGAAAGGGCGCTATGGTACTGGATGGCAAAGCATTCGTCACGCAT, 0
TGCGCATCTCCGGCTTCAAAGCCCGTGAAGTTGCCGAAACCGTGCTGGGTAAACTGCCTAAGCCGCGCTACGCCGATTATC, 0
CATCGTGGATACAAGCGTTTCAATGGCTAAGAGACTCCGCATCATCCAACTTCCCGGCCGGGTAAAGCCCACCGGGTCGAC, 0
TGCACTACCGCACACTGCGAAAAGATTGTTGAATATTATTCAACAAAAAGGCGAGATACGGCGAATTAAATTTAAGCGGGT, 0
AAAATACCGATACCGCCTGGCAAACTGCGAAAGAGAACTAGCCGGTAGCCCGGCAGAAATCATCAGGGAAGAGTTTCACAT, 0
CGCATTGACGGCAGTTATGATTCGCGGTATTGCTTAACTGTGATTGCACATTTAGTAATCACTGTTTTCTTTTCCACCAGA, 0
AGAATGAGTGCATAACAAACTATAGCTGTACATCCACTACACAGCCACGAAGGATGATAATGAAGCATTGCCTGTATGATC, 0
TCAAACCGCTTCAGCATAAATTGTTCGGCCTGACTATCGACCCGGAACGTCTGGCGGCGATTCGCGAGGAACGTCGGGAGA, 0
GAATTTGTAAAGAACAGTAAAGTAGGCTGGGAGGTTTCCTTTAGAGACCAATAACTAGTCTGTATCCGTATATTTGTGTAT, 0
AGAGCGGGATTGCGATCCGCAATTGTATCGAAATGTCACAAAAAAGACTTCGCTTTTTATGACGGATTCAGGAAACTGAAA, 0
ATTTTTCAAAACGCGCATACAAAAAAAGCCTCCACTGGGAGGCTTTCAGGCGCTGTTTTCCGTTTCTCTTCTCACGCGCTA, 0
TCGAGGTTGATCACATTTCCGTAACGTCACGATGGTTTTCCCAACTCAGTCAGGATTAAACTGTGGGTCAGCGAAACGTTT, 0
GTCTCGTTGCTCAGGGGGAGTAAAATTGTGAAGCGCATCAAATCCCGCTCCTCGTCCAGCAGACTGGAGAAATTACGCACA, 0
AACGGTGGACGGATCACCAATGGTGCGGTTATTGAACGTGAATTGCCCAGCCAGTTTGGCGTCGGGAATACCCTTAATTTG, 0
TCGGAGATTGTTTAATATGTGAAAACTTAGAAATCTTCCTTGGTTCACACGCAGCACAGGCATCAACTTTATGCGGAGGCC, 0
CTCTGGAAAAGCGTATTGTTAATCGCAACGCATGAATAAACAACGGTTTCAAGGGAATTTTTATCGTTTCCGGGGGTTGAA, 0
ATTGATCTGACTTTGATTTATTTTCTGGAGCAGACTCGCAAAGTAGAATGCGCAACGCGGCAACGGTGTGGAGAAGGGATA, 0
TAATCTTCTTGATAGTGATGTGGGATGTTATACGTATGGCATCGCTGATGTTTATGGTTACCCCTTATGTGTGCTCAGGAA, 0
ACACCCCATCTTATCGTTTGATAGCCCTGTATCCTTCACGTCGCATTGGCGCGAATATGCTCGGGCTTTGCTTTTCGTCGT, 0
CGTTCTTGCCCTTCCGAAGACTGGGTAGTGACCGGTGAAGGCGTTTGCCTTGTGCAAGTAGGCGACTTACCTATTGGACCG, 0
CACGTCTGAAGAGAAGAAATTATGAGTTATCCTTCACGAGCAAGGGAGCGATGAGATTCCCTCAATAATCTAATATAACTT, 0
GTCAATACATCGAAACCCAACCTTTTTACGTTTTCATTTTTTAAAGTAACTGTTTAATTTTCCTGACGCGGATGACACCGC, 0
TAAGTAAATTCTATCAACGAAGATCAATCTTATCTACTGACCAAAAAGGCCTGATAGGGCTTCGCTCACTATACATCCTTG, 0
ACTGCTTTTGCGGCTGGCCTCTTTTGCCGCAAAATAGTCGCCCGTGTTTCATTGCCCATTTCTGCTCATGCATCATCTACA, 0
TTCACGACAACCTGCCCCAATAATACCCAATTCTGACAGTTACGTTATAAATTGTGTGAGAAATGCGGAATTCCCCTCAAC, 0
GCTGATGATGATCATGCTTAATGCGCTGTCGAAACAGATCTACCAACGTTACCCGCAGGCGACCATCAAATTACGTAACTG, 0
GTTTATACGGACCTGTAATTAGGCACACTTGGGCTTAATATCTCGCACTAAGCATGCCTAAATTAGGATGCAGCAACACAG, 0
TCCAGAAGATCTACAAAAGATTTTCACGAAAAGCGGTGAAAAACTCATGTTTTCATCCTGTCTGTGGCATCCTTTACCCAT, 0
GTTATACATCGTCGCAAATATGATGAAGGCTAATGCTGTCGGTTTATGGAAAAGTTGCTTTGGGTAAACAAAAAATACGGC, 0
GACGGTGACAGAACGCTAAGATTATTCTTTTATATTCTGGCTTGTTTCTGCTCACCGTAATTAAGACGCTCTCTCCGTTTG, 0
GTTTCTCAAATATGGAACGATGAACGAGAAGGGAGATAACTTTTATAGTAACACACGGAGGAGAGGAGGCTGTCTCTCATC, 0
TGGCTATTTAACCTCTGCCAGCGAACTTGATTGCTGGGACAACGTGCCGGAGTACGCCTTCGATGTAACGCCGTATAAAAA, 0
GTGTACTGACCTTCCACTACCATCGCTTAATAACCAACCGAGAAATGATGAAAGTATAGTATTTAGTATTCCGGCGTGATT, 0
TATACTGCGTGTCTTGCGCTTTGTTGCGGTGCCAAAACCTGCCCGTGCGAAGTGATTTGTTTTTAAATCATATGGTTAGAG, 0
AGGGTTTCAGTTCACGGGCTCATTAGAAAATAATCACAAGATAACCACTATCAAAATTAGCTCATTTTTAATGCGACTCTA, 0
ATAGACATGCTTAGCCAATCTCTATTTGATTGAATTGAAAGATGTTTGTTAAGGCATGGATGCAAGCTATAGATTCTGATA, 0
CTGGCGGCATAGCTTGAGGTGGTAACGCGGAATACGAGAGATGGTGTCGTCACACCCTATGAGCTGTAATCCGGGCGACCT, 0
CTAGTTAGTTGTTGAAGCGGCCCAATTTCGCTACGGGGAGCCGCCCAACGGTCCCCGGTACTTGCGCTATTGGTATTGCGT, 0
GCCGTATGCCCTGACTTCTATTTGTTTTCGATAACTGGATCCTTATCCGCTGCATTGATTCTCGCTATATTCTACGAAGTT, 0
CTCCTGTATTCAGGGAATTAGACACTCATCTTCTATCTTACTGCTTCTGCAGCGTCTGACCAATCGGTCACATTTTTAAGG, 0
CACATTTGCTGTGTAAAACGAGGGGTTTTCCGCAGGCAGGAGAGCAAAATGCCACGCTCTGTTCGTTGATAAAAGGCCGCA, 0
AAGGAATGTAGTGGTAGTGTAGCGATGACTTTAGGCGATCAATATAAGATCGCCGGGCCACGCAAAGAACTGCACCCTCCG, 0
ATTCTCATTATATTGCCGCGACGAAGCAACAGCAATGCTTACGCATAACCATAGCGAAAATAGTGGCGCAGTGTAAGGTTG, 0
AATGATGGCGATCGTCGGTAGCTCTGGTTCCGGTAAAAGTACCTTGCTGCACCTGCTGGGCGGGCTGGATACGCCAACCTC, 0
GGGCCTTTCAAGCCCTAAAGAAGGACAACACTGCACACGAAACAGCGTACCGAACATGATTACCATTAGCACGATGCCTGC, 0
GTCAGTGCGGTGATGATTTGCTTAACCTATGAAAATCAAAAGCTTACTCGCGCTCACACTCACTGTGATTTACTAAAAGAG, 0
TACAGTTGTGTACAAGGGGCCTGATTTTTATGACGGCGAAAAAAAACCGCCAGTAAACCGGCGGTGAATGCTTGCATGGAT, 0
CAACTCCCACCAAAGCCAACAAGATGGGAGGTGAATTTTGTGATGCAGATCGCTTTTTCCCTTCAGGCATTTTTGTTTAAT, 0
ATTCTCAGGGCTGCGATCCGCCGCGATAACGGCGAATCAGGTAAAACAAACCCCACGCGCAGGCGACCACGGTGGGGTTAT, 0
GACGCGGGTACGCGGCATTACGCGTCTACAGCGTGGTTGTAGCGGGTCAGCAAATGGTTAGGGTTGAAGGCGTTAGTCGAG, 0
TCGGTGCCGGTCACAGTCTACAAATCAGGAACTCCGTTCTGCAAAAGCTGACCACTGGAGGACTGTCGGTGTTGCAAAAGT, 0
ATCGGACGATTAGTGGGTGAAATGAGGGGTTATTTGGGGGTTACAGGTAAATTCCAGGCAGAAAAAAACCCCGCCGGTGGC, 0
GATAATCAAATCTGTCACTATTGCGCCTCTAACAGATTCATCGTGCTGTACCCTACATACAGCCGAACTATAAAAAGAAAG, 0
TTCTGCGCTAACTAAGGAAAATCGCGATCAAAAACAAACTATGACATGCAATATTCCTGGAAACATAAACTTTATGCCATG, 0
AGGGGACACAAAGAAAAATTGAATAAACTGTATGATTTAAAAGATTATCGGGAGAGTTACCTCCCGATATAAAAGGAAGGA, 0
CGATTAAAGCTGGCTCATTAATTGCCGTGCTTATTTTGCGACAGACCAACAACTATAACAGCGATGATTTCCAGTTTGTGT, 0
AAAGATCCACTGATTAGGAAAATGGCTCCTCCATTGCATGCGGCTGCATTCATGTGACTTGCCATTGGCGCTAATGATTAA, 0
TTGCGCAACAGGTTAAAGATTGTGAATAGTTACCAGCAGTCATTTACCCGCTTATAACAAGCGAGGCAGTTGTAATGATAG, 0
CATTAGCATAGGCTATTTACCATAACGCCTCATTACGCGCACCGCCCAGACTGACTCAGCGCGTTTCTGGCATATCCCCGG, 0
TCTCAAAATATGTTAAGGTTGCGCCCTCATTTGGGGAGTAGCCGATTTCCAGATTCCGGAAATGTACGTGTCAACATACTC, 0
AGGTGATATAGCCTATATGCCTTTGATGCGGAGGAATGAATGTGATGGGAGTGATGTATCTGAATAGTTGAAAAACCGCAG, 0
CGCGGCATCCCCCGCAGTTACCGCACCATGGAAGGCTTCGGTATTCACACCTTCCGCCTGATTAATGCCGAAGGGAAGGCA, 0
GGACCCCTCTTCGTTAGGCCGCGGCGTAAGGATCAGTTTTTACCTAGAGTTAAGTCTGCTTAATCAGATGATTATCTGGCG, 0
TCCTGATGCGTTTGCCACCACTGACGCATTCATTTGAAAGTGAATTATTTGAACCAGATCGCATTACAGTGATGCAAACTT, 0
ATATTTGGTTGACCAGTTTTCGTTTTTTTGCCCACCTGTACGTGCCAACTTCCAGTGCTAATGGTATAGTTTGAGATTAAC, 0
CTCGCACTTGAAATCAGCAGCGATTGGTTTATCGTGATGCGCATCACTTCCCGGCAGTCCTGCCGTAGAAGCAACAAATTT, 0
TGTGTGGGTTAACAGGCACGCTAAGAATTAGGTATCTCATTGTTAGATAATGGTTATTATCTAAGGAGCATTAAGGCTGTG, 0
GTCGTTTCAGTCATTCTTCTTGGCGTGGCGAGTCACATTGACAACTATCAGCCACCTGAACAGAGTGCTTCGGTACAACAC, 0
CTAGGGAAGCATATAATGGCGAGATCTAAGTGACCCTTTTACGATCCGACGCCCATAAACCCATGGCAGCAACATCCTTGA, 0
GGACCATCCCTCTTATCCCTGCGCGCTACTTAAGTATTTTTGATTCTATTCCGGCACCGTCCAGAACTTCAAACGCGTTGA, 0
TATAAGTAATGGACGCACTCCCAATTAGTCTATTTAAATCGCCACGAGTTTAACTGACAACCCATGATCAATTATGAATTG, 0
CCGAAGTGCTCCCTCCGCCAGCTGAAGAAATCGCTAATTCTTGCAATGTTAGCCACTGGCTAATAGTATTGAGCTGTTAGA, 0
TGAAATTGTTATCCGCTCACAATTCCACACAACATACGAGCCGGAAGCATAAAGTGTAAAGCCTGGGGTGCCTAATGAGTG, 0
GGTGCCAGCCTTATCTGTGTAGAAAAAAGTTAAATTATCACTTACGGACCGACACCGTCGCGTTACGGGGCTGTGCGTGTG, 0
TGCTTATTCTCAATTACGGTATTTTGTGCCCGGATGGGCCGGATAGTTCGATGTCCGATAGGTTCAGAGTATAAAGTTTGG, 0
GCCGCGACCTTAATCCACAAAATTGCCGTTTACAATGACCACATCTCAAGAATGTGTAGTCACGCAAGTTTAGCGTTTATG, 0
GGTAGGATATTACTGATAAACCTTCCAGTGGAGGTGCGTTATGGCCGTTTTAACGATTAGCATTGACCTGACAAAAAATGA, 0
TTCAACGCCTGGCACTGCCGGGCGTTGTTCTTTTTAACTTCAGGCGGGTTACAATAGTTTCCAGTAAGTATTCTGGAGGCT, 0
GCCGTGTTGGTGCGCAGCTCGAAGGCTACGTCGAGTCTGTTTTGGCAGTCACCTTAAAGTATAGATAGCTGACAAAAAAGG, 0
TACGCGTTACTTAACAGTCCTTAGTAAAATACGTCGTGAAGTTGGCGTAGCACTGTGTAGTGCGCGTCCAACGAATTTGGA, 0
CCGGTATACCAACTCCCATTCCCAGGACGGTCGATATCTCGCGCACGTTAGCTGCCGGTTTCTGAGGGTATTAACCGCAGG, 0
CCTGCCATTTTTAGCTCAATTCGGCGATGACCTGGATCAATCGTCCCGGCCTGCTTTTATCAACTGCATAATCAATCAAAA, 0
CAAGTGGTACTATAACTGGCTGTTAAATGGCATTTATAACTATTAGGTGCAGAGATATTCGCTTAAATGGATTAGTTTCTT, 0
GAATAATGTGTCTCGACAGGGGAGACACAGTACGAATCGACATAAGGTGATCGTCTGAATCACCAGAATAAATAAAGTCGG, 0
AGTACCTGCAAATCCGAAGATTCGCATATGCTCCCTGACGGCGAGCATGGAGATGTCAGGCCGCGCCAGGCGGCCTTAGGG, 0
AGCACGAGCGAAAGGTAATGCGACTAACCGGGGTAACGGACCGACGGGTACGGAACAAACTAGTAGCCCTTCTCCTAGACG, 0
CATCATAAGAAGTAATCGTTATTAGATATGAACGGGTTTAATTTCTATGGAGTTGTAAGTAATATGGGCTGCATGTGGAAT, 0
GAAATTTGAACATACCGGGCAGAATATCTGGCTAACAATGTAGCGTCCAGCCCCTTACCATAAAAGGAAGTAAAGAGAGGT, 0
TTTTGGTCTAAGCGATGGTTTCATATGATCAACCATTCTTGATAAACCCATGAGACGGACTAACTTTTTCATTAAAATTAA, 0
TACGGCAACAGGGTAAGTTCATCTTTTGTCTCACCTTTTAATTTGCTACCCTATCCATACGCACAATAAGGCTATTGTACG, 0
AGATAACACGGTTAAATCCTTCACCGGGGGATCTGCTCAATATTAACTCTACCGATATCTTCGGCTTATGCCGAGCACCCC, 0
CGGTTCACAGTAGAGTTTGTCGCACGCTTGCCCGTAATGCTGTTTACGGACAAGCAGAAGTTGGCGGACAACTTCACGAAG, 0
TCAATTATCGCATTGTGTCCAGAAACCTATCCAATCCTGCATCACGCCGTAAGTTACTGTGCTAGAAGGTTATATCCTAGA, 0
GGGATGTAAGCGGTCAGTTTTGCGGTTGAGCGGCAAAGGCGTCGTTTAAGTGACGATAAATATGTGATTCATATCACATAT, 0
ATTCTTGCATTCGACGTGCTGCGCCTTTATTTATCACCAGCAGGAAACGCCTTGTCCATAGACGCCCCTTCCACATGCGCC, 0
ACAAACCGTAACCAAACGCGCAATTTATTTAAAAAGGGACTAGACAGAGGGGTGGGAAGTCCGTATTATCCACCCCCGCAA, 0
CAGCGATACATTACGAGTAACCAACGAAAGACAAAACTGAAAAATGCCATTAACAAATGATTTTCAGAATAAATTCATACT, 0
GTGCCCAGCGGTCAGTCCAGTGCCAAGACCAGCGCCAGCGCTTATCTTTGCATGTAGACTTATTGCTCCGTCTCTTATGGG, 0
TCCGACGTTGAAAATATCCGCATGGTATAACCCTGCCGCAAATAGCTCTAGGTTGAAGACAGAAGTTGACCCATATGTTTC, 0
CTTTATGACCTCTCTGGGATAAATTATCCCCAACTTAATCCATCAGGAAGTAACGCAATTATCAGGCGTTATTAGCCCCTA, 0
ACGTACCGGATAAAACCAGCGTTGACCATTTGCGTAACGCTGGTTTTTCTTAGGCATCATGAAATAACGCAGCATTAATGC, 0
GTTTGTTGTTTAAAAATTGTTAACAATTTTGTAAAATACCGACGGATAGAACGACCCGGTGGTGGTTAGGGTATTACTTCA, 0
CAGGGTTAATCCCCCGGACGGCTGCCCGGGGAGAGTATTAAGAACCCCCGCCTGAAGTGGACGGGGTAAACCTGCGGGAAA, 0
TATGGTCGCGTGGTCGTGGCTGACTCGCCAAAAGAGGTCTATTCCGTGTACCTAGACTTATAGCACGCGGACCGGCTATGC, 0
ATCAGATTCCTACCTGTCCATGTTCCCAGATCGCTCACGTGATTATGAAAGCAATGCCCTATTTCGGATATATTCGAGTTA, 0
TCCCCAAAACTGAACGTGCGAGTTATTGAGGGTGCATGCTGCACTCCACACCAGAGCTTTGACGACACCACTCGTTTCAAT, 0
CTTTCCATCCACCTTATATTAAGCATGGAGGGTTTCAGTTCACGGGCTCATTAGAAAATAATCACAAGATAACCACTATCA, 0
CGCTCATCACTATGACGTGTCTGTATATTAATAAGCTAACCCGCATTGAGTTAACCAATAACGGATTCCATACACAATACG, 0
ATCTCCGTGGAGAATGAGTAAAAGTGGGGGAAAAGTATATCACAGCGAGGAGAGGGGAGTTACCCGACCAGGAGCCGGGTA, 0
ATTAACAAACAAGTTCCGGAGACTCTAAAAAGAGTTCTACCACTACGTCTAAATTGGGACAACAGCAGCCGCGCTATGGAA, 0
GGGAACCCACCGAAGTTACAACCTTATCTGACGAGGCAACCATACTGGTTTCCATGTCCCATTATCCTTTCATCCGGGTGC, 0
CACCGACCACGGATTTGTTATGCTGGTGGCCTTTGTAGATCATAACGATAAGTGCGAATAAATTTCGCACAACGCTTTTCG, 0
GCAGCAAACCTGCACTTCACCACAATGGTTAGCATACTTTTCCTGATTAAGATTTTGCCAAATATGCTAGCCATTGTTTCA, 0
GATATTTATTCATCTTACCCTGTGCACCAAAAGCAAAAACTCACTGACGCGGGTTTGAAACTGATGGCAACCGCAAAAATG, 0
AACTGTGCGGGCCAGGCATGATCCTTTCCAGGCGGTGTATTAAAGAGCGCGATGCAACGTCTGGAACAAGGTGACGTTGTC, 0
AAAAATTTAAGTTATTAACTAAAGCGTAGAGCACCTCTCAGTAGAAAGGTCCCCCTTAAAAGATTTCGATAAAATATCATA, 0
GAGTAGTTAGAATTGCTACAAACCACTTCTTTTAACTAGTGCCGTCTGAATTATCATAGGAAGCTAGGCCAACAGATGTAA, 0
CGTTTGCGTGGAAATAAAATCACCATCGTGAATTAGCAACGCGTGCCGCCAATGGCTGTAATAAGTTGCCATCTGGCGCAG, 0
CGAATTACCGCTAAAATCGCGTTTTCCTGCAGACGCACACGTTTGCGTATCATATCAGAAAAAAGGGCCGGATGATTCCAG, 0
CTGCTAAAGCGTCAAAAGGCCGGATTTTCCGGCCTTTTTTATTACTGGGGATCGACAACCCCCATAAGGTACAATCCCCGC, 0
GCTGTGAATACTCATGTATTCAGCCACCCTTAAAGAATAGCCAATGCTCTATTTAACTCCCGGTAAATCATGAAACATCTG, 0
TTCTTTGCTCTGTGGCTGGCCGTGCAGCAGATCCTGATCGGCATTGCGCTTGGTTTTACCATGCAATTTGCCTTTGCCGCT, 0
TTTAAGTGGTAGCGAATGTTTCAACGAACTGGAGCGACTTCAGACAACCCGAACGAACCGTGGTATATAGCGGTAGAACTT, 0
ATCCTTTTGCCGCTTCAGAAATCTCTGGATCATGCTCGCATGTTGCGCAATCTACTCGCCCGTCCGCTGCGCTTTTCCTTA, 0
TGGGTCAGAATATGAGTTAGCCCGGCGTTATTCCTGGGGTCAGTACTTCAGATCTAGCCTCCGGTACCAGACTAGCTAGCC, 0
CTGTTTCATTCAGGCTCGCGGCATGTTGGGGCTGGATCGGGTGGTTTAAATATTGGCTATATTCAATGGACGCGTTTTGCC, 0
TAAAAGCAAAGCGCATTATTCAATAAACATAGCACAAAATAACGGGGGCGGTGGTCGGCGAGCATAAATGTCGGCATTCCT, 0
CCTGCCGATTTCCTTGAACGTCAACCGGTTTACCAACTCTACACGCTGTTAAATCGTGCAAGGTTATTTGGCGGTCAGCAT, 0
TAACCACATTAAAGAACTGCGTATTCAGGGGCGTACCGGTGGTACCCTATATTTTCTGTATTCACCGGAATCAGGCCGGAA, 0
ATTTTTACTGCTACCAGCCACCAGGTGGCCAGTCAGAAGTTGTGTTACCCAATAAGGAACGACTCTCTTTGTTCGAAAATC, 0
ATAATCCCTCACCTAACCGGCCCCTTGTTACAGTTGTGTACAAGGGGCCTGATTTTTATGACGGCGAAAAAAAACCGCCAG, 0
AAAAAGACATTATGAATATTGGTTTGACTTTGCATATCAGGTTTTTTATTACTCGCTGTAATGTACGAGCCTGTCGTGAAT, 0
TATCTGACTCACATCACACTTTTATCCCCTTTTGTGGGAAGCTTTATTCCAGGCTGGCGTAATAATAACCCTACAATAACT, 0
CTTTATGGGCAGGCGTTAGGGGATGCGATGGGGATGCCCTCCGAGCTTTGGCCACGCAGCCGCGTTAAAGCACACTTTGGC, 0
GAATTCCCAACCAGAGCTTCATGGCGTATCATACAACCACAGTGGTGACTGTTCATCTATTCTGATATCTATTCGCACTAC, 0
GGCTATTGTAACGTGTTTTTCGCCTTCTTTTACGGGAATATCAGTAAACACCATCGCGATCGCGAAATTAATTCACAACAA, 0
TAGGTTAAAAACATTGCTTTTTATATTCTGATGCAGATAGTCAGTGAGTATATCGCGCTACTTCAGGATGATGTAGATCCG, 0
TCTCAGTTCAACAATTGGATTATTAATAAATATTGTCTAGAGTGAGCGGTCATAAATAAGCACTTTCTTGCCGCTGAAAAC, 0
AGAGTTTTCACATCAATTTACAGATTAACAGATAAACTCTTTATCAACGGCAATGGAATGGCAGAAATGAGAAGTGAAACG, 0
CGCAAAATTGCTACCCTTGCCGGGGTACCGTTGGGATCGATGACCTACTATTTTTCAGGAATTGATGAGTTGTTACTGGAG, 0
GTAACTACCGCGAGGATCGTTGGCTATCGTCGCCAATATTTGGAGAGATAACTGCGACAAAACAAGACGTACACCGCCTAG, 0
GTATCATACCGACTGCAATAATGAAATAAGAGCAAACGAAGAAACTTTCAGAATTAGGCCCGGCGGCGCAGAAAATTTTGC, 0
CAATCAAACTGATATTTGGTTGACCAGTTTTCGTTTTTTTGCCCACCTGTACGTGCCAACTTCCAGTGCTAATGGTATAGT, 0
GCCCAGGTAATTAGTCTCGTGTCGCTTGGCATTTTTTTATAACGATATTTGTCGTTAAGGACTTCAAGGGAAAACAAACAA, 0
ATTTAACTCCCGGTAAATCATGAAACATCTGCGCTTACTCCTGTATTACGCACTAACAGGGGCGGCATCGCGCCCCAGATT, 0
GGCCGTATTTTAACGGACAGAGGGCAGCGAATTCGTGATGTTCGCACTGGACCCGACGGTTATTTATACGTTCTCACCGAC, 0
CAGCTCTTCGTACAAGCACATTGCATTAATCACAGGGTCTACTGATGTGGGTAAGCCTAATCACGAACGTCCGCAGCGGCA, 0
AAGGGGAAAGAGATGCGGAAAATGAAGCCTTGATCCCTTTTTCTTCTTTTTGTCTGCTATCAGCGTAGTTAGCCCTCTGGT, 0
GTTCTATTCGTCATTAACCTCTTGAGCGACAGAGAGGAGTGGGGCATTAACGTTTATGACGGGGAGAGTCCCCGTCGGTTG, 0
ATTACCGCCGCAGTCTCACCTCTTTAACCATTCCCGCCTTGAGGATTGCGCGTAAATCGTGCATAACTCCCTTATGTGCAT, 0
TGCGATGAATCGTCATTGTATTCCCGGATTAACTATGTCCACAGCCCTGACGGGGAACTTCTCTGCGGGAGTGTCCGGGAA, 0
TCACTGTGACAGTGGAAAATGGCATGACGGCAGATCTTAGTTGTGTGGCGGGACGACATGTCATTAGCAACTAACAACGTC, 0
TTAACTATATGGCTACTATTTCACGAGAATTACGTCAGAACTATAACCTATTGTTGAAAGAATATTATAGTTTTATCAGCC, 0
GACTAAGGCTGAAACATTCATGATTGTTGACGTACGTCGAAAAGACCCTGCTTGAGGGTGACGCACGAACCGCTGTCTGCG, 0
CACTTACGCACTTTGTTTTGCCATGCCAGCAGTTAGCTTCTGCTGTAAAACTATTCATGCAGCAAACCTGCACTTCACCAC, 0
ATACGTTATTATCAACGCTGTAATTTATTCAGCGTTTGTACATATCGTTACACGCTGAAACCAACCACTCACGGAAGTCTG, 0
TTCATCAAGCAATCAGTTAATCACTTGATTTTATTATCGTCTGGCAATCAGTGCCGCCGTTCGATGCGTTGCATTCTACTT, 0
CTCCTGCTGGAACGAATACATTCTGAAGCCGGAACATACTCCGCTGCAGGATTCTAACGACAACTTCCTCGCTAACATCCA, 0
ATTGACCGTTAAATGCACTACGTGGTAGTCTCCAAAAAGGCTCATGACATCCCCTGAGATCTCGTCGTCACTAGTTTACTT, 0
ATACAATTCTTACGCCTGTAGGATTAGTAAGAAGACTTATAGTGCCAACTTGAAACTATAAATCATCGGTACAATCCCTGA, 0
CCAGTAAACCGGCGGTGAATGCTTGCATGGATAGATTTGTGTTTTGCTTTTACGCTAACAGGCATTTTCCTGCACTGATAA, 0
CAATGACGAATGCATTTTTGTCTGTAGCTCGTCAAAAAGCCATCACCGCCGGTTACCCGGTGGTTGATACTGATGACAAAT, 0
ATAGAATGAGTGCATAACAAACTATAGCTGTACATCCACTACACAGCCACGAAGGATGATAATGAAGCATTGCCTGTATGA, 0
GAAAAAACCGCATCTGGTGGTCGTTGTGTTAGTGGCGCTATTTTTTGTCGGTCCACTCCTAGAAGAAACGATTCGCGGTCG, 0
AGTTGTGGTTGATGTCGATGGTGAAGTGCTACTGACTTATGCAAGTCGGGTCTTGAGTTTATATTCTCCAACGGGTACTGA, 0
AATGTTAACTATAGTCAGCATGCAACAAATCACATTGCCTGAATCGGCTCATCTTTTATGCAGTCCTGCAGAATGAAGGGT, 0
TCCATTAAAAGGATGGACACTATTTCCCCGGAACCTGAACTCACCGCACAGGCGTTCTACATAAAACGCTTACGCTTCATT, 0
TGTAGTGGTTAAATAAAAAATACTTCAGAGTGTACCTGCAAAGGTTCACTGCGAAGTTTTGCTCTTTAAAAATCTGGATCA, 0
GAAAAGGCAGATGACACTGACGAATGCATGTTGAAGTACGCCTGAAATGGCCTCATCGGCTTTTCCCTTCGGGAGATTATT, 0
TCCTGTCACGTTACGCGCGTGGCAGAGGCGTTACGGATTGCTGAAACCGCAACGGACAGACGGCGGTCATCGGCTGTTCAA, 0
GAACGACATCGGAGTAGCCCAAGACGGTTGGAGCGGTTAGGTTCCGCACTCCCAGTAAAAAACCACTTCAAGATAAATTTA, 0
ACTTTTTTAGTAAATCATCTGCTCGAATACGAGAGTATAGTCAGTGCGGTGATGATTTGCTTAACCTATGAAAATCAAAAG, 0
GGTTGAAAATAGCGTTTAGGACAACCTGACTTAACCCCGTTCCGTCATGGTTATGCTGCTCTTCTGTAAATATCCTGGTAT, 0
TCAACCGCAAACTTAAGCCTTGTAACAAAAATCATCAAAATATGTGCGGTTGCTCATGTTCTTACATTCTGGTTACAGAAA, 0
CTCCTTTTGCTAGACATAACCTTTCACCTGCTTGCAAAGCTTCTGTGTTCTGACATTGCCAAATTGTTGCAATTCTGTATC, 0
CCGGTGTGGCACAACGTTAACCGTGGCGTGGGATGCCCCTCGGCAGCGTCCCACCGCCTATGCGTTGGCTGCACTGTTCAT, 0
TACGGCTAATATGCGGGTTCTACAGTGACGCACTTGACTCTTATGGGCATAGCCCGCAGAAGCTGCGTGTATACTAGGCCC, 0
ACAAGTTATGGCAGTGCTGACTGGTGGCGAAGAATTTTGACGATTGAGTCATGCAGAAAAAAACGGGTTCAGCTTCAGTTG, 0
CACAGAATCTAAGATCCCTGCCATTTGGCGGGGATTTTTTTATTTGTTTTCAGGAAATAAATAATCGATCGCGTAATAAAA, 0
TTAAAAGATATGTCAGGCTTGCGGAGTGGCGGTTAAGGACATACGATTTCCTCCTTTCAGAGTGCTCCGCTTCTCACTATT, 0
TTGAAAAGACGATGGAATAACCAAGACGGGAAAGCAGTATACCCGAACATGACCTGTGCCACAAACTTTCATTATCCCTCC, 0
GCTGGCAGAGGAGACGTTACCCGACAACACCCAGGACTGGCACTGGACGGTTGTCGATAAACAAAACGAAAGTGTCGAGGT, 0
CACTTACTTAGGCGCAGTAACTATTCCGTCAGTAAACAAATTCATCAGTTTCAGCAATCGGAACGAAACCGGTTTCTCGAG, 0
TGATAGTTCAATTCGAATCAATATGTGATTGGTTTTGATTAATCCTGACACTATTTTTTCAGGAAGGCAATGACCATTTTT, 0
ACGCTCCCTCAATATCTTGTTCGATACAAAAAACCCGCTTCAAAAAGCGGGTTTTTTATCAGACAGATGTAAGTAATTATT, 0
TGTCTTGCTACATCACTGTTCAGGAGCATTTAAATATTATTTGTAGAACTGAGTGGCAATTATCGCAGATAATGCTTAATT, 0
ACCTTAATGAATCCTTAACGCGGAGAAACCCCGTAATGTGCAATGCAGCGCCAGACACCATCCTGCTGGCAATAAATTGAC, 0
ATTATCGACAAAGAATCACTCTGCGAACGCGCGAATCAACTGGGCCAGCGTCTCAAAAACACGTTGATTGATGCCAAAGAA, 0
GACATGTACGAACGAGCCCGCCACTGGATTCGTGATAAACTCTGATCGGACAACTTGTGCGGCACATTGGCTAAACACCGG, 0
AAGTAACAATATATTTTACTAGTGTAATCACATTAGGTATCAACGGCTATATGAATTGCGTTGGCCTATATTAGCATGGAA, 0
AGATTCACCTGCAATTGCTTAGCCGCCGGGGTCAAACCTGGCGGCTTTTTTATGGCATTAAAAAGCCCCGCCGGGATGGCT, 0
ATGTCGCCAGAAATAAACGGGCATACGGCCCGGGGATCTCTGCGCCCTGACGTTCACAAACTGCATATATCTGATAGACGT, 0
AATTCCTTAAGGATATCTGAAGGTATATTCAGAATTTGAATAAAATGCAGACAGAAATATATTGAAAACGAGGGTGTTAGA, 0
CGCAGCAGTCTAGTTTAGGCCGGAGCGCTTATCGTCCCTATAGTTTTCTTTAGTCGGCTAGCGGACATAACTGGAACAGTG, 0
CTAATCGACCATTGGAGTGTCCTTACCTTATTTGCGACTACCAGTTCGCAACCCCAGAACCATAGATTGAATGAAACACTG, 0
GAACTCATCATAAATGAGACTTTTACCTTATGACAATCGGCGAGTAGTCTGCCTCTCATTCCAGAGACAGACAGAGGTTAA, 0
GCTAGCCCCTACGCAACCAAATAAATCAACCATCGTCAGAGTGCAATCGTTCATATACACTGTCGGTGATGCGCTAAAAAA, 0
AAATGCCCCTACAAAATGAACCATTATTTTTAGAGGGCGTCTGGCACTCCAACTTCCGCTTTTGGCACAGAACGGCCTATC, 0
TCCCTGCAAAGAAGAGACTAACATTCGAATTGTTTGGGTTCGAACGCTGGCCTCAGGTTGATAGAAATATCGCCTGGGGCT, 0
AACTGGCGCAACTTCCCGTTTCGGCGCTGCAAATGCCGTTGCATTGTCCACCACAGGCCATTGCACATCATCAACAACTCG, 0
GTGTTCGGTATTCATGGGAGAGATCTAGATGCTTACATGCGCATTCGTGATCAAGCGCCGCGACAGCTCACAATGGTTTAT, 0
TTAACACCTCGTCAAAATCCTGCTATTCTGCCCGTTGCGGTACTGGGCATTTACCCTACAAACTGCTGTCTCACAGGAGCG, 0
AAACGAAGCGTCTCTCCTCAAAACTGGATTTGCGGAACGATGAACGAAGCAGTCGCCTGACTGCTTCGTTCATTAAAGTGA, 0
TCTCCAGAATAGCCTTCTGCTACGGCCTGGTGTTTTCACCACGCCACTTTTCCATTTTTATATCTGCATATCAGGAAAATC, 0
GAACGTGCCGCAGTGACGGGTTAATTATCTGAAAGAATTTGTGAGGCTGTATCGGTTACTCATTGATTTGATAGTTTTACT, 0
ACGACGATAACGGCACTATTGTGTAGTGGTAGTGGCCTCACAGTTTCAGCAATAGTGCGTATTTTCGCGGGTCGCACAGCA, 0
AGAAGTTCTATCTGTCCGTAATAAGGATTCAATTGGTAGCTTGATTAAGCTTTGATGTTAAATGACTTTAAATTCGAGGAT, 0
AGATCACTATTTTTGAAGCCTGTCACAGGACGTCATTATAGTGTGTGTCAGATCTCGTTTTCCTTAACCATGTTACATAGA, 0
GAACAAAATAGGAATTGATAATCAAATCTGTCACTATTGCGCCTCTAACAGATTCATCGTGCTGTACCCTACATACAGCCG, 0
ACCAACCCCGCTTATTAACTTTCTGTATCACTTTTTCTTATAAAAAATCATGTAAAACCGCTCGCCAAGACCGCACCAATC, 0
CATTGATACTGTTTTTATATACAGTATAGTTGCAAAATTAAAACCACAAGGAATGAGTGTTGATTATGCGAGCAGACTCGC, 0
AATAAGTTGTTGCCTTTAAGGTCGTCATGTCCCGGTCGCATTCCCTATATTTCGCTTGCGACAAAAAAACAAAAACCAAGG, 0
TCAAGTTGATAGCCAGTAAGTACACCTAACAGCGGTAACATGGGGGGGTGAAGAGAACATATACCGTATTAGAGAGTGTGT, 0
CCCGCTATTATCGTTGCGTAATGTGATTTATGCCTCACTAAAATTTGATAAAACGTTTTATCTTCTCGCGCAATTTACTGA, 0
AGCTCCGTGAATGTCCGCTCTGGCACAGAGCGAAATTTTTTGATCTCCCCCCTGAAATCTAAACTTAGTCATGTCACGTTT, 0
TCTAGGATAAAAAGGAATGTAACAATCTCATGGCGTAAGCTGACGAATCAGCAGGAATAATCGCTAGGGACCTAAGAATTA, 0
GTGAGTTATTAAAAATATTTCCGCAGACATACTTTCCATCGTAACGCAGCGTTAACAAAATACAGGTTGCGTTAACAACCA, 0
CAGGGTTGACTCTGGTGCTATATCTCGCTTTACCAGTGCGTTAAAAGCAAAGCTTAAACATGATAAGCATATTAAAACTCA, 0
GTGACGCATGCCGACGCCACCCACGACCTCCGAATAATCAACATACCCGGTCAACGGAAGCTCTTCAGTCCGTCCAATATA, 0
GGAAACACATCTTATCCGCTCTACGGGATAAACGCTGCGATATCCGCGATCGCGGATAAAAAGGAGGATTTAAATAAGGCG, 0
CTGCAGCTTCTGCACCAGAACCGGTGAATCTCACTCAACAGGCTTCATTTCTCCTGACGCCAGCCTGAATACAGCTGGCGT, 0
CCCGCTGTTTCGCCCCATATTTCCTTATCCGCATAGTATCAGGTGCGCTCCCCCTGCCTCACGTATATACTTTTGCTCTTT, 0
GGTTGAAAAAAGAAACGCCCCGGTGAGCGGCTGCTCGTCCGGGGGCGCTGCATTGTACAAATTCTGGCGCACGGATGCCAC, 0
GTCCTTAAGACTTATCGAACAAAATGGGTCAAACTATAAGCAGGGGTCCCCTAGGTTGCAAGGGTATGCTTGCCTACAGGG, 0
GGACTGTGTAACGCGGTGTACGACATCGACTGAAAACGTCTTGAATTGATTGCCGAATGCAGTGCAAGACTAACTTCTTGC, 0
GTTCTTATACATAAAAGCAACAGAATGGTAACATTTTATCGCGGGTAAGCCAATTGATCCCCGTCATTTATCTGGCTATAT, 0
ACATTAGCATAGGCTATTTACCATAACGCCTCATTACGCGCACCGCCCAGACTGACTCAGCGCGTTTCTGGCATATCCCCG, 0
TGCCCGTTTGTGAACCACTTGTTTGCAAACGGGCATGACTCCTGACTTTTATTTCTGCCTTTTATTCCTTTTACACTTGTT, 0
GTGATGAGAGGCGATATGTCGGTAAACAATGACAATTTGAGACAGAGTGAAAGGTCAGATTTGCGGAGTAATGCACATAAT, 0
GTCTGCATGCGACAGCGGATTCCTAAAGTGTATCGCGTCTTGTAGGTCGCTTGGGCCGGGCGCGCGCTGGTCTAGCGGGCA, 0
GCTTAGAGATGGCTGTTTCGGACATACTTGTTGAAAACGAGTTATGGTTATCCAACTATTGCTAAAACAGCTCCAGTATCT, 0
ATATTGCTTTCTTCGTAAAGGCTCGAGTTTTTATGCTAAAGATTGCAAGTTGCTTGTAAAAGATAAGTACACTGATCCATA, 0
ATCTGAAAAAGGTGCAATCTTTTGCACCTTTAACAGGTTAGCTCGGGCTAACATTCATGATTCTAAAACAAATAAATTATC, 0
ATATTGTTACCCCAGCAACAAACAGGCTCATACAGCCCCTAACCCTTTCATGGCGATGGCTGGGACGGTTCAGACCTTGCC, 0
ATACACCCATCAAGCATAATCGAAGGTTCAATATCGCCCCTTTTTGATCGCCAGCGATTCGTCACCGTGCAGACGGTTGCC, 0
AAAAAACTGAAAGAAATTGTTCTAAAAATCCTTGTTTTTGGTTCAGGCATCATAGTTTGAACGGTAAGACTTATAACAAGC, 0
GTCAAACTGGCCCGTTAAGAACGGATACAGTCCAAATCGCCCCTAATCATACGCAGTAACTGAAATAAGGGGTCGGGTGAT, 0
CATTGCATTCTGCCGTTGCGGCGATTTAGTGCTATTTTCGAGCAAATTACACACGGAGGTAAACACTAATGTTTACTTTGT, 0
ATCTATTTTCCTGAAACAAGGTGAATATTCAAAAACTCCTGTCAAATTGCCTTTTGCCCTGAAAAATGCATAGTCAAATAT, 0
CACCTGAGAGTGAATCGCAATGCAGGTAATCATTTCATCTGTATATCTGTATGCCAACTGGCATTCCATCTCTTTTTTCGC, 0
TGGTTAATAACCAGTGACATAATTACCGTGCAAGGCACCCTACTGAACACTGGAAAAGATGTTCACGATACGCTGACCTGC, 0
CCGCCTGATGTTACTTTCCGGCGAAACGGTCAATGTCGCGATCCGTAACGGCAATGAAGCGGTATTAATTGGTCAGTTAGA, 0
CGACACCCATTGATGTCAAATTAGATTCCATCCAACGATATATGGGGAAATTCAGTAGAACATTGCGTAACTTGTGTTGAA, 0
GATAAAATACGGCGTGTATTGCGGTTATACAACCGCGTTTAGCGAGAGCTAAACAAGATTATTTACACTGAATGCAAGATT, 0
TTGCAAGCTATTCCTGATAAATAATTGCAACAAGACATCGAGCCTTTTTCACTGAGTTATTAAACATACTCGCGAGCGCGT, 0
ATCGCCGATAGACAGATTTCATTTTTACGGTCAGGCACCTTCCCGGGCTGAACTGGCTAAAAGCTGAATTATTTGCATTCC, 0
GGGCGCGGCATTATAACACCGCTTCAAGGATATGGGTAGAAAAAATAAACGGCTCATTTCTGAGCCGTTTATTCGTATTGA, 0
TGGCTGAACAATGAAAAATGGATTGTGAAAGATGGCTGGCTGGCGAATAGCGGGCCGATGACATTGCGACTGGATAAAGAC, 0
GGTACCATAGGGCATCGGGCACGTCCCCAAGCCACGCACGTCCACTCAATCAGGGTAGCAATGACAACACAAACCTTTACA, 0
TAATTTATAAGCCAGATAAATGGGCTTGGTAGTAATAGTTGTTAAAATAACATAAATAGCCGTACTCACTCTATATAAACA, 0
TGAGTTAGCCCGGCGTTATTCCTGGGGTCAGTACTTCAGATCTAGCCTCCGGTACCAGACTAGCTAGCCCCTACGCAACCA, 0
GACACAAATGTTGCCATCCCATTGCTTAATCGAATAAAAATCAGGCTACATGGGTGCTAAATCTTTAACGATAACGCCATT, 0
TTACCCTAACTGACGGAAATTTCCAAGTCCGCATAGTTTAGCGATAATCCTCGTGAATGCTATAGGATAAGTGATAAAAAT, 0
CGCAACAGGCCGGACGGTCTCTAGGACGCTTTCAGCCATTCATTAGGTATGCGACGGCCCCAGGTCGCGGTCAGCAACGGC, 0
ATCACCACCCCTCACATGTGTGCTCTCGCGTCAATCGTTGAGTATCGTTCCTGCCTGATCTCTGCCACCTGCGTACCTTGC, 0
TGAAAGAGTGAGCTAAAATCCCTATAACAGTAGAACCCTCCCGAGTGCGGAAGGGTTGACGTAATAGAGGTTTCAAAGTCA, 0
CAACACGCAGTCTGTCACTGTCAGGAAAGTGGTAAAACTGCAACTCAATTACTGCAATGCCCTCGTAATTAAGTGAATTTA, 0
AGGGTTCCACCTGCAAGTTGTTATTCCACCTGAGAGTGAATCGCAATGCAGGTAATCATTTCATCTGTATATCTGTATGCC, 0
CTCCTGTAGGGTTTTTATTAACAACGGCTTATTCTAATTATTTTGTGATGAGCGGCAGCGCGTGCCGCTCAAATATTACAG, 0
ACTCGGTGAAGAAATTTTACCGTCAATACGTATTCAACCGTCCGGAACCTTCTATGATTATGAGGCGAAGTATCTCTCTGA, 0
TGCTCTCCCCACATCTGAGCTCCAAGCGCTAACGCACTATAAAACCCAAATTCTGCACCCTGGAAGTCGTAATGTAAAAAT, 0
TCTATGAGAAAAAAAGCGCCAACCTGGCTTAGGGTTAAAGACAAGATCGCGCTGAAACGTTTCAAGAAAGCATAATACTTC, 0
GCATCCATTCCTGAAAACGGGTTCCCTTCCCGGTCATTGTCACTTCAGCTTTATACAGGCACTCTCTATCAGAATGTTGTT, 0
TCTCGTTGAGACTCTGAGTGACAGCGCCCTTCTTTCCACGCATACTGGGCGCTGTTGCTTTTTTGAACCAGGAAACAGAAC, 0
GAGTTACCTCTTGTTTTGGATAAGGATTCGACACTCATATCAAAACCGGTAACTCTCAACCTTTCAAGGCCATGTGTCAGA, 0
TTGACGCCGGGTGAAGCGCCCGTTTGCGCCCAGCCGCTGCTGATTCCGTTGCGGCTAAAAGTTTCTGCCGAAGAAAAATCG, 0
GATATTGTCAGCGATGCGGCCGAGTCCGTACGATACTGCACCGTGAGGATTGCTACTAATATCCTTTCCTATGGTGGGAAC, 0
TAACTTTCCCATGGGGATAACTCATCGTAACCAATTGCGTAAATTTTTACGCGCCTATTTGGTGATATATGGGAGATGGCG, 0
GATGAGAATGATGACGGTGATACACAGATAAGAATCAATGAGCAATGAGGGTTGCCGGGCAACCCTCATTGAATAAAACGG, 0
TTAAAGATTCGGCAAGGGTACTTTTCTCTCCATAGATTCAAAAATGATATTGGCGAGATATTTATGAACTCTCTGGCAGGT, 0
AACTGAATAAATCACCCATCCCTCTGCATATCTGGTCGCTGCAAGCGCGCTGCCTTGCTACCACCGCTCTGGCGATAAATC, 0
AGAAATGTAAGAGGCCGTCGACATGGGTGGTAAAGTTACCTCCGTTTTCGTTTGTGATGCGGGACTTAGTTGTGGTCGCGT, 0
GAACTGGTTAGTTATGGTAGCGATTCAGCTGCGGAGGGATAGCCCGTAGTTTAGTTTTTACAAATAGCCCGCCGGTTACAT, 0
TACGTAGACAAGAGCTCGCAAGTGAACCCCGGCACGCACATCACTGTGCGTGGTAGTATCCACGGCGAAGTAAGCATAAAA, 0
ATCACTTTTTGGTCTAAGCGATGGTTTCATATGATCAACCATTCTTGATAAACCCATGAGACGGACTAACTTTTTCATTAA, 0
CCCGAATGCTGGCAGGAACTGTTGGCAGAACGGCAACATTTTTTTTGTCGTTGACCTCACCATGTCGATCACTGTGCCTGT, 0
ATCGTTTCGCTGTATTTATTCGTTCGTCAGCCCGCCATGTTACTTAAGCGGCGGGCCTTTGACCAGTCACGGCAGTCTTAA, 0
AAAGCGCACTGGAGCACCGTGTATCTCGACGGTTCGCTGCCAGATTCGCAAATCTATTATCTGGTGGATGCGTCTTATCAG, 0
CGCTCGGACCCCATGCCAGACAGGGCTAGACCAGCATAGACTTCGCGAGGACACCCGAGATGATGAAGTTCAAATCCAGAC, 0
GTGTTTTTCGCCTTCTTTTACGGGAATATCAGTAAACACCATCGCGATCGCGAAATTAATTCACAACAATTCAATGGCTTC, 0
CATGCAGCAAACCTGCACTTCACCACAATGGTTAGCATACTTTTCCTGATTAAGATTTTGCCAAATATGCTAGCCATTGTT, 0
AATACACCGCAGCAATAACAGCTTGAGTTATCTCAACACAAAATAATAACCGTTAAGGGTGTAGCCTATGATCAACACAAA, 0
CAGGCCTCTGCCCGGATGGATAGCGCGCCATAATACATCAGCGCGATGAGTCACGCCAACGCCCACGCGCGGAAAGCGACG, 0
CCACCTGGGGAACCGTTAAGTACCGAAGAGCGTATTCGGATCCTGGTGTGGAACATATACAAACAGCAACGCGCTGAATGG, 0
TTCTGATACCGATTGGTCATCAACGAGCTCCGTCCCCAACGTAGTACAAATGAATTCAACCGACAGAGAGATGACGGTATG, 0
TCGCATAAAAATACAAAAAAAATGAAGATGTAGCGGCAGATCAGACCAAACTGAAGCTATTTAAGTCAAAAACGGGAAAAG, 0
CAAATTTCGTGCGAATTACCGCTAAAATCGCGTTTTCCTGCAGACGCACACGTTTGCGTATCATATCAGAAAAAAGGGCCG, 0
TCTTCTCTCCCTCCCCGACTATCATTTAATCTGGTGTCTCATTGTTAGCCGTCTGAAAATTCAATAACATCAAACTGTTTT, 0
AAATTTTTATAGTAATTTCTCATGTACATATTTTTTTACAGGATAAATAACAGGCAAAAAAAAGCGCGGGGTGGGGCCGCG, 0
CCAGTGCTACCTTGGCATGTCGTACCGAAGAAGGGGCCTACTCATGTCGCGTATTTTCGATATGTAGCGCGGTTGTTTTCG, 0
ACCTGAACGGATATGAGTGTGGGCCGATTTCTCATCTGTGAGCGAAAAACACGTAGTACAGTTCAATGTACGTATTATAGA, 0
GGTCGGGAAATTGTACTTTGATACATGAAAATACGGGTTTTCTTGATTCAGACGCGCAGCGGTGTGCGTTTGTTTGCCGCT, 0
CTTTTTGTTTATGGGGTGGAGGAGGTTCAGACCCTTTTTTTAATGATGATGGTAAGTTGTTGATAATTAGTGCTGCGGGAA, 0
CGTTCGTCAGTACCTCGGGAAGCCGCCAACCAGGATAAAATGTCAGCCCTAATCAGCGTTGCAGGATAAAGCACCGCTCAC, 0
CCATCATGCTCACCCACACCGCGAAACATCCGTTAAGTTAACCGTTATCATACAGTATAAGACCGTCTGTGTGCTCGTGAC, 0
TGCCGCTGGCGGCGGATTTATCTGCCATCAATGCCAGTTCGCTGACCGTGAAAGCATTTCTTGATATGCAGGATGATAATC, 0
ACAACACATTCGATCTTGTCAAAATTGCAGGAATCTCGCGTGCTTGGCTCCATAACCTCGTTCCATTCAGACCACGTTTAA, 0
ACTATTTACCAGGTAAATTTATGGGATTGTAGCGTAAAAAAAGACAATTTCGCAGTCTTGCGCCGCATTGATTAGTGCGTA, 0
AATTATATCTGCCGCCAGGAATTTCTGGCGGCAATAATACAAAATTCTTTGCATAAGAAATTTTTCTTGACAAAGACAGTG, 0
CTATTTTTCAGCGCAAACATTCATGTAATGAATAATTATCACCACAAACCACCTCACCAGCACCTTATTATTCACATGATC, 0
AATCCTGTAGCTAGTTTTAAGGACAACATCGCCGTAGCGAAGAAACACGTGCTAAACCCCTAAATTAGGTTGCCGATCAAG, 0
TACAAATCTACCAGGCTACCAGTGAGTGGCAGAAAGCAATTGATGTTGCCGAACGCCTGGTGAAGCTGGGTAAAGATAAAC, 0
TGCACTATGTAGTTAATCTGTAGACACTGATCTCGCAATCGCAGTAGGGCGGGACTAGGTTCTCTCATTATAAAAGGCGCG, 0
GATTATACCTCCTTTCTTCAAGGCGGCAATATTCTTTTCGTTGACTTTAGTCAAAATGATAACGGTTTGAGATAAAGTTAT, 0
TAACTGACAACCCATGATCAATTATGAATTGCAACTATTTCTGTAGTCACTTTTGTGGGGACAGTCCACAAAACTGCCAAC, 0
TTGAGACACCCGATGCGTAAGCCAAGGTCCAGGTGCAGTGAACACAATGGCTAAATATTGCACCTTTCTTTTCCCCCTCAG, 0
AGATGTATTTTAAATGCATCTTTAAGGCAAAAGCTATAACCCTTACGTAGCAGAGGCTTATTTAACTCACTGCCAGCGTGT, 0
TATCGCGCGGGCGCGGACGCCGTCTACCCGCGCACTCGGCAACTGGTCGTGCAGCTTAGGCCGCACGTCGGTCTCTAGTTA, 0
GCCCGGGAGTAGTAGTTAATCTCAGATTGAAGTACGCCGCTAGATCTTAGCAGTAGATGCTTAGGTATGATCTTCAATGGG, 0
ACGCATTCATTTGAAAGTGAATTATTTGAACCAGATCGCATTACAGTGATGCAAACTTGTAAGTAGATTTCCTTAATTGTG, 0
AACGATGAGCGCAGTGGTCAGTTTTTTTCAGATATATTTATCTTTTTTTGGCTGTAAGCTCCGCTGTGAGCGCAGGCTGTG, 0
CATATTGTCCCGTTAGTGGTTTCAAAATGAGCAGTAAAAATGTCCGGAAGACACCAAAAAGTTGTCGCAGGGAAGTATGCA, 0
AAACGGAAATTTTGTTTCTGATGGAAACTTTATCGACCTGGCACAAAATCTTCTTTCAGACATCCAGAATGCCAAAAAATA, 0
GCAAGACTGTACGCTTATCAGCATTAACCGCGCGCAACCGGCGAATCTGCCGCTGACCATTCACGAACTCGAACGTCATCC, 0
TCTGCCGTATTCCCAGTAAGAGTCAGTTTACCAATACTAGTCTTGAATCATATTGGTTATACTCTCGACTTGGTATGGCGC, 0
GGGTATTACCCGCGAGAAAAAATAAGAATTCGCCATTTGGCGGTGGCCATTCTACAGAGATGACGTGTAGAAAATAGTTAC, 0
GAAATAGCCCTCGCCGCTTCCCTCTACAGGAATGGCGAAGGGCTGTCGGTTTCGACATGGTTGGCCATCGTATGATGGCCT, 0
GGGCGCATCTACTGATGTGCCTTTTTTATTTGTATTCGGTGACTTTCTGCGTCTTGTGGGCTGACAATTGCCCCCGTTTCT, 0
CGACATTTCTCCTGCATTTCTATACGTCGGCACACTTCCGTTATCGGTAAAAACAAAGAAAAAATACGGCGTAATTAATTC, 0
ACTAGCGAATGGCTCAGTAGCGGCAAATTAAGCGATAGCTCGTCATCGCATGGCGGCGGCCATATTAGTGGCAAATGGCAG, 0
GAGGAGACGAGAGCGAAGAGAACGAGATAATTAGTAACGCTTTTTGTGCTTGTTTCCGCGGTCTGTCCGCAATGCGATGTC, 0
ATGAGAATCCATTTGTATCATGAAGCACGGTTGTTTTGCGGTAGGTTAAGATCAAAATTGCGCTGATTAATCCTGGTTATC, 0
ATTTCTTTACTGACAGGGTGAGCAGGGCACTTTTATCCTGTCAGTTCGTTTTACGCACTTCTTCCGGGCTATATACCCTTC, 0
CGTGAGCATCTTCACGCCAACGTGCTGTTACTTGCCGGAAAACGACCCTATAATCCGAGTAATTCATTCTTTATTTCAGGG, 0
GGCAAATCGTCATACAGGCCACGCATTTGCCGCATCCTTCCTCGACTGGTTGATCCACGGGCAGCGGAATATCGACCAGCA, 0
CGGTCATGCCGAGCCGTAGGCCCAGCCTAACATGCGTTCTCTCGCCCTTGCCCACGCGTATCCGGTCTGGCCGAAGCCACT, 0
CATTCTATCGCACTCCAGTCCTTATTAACCGTTACATGGCCTTTGATGGTAGTTCTTAACCCTCACGGTATATGCTACAGA, 0
CAGTCGAATAGCGTTGCCGCGCGCTCAGAGTTAATTGTTGACAAAGAATTCCCGGGGGCAAATTACGTTGATCAGTTTTAT, 0
CTGACCCACATTCCCGTAATCGTATGAATTGTCAGCTTAATAATCCCAAACATGCCGAGTCTTTTCCTCCTGAAAATACCG, 0
TCTGAACTATCAGGAACTTTCCTGATCTGGCTGATTGCATACCAAAACAGCTTTCGCTACGTTGCTGGCTCGTTTTAACAC, 0
AAAATCGTTTTTCAAGTGTTAGAAATTTATATCTCAATAGCGTTGGTTAATGAGCATAGCCACGCTCCTGTAACGCTCACA, 0
TTAAAAGGACGGGGTCTAATGCTAGCCGTTTTATCGCAAGGTCGGTCCACTGCGTCGGGTAGCTGTCCGACTTGTTGCTCC, 0
AAGCCTCTAAGTAGGTGCCTATTATTCCATTGCCTAAACAATATGTGAATTTGGGTGTGGTTTCTAGTTTACAGGGAGAAA, 0
ATTTGCTTAATCTCAATTATCATGCGTTAATAGCTGCGTCGGTTTGAAAGACAGACAGCATACAAAGTAGTTTACTAAAGC, 0
TGGGTAAAATGGAGGAGTTTTCAGAGGCGACAAACAATATAAATGAGTAGAAGTCTTTACAGGTTCCACCCATTTATAACG, 0
TCAATGAGTTATCTTTTACCACATCAATTATGTTAGCTATAGCATACAAAATCACTTGACCGATATGTTAGTCATGGCTAA, 0
CCGAAGACCACGGTTGAATGAACGTCCTGTTCCCGGTTGCTAACAAGGCGTCCTGCCCGGTTAAAAGCCCCCCGCCGCAGC, 0
CGTGATCGCCGACGCTTATGCCCTCCCCTGGCGTGGGTGCGATATCGAACTGAAACAGCAGAGCGTTAACGTTGGCGGCTG, 0
TTCCAGTCTCGTAGTAGAGGACGCTCATACACCGCGATCGAAGAATAGTAATCTATAGCTGTTGGAAAATAAATTAGTTTG, 0
TTGAGACTTAATGTTGCCAGAAGCAATGGATACAAGGTAGCCTCATGCGTTATTTTCCCTGCTTCGAACGATTTTACAGGA, 0
TTAATGAAATTTTCTCATAGAAAGAGAAGCGGAATTAACATCTTGCATAGCAGGGAAAAATAAAAACCGAAGCCTGCTACA, 0
TACCTCGGTATGCCTTGTGACTGGCTTGACAAGCTTTTCCTCAGCTCCGTAAACTCCTTTCAGTGGGAAATTGTGGGGCAA, 0
ATGAAGTGTTACTGAACGCCGAAGCTCACTTTTTAAAATTCGTTCTTCCATGCCCGGTAACGCTCCAGAAAACGGCTTTAA, 0
CTATACGGGGAGCGCGACCTCTTTATAAAGGGGGACTTCGCATGACAACCGATTTCCGGGCGATTGCCAAACGCCGTGTCG, 0
CACTTACAGCTGGTCCAAAAAGCATACGTTGTCATCCAAGTGTATTCGTTCTTTGACAAGCCTTCGTTTCCCCGGACAAAA, 0
TGGATTGGTCATGGTCGTCGTGGTAACGAAATCTGCAATTATTTTGGCCGTGTCGCCGTAAAAAAGATAAAGCGAAATCTG, 0
CAATGCAGTGATACAGGGTATAGTGCCATTAACCACAGAAACAGCACTGTTGTCCTGTATTAAGCAGGCAAGAGAAGATGT, 0
GCAAGACTGGCGGTCATTTCCCCGCTCCTACGCGAAAAATCCCTCACAACTACCCTGCAAATTTTCCAGATTTCACGTACA, 0
ATAATCTTATGTCTAATTGGAACGGAACGCTTTTGCTCACCATAATCAACTATTTCAATAGGTTAATCAATGGGGTGAGTT, 0
ATGAGGAGATGGTATATGAGTCGCGGGTGAACGACATTATCACTCTCGGCGCTACCTCATGGCGGATCCAGCAAATCACCC, 0
CCCACCGTGCGCATATTTTTAAGATAAGGAGTACTAAAAGCACGCACCGGAGGGTCAATTCTGGGGGAGCTGTGGACTAGA, 0
CACTCTGACTTAACCGTGGATGCAAGTCTAAGCCTACGAAGATAAACTCTGTTTCGCAAGGTGACTATACCACACTCATTT, 0
AAGGCCTGATTTGTTTGTATTAAGATATCGGTAATCTTTTGATGGTTGGAAGCCCGTCCTGGTAGACGACCTAGCCTACCG, 0
GAACATGAACCCGTTAATCCGCCTCTGTGGGTTGAAAACGTCACCACGGCCTACGTGATCTGACAGGCCGTGCAGGAGGAA, 0
CATAATGACGCGGCGTCAGTTTCACACCTTGTTCTGGCACCAGGCTCAGGAATGGGTTGTGTTTCGGTTTTGGCACGTAGT, 0
GGACTGGCGGTCTGTGGTGGAGTAGCTGTTACGGTTAGTGCGTGTCTAGCTGGCCACTGCAAAGCGAAAATACGCGGACCG, 0
GTCTATCTATCTCGAGAGCGGTCAAATTAATTGCAACGTATGACGAATGCAGTGTCAGCAACGATTTCTGCAGGGATTTAA, 0
TTTATCTCTCTTGTTGTACCGAATGCGCGAATTCACGCGTTTTATGCTCGCGGGGTAACATGACATGCTCGAATTACAGAA, 0
ACAGGAAGTTAGAAGTCTCAGCAAAACACCGACCAGACGGTGAGGAGACATAAAAGGATACGCAAAGGAGCCGCGGCTCCT, 0
TTGCCTTGCAAGTGGTCCGTGGATTGCATATTGTCCCGTTAGTGGTTTCAAAATGAGCAGTAAAAATGTCCGGAAGACACC, 0
TTACTGACCTGGACTTGCCCTCTCGTTTGTTAGCTTAACTATAAGCCACTCTTTGCAGGTTTTCATCGCATTATTACGAAA, 0
ACCCGAACATCGTTGCGGTCAACGAGGTCGGGGTAGCACGACTTGCTGCATACGCACCTCTAGCCCGCAGGCCAGACCAAT, 0
CCCGATGTTCAGGGCTTCTAGGAGGAGCAGTACTTAAGAAGTCGAGTTGCCGAGAGCACTCTGCGCGTCATGCGTTTTCAC, 0
AATAATACGGGTTTTATCTCAAAGGCGCTATCACCGCCGCCATGCCGATGAACTGTTGACTATGCTTTTAGCGGATAAACC, 0
GGTATAGTGCCATTAACCACAGAAACAGCACTGTTGTCCTGTATTAAGCAGGCAAGAGAAGATGTCCTTACCCTGCGCCAT, 0
CAGAGTCAGGGAGATGTGAGCCAGCTCACCATAAAAAAGCCGCATGTTGAATAATATTTTCAACTGAGTTATCAAGATGTG, 0
AGCGATATTTTAGGCAAAGAACGACTTTTGCGCACGCTATTTTTTCATGCTTGTTTAAGACGTAATCCCGTAAGAGATAAA, 0
TAGCGCTCGAAGAAAATGGCAACAAAGACCATTCGGGTGGTAGCAATTCGGCCCATCTGGAAATGACTATACATGGAGTTG, 0
GTCCAATGGATTTGGAAAGAACAAAAAGATGTTCTATTTCTTAGTCGAATATGGACACAGAATAAATTTGAACCCCCAACT, 0
AAGAAGGGTTAGCCAACCGATACAATTTTGCGTACTTGCTTCATAAGCATCACGCAAAAGCTGCAAAACAGCATCTTTCCC, 0
AAATTCTATAATTAGATGTATCTTTCCATTTACGGCAAGGAAGGGGGCTTGGAAGACGTAAAGCATCTCACACCGAGATTA, 0
GTAAAACACGCGTAAATATTTTGCGCCAAAATGTGGCGCATGTTTCATTTTCGCACCATTGCGGGGCGCTGTTTTTATTAT, 0
CAAACCCGGAACATTTCCTTACTGCATATCAGAATCAACAAGCACCTCAATAACTGAAACAGCCCCGGATTTCACCGGGGC, 0
TTACGAAAAAGTGGTCGGGTTAGTCGCTCGGCGGTAGCCGCTGCTTTAGCGCGTAATCGACGCGAAGTAAGTCTGGCGACT, 0
TGTTCGATGACGGCCTCCGCCGGTTATTCGGGCTGCTACTCAAGTTATATTCTCATGAAGACATCGTTCCTTAACATCAGT, 0
ACTGCCGGAACTTAAATTTGCCTTCGCACATCAACCTGGCTTTACCCGTTTTTTATTTGGCTCGCCGCTCTGTGAAAGAGG, 0
AGACGGTGAGGAGACATAAAAGGATACGCAAAGGAGCCGCGGCTCCTGGTAACATGAAAGCCCACAGATGTGGGCTTTTTC, 0
TGAGGCTGAAGAGAATAAGGCCGTTCGCTTTCTATTAATGAAAGCTCACCCTACACGAAAATATCACGCAACGCGTGATAA, 0
AGCATTCATGAAAATGACCGCATTTCTTTTGGTGTAGGAACGGCAACAGGAGCAGCATATTCAACAATGCTAATAGGGATA, 0
AACTGGTTAACTTTGTCCTGACCTGCGGAACCATCGGTACTATGTTGACCTTTGTGGTTACCGGCCCGATCGTTGAACATA, 0
GAGACCAGATACGCATATTAAATGGTTAGAATATAAGCGCACGTAATAGAGGTATAATCTCCTGTAGTACTCACGTATATG, 0
ATAACAAGTTAAATACTCGTCAAACATCAGGCTGCTTGTACTGGTGCAATCCTGATTTCTTAGAGTATAAAAGTTTTGTGC, 0
ATGAGAATGATGACGGTGATACACAGATAAGAATCAATGAGCAATGAGGGTTGCCGGGCAACCCTCATTGAATAAAACGGG, 0
AACGCTGTAAGCGGCTTGCGCCTGAGAATGGCATTTGCGTCGTCGTGTGCGGCACAAAGAACAAAGAAGAGGTTTTGACCC, 0
AGGCACCTTCCTGAAAACAAGTTGATCTCGTTATCGGCAAGGAGGGGGGAAACTTTATTGCTGATGCCACCCGCCGCGAAA, 0
TTTAGCTCGTCAAAAAGAAGCTCAACAAGCCGTGACGAAGCGTCAAATAGCTCTTTTGCGTCGAATGCGTGCCATAGGCGG, 0
ACCAAGTTCAGTGAATTAATTCAGCTTTGAGTTGAAATCTCGCGAGGGTGGTACGCTGAGGGTTCCCGTTATCTGTTAACG, 0
CTATCAGACTCATCAGGGTGCCATTTTGTGCATATGCGGACTTTTATGTTTCATATCTCTAACCTGTGGGTCCTCTGCTTA, 0
AAAAGTTCAAAAATTCGCTGTGGAGCAGGAAGGGAATTACCGAATGGAAAGCGTAGCCACACGCAACAACTGAAAGCAGTT, 0
AATCTGGATCAAGCTGAAAATTGAAACACTGAACAACGAAAGTTGTTCGTGAGTCTCTCAAATTTTCGCAACACGATGATG, 0
TAGAGTTGTGAAGAACTACGGAATTACTACGGGAAAACCCGGAGCATTCTGAATAAGCCCGATATAGACATTTTAAAATAT, 0
CGCTCCGAACGGTCTGCACACCCGCCCTGCTGCCCAGTTTGTAAAAGAAGCTAAGGGCTTCACTTCTGAAATTACTGTGAC, 0
ATTAATATAATCCGACCCCGTCGCCGCAAACAAGACTGCGGGAACGTGCTACTTAAGCTGAGAGGAAAGTCGACAGTACAA, 0
GTTGAGAATATTAGAGTATTGGAAGCGCATTATAAGTTCATTCCAGCTCACAGTGAAATCAGATGTGTACGAAATCACATT, 0
TAAGAGACGGTCAACGGGTGAAGAAAAAGTTCAAAAATTCGCTGTGGAGCAGGAAGGGAATTACCGAATGGAAAGCGTAGC, 0
TTAAATGAATGTATATTTCAAATTGATTTTGTTTGTTATTATTTAAGTGAGGTATATAATTAGAGTCCGTTATCAATGCTA, 0
TTAAATGAAAATAACGATTCTTATCTTTTTAAGTATTCGCTTATTTCCTGGCGATCTCCTACAGAGTCTGTAAGAGATCTC, 0
AGTCGTCCATCGTTTGGTCTGGGACTTCATTAGGCCATCGTTAGTAGGGGGTCGCACAACGCCCACTTTCAAGTTGCAATA, 0
AAGGTGCACTATTAGGCAGCTACCTGCCCAATTCTTTTCGTATGTGTACCCCTCTTTTTTACAGAAGGCGTTTGGATATGT, 0
TGTTTTCGCCCATTCTTTAAAGGCGATATGATAGGCGCTTAATCATAAGCACGGCTTAATACCTTACACATAATGCTCTAA, 0
CTGAATGTCACAGTATCGAACAGAAAACAGTGACGATCTAACCCTTCAAGAATATTCTACGATTGTTCTGTTTAGGAAAAG, 0
ATTCTTAATATAACCTAATCAATAGATTATCAAGTGAGAGCTACACATTATTGGAGGGGCAGGGGAAAACACCATTTTGGG, 0
CCGACTTTCCGGGAGGTGCTTAAACGAAAAACCCCGCCCGGTTTGCGCCGGCGGGGTTTTGGAATCGTGTGTTGTTCCAGT, 0
TATAACGGGCGGTCATGTCTGTATTTTTAGTAGCGGTCAACGAATTTCTTCGTCTTTGTCTGGTCTATTTAGCAGCGACTT, 0
TGGTGGGGTACCGCCTACTGCTAGATGAAGCGGGTGAACAATATGCGTTCACGATTAGCATCTGATTTTACCCTTACAGCT, 0
TTATATCGCCATAGATGCTACGAATATTATTGGATTCTCCTTATTATTTGCGGCGCTTTTTTCACTTACCGGAGGTTATAT, 0
CGGCCCCGCTGCCGGGTTTTTGCTATGCACCACAATTACCCCAACCGGATACACAGCCGGATACAATTCCACCAGCACCCA, 0
TAAACACTGGTAGGGTAAAAAGGTCATTAACTGCCCAATTCAGGCGTCAACTGGTTTGATTGTACATTCCTTAACCGGAGG, 0
AAGACAAAACACGAGGTAAGGCGCAATAGCCAGTTATTAGAATTAAGGATGAATTGGGTGAAGTGCTGATTGAAAGAATAG, 0
GCAGCTCTGAAGGTGGCGTATTCAACAACGCAGCTCAGGTCTGGAACCATACTTTCTACTGGAACTGCCTGGCACCGAACG, 0
ATATTCCCGTCGATGAACATCAGTAAGTATAATGGTTCATTCAATATCTTAGTCAAAGTTTGGGGAATGGTTGTTCAAACT, 0
CCTGACTATAGGAAATAAGTCTTGTCAGGCATAGAGACATAAGCGGTTATTGTCACGATTTGCGGAGCTTGTCACAGCTGA, 0
AGATCGCACTAAATAGCTACGCGGAATAGTGCTCTACTTTCGTTTAGCCCTTTCAGAGGTAAGACATTAGGGCAATTTCAC, 0
GTCCTCACTTCTTTTTGTATTCCTTGAATCACATCACAAAATAGACAAATCTCAGGCGGCAAAAAACGACGTCTGAATGCA, 0
GCATAGCAAGCTTATCAAGGGTATAAAATTATCCATCTCATCAATAATGCCTTTTGTATAGCCATCATAATAACCTTGAAT, 0
TTACTGGCCCGCTCACCAACTCTGTAGTTTGGGCCGCTCTAGATTCATCGGCGGACCGCACCGTATTCGCAAAACGTATAG, 0
ACAACGACGGAAATCACGACATGTAGTAACAGGTTTGCAGGGGTAGTTCAGGGTGTTTACGCTGGCAAGCTTCTTTAGATC, 0
TTCAGTTATCTGTGCGCGTTACTCTAACTGGCACTCGAACGTCGGCGACGGGGTTACCGGTGGATCAGACTGTTCCTGTGG, 0
CCCTACAGACTTACTGGTCAATCAAACTGATATTTGGTTGACCAGTTTTCGTTTTTTTGCCCACCTGTACGTGCCAACTTC, 0
TTATCAACGCTGTAATTTATTCAGCGTTTGTACATATCGTTACACGCTGAAACCAACCACTCACGGAAGTCTGCCATTCCC, 0
CTCCTGTGGTGCACAACTCTCGGCTTTAGAGGGCACAGAGAATAGCACGGAAAGAGAGCAAGGAAAACGGTTGCGTGGCTG, 0
GACCGCAACCGGTCCGCGCGGTGACAAATGGTATGTGACCGGGCTCCAGCGGCAAAAGTAGCCGGGTAAGCAGGGTCTACC, 0
CTAGACGCGTGCGGAGCCCCGTGTGACAGGATTCCTACCGGGCAATTTATAATCAGAGTTCTTTATTACACATCCTGGTAT, 0
AAAAATTTTCCCCCGTTTTGACTAAAATGCGCCAGGATTGATGGAATCATTAGTCTGGTGATTAGGAATAATCTGGATGAA, 0
CTTTATTTATCACCAGCAGGAAACGCCTTGTCCATAGACGCCCCTTCCACATGCGCCACAAGAAACCTCTATTCCAGTGAC, 0
CATAAATACGTCATCGACAGATGAACGTGTAATATAAAGAAAAGCAGGGCACGCGCCACCCTAACACGGTGGCGCATTTTA, 0
TCGCTCACATCTTCTTCACGTCCCCTTGCGTACGGCAGCATCGCGGTGGACTTATTTTTTATGCAGGTGATCATCCCAGAA, 0
CCTTCCTGAGCAGTGGGAGCATGCCTCACATCAAAAAGACTTACTTCAGTGCCTGCAAATGAAGTAAGACGGTCAGTGGAA, 0
TGCGAATTTAACTTGTGTTTCTACAAGTGCTGTATATCCGTCGGTATTAAAGATTGTATGTCGCCACTTTGAGTTTGGGAG, 0
GCGCCCCTTATGGTCACTCATTTGATCCATTATGCCTTATTGTGCCGTGACTAAAGCGATTCTGATACACTAGCCGCAAAA, 0
CGTTCGATGTGACTATGATCATTTTCGGTGAGTACTGCTTTGATCTAAAGGCTGGTTTTCTGTGATGATTGACCAGCCTCA, 0
CACCGCAGATTATCATCACAACTGAAACCGATTACACCAACCACAACAGACAAAGATTTGTAATATTTTCATATTATTATT, 0
GATGATTACATTCTCCAGCATCAAAGCCTCGGGTTGAGTTGAAAGGTATTTACGGAGCGAATATTAACACGTAGTTATAGG, 0
TTTTTGCGCAAAGTGGTAACGCGGTATCGCTCCACGTCCGTAAGTCCTTTGACGCCCAGTACAACTACTCTAAGGTCCTGA, 0
AGTAAAGTGTAATGATGATGTCTCATTCTCTCTCGAAACCACTCCGTATCACTAGTGGAAGACGGAAGAAGACTTCTGTCT, 0
TGGCCATTCTACAGAGATGACGTGTAGAAAATAGTTACCGATATAAATAGTTACAGCTAAACGCCTGAAATTACATGTCGA, 0
GTTCACGGGCTCATTAGAAAATAATCACAAGATAACCACTATCAAAATTAGCTCATTTTTAATGCGACTCTAATAATTTTC, 0
AAATGCCGCTCGCGTCGCAAACTGACACTTTATATTTGCTGTGGAAAATAGTGAGTCATTTTAAAACGGTGATGACGATGA, 0
CGAAGCAAACAGGGGGCCAGCCTGTTGCCGATTTTTCATCCAATGATGCTTTCACCAGGCGGCACTAACCCGGACGTAGAC, 0
CTGGGTGAAAATACCGAAGAAGGGCGGGAGAAATTCCGCGAAGAGTTGAACGAAACGCATCAGTTGTTTAAAGATTTTGTG, 0
CACGCGCAATACAATTTTCGGCGGGGTGATTGGTCACGTTTTCTTATAAATTGTTAGTTTATTGCTCTCTCGTACCTAAAC, 0
GTAAGGGCAGAACTTTACCGCCTGGCCGGGGTAAATTTCCTCACTCCACAACGGAATCTTTCAGGAATACGTTCTGGCTCA, 0
ACGCGCATACAAAAAAAGCCTCCACTGGGAGGCTTTCAGGCGCTGTTTTCCGTTTCTCTTCTCACGCGCTAGCCTCCTGGA, 0
GAAATAGCCATTTTGTGGCAAATGGAGTTGACTAATAATGTCATATGTGAGACGGCTAGTTGAACGAATATTAAATTTTGC, 0
GCTGGCTACTTAACCCCTTACCACTGCCTGGTAACTCGAAGTATTGCCCGGCGTTCTGTGGGGCGGGGTGGGTGGTATGCT, 0
CCCAACAGTAAATCTCAATGGTAGTGCATGTTTTTTGCAATCTCCTTCTGACGCTATTTTTTGTCGCCATCTGTCATTGCA, 0
TCGAGGTATTGTGTGCGTTGTTAAGGCCGGAAAAATCAAAGATTGTATTTACTTAATAGTGCCACCTTGTCGCCTGCTCTG, 0
TGAGGAGGTAAATTGACCGCTATCCTGTAGTGATGTTGCCAGAGTTACGCGCGCGTAAAGTAAGGTAAATAACTGAGTGGT, 0
GACCTGCATGATGAGCTAGAGAAGAGGCTAGTGACGCAAGGCGTCGTGCAGGACACGGATCACCGAGATGGGCATCGCCAA, 0
AATAGATGTGAAGGAGTAAGTAAGACACCTGGCAAATAGCCTGCAATAATCGTGGGCTGTTTGCTTCCTTGGGCGGATACG, 0
TTTCAGGCAAAACATCTTAAATATAGTCTTTTCCGTCTAACTTATAGACAAAAACGAGCCCCGAAGGGCTCGTTTTATCAT, 0
AAAACCCGCGCAAAGTTATCCCGGTAGCGATTCGTACTACCATCGCGCGACTGATTATTTTCTTTATCGGCACCGTGTTTG, 0
ACCCGGAATTACTCTGCCATACGTGACCGTGTCTAGCTTCTTACAACATGATTACCCATTCGGCACGCACAATCATAAAGG, 0
CCCGTCTCATCTCTCTGGTTTCAGGGTTACGGTGCGTTGGCAGGATTTAACGCGTACGTCTTTTCAGAAGGAAATCGACAA, 0
TCTTAGCGGACATTAGCATAGGCTATTTACCATAACGCCTCATTACGCGCACCGCCCAGACTGACTCAGCGCGTTTCTGGC, 0
AAATTGTTAAATTAACGCCCTCCAGTACACAATACTTCACACGTTAGTTATGAGCGATTTCTGATAGTGCCTGGTTTAATC, 0
CAAAAAAACAGGTCGTAAAAAATGTATTCGTTGGTGTGGGGTCGAATAGTGATGTTTTCACTCCCCTGATTCAATTTAATT, 0
CCATGCGTCGCCGCCTGTTTGGTCACATGATGGGAATGCCAGTTTCATTCTTTGACAAACAGTCAACGGGTACGCTGTTGT, 0
AGGATTAGCAGCTTTGGGTCGACACATCGTGGACGCAGGAACTTCTGAGAGGCAAGTGCGCATCTAGAGCGAGCTACCTAC, 0
CGATCACCTTATTACTACACTAACTGCTTAGTCTCAGCATATCGACCCTGCACGGTCGGTTAGTTTCTCCACAAAACAGAG, 0
AAAATGGGGCGTTGAGACGCCCCCAAAAATAAAGGGTAATATATAACAGAAGGTTTATATAGTTAGAAGCAAGGTTGTGCT, 0
ATAAGCCTGTCTCACTCGCCCTTAAATCTGGCAACTTCGGTGATGACGCCTTTTTTTCACGAGCCCAAAGAGAGTTTTTAT, 0
CTGTTCCCCCATACTGTAAAGCCGGAGACATGCTCCGGCTTTACAGTATTACTGAGAATACACCCATCAAGCATAATCGAA, 0
TGCCTTTTGCAGGAATTAGCGTGACATTAGGACTCTCGCGACCAGTCACAAAAGCTAGTTGTTCGGTTACGACCACGGCCA, 0
GGGCAGGCCTATGGAAGTCGACTACGTACCGAGAGTATCAGCACTTTAATTTATACTCTAGGCAGCAGGTAACCATGCATT, 0
TTCTCCTGCTCTCCCTTAAGCGCATTATTTTACAAAAAACACACTAAACTCTTCCTGTCTCCGATAAAAGATGATTAAATG, 0
TATCCTGTCAGTTCGTTTTACGCACTTCTTCCGGGCTATATACCCTTCTCGGCAGTTTTTTAACGCCGCTATACGCCTCAC, 0
TCGGACAAGGCTTAATATGACGATGACCCAGTGAAAGTATATAAATCGTCACTGCGATATATACCGAAGTGCTCCCTCCGC, 0
CCACACAAAACGTATTCTTTAAGGAAAGTGATTGACCATATAAGAAAGTGGCGCATTAGTAGCGCCAGTTTGAAGCAGGAA, 0
ACTGTATTGGCATTCATAACATTTTCTGCGCAGGCTGCAGCATTTCAGGTCACTAGTAATGAAATAAAAACAGGAGAGCAA, 0
AACCCATAAGTGCGAACAGTTAACAAGGGTCCCAGATGCAAGCACTCGTCAGGGCTTAAGGCTAAATCCTGGTCGCAGCGC, 0
AAGATGTAGCGGCAGATCAGACCAAACTGAAGCTATTTAAGTCAAAAACGGGAAAAGTAATGGTAAAGCCACAGCTAAATA, 0
AACCGCCAGTAAACCGGCGGTGAATGCTTGCATGGATAGATTTGTGTTTTGCTTTTACGCTAACAGGCATTTTCCTGCACT, 0
