# Supplementary material for: Assessing the Effects of Data Selection and Representation on the Development of Reliable E. coli Sigma 70 Promoter Region Predictors
Source: PLoS One. 2015 Mar 24;10(3):e0119721. doi: 10.1371/journal.pone.0119721 (PMC4372424; doi:10.1371/journal.pone.0119721)
Supplement: S1 Dataset — (ZIP) [file pone.0119721.s001.zip › data/CV/CV_Random.arff]

@relation Sigma70_random_training_data
@attribute seq string
@attribute class {1,0}
@data
GCCCGGGAAAAATATGCTCGCGGGCTTGCTATCTCGCTGACGGACAGGCAAATTGATGACCAGCTTTTAAACCGACTCCGT, 1
CTCACTGATTAGGCCAGATACCACGCCTTGGAACAAACTGTCCACTAACAAAACCTCGTTCCCGTGCTCCCATCGGGCCCG, 0
TGAAGGTTATTTACATGTTAGCTGTTGATTATCTTCCCTGATAAGACCAGTATTTAGCTGCCAATTGCTACGAAATCGTTA, 1
AATGAATGTTGATTTGTCAAGTTCGGGGGCGCGTGCACACTGAGTCGGGGGAGCTATAGAGTGATCAGCCAAGTAAGATCT, 0
TATTTTTAATTAAAATGGAAATTGTTTTTGATTTTGCATTTTAAATGAGTAGTCTTAGTTGTGCTGAACGAAAAGAGCACA, 1
TCAGAGTGTTTGCGCTAGAAACGATCCTGTCCAGGGTCCGTCTTTCTGATTACTCCGTGAGGGATACTTCGGACCCGGCGA, 0
TTTATGTTGCTTTTTTGTAAACAGATTAACACCTCGTCAAAATCCTGCTATTCTGCCCGTTGCGGTACTGGGCATTTACCC, 1
CGAAAGGTATCCGGCGCTTCTCGTCATTAGATACGACTGTGAGGACATGTTTTAGAGAGGCATAAGCGTCTAAGTCAGCAT, 0
GTTCGTGAATTTACAGGCGTTAGATTTACATACATTTGTGAATGTATGTACCATAGCACGACGATAATATAAACGCAGCAA, 1
CCAGCACCAGGTTGTGAGAACCCTGCGTCCCACCATCAATCTGTTTATATTTTCATCTATGTCTGACGTCCTAGCGTACCA, 0
AATAACCACACTGTGAATGTTGTCTTTAATCAATTGTAAGTGCATGTAAAATACCACTTTAGAGTTAGTCAGTATCTTCCT, 1
TAGAATGAGCACTGCTGTCCATGGTTCTAAGTTTCAACAATCAGTACATGGCCACCAACTCGAGGATTCGAACGATATCCA, 0
TTCAAAAATGTTTGTTTTTCACGCGCTTTACAGCCCGAAAAGGCCGGAAGATACTTGCCCGCAACGAAGATTCCTTCATAA, 1
AGGTCGGTCTTCATACGGACTCTGTGGCCGTTTTCAAAGGATTACGCACGCCCGCAGTGGCTATTCCGTTTGATATTATAT, 0
AGCTTGCGTCAATGGGCAAGGTGGGCTTGCATTTGCTTAATAGAAAGGCGTTAATAGGCAAAACGAAATGAAACGAAAGTT, 1
TCTTGAAAATTCAATTATCAGGTAGACAATGATGGCGAAGGCTGCTATTAGAAACGACTCGCGCTGTTGATAGAATCAGTT, 0
AGATAAATTTCCTGTTTTTAAAGCAGAGTTCCTCATTTAACGTCATTAATAAAATGTTCTAAAACGCTGGACAGACAGAAA, 1
AGTATAGCATATATGCGTCAATCAACTTAAGCGATGATCGGCAGATAGATCAATTAGGGAAGTATCGGGAATATTCGGTCG, 0
CCCTTCACAGAATTGTCCTTTCACGATTCCGTCTCTCTGATGATTGATGTTAATTAACAATGTATTCACCGAAAACAAACA, 1
CACCAGTTTTATTATGTGTCGTGGTAGGGTCGTGGGGATTGAATTAGAATCGCGGAATCTAGACACGCATTGCTACATTAA, 0
AAAGCGGTACGGGCCGTTGCCAGCGCCTGTGCCGCCAACAAGCTGGCTATCATAATACCCTGTCATCGGGTGGTCCGTGGT, 1
GGGTTTTGGGTATTGGGACCTGCATCCCATTGCAACGTAGCTCGCTTATGTTGGATTGTAGGTGATGCCTAATCAAACGTG, 0
CATCTATCATCTAAAAAACCAGAAAAACAAATAACATCATGTTTTTAAACTAATTAAATGAAATAAAATTTTAAGCCACTC, 1
ACTTCGTACGATACTAAGCGAATGTCCTCCCCGAAGGCACGATCAGGACCTGTCTGATCCGGCCCGATAATCATAGAAGCA, 0
AGCAACATCTATCATCTAAAAAACCAGAAAAACAAATAACATCATGTTTTTAAACTAATTAAATGAAATAAAATTTTAAGC, 1
AGATGAATTTAAAACGTCAGCAACGTGGACTAGGTCTATATACCATCCTCCTGACCCGTAGGCCTTATACCTCACCCAGTC, 0
GTGAACGGTCGAATTAGCCAATATCTGACGAAAATCGGTTGAAAAAGTGGCATAATGGGGAGTTGTCAACTATTGAAATGA, 1
AATCAACAAACAGCCGACATTCGCATACCATTTCCCCCGCATACTGCCTTCCGCAGAGTCGGCTGTTGACATGATAGATGT, 0
TACGGTCTGGCTGCTATCCTGACAGTTGTCACGCTGATTGGTGTCGTTACAATCTAACGCATCGCCAATGTAAATCCGGCC, 1
TTATGAGTACGTCAGTATCACGCAACAGTACCCCCCATCGGCCACTCGCTTAGAAATCAGTATTTAAGACCAACTTATCCC, 0
GCTCCGCAGGATAACCTCTTTTGAATCTGAATGAGTCGATGGCTCGCGAATAATCCGATTACGGCTACGCTTCTAATGTTC, 1
CCCAAACCACTGCATTATTCTACTATTGTCTCAGAGTTTCTTAGGTCTTCAGGGAAATAGAATAGGTTCCAAACTATCACC, 0
TCACGTTGTAAATTGTTTAACGTCAAATTTCCCATACAGAGCTAAGGGATAATGCGTAGCGTTCACGTAACTGGAGGAATG, 1
TTACCAATCATTGATAGTAATCATTGTGATAACCGTTCCGTTCTGCATCAGACGAACCTGAAATATGTCTCATCTATCGTT, 0
AAAGCACTGAAGCACAACAATCGCAGTTGCAATTATTGCGTACAGCCAGTACATTCTGGCGTTTTCGAGCACAGGCGCAGG, 1
GGTTCCTAGGTCATTCTAAGTCTCTCTCAACTAGTCTAAAGAGGTCACCTGCCGGCATACTTTTTTAGGACTAACGTCGAC, 0
CCATAAGATTAGCGGATCCTACCTGACGCTTTTTATCGCAACTCTCTACTGTTTCTCCATACCCGTTTTTTTGGATGGAGT, 1
CATCGTGGATACAAGCGTTTCAATGGCTAAGAGACTCCGCATCATCCAACTTCCCGGCCGGGTAAAGCCCACCGGGTCGAC, 0
CAATGTGGACTTTTCTGCCGTGATTATAGACACTTTTGTTACGCGTTTTTGTCATGGCTTTGGTCCCGCTTTGTTACAGAA, 1
GAATTTGTAAAGAACAGTAAAGTAGGCTGGGAGGTTTCCTTTAGAGACCAATAACTAGTCTGTATCCGTATATTTGTGTAT, 0
CATATTTATGCTGTTTCCGACCTGACACCTGCGTGAGTTGTTCACGTATTTTTTCACTATGTCTTACTCTCTGCTGGCAGG, 1
TCGGAGATTGTTTAATATGTGAAAACTTAGAAATCTTCCTTGGTTCACACGCAGCACAGGCATCAACTTTATGCGGAGGCC, 0
GAATACAGAGGGGCGAATTATCTCTTGGCCTTGCTGGTCGTTATCCTGCAAGCTATCACTTTATTGGCTACGGTGATTGGT, 1
CACGTCTGAAGAGAAGAAATTATGAGTTATCCTTCACGAGCAAGGGAGCGATGAGATTCCCTCAATAATCTAATATAACTT, 0
TTGGGTGTCCGGCCCCTCTTAGCCTGTTATGTTGCTGTTAAAATGGTTAGGATGACAGCCGTTTTTGACACTGTCGGGTCC, 1
GTTTATACGGACCTGTAATTAGGCACACTTGGGCTTAATATCTCGCACTAAGCATGCCTAAATTAGGATGCAGCAACACAG, 0
TTTATTGGGTGTCCGGCCCCTCTTAGCCTGTTATGTTGCTGTTAAAATGGTTAGGATGACAGCCGTTTTTGACACTGTCGG, 1
GTGTACTGACCTTCCACTACCATCGCTTAATAACCAACCGAGAAATGATGAAAGTATAGTATTTAGTATTCCGGCGTGATT, 0
GATATATGTCAACGAAGCGTAGTTTTATTGGGTGTCCGGCCCCTCTTAGCCTGTTATGTTGCTGTTAAAATGGTTAGGATG, 1
GCCGTATGCCCTGACTTCTATTTGTTTTCGATAACTGGATCCTTATCCGCTGCATTGATTCTCGCTATATTCTACGAAGTT, 0
TGACGAAAGCTAGCATTTAGATACGATGATTTCATCAAACTGTTAACGTGCTACAATTGAACTTGATATATGTCAACGAAG, 1
GGGCCTTTCAAGCCCTAAAGAAGGACAACACTGCACACGAAACAGCGTACCGAACATGATTACCATTAGCACGATGCCTGC, 0
TAACGTAAGTCGCAGAAAAAGCCCTTTACTTAGCTTAAAAAAGGCTAAACTATTTCCTGACTGTACTAACGGTTGAGTTGT, 1
TCGGTGCCGGTCACAGTCTACAAATCAGGAACTCCGTTCTGCAAAAGCTGACCACTGGAGGACTGTCGGTGTTGCAAAAGT, 0
AATGGCGGTAATTTGTTTTTCATTGTTGACACACCTCTGGTCATGATAGTATCAATATTCATGCAGTATTTATGAATAAAA, 1
AAAGATCCACTGATTAGGAAAATGGCTCCTCCATTGCATGCGGCTGCATTCATGTGACTTGCCATTGGCGCTAATGATTAA, 0
TTTCCTGCATCGCTGATTTCTGATTGCCATTTAGTGATTTTTTATGCATATTTTGTGGTTATAATTTCACATTTGTTTATG, 1
GGACCCCTCTTCGTTAGGCCGCGGCGTAAGGATCAGTTTTTACCTAGAGTTAAGTCTGCTTAATCAGATGATTATCTGGCG, 0
AAAACATTCACCTTACGGCTGGTGGGTTTTATTACGCTCAACGTTAGTGTATTTTTATTCATAAATACTGCATGAATATTG, 1
CTAGGGAAGCATATAATGGCGAGATCTAAGTGACCCTTTTACGATCCGACGCCCATAAACCCATGGCAGCAACATCCTTGA, 0
TTTACAAAAAACACACTAAACTCTTCCTGTCTCCGATAAAAGATGATTAAATGAAAACTCATTTATTTTGCATAAAAATTC, 1
TGCTTATTCTCAATTACGGTATTTTGTGCCCGGATGGGCCGGATAGTTCGATGTCCGATAGGTTCAGAGTATAAAGTTTGG, 0
TTCAGCCTTCTTCAGGGCTGACTGTTTGCATAAAAATTCATCTGTATGCACAATAATGTTGTATCAACCACCATATCGGGT, 1
CCGGTATACCAACTCCCATTCCCAGGACGGTCGATATCTCGCGCACGTTAGCTGCCGGTTTCTGAGGGTATTAACCGCAGG, 0
CAGCAACCAGATCAAAAGCCATTGACTCAGCAAGGGTTGACCGTATAATTCACGCGATTACACCGCATTGCGGTATCAACG, 1
CATCATAAGAAGTAATCGTTATTAGATATGAACGGGTTTAATTTCTATGGAGTTGTAAGTAATATGGGCTGCATGTGGAAT, 0
AGCAATCGAGCGGCAGCGTACTTACCCCGCACTCCATTAGCGGGTATACTCATGCCGCATTGTCCTCTTAGTTAAATGGAT, 1
TCAATTATCGCATTGTGTCCAGAAACCTATCCAATCCTGCATCACGCCGTAAGTTACTGTGCTAGAAGGTTATATCCTAGA, 0
GTAAATAAAAATGTACGAAATATGGATTGAAAACTTTACTTTATGTGTTATCGTTACGTCATCCTCGCTGAGGATCAACTA, 1
TCCGACGTTGAAAATATCCGCATGGTATAACCCTGCCGCAAATAGCTCTAGGTTGAAGACAGAAGTTGACCCATATGTTTC, 0
TAATCCGTTCATAGTGTAAAACCCCGTTTACACATTCTGACGGAAGATATAGATTGGAAGTATTGCATTCACTAAGATAAG, 1
ATCAGATTCCTACCTGTCCATGTTCCCAGATCGCTCACGTGATTATGAAAGCAATGCCCTATTTCGGATATATTCGAGTTA, 0
CTTAGTCGCCGAATGTACTAGAGAACTAGTGCATTAGCTTATTTTTTTGTTATCATGCTAACCACCCGGCGAGGTGTGACA, 1
GGGAACCCACCGAAGTTACAACCTTATCTGACGAGGCAACCATACTGGTTTCCATGTCCCATTATCCTTTCATCCGGGTGC, 0
CGGCGAGGTGTGACACACCTCGCACTTGAAATCAGCAGCGATTGGTTTATCGTGATGCGCATCACTTCCCGGCAGTCCTGC, 1
GAGTAGTTAGAATTGCTACAAACCACTTCTTTTAACTAGTGCCGTCTGAATTATCATAGGAAGCTAGGCCAACAGATGTAA, 0
TTACGCTGAACGTGTTTCATCTATTTGACGCGCGCAGGTATTTAGCATACAAGGAGTACCGATTTGAGAGTTGGTGCTCTT, 1
TTTAAGTGGTAGCGAATGTTTCAACGAACTGGAGCGACTTCAGACAACCCGAACGAACCGTGGTATATAGCGGTAGAACTT, 0
CAGAGGGATGGGTGATTTATTCAGTTGCCAAACCCGCTGGAGTATTGAGATAATTTTCAGTCTGACTCTCGCAATATCTTA, 1
TAACCACATTAAAGAACTGCGTATTCAGGGGCGTACCGGTGGTACCCTATATTTTCTGTATTCACCGGAATCAGGCCGGAA, 0
TTCAACCATGCATAAAGCGGGTGCATTCGCTGCCGCATACCATTATTCTTGATCTGACGGAAGTCTTTTTGTAACAATTCA, 1
GAATTCCCAACCAGAGCTTCATGGCGTATCATACAACCACAGTGGTGACTGTTCATCTATTCTGATATCTATTCGCACTAC, 0
TGCATTCGCTGCCGCATACCATTATTCTTGATCTGACGGAAGTCTTTTTGTAACAATTCAAACTTCTTTGATGTAAACAAA, 1
GTAACTACCGCGAGGATCGTTGGCTATCGTCGCCAATATTTGGAGAGATAACTGCGACAAAACAAGACGTACACCGCCTAG, 0
CATTCGTTAAGTCATATATGTTTTTGACTTATCCGCTTCGAAGAGAGACACTACCTGCAACAATCAGGAGCGCAATATGTC, 1
CAGCTCTTCGTACAAGCACATTGCATTAATCACAGGGTCTACTGATGTGGGTAAGCCTAATCACGAACGTCCGCAGCGGCA, 0
CATTTAAATTATTTAATCATGTTTATTGCATATAAATTCACTTGATGGCATTGTTATCCCATGCCGCAGACACGGCCAAAA, 1
TTAACTATATGGCTACTATTTCACGAGAATTACGTCAGAACTATAACCTATTGTTGAAAGAATATTATAGTTTTATCAGCC, 0
TTTTAACTTTTAAAGCAGAAATATTGCATAATTATTCTGTCAAAGGTACTATCTTCGACCTCAATAGCTATCAGACTGCCA, 1
ATTGACCGTTAAATGCACTACGTGGTAGTCTCCAAAAAGGCTCATGACATCCCCTGAGATCTCGTCGTCACTAGTTTACTT, 0
AATATTTTTCCCGCCGATTGTGCAAGGACAATCGGCAAACGGTGCAGTACACTGCGTTGATTGCGTGTAAAGGGATGAAAA, 1
AGTTGTGGTTGATGTCGATGGTGAAGTGCTACTGACTTATGCAAGTCGGGTCTTGAGTTTATATTCTCCAACGGGTACTGA, 0
GAGTTAGGCTTTTTATTGAATGATTATTGCATGTGTGTCGGTTTTTGTTGCTTAATCATAAGCAACAGGACGCAGGAGTAT, 1
GAACGACATCGGAGTAGCCCAAGACGGTTGGAGCGGTTAGGTTCCGCACTCCCAGTAAAAAACCACTTCAAGATAAATTTA, 0
TCATTCAATAAAAAGCCTAACTCACTTTTGATTCATTAAAAAAGAAGGCTAAAATAGAATGAATCATCAATCCGCATAAGA, 1
TACGGCTAATATGCGGGTTCTACAGTGACGCACTTGACTCTTATGGGCATAGCCCGCAGAAGCTGCGTGTATACTAGGCCC, 0
TTGGGGAATTTAAAAATCGGGTTTGACAAAAGATTTTTCGCCGTTAAGATGTGCCTCAACAACGATTCCTCTGTAGTTCAG, 1
CACTTACTTAGGCGCAGTAACTATTCCGTCAGTAAACAAATTCATCAGTTTCAGCAATCGGAACGAAACCGGTTTCTCGAG, 0
ACCGACACTTAAAGTGATCCAGATTACGGTAGAAATCCTCAAGCAGCATATGATCTCGGGTATTCGGTCGATGCAGGGGAT, 1
GACATGTACGAACGAGCCCGCCACTGGATTCGTGATAAACTCTGATCGGACAACTTGTGCGGCACATTGGCTAAACACCGG, 0
GGCTGGCACGAACCCTGCAATCTACATTTACAGCGCAAACATTACTTATTATTAACATATAAATAACGAATTATTTACTGT, 1
CTAATCGACCATTGGAGTGTCCTTACCTTATTTGCGACTACCAGTTCGCAACCCCAGAACCATAGATTGAATGAAACACTG, 0
TTATTCACCTTTTGGCTACTTATTGTTTGAAATCACGGGGGCGCACCGTATAATTTGACCGCTTTTTGATGCTTGACTCTA, 1
GTGTTCGGTATTCATGGGAGAGATCTAGATGCTTACATGCGCATTCGTGATCAAGCGCCGCGACAGCTCACAATGGTTTAT, 0
ATTGAGCAAGCGTTCAAAGCCCTATGTACAGAACTCAATGCACAAGGCAGTATTAACGTCGTCAATTATTCCCAACATGAT, 1
AGAAGTTCTATCTGTCCGTAATAAGGATTCAATTGGTAGCTTGATTAAGCTTTGATGTTAAATGACTTTAAATTCGAGGAT, 0
CGTAACAATTAAGACACATTTTATATTGAACGTCCAATCAATAACCGCTTTAATAGATAAACACCGCTGATGAATGGAGTG, 1
TCAAGTTGATAGCCAGTAAGTACACCTAACAGCGGTAACATGGGGGGGTGAAGAGAACATATACCGTATTAGAGAGTGTGT, 0
CACTCCTTGTGGTGGCGAAAAAATATCACAAACTAGAATAGCGCCTTGTATAACAATTCAGCGAGTGAATATTTTGAAAAT, 1
GTGACGCATGCCGACGCCACCCACGACCTCCGAATAATCAACATACCCGGTCAACGGAAGCTCTTCAGTCCGTCCAATATA, 0
GTGAGCCATGGGGCTTCTCCAAAACGTGTTTTTTGTTGTTAATTCGGTGTAGACTTGTAAACCTAAATCTTTTCAATTTGG, 1
GGACTGTGTAACGCGGTGTACGACATCGACTGAAAACGTCTTGAATTGATTGCCGAATGCAGTGCAAGACTAACTTCTTGC, 0
GATCGTCCGTTGTCATAATCGACTTGTAAACCAAATTGAAAAGATTTAGGTTTACAAGTCTACACCGAATTAACAACAAAA, 1
GCTTAGAGATGGCTGTTTCGGACATACTTGTTGAAAACGAGTTATGGTTATCCAACTATTGCTAAAACAGCTCCAGTATCT, 0
CTGGTAAAAGAAACACTGATGCGAGGCCTGTGTTTCAATCTTTAAATCAGTAAACTTCATACGCTTGACGGAAAAACCAGG, 1
GTCAAACTGGCCCGTTAAGAACGGATACAGTCCAAATCGCCCCTAATCATACGCAGTAACTGAAATAAGGGGTCGGGTGAT, 0
GAATTCCTATTTGTGAGCTACGTCTGGACAGTAACTTGTTACAACCTGTAGCATCCACTTGCCGGTCCTGTGAGTTAATAG, 1
CGACACCCATTGATGTCAAATTAGATTCCATCCAACGATATATGGGGAAATTCAGTAGAACATTGCGTAACTTGTGTTGAA, 0
CGAAACAAAAATGTGATACCAATCACAGAATACAGCTTATTGAATACCCATTATGAGTTAGCCATTAACGCGTCCACGAGG, 1
GGTACCATAGGGCATCGGGCACGTCCCCAAGCCACGCACGTCCACTCAATCAGGGTAGCAATGACAACACAAACCTTTACA, 0
GAAATTCGTCGGTAAGCAGATTTGCATTGATTTACGTCATCATTGTGAATTAATATGCAAATAAAGTGAGTGAATATTCTC, 1
ATCACCACCCCTCACATGTGTGCTCTCGCGTCAATCGTTGAGTATCGTTCCTGCCTGATCTCTGCCACCTGCGTACCTTGC, 0
TGGAATAAGATGCGGGTTTTTATTATTTGTTATGCCGGGCATTAGACTTTAACAATAACGGGAAATCTGAACTGCCCGGAG, 1
TGCTCTCCCCACATCTGAGCTCCAAGCGCTAACGCACTATAAAACCCAAATTCTGCACCCTGGAAGTCGTAATGTAAAAAT, 0
GATGATTTCAATAACATATTCTGTGTTGGCATATGAAATTTTGAGGATTACCCTACACTTATAGGAGTTACCTTACAGGGG, 1
GATATTGTCAGCGATGCGGCCGAGTCCGTACGATACTGCACCGTGAGGATTGCTACTAATATCCTTTCCTATGGTGGGAAC, 0
GCATAATTAATGAGATTCAGATCACATATAAAGCCACAACGGGTTCGTAAACTGTTATCCCATTACATGATTATGAGGCAA, 1
GAACTGGTTAGTTATGGTAGCGATTCAGCTGCGGAGGGATAGCCCGTAGTTTAGTTTTTACAAATAGCCCGCCGGTTACAT, 0
TAGACCACCAGCCAGATCCCGCTTCGGAGACTATTCTGGAAACGGTGTTATGAAATACACGCAAAGCGGGACGTACAGGGG, 1
CGCTCGGACCCCATGCCAGACAGGGCTAGACCAGCATAGACTTCGCGAGGACACCCGAGATGATGAAGTTCAAATCCAGAC, 0
TTTTAATGCCGTAATTTAATTCATATTGAAGGGTTCTCGTAAAACGTAAATAATTCCTGCGTAGGACTTTTGTTTTGCAGT, 1
TTCTGATACCGATTGGTCATCAACGAGCTCCGTCCCCAACGTAGTACAAATGAATTCAACCGACAGAGAGATGACGGTATG, 0
ATCTATTAACGCATAAAAAACTCTGCTGGCATTCACAAATGCGCAGGGGTAAAACGTTTCCTGTAGCACCGTGAGTTATAC, 1
ACCTGAACGGATATGAGTGTGGGCCGATTTCTCATCTGTGAGCGAAAAACACGTAGTACAGTTCAATGTACGTATTATAGA, 0
TGGCATTCACAAATGCGCAGGGGTAAAACGTTTCCTGTAGCACCGTGAGTTATACTTTGTATAACTTAAGGAGGTGCAGAT, 1
ACAACACATTCGATCTTGTCAAAATTGCAGGAATCTCGCGTGCTTGGCTCCATAACCTCGTTCCATTCAGACCACGTTTAA, 0
TTACACTCCGATGGAGTTTGTTATTGACGTGTTACAAAAATTCTTTTCTTATGATGTAGAACGTGCAACGCAATTGATGCT, 1
TGCACTATGTAGTTAATCTGTAGACACTGATCTCGCAATCGCAGTAGGGCGGGACTAGGTTCTCTCATTATAAAAGGCGCG, 0
ACCGTGCGAAAAGCCTCTTTCGGTGTTAGCGTAACAACAAAAGATTGTTATGCTTGAAATATGGTGATGCCGTACCCATAA, 1
GCCCGGGAGTAGTAGTTAATCTCAGATTGAAGTACGCCGCTAGATCTTAGCAGTAGATGCTTAGGTATGATCTTCAATGGG, 0
AAACTGGTTTTTGCACACAACGTTAACGATTTGTGGCGTCGGCGCGTATAATGCGCGCGGTTATGTTAACGGTACGCCTGT, 1
TCTGCCGTATTCCCAGTAAGAGTCAGTTTACCAATACTAGTCTTGAATCATATTGGTTATACTCTCGACTTGGTATGGCGC, 0
AAGTCTGGCTATTCCGTAATGCCATCTTATTTCGTAATGGATTGAGAATGCTGGATTTTTAATTATATTACGCGCAGTATT, 1
GAGGAGACGAGAGCGAAGAGAACGAGATAATTAGTAACGCTTTTTGTGCTTGTTTCCGCGGTCTGTCCGCAATGCGATGTC, 0
GTTGTTCCGGCAGTAGCATTAATTCATTATCTGAATGAAATGTGTCAATCCACAGAAACCGCTGTCAATGACGCATTTTGT, 1
CATTCTATCGCACTCCAGTCCTTATTAACCGTTACATGGCCTTTGATGGTAGTTCTTAACCCTCACGGTATATGCTACAGA, 0
GTTCTGTGGTGTTCTGTTGCGTGTTGACGGCAAAATTTTGCTGGCGTAACATGCGCGCACGATCACTCTAAGAGGACATTC, 1
AAGCCTCTAAGTAGGTGCCTATTATTCCATTGCCTAAACAATATGTGAATTTGGGTGTGGTTTCTAGTTTACAGGGAGAAA, 0
TGCGCCAACTGTGATAGTGTCATCATTTTCAAAGCGTAAAATTGTGGCATTCTTCACTGTTCTATAAGTAAGACGTTTATT, 1
TTCCAGTCTCGTAGTAGAGGACGCTCATACACCGCGATCGAAGAATAGTAATCTATAGCTGTTGGAAAATAAATTAGTTTG, 0
CTTTACGTTGTTTTACACCCCCTGACGCATGTTTGCAGCCTGAATCGTAAACTCTCTATCGTTGAATCGCGACAGAAAGAT, 1
CACTTACAGCTGGTCCAAAAAGCATACGTTGTCATCCAAGTGTATTCGTTCTTTGACAAGCCTTCGTTTCCCCGGACAAAA, 0
GGGGGTGTAAAACAACGTAAAGTCATGGATTAGCGACGTCTGATGACGTAATTTCTGCCTCGGAGGTATTTAAACAATGAA, 1
CCCACCGTGCGCATATTTTTAAGATAAGGAGTACTAAAAGCACGCACCGGAGGGTCAATTCTGGGGGAGCTGTGGACTAGA, 0
TTAGGGCTTGACGGAAATAAAAGTATTGAGATTTTGTTCTTAATCAATATGTTATTTACCGTGACGAACTAATTGCTCGTG, 1
GTCTATCTATCTCGAGAGCGGTCAAATTAATTGCAACGTATGACGAATGCAGTGTCAGCAACGATTTCTGCAGGGATTTAA, 0
GGGTCATGCTGAAGCGAGACACCAGGAGACACAAAGCGAAAGCTATGCTAAAACAGTCAGGATGCTACAGTAATACATTGA, 1
CCCGATGTTCAGGGCTTCTAGGAGGAGCAGTACTTAAGAAGTCGAGTTGCCGAGAGCACTCTGCGCGTCATGCGTTTTCAC, 0
ATGCACATCAACGGTTTGACGTACAGACCATTAAAGCAGTGTAGTAAGGCAAGTCCCTTCAAGAGTTATCGTTGATACCCC, 1
GTCCAATGGATTTGGAAAGAACAAAAAGATGTTCTATTTCTTAGTCGAATATGGACACAGAATAAATTTGAACCCCCAACT, 0
TGCCCCTTGTCCCCTGTCAAATGCTTGACGGCTCGCCCTAATTCTCTAAATTGTATTTCTAGAGTTGGCGAGGTTTTGAAC, 1
TGTTCGATGACGGCCTCCGCCGGTTATTCGGGCTGCTACTCAAGTTATATTCTCATGAAGACATCGTTCCTTAACATCAGT, 0
GTACTTTGCCTGGATGCGCTTTCAGTTTTGAGACAAATGAAGTTTTAGTAACTTCTTTAAAATCAATAGCTAAAATAAGTA, 1
GAGACCAGATACGCATATTAAATGGTTAGAATATAAGCGCACGTAATAGAGGTATAATCTCCTGTAGTACTCACGTATATG, 0
TATCACTTTTTAGTAAAGTTACACTGGACAAAGCGTACCACAATTGGTGTACTGGTAACCGACACAGCATTTGTGTCTATT, 1
ACCAAGTTCAGTGAATTAATTCAGCTTTGAGTTGAAATCTCGCGAGGGTGGTACGCTGAGGGTTCCCGTTATCTGTTAACG, 0
CCTTAAGGCATTGTCTGTAAGCGCCTTGTAAGACTTCGCGAAAAAGACGATTCTATCTTCGTCGACAGGGAGTCAGACAAC, 1
ATTAATATAATCCGACCCCGTCGCCGCAAACAAGACTGCGGGAACGTGCTACTTAAGCTGAGAGGAAAGTCGACAGTACAA, 0
ATTTACATGGTTGCTGTGTTGTTAAATTGTACAAAGATGTTATAGAAACAAAATGTAACATCTCTATGGACACGCACACGG, 1
AAGGTGCACTATTAGGCAGCTACCTGCCCAATTCTTTTCGTATGTGTACCCCTCTTTTTTACAGAAGGCGTTTGGATATGT, 0
GTTGCTGTGTTGTTAAATTGTACAAAGATGTTATAGAAACAAAATGTAACATCTCTATGGACACGCACACGGATAACAACT, 1
TGGTGGGGTACCGCCTACTGCTAGATGAAGCGGGTGAACAATATGCGTTCACGATTAGCATCTGATTTTACCCTTACAGCT, 0
TGACAATTTTGTCATTTTTCTGTCACCGGAAAATCAGAGCCTGGCGAGTAAAGTTGGCGGCATAAAATCACCAGAAATTAT, 1
ATATTCCCGTCGATGAACATCAGTAAGTATAATGGTTCATTCAATATCTTAGTCAAAGTTTGGGGAATGGTTGTTCAAACT, 0
CACGCCCCGCTTTCTTTCCCGCCGACTAACATCCTTCCCCCGTCCGTTGTATAGTGACCTCTCTCTTGCGGTTCCATCTGT, 1
ACAACGACGGAAATCACGACATGTAGTAACAGGTTTGCAGGGGTAGTTCAGGGTGTTTACGCTGGCAAGCTTCTTTAGATC, 0
CAGAGTGCAAGTGGGCTTTGGCGTGTGGCAATTCTTAAAACATTGTCTAACATGCTTGTTACCGTCATTATCATCCGTGGT, 1
CTAGACGCGTGCGGAGCCCCGTGTGACAGGATTCCTACCGGGCAATTTATAATCAGAGTTCTTTATTACACATCCTGGTAT, 0
ATGCAAATTTGCTTCAACAAAAACCTGTTTATTGTAAGGATTTTGCGGCGTAATATATACGTGGGATCAATTTGAGTTTTT, 1
TGCGAATTTAACTTGTGTTTCTACAAGTGCTGTATATCCGTCGGTATTAAAGATTGTATGTCGCCACTTTGAGTTTGGGAG, 0
GGGCATCAAAAAGAGATAAATTGTTCTCGATCAAATTGGCTGAAAGGCGGTAATTTAGCTATAAATTGATCACCGTCGAAA, 1
AGTAAAGTGTAATGATGATGTCTCATTCTCTCTCGAAACCACTCCGTATCACTAGTGGAAGACGGAAGAAGACTTCTGTCT, 0
AGAGATAAATTGTTCTCGATCAAATTGGCTGAAAGGCGGTAATTTAGCTATAAATTGATCACCGTCGAAAAATGCAAATTT, 1
CACGCGCAATACAATTTTCGGCGGGGTGATTGGTCACGTTTTCTTATAAATTGTTAGTTTATTGCTCTCTCGTACCTAAAC, 0
AACATGTTTGCAACCTTTCTTTACGCCGTTTTTGTGTGCATTCACATGGTATGATGAAAGTGTTCAAACAAATTTCTATTG, 1
TCGAGGTATTGTGTGCGTTGTTAAGGCCGGAAAAATCAAAGATTGTATTTACTTAATAGTGCCACCTTGTCGCCTGCTCTG, 0
AGGCAGACTACTCGCCGATTGTCATAAGGTAAAAGTCTCATTTATGATGAGTTCCATTGGATTTACTTATAGGTTGCGAAT, 1
ACCCGGAATTACTCTGCCATACGTGACCGTGTCTAGCTTCTTACAACATGATTACCCATTCGGCACGCACAATCATAAAGG, 0
TCCAAGTAACAGGAATTTAATCATGTTTACAGTAATGTAACCTTCCCGTAAAATGCCCACACACTTTAAACGCCACCAGAT, 1
AGGATTAGCAGCTTTGGGTCGACACATCGTGGACGCAGGAACTTCTGAGAGGCAAGTGCGCATCTAGAGCGAGCTACCTAC, 0
AACTACTCATTCTAATTGGTAATTTCATTCGTTCTCTTACGCTCCCTATAGTCGAAACATCTGATGGCAAGAAAATAGCGG, 1
GGGCAGGCCTATGGAAGTCGACTACGTACCGAGAGTATCAGCACTTTAATTTATACTCTAGGCAGCAGGTAACCATGCATT, 0
TGGGTAATACTTTATCAGGTGCCGTATTCATGGGATTGGGTTATTGGTATGCTACGCCGAAAGCGAATCGTCCGGTTGCGG, 1
AACCCATAAGTGCGAACAGTTAACAAGGGTCCCAGATGCAAGCACTCGTCAGGGCTTAAGGCTAAATCCTGGTCGCAGCGC, 0
GGTTATTAGTTATCGCTATCCCGTCTTTAATCCACACCGTTTGCCCCGTTAACCTTACCTTCTCTTCTGTTTTATGGGCGC, 1
TATGCCAGGATGGCCTAATTATGTCATGAAGTTTGTCTAATCTTTATTTCGTAATGGATATTGGTGGCTTTCATCCATGTC, 0
GTATATAGATATGCTAAATCCTTACTTCCGCATATTCTCTGAGCGGGTATGCTACCTGTTGTATCCCAATTTCATACAGTT, 1
TTGTCCTTGTTGGAACTCGTGTAGACGACAAGTCGACAGCTACATGCTGCGCAGACTCTAGTTGTGAAAAAGTTCTTTATA, 0
ACCAAACGGTATATAAAACCGTTACTCCTTTCACGTCCGTTATAAATATGATGGCTATTAGAAAGTCATTAAATTTATAAG, 1
TTATAGCCACAATAGGATCTTATTAGTTACCGACGTGCCGCCTGCATCTCCTTTTGTGCGGCACTGGCCTCATTACGGGAT, 0
CACACTTTTCATGAAAATTCTGTAACCGTTTTCACGCGCTATCTGCTAAAAATGTTGCCGATGTGAAGTAAACATGGATGT, 1
AAGTGGCTTAAAAGGATGATACCTCAAGGGTTTCATTATGAGAGCACAATGTCTGTGCCCTACTCATACTAGCGATGAGAC, 0
TCAGGGAGATGTGAGCCAGCTCACCATAAAAAAGCCGCATGTTGAATAATATTTTCAACTGAGTTATCAAGATGTGATTAG, 1
ACAAAAGCTCCAGGTCGACGAAATAATTACGAAATTAAGCTCTGGAGTTTCAAACCGTGAACGCAATCGGCGCGGTTCCCT, 0
CAGCTCACCATAAAAAAGCCGCATGTTGAATAATATTTTCAACTGAGTTATCAAGATGTGATTAGATTATTATTCTTTTAC, 1
TTTACGACTTTTAACACTTAGGACTATTAAGGCAATTTGTAGGTTTCATATAGAAAAATCGCGGCAAATAATGTCGTCAGC, 0
AAAAGCCGCATGTTGAATAATATTTTCAACTGAGTTATCAAGATGTGATTAGATTATTATTCTTTTACTGTATCTACCGTT, 1
CGTAGACGGTAGCACACTTCATCGGCGGCTTAGGGTCGAAAAAGCGCTACACCTACGTGTCTAATCGAGTTACAACTACGT, 0
CGCGGACGTCGGAACGTCTCGGGCAGTTTAGTTCTGCCGAAACGCAGCGTATTATAACCCTGCTCAAGCGGGCTGGGTTAC, 1
ACAACTTTATGTCCGGATATCGTAAATCTTATCAGGTTAGTTTGGTTTATTTCAATCTCGATCGTGTGAATTAGAGATTAA, 0
AGACCGCAGGTAATGTTGGTTCGTTGAAATCGGCACCGTCCAGCCATTACACTCTGCAGCTGAGCAGTTCCTCTAACTACG, 1
TATTACAGGCTGTTGATAAGTGAAAACATATTCATAACACCACTCGTACTAACGAACTGTGGGTTAGCCCCTCGCCTCGAT, 0
AACAATCAGAACGGTTCTGTCTGCTTGCTTTTAATGCCATACCAAACGTACCATTGAGACACTTGTTTGCACAGAGGATGG, 1
TCTAATCCAGCGTTGGCCCGATTTCCCTGATAGTGGACACGTCTACATTCCGCAACATCTGTGACTGTTACCATATCTTGG, 0
TGCAGTCATTCATCGACTCATGCCTTTCACTGATATCCCTCCCTGTTTATCATTAATTTCTAATTATCAGCGTTTTTGGCT, 1
ACATCTGCAGTACGCAAATATTGAGACGATAGCTCACTCGCAAGTCATCGCTCCAGATCTTGCAGACAAAATCACCCATAT, 0
TTGCAGCAGGAAGTGCATCAGCGGTTGACAGAGGCCCTCAATCCAAACGATAAAGGGTGATGTGTTTACTGATATGAAAAG, 1
AGCTGCCCTCAACCCTGACATATTCACAGACATGTTGGTCCCGGGCATATGACTTCGGTAAAGCACCCCGATTGGCGTGAC, 0
AAATGCCTGCAATTATCAAACGTCCATTGCTCTGCGTGCCCGGTAAGCCTATGCTGCTGGGTTTCAGTGATTCCAGTTATC, 1
AGTAGACAGAAGATAAAAACATTCAATAGTCAGATGTTCTACGGAGGCTAGCCACGTAACCGCACAATGGATCATCGTCAT, 0
TTGTTTCAATTATGATCCAGGTACATTTCTGTGATGTTGTCTGGGTGTTATTTTAAGGCCGCAGGTACCCCATAACCTTAC, 1
GGTCGGCAAATCTCTGCAAGCTTAAGTGCGCAAATGTCTTATCAAGCTTATATATCAAACGAACTCCCATCTCTGATCTCC, 0
TACAAAATAATCATAAGCGCATATTTTTTAATGAAAAATCACCTCACCTACAATTAAAAACACGACATCCGCACCATAAAT, 1
ACTCTATTGACGGAGGAAATAACGTTGATATGGTGACGAATATTACCAAAGGCGAGTCTCGGTGCATATAAGACGTCCGCG, 0
ACGATCCCACGAATTTATGAATAAATTGCATGTGATTCTCGGATTATTGCATCTGAAGAGTTATAAGCAGTTGGAAGATTA, 1
TACAGCCTCAAATTTACACTCAGTGAAACAGCATCCGCATCCCGGTCTCTCCGATTGTATAAAGTTAACTACGAATAGAAT, 0
ATATAGCCAATCATTCTTACTCCCTTTGAATTACCCGCCTCATCAGAGATAATGCTTAAGAAATTTGTCACACAAGGAAGC, 1
GTGTGCCAATAACAGACACACAGATAACAACTAACCTCAACGCCGCCAGCTTAGACTTTCGTAGTTAATCGTTTGTTATAT, 0
CAATCTTTGCGATTGGTCAGTGATGCTGTCAATCAGAGGGGGATTTGTCTAGAATAGAAGAAATAATCTTTCTAACTCCTG, 1
CATAAAATAACTTCGATAAAGGCTTAAAAACTTGCAAAAACTTTGACTATCAACTCAGCATTCTTCCCGTCATAAAGAATT, 0
GAGGTAACGCCAGAAACGTTTTATTCGAACATCGATCTCGTCTTGTGTTAGAATTCTAACATACGGTTGCAACAACGCATC, 1
AAGGTAAAAGTTACAAGAGAACCGCACGCATGCCATATGATGGACAATTACAACTGCTACCTTATGGCAGCCTCAGATGTA, 0
ATTGTTAACTGGTTAACGTCACCTGGAGGCACCAGGCACTGCATCACAAAATTCATTGTTGAGGACGCGATAATGAAAACG, 1
GGGTTGCGGCTCATACATAAAGAAAGGTACAGCTGACGTCATCCTCATGGCAGGAACACCGTGCCTCCGAACATGGTTATC, 0
CTGAAAACCGAAAAATGCCACAATATTGGCTGTTTATACAGTATTTCAGGTTTTCTCATGGCATTAACCGCCGCGCTTAAA, 1
TGTGAATACTCACGAGAATCTCGTTCAAAGCCACAAATTCTGGCAGCAGACGCATACTCTGACAGGGATGGATCTGACTCC, 0
CAGGAAAAACTGGTCACCATCGACAATATTCAGAAGACGGTGGCGGAGTACTACAAGATCAAAGTCGCGGATCTCCTTTCC, 1
ACTGTAAGTCTGTCAGATCATATTAGGTAGCTTCTCGTTTGTCAAGTAGGCTTTCTGCCATGCCAACTGACACATATGGTT, 0
TTACTGGCTGCGACAGACGGCGACTTTTATAGAACAGGCAAAAGTTCTACAAGAACCCCCTTTGCAATTAACACCTATGTA, 1
TAACCTACGAACGGTCGTAAAGTCGGGCCTTCTCCAATACGGCATACGTGCGTATAAGGAACTTCCTTAGACGATCATAAG, 0
CTGGCTAGTGAAGCAATATTGCGGCGCTACGCTCAATGAAACATTTAAATACTATACGACAGCGACATTTATCGCTTCAGT, 1
CCGCAGACATACGCCTCGCCATATAGGTAGTCAGTCTATGATCGCTCGCAACGCTTTATCATTTCACGAGTTATTTGCGCT, 0
CATGTGAAAGGCAAATTTTATCGTTTGTCAGCCTGCGTTGTTTTTTTGTCCAATATCATCAGGTTAATCACAGGGGAAGGT, 1
CGAGTGACAACCTAGACATTACATCCCGAGTAGGACAATTCGTTGTAATGCCCCGAGCTTGGTTGTTTCCACGCTTTTCCA, 0
CTCAGAGGATTGGTCAAAGTTTGGCCTTTCATCTCGTGCAAAAAATGCGTAATATACGCCGCCTTGCAGTCACAGTATGGT, 1
ACAAATTAGATAAGCTTGCCTTAAGCCCTATTCGTATGACGCTCTTCCTCAAATGTCTCATATATCTCTGCCGTTCGTAAC, 0
TGTTTCCCAGCCAACTCAAGGATTTAACAGCGACAACAACGCATTACACCTTTTCTGGCAGGACGGAGATAAAGTCTTACC, 1
CTAGCCCAATCAGCGTTCAGTTGAGCTACGATGTAAACGACACGCCTACCATAAACTTAGAATCGGGAACGTTATCTCAGA, 0
TTTTACACTTTCAGGCCTCGTGCGGATTCACCCACGAGGCTTTTTTTATTACACTGACTGAAACGTTTTTGCCCTATGAGC, 1
TAACCACGAGCGTTAGCTTTGGGTATACAGTTAGAAAGGTAGCCGCTATGTAGGTACCTGCTACCGTGAGACTGAGAATGG, 0
TTATAAACATTCCGCTTGTGTTTTTCTTTGCCGTAATGATAATCGCTATCACTGCGATTTACTTTTCTTTGCATAGATTGA, 1
TTTCGTGAGCCGTTTTTGACGAGAGGACACAAACGGTAACCCGAGTCCCGCATCCTGAAATAATATACTCCTGTCCCGACA, 0
AAAGCTTTTTGGCGCTGCGTCCGGCTAACAGTTTTTCCTCCGCGTCTATATTCAAAAGACGCAGAAGTTCATCAGGATCGG, 1
CACCTGCAGACTCATAGCAAAGAGAGTGCAGGCGACACGAGACACCAGAAATCATCAATGCAGACTCTCGTTGGTTCGGCG, 0
TTGCAGATTGCGTTACCTCAAGAGTTGACATAGTGCGCGTTTGCTTTTAGGTTAGCGACCGAAAATATAAATGATAATCAT, 1
TGCACTGGCCAAAAAACTGATTGCTAGTACGGCGCGCACCAATTGAGATGCCACTTAAGCAAAGAAATTACACGCGCTCCG, 0
ATGCAAATAGTAATGAGAACGACTATCAATTCGACGTCGTTTTGATATTATTATGCGCAGATTTTGTGACTTGCGTCCTGG, 1
TCTCGACCTCCGGGGATCAATAGGGCAGAGCGTTCGGTTGTCGGGAGGTTATTGTACGTCAGCGGTTAGAGAACTTCTTTG, 0
ACTGGTTTATTCCGAACTGATCGGACTTGTTCAGCGTACACGTGTTAGCTATCCTGCGTGCTTCAATAAAATAAGGCTTAC, 1
TAAACTAAACATCAAAGATCCACTGATTAGGAAAATGGCTCCTCCATTGCATGCGGCTGCATTCATGTGACTTGCCATTGG, 0
TAGCTCCCACTTTCCCTTTTCTCCACTTGGCTAAATGTAAAAAAATGGTTAAGACTATGATCAGGTCAGACCACTTTATTT, 1
AACACATACCATGCGCTGACAGAGGTTAAGGCCCGTATTCGAAATATCCGTAGAAGCTTATTCTGTACAACTCTCGAATCG, 0
GGTAACGCAATCTGCAACTCGGGGTTGCATCTGGTTGTGGTTACAATGAAAATGAGAAGCATTATTGATGGATTCGCATAA, 1
GGTACACGACCTAGAGCCACACCACGCTGACCTTCGCTATTGGATACCGGAAGGAAGTTAGACACGACGAGTACAGCCTAT, 0
ACATGCTAACATATCCAAATAAGATCGATAACGATAATTAATTTCATTATCATGGAAGTTCGTATGTCTGGTTCTGTTGCC, 1
GCCGATTTCGTCACCTATACGTAACGAGATACCTATTGATTTTAGACGGATCTGTTCAGTGTTAAAGCTGTTGGGAATGCT, 0
CTTCCCACGGCGCGCCATTACGCTATTGCAAATGCAAATAGTTATCAATAATATTATCAATATATTTCTGCAATCAATGAA, 1
TGGCGACAGAGGAACGGAGCTAAGATAGTTAGTCATCTAGATTACGCAGACCTGCATCGATCGAATTCAGCGGGTACCTAA, 0
TTGCAACATGATTTCATCTCTTTCATTGATAATGATAACCAATATCATATGATAATTTTTATCATTTGCAAGCCAGATAAA, 1
AAAAAGCCGTTTAAGAGGTGAAGATGAGTACCGCTTGGTCCGGTAAGTATGCTTGGAGCGACCGTACAGACGGGCGTCAAG, 0
TTTAACTTATTGATAATAAAGTTAAAAAAACAAATAAATACAAGACAATTGGGGCCAAACTGTCCATATCATAAATAAGTT, 1
CTTTTTAAGGCCAACATTAATTAGAGTCTTAGTTGGCGTACATAGCACTTTAGCAGGTACTAATGTGAATAACCTAGAGCA, 0
ACTGGAAGTTAATCCACTGCAATCTATTGTTATATTGAATCAAATCAATGAAAATAGATGTTGTCACATCAGTGATATTTT, 1
CAGTCGCCGAAACGTCAGCTACTACGTATCTAGTTTTACGAAGGGCTGGAGACTATATGATATTCGATACCGGAACGTTTG, 0
TATTGAAAGTTGGATTTATCTGCGTGTGACATTTTCAATATTGGTGATTAAAGTTTTATTTCAAAATTAAAGGGCGTGATA, 1
AGGAAATCATTACGACAGCCCTACAACAACGCGAAAAAAATCCCCAGAGTTACGGGTCTGAAGGTTAAAGGTCCTAACGGA, 0
CTCATTTGATCCATTATGCCTTATTGTGCCGTGACTAAAGCGATTCTGATACACTAGCCGCAAAAGCCACAGCAGAATCGA, 1
GTTTATAACTAAGCGTATCGAATTGAGTAGGGTGGTTCAAAGGGCTCCTATAGGATTACCTATTGCGGATGCCTATAACGT, 0
CGCAAAATGGGTCGCTATTTATGCCGTTGATGGTCATTGCGGACAGGTACAATTCACGTTGTAGAAATGGCTGGGGGCGAA, 1
ATTAAAGTAAATACAGGCTCAAGACCTGTGTATCCATGTTGCCCGGAAACGACTTGCATTTTGTCTCTAATAGGCCAGCAG, 0
GACCCATTTTGCGTTTATTCCGCCGATAACGCGCGCGTAAAGGCATTTAAGCTGATGGCAGAATTTTGATACCTGCGGAGG, 1
TACCAATTCGACCCTAGTCTCAGTATCTAACCGCTACACAAGATGAGTGCGAGGAAGCATATATTCAGCCCTGATAGGGAA, 0
TATTGAAAATCGCAGCCCCCCTCCGTTGTATGTGCGTGTAGTGACGAGTACAGTTGCGTCGATTTAGGAAAAATCTTAGAT, 1
AGTTTCGACTCGGTTGTGAGTATGCATTCCCTAATTTACGAAATGTGAATCGGAACACCGCTGGAATCCGTCTCCCGCTTC, 0
CCCCTCATTTCACCCACTAATCGTCCGATTAAAAACCCTGCAGAAACGGATAATCATGCCGATAACTCATATAACGCAGGG, 1
TGTCCACTAAAACCGAGTCATACGTCCACACAACAACAAGGCCGCTAAGTAAGTTGCATACTACCCCCCCGTTGTAAAGCC, 0
TTTTCTCTGCCCCTTATTCCCGCTATTAAAAAAAACAATTAAACGTAAACTTTGCGCAATTCAGACCGATAACCCCGGTAT, 1
GATGAACGTATGAGGGCTGAACAGTGGTCTCTATACACTATAGCCGAATAAACCATTGCCTGTTCGGTGGCCTTCATTATG, 0
CGTTTTTTTGTTGCTATTTAGCGCCTTTGTCTTATTGACTTACTGGTAGGCTTTGCTACCAGAAATTATCCGGGAGACGAG, 1
ATTTCCTGTTGAAATGCAATTGTTAGTCCTTGTATGATGGATTTCCCTTCTCGTGGACGCACTCGGTCATTGAATATGAGT, 0
AGCACCGTAATCCGCGTCTTTTCCCCGCTTTGTTGCGCTCAAGACGCAGGATAATTAGCCGATAAGCAGTAGCGACACAGG, 1
AGGTCCGTAATATTATTCGTTTCACTGTAGGAAAAGATTAAAATATAAATTAAGCGTAAGTTAGTCGAGGAATCGTCACAG, 0
AAGCACTGTTTTCGTTACTGTCTCTCTTGTCCGTGCAATAGCTCAATAATAGAATAAAACGATCAATATCTATTTTATCGA, 1
CAGAGGTTAGACTCGCTTTCTACATTGCGTAGTTACGTTAACTAACGCAGGAGACCTGTAGTACTAGAACGAGCAAGAATG, 0
CTCTGCTGTTAAGGTTTGCTTAGACTTACTTGCTCCCTAAAAAGATGTTAAAATTGACAAATATCAATTACGGCTTGAGCA, 1
CGTATTAAGGACCTCGTAGGCATGACTTTATACATCAGTCTATTTCTATCGGACAACAGTGAATTCCTCGCAACAGTACTC, 0
AGCCAGGCGAGATATGATCTATATCAATTTCTCATCTATAATGCTTTGTTAGTATCTCGTCGCCGACTTAATAAAGAGAGA, 1
GCTAAGCCGCTCCTCTTCATTCTGTCGTAAACGATGTTTAGAATACAATAGTGAACTGTCGGCGGGGAGCACCCCGTCGCC, 0
CGGGCCTATAAGCCAGGCGAGATATGATCTATATCAATTTCTCATCTATAATGCTTTGTTAGTATCTCGTCGCCGACTTAA, 1
TCCAAACATCCGCGATGGATTCCTAGCTTACCCGACTGAGCATCAACTAAACCGGGTCACGCGTCACTTTCAAGTCATGTG, 0
TAAAATCAAATAGCCTACGCAATGTAGGCTTAATGATTAGTCTGAGTTATATTACGGGGCGTTTTTTTAATGCCCCGCTTT, 1
CCCGGTGAAGTGTACATGCAAACGCCCGAAGCCCTTAGAGCGATATAAGTAATCATCACTTTCCGAGCGACTATATGGTGT, 0
TTCCTCAACATCATCCTCGCACCAGTCGACGACGGTTTACGCTTTACGTATAGTGGCGACAATTTTTTTTATCGGGAAATC, 1
AGCATCTGTCGTCAAAGCGCCATTAGTTAACTGTAGTAATGTACCGATAGCCGAAGCTGGATTGTATGTCCCAAACGGTTG, 0
TCGATTGAGCCTTCCAGTCCTTCGGGACTGGAATTTTTTTGTTCGGAGAACGAAGATAAGGCAAGTCAATCAAAACAGGAG, 1
TGTTCTACGTTCCTATATGAAAGCGAGTATTAAGGGTCGGCTAAGCGTGCGTATAAATAGAACACTTAATGATCTTGGAGA, 0
CAACGCCTGGCACTGCCGGGCGTTGTTCTTTTTAACTTCAGGCGGGTTACAATAGTTTCCAGTAAGTATTCTGGAGGCTGC, 1
AGAAAGCCTGTAGTTTTGCAATTCTGGAAGTCTTTGTCTGCAATAGCAACTTAGCAGTTGGCTAATGTTCACGTTCCCCGA, 0
ATATAAACTTGATGATTTAAGCATTTTCTTATACCCGTTCAGACGTTATTCTTATTTCAGATCATCGTCAGAATTGACTCC, 1
GGTGCCGTGAAACAATTGAGCGTCGTCGTTTGAGTATGTATACAGGGTTTCACAAGGATTCAGACATTCAGAAATAGCGTG, 0
AAGACGCGCTAACACGGAACAGGTGCAAAATCGGCGTATTTTGATTACACTCCTGTTAATCCATACAGCAACAGTACTGGG, 1
TCAGCCAAATTCGGGGTGCAGTGCGTATGTTATGCCAATGAACATAAGTTGAAATGTCTTTTGTTCGCTCATTAGAAGTGC, 0
AATTCAATACCGCTGTACAAAAACTTGAAGAAATTCAGGAGTGTCATTTAGTATCCGGTGATTTCGACTACCTGTTGAAAA, 1
CTGGGTATTATGCCGGGTATGCGTCCGAAGAACACATGAAAAAACCTAGGTAAGAGTAGCCGGCGCTCGTACTGTGAACAA, 0
GGTAACCTGGTACTGTTGTCCGTTTTAGCATCGGGCAGGAAAAGCCTGTAACCTGGAGAGCCTTTCTTGAGCCAGGAATAC, 1
GAGGACTGGCAGTCATACAGCCGTAACGTCGTTAGGGGGACGGTAGTGTGTGAGCGCTTTCCAACATGATCGGTAGTATCC, 0
CTAGCTAATAAGTGTGACCGCCGTCATATTACAGAGCGTTTTTTATTTGAAAATGAATCCATGAGTTCATTTCAGACAGGC, 1
TATTAACGAATATTTGAGCAAACGATTGATTCTGGACCCTGCGGTAGTACTACTGGGTAACTAGTTAAATTCCGATAATCC, 0
CAAAAAGTCGTACTAGTCTCAGTTTTTGTTAAAAAAGTGTGTAGGATATTGTTACTCGCTTTTAACAGGGCAACGGAACAC, 1
AAATCTGGCCACAGAACGATTGCATTGTCATTCTAACGGGACTTAGTTGTCCTCTAGATCATTTCTGAGGACTTCGGTCTA, 0
TATAAATGCACTTTGCGTGCCGCCCGTGACTACGCGGCACGCCATTTTCGAATAACAAATACAGAGTTACAGGCTGGAAGC, 1
CGCGCCCCCCTTTAATGCAGTTTCCTAATAGTGCAAAGTTCGCTTGACTTTCCATCGCTCTCAAAGTAGTATAAATCCTTA, 0
ACAATATTTGCCAGGGACTTGTGGTTTTCATTTAGGCGTGGCAATTCTATAATGATACGCATTATCTCAAGAGCAAATTCT, 1
GAAAGGGTAAGAAGGGAAGCCGCCACCCAACTAACACCGTTACACGACCTAGGTATACTGGTGACATTCGCGTGAGAACTA, 0
TTTATTAACAATATTTGCCAGGGACTTGTGGTTTTCATTTAGGCGTGGCAATTCTATAATGATACGCATTATCTCAAGAGC, 1
GGGCTGTACTCTGTAAACCAATTGGAATCGAAGTCTCACTACCCGGTTATCGGTGTGCGATCTTCCCGTACGTGCGCTGCA, 0
TAAACGATTCCACTAATTTATTCCATGTCACACTTTTCGCATCTTTGTTATGCTATGGTTATTTCATACCATAAGCCTAAT, 1
CTTGTCACAGATGTCATCACATCTAGCCTAACAAATGAGCCTTTAAAAGGGCTGTACGAAGTCATCCACTTGTAGACCCGT, 0
ATTACACTGATGTGATTTGCTTCACATCTTTTTACGTCGTACTCACCTATCTTAATTCACAATAAAAAATAACCATATTGG, 1
GACAAATTACTCGGCCAATATCGTGCCTGCTTTAAGACGTCATCGCTTTCACGTAAGGAAGATTAAGTACAATTTTTCGTG, 0
TCCCACGATGAAAACACGCCACCCCTTGAACCAACGGGCGTTTTCCGTAACACTGAAAGAATGTAAGCGTTTACCCACTAA, 1
TTGGCAAAAGGCTCTGATGCCGTGTATAGGACTATGTCGGAATCCCAAGATTGTCCGGAACGTATTAGCCATCACTGCCAA, 0
TTTCCATTGCTGTGACTCGATTCACGAAGTCCTGTATTCAGTGCTGACAAAATAGCCGCCAGCAAGCAGTCATTTACTGCA, 1
TTTGGACAATAGATGCTTCTCACTTGGACAATGGATGTTGGCTCCGTTGTACTACTTAACTTGTGGTCGGATCCTATTGTG, 0
TGCACCTAAATCGTGATGAAAATCACATTTTTATCGTAATTGCCCTTTAAAATTCGGGGCGCCGACCCCATGTGGTCTCAA, 1
GTTTAAAGTTCGGTAAGATTTTAAAATCAGAGTGTAAACAACGCAGTTTATATAAGGTCGTTGCCTTATTGGCTCCTATGA, 0
TGACTGATTCTAACAAAACATTAACACCAACTGGCAAAATTTTGTCCTAAACTTGATCTCGACGAAATGGCTGCACCTAAA, 1
ACTATTCCAGTCTGTTAGTTGAAAGATACCCACGAAGAATCGAATGCTCCCCTTTCGGTTATGTCCCTCGTCTCGACTCTA, 0
ATCTGTTAATAAAGCTCGAATTGTGATGACGATCACACATGTTAAAACCTATAATTAATTGCTACTAAAATATTAATGAAT, 1
TTTTCATCTAGACTTATAAAAAAGCGTATCTTTGAGTATAACATTTTCTTTTCATTTGAGGTTGAACACTAGATTAATCCA, 0
AAGTGCCGCCACTATAGGTATTTGCTGGTAGAAGCTCAACGGACAATTTATAATGGCTCAGATTAAAAAAACTAATAGGTT, 1
CCGTTATATTCTTCGAGAAGGTCCGGCAAGTGATCTTTGCGATATGTTCAAAAGTCCGGGGGAAAACTTCACAGTTAGGCG, 0
AATCTGAGCCATTATAAATTGTCCGTTGAGCTTCTACCAGCAAATACCTATAGTGGCGGCACTTCCTGAGCCGGAACGAAA, 1
AGGTTTGGTTAATTACAATCGATAAGTTCACCATAGAACCATTTGAGCGTCTTCTGTTTTAAACATACGGTACTAGATCTA, 0
AAGCAGACAGAACCGTTCTGATTGTTGTATGCATGTTTTTTTTATGCTTTCCTTAAGAACAACTCACCCCTTAAAGGAATA, 1
CTGTCTTCTTCGTTCCGTTCAATAGGACCGTACGCTTGAAACACAACTACGAGATACCCAATTGTCTGGCAGATTTATCTT, 0
ATGTGATGATCAATTTTACCTTATGGTTAACAGTCTGTTTCGGTGGTAAGTTCAGGCAAAAGAGAACGATTGCGTTGGGGA, 1
GTGGCGGGAGAATGAAATGGTGGAATCTGACTAAGCTGTGTAAGGCCAATGGCCGTTCTACCCGGCCTTAGATCCGGACGT, 0
CTTTCCTGGGTCATTTTTTTCTTGCTTACCGTCACATTCTTGATGGTATAGTCGAAAACTGCAAAAGCACATGACATAAAC, 1
ATATTCGAGCACCAGGTCATAGGCAACCCCTAAAGAAGCTGATCTACCATGCGCGACGGAAAAAAGTGGAATGGGATCCGG, 0
CCAGCTCTGTGACCTTGTCTTGGTTAACTCAATGTTAAATTGATGTAACATAATCACTTACGTGATGTGCGTGTTTTGCGA, 1
GCCATGGAGCTCGTGGTATTAGTAGTAAATTTATCTATTCAACCTGCTCATCCACGACCAGTGTTGATAGATTTTCTTGAC, 0
GGTCTGACCGGTAGCTAAAGAGATAGACGAAAACGAAAAGCCCGCTTAATAACTGTTCACAGAAGCAGCGCGCAAAAATCA, 1
CGAGAAAGAACTTTCCATATATGGCACAGTTCCTGTCTAAAGAATGTTGTTAGAGTGCTCTGTTAGTGTGTCGTGAATATT, 0
CTGGGGAGTGGCACGCCATTCCCCCATTCGCTGGAGAGGATAACCCAGTGATTACGGCTGTCTGGCAGGGACCTGCACACG, 1
CACAATTGTCCGCCAGCCGTATACCATTTAACAATCCGCTGGGATGAGGAACCCCTAGGACGTGCCGAAGTAAAAAGTCGT, 0
GCATAAAAAGGGTTATCCAAAGGTCATTGCACCAACATGGTGCTTAATGTTTCCATTGAAGCACTATATTGGTGCAACATT, 1
TATATTTAATGCTTTGCTAGGACTAGTTTAGATGTTATACTTGATCGTTGATTTTTCGTATCAAGTGCTGAACGCAAGTAC, 0
CACGAGCTGGATGCAAACGATTTCAAGGAATGAATTGGCGTTATGTGTTACGTTTAGCAGATCAAAAGACAGGCGACCTTT, 1
CCTACCTTCTGTATACGGATATGTCTGGTTTAGGGCGAATTATCGCCACTGACTATATGACTCATTTAGGACATATGATAA, 0
TCACCCACGCGGCGAGAATGGCGGGGCGCAACCGGACAGAATTTTATAAACTGCTTTCCCGACACGAGCTGGATGCAAACG, 1
GGTGGGATCCAGACGACAGCGTTGCATGAAAGAACACAAAGCTAATACCTACATTGCATTTTTTATAATTCATCGTTTGCA, 0
TTTTCTCCGTCAATTCTCTGATGCTTCGCGCTTTTTATCCGTAAAAAGCTATAATGCACTAAAATGGTGCAACCTGTTCAG, 1
TGGGTTGTTTTTCCCCACGAAAGGAGGCTGAAACTAAGATTGTTCCAATGCTCGAGATGCCCATAGACTGTCGTAAAGCGA, 0
TTACCCGACGTTGTAATCCAACATTGCGAGCGGCGTAAAGCCGCCGCTATACTAAAACAACATTTTGAATCTGTTAGCCAT, 1
ACCTTAAGTGACAGAAAGTACTTCTTTAAGGACCATGACTCGTTTACGTCTGCATAGCGGCTCAGAAACACACAAATGATC, 0
AATGTTCAAAATGACGCATGAAATCACGTTTCACTTTCGAATTATGAGCGAATATGCGCGAAATCAAACAATTCATGTTTT, 1
ATAATTTTAGTAGTCTGCTTGCAAGTATGCTTAGCACAATTGTGCGATGGCCCGTGCTGAAAGACCAATATAAGATTCATC, 0
TCACTCTAAAATGTTTTTTCAATGTTACCTAAAGCGCGATTCTTTGCTAATATGTTCGATAACGAACATTTATGAGCTTTA, 1
CTTCGGATTAACTATGCAGACATATTGGCTCTTGAAATGAACTGTCTGCTAAGCTTTGCCAACGAAATGGTGCACTTAGGT, 0
GGCACACACATTTTAAGTTCGATATTTCTCGTTTTTGCTCGTTAACGATAAGTTTACAGCATGCCTACAAGCATCGTGGAG, 1
GCACCTTTATATTTAACGTTGGTTCCTGGCAATGCCGTTAAATTTTCTTTGGGTTGTCTGTTTAGGAAAGCGGTTGGTATT, 0
ATTTAATAATGTGTGCGGCAATTCACATTTAATTTATGAATGTTTTCTTAACATCGCGGCAACTCAAGAAACGGCAGGTTC, 1
AGCCACACGTATTTGGTAACTTATCTCATGAGCTATTGAGTAAAAGCCACCTCAGAAGTAAACGAGGAGTCTAGGGCAAAT, 0
AATCATTCAACAAAGTTGTTACAAACATTACCAGGAAAAGCATATAATGCGTAAAAGTTATGAAGTCGGTATTTCACCTAA, 1
CTGGGGGGTACAAGCGTTTTGGTTTCCTCATAGCACTCGGAAGTCCACTAGCGTATCCGAAGTGAGAGAGTAGTGCCATCG, 0
ACATTTCTGTACCAATAAGCTTGCCATTTGACCTGTATCAGCTTTCCCGATAAGTTGGAAATCCGCTGGAAGCTTTCTGGA, 1
TAGCACGTACTCTACATAATTTGATACGTGATATGATAAGCCATACGATTGCAGGTTCCGGTGGATTACCTGCCGGATCGG, 0
AATAGGCTGATTCAAGGCATTTACGGGAGAAAAAATCGGCTCAAACATGAAGAAATGAAATGACTGAGTCAGCCGAGAAGA, 1
TCCCGAATAGTCTAAACTGAATTTGCCTGTTCGCTTAATTTGATTTCAGGTCTGCGGGAATCTTATGCCTCTTATCCTAAC, 0
CAAGATGATCGCAAAACAGACCGTGTTGCGCAATTTGTCAACGAAAACAATAATGCGTAAGGTAGAAACCCGAACTACATT, 1
ATAACAATAAGTCTCGGTAGGACTGGATGCACCCGCTAGTTAATTAATAAATTGCGTCGGTAGTTGAGAGATAGGATGATG, 0
TCGCAAAACAGACCGTGTTGCGCAATTTGTCAACGAAAACAATAATGCGTAAGGTAGAAACCCGAACTACATTGAGGAATC, 1
TCGGTAGGACCTACACAGGTCGATAATCTTTGTGGCGCTAATGATTGATAGACATCTATAAATCGCACACCGTTCAAGTAC, 0
GCGTAAGGTAGAAACCCGAACTACATTGAGGAATCAGGCGGGAGTGATAGAATATCGCCCACTTAATTTTTCCAGGATTTG, 1
AGAACACACCATGCTATCAGTATTAGTCAAACTTTCTAGTTGGGCCAAAGTAGAGCGCAAACGGGTCGATTGAGTTCACGT, 0
CGTTTGCGTAAATTCCTTTGTCAAGACCTGTTATCGCACAATGATTCGGTTATACTGTTCGCCGTTGTCCAACAGGACCGC, 1
CGGTTACGAGTTACAACTTAGTTGTTGTGATTGATCGTCTTCGCCTCTCATGCAGGGCGAATAATGAACCCTGTAGGGTTA, 0
AAGCCCTGCTTTTTCCCGTTTCGTACTGTATATCTTCCATCCAGCGGGTATACTGATCCCTTCCTTTAAATCCACACGTAT, 1
TTGCCGAACGAAATGCTGCTTCATCCATTTCAAACATAACCACCTGTCGACATGGGATTGCTGTGTATGTGTCGGATTAGC, 0
CAAAAAAAACTTTTTTGGGGGGTTGCAGAGGGAAAGATTTCTCGTATAATGCGCCTCCCGTAACGACGCAGAAATGCGAAA, 1
CACGGATTACTACCATCGGTAGTGCCAACAATGCGTGCTATCTATCGGGTAGCCCAATATGTAGGAATTCAGGGGATGGTT, 0
AAGCATATAAGCATGGATAAGCTATTTATACTTTAATAAGTACTTTGTATACTTATTTGCGAACATTCCAGGCCGCGAGCA, 1
CAAGTTTAAAAAGGGAGATTTATTTAATTAGTATGTCAGGGCTTATATATGTCATCACGACCTTGGACGACCTGAACGACT, 0
CTTATACACTTAAGGCATGGATGGATATTGCTTCTGATATTGTCCGGCTGGACAATGTTACCGATAACAGTTACCCGTAAC, 1
AGTTACCAGCGGGGAGTGACCATATAAAAGCGATACATCCTCTCTGCTAGAACGGATGTCCGAGACCACACGGAGGTTGCT, 0
TGATCAGAGGATGTGACATTCATCGCAACAATGGTTGACCAATTTACATAACATATCGCCCAAAATAACAACGGTTCAACC, 1
TAACAGACGGCTAGGGTCCCAAAGTGTTTTCTAACCATGGTGATCCAGACTTTCTCACAGATCCTATACTGCACGCCGGTT, 0
AAACAAGCACTGTTTTCCCCGGGAAGGTTCTGATGTGTCCGTGTTAAACTAAGAGAATCTATCTCTTTTGTACCTTCAGGA, 1
AATCTGCTTAGCGTTTATTTGCTCGGTCTTCCATTAGTGCTCATGTCGCAAAAGACACTTTAGACAAAGAACTCTGGTTTA, 0
GCTTCCGGGGTTTTGCCGCGTCGTTAGCACAATGCGATGCAATTGATTTAGTGTATATCTAATAATTGTAAACAAGCACTG, 1
TAGCATGATTCATGCGCATAAATGTATGGCTCATCCTAATGATATAATTAGCCATCACTAACTATAACTTGTAGCGAATTA, 0
TTTAAATTTACCCCGCTCTGGTGATTCTCAAACGCCAGATGTTACCCGTATCATTCACATGGGTACCAAACATACTCCTGA, 1
AGTTATCCTTGCTTAAGGTAGATTACCGACACGGTGATCCATCCACACGTGAGTACATAGTGATTCACCGAGCTAGCATCA, 0
CTAACCAAATGGCTTTATCAGGTGCCTGTTGCAGCACGGCTTCGGCCATATCAGCAAGTGACAGCGCACCAAATCCCCGGC, 1
GTGGATCGTATAGGAGCCTCATTGGAAGAATTTGAGTCGTGAATAGTAATGGCGCTTATCACTAGGTATCTGACAACACCC, 0
TAAAAAGACGCGGACTCATGTGAAATACTGGTTTTTAGTGCGCCAGATCTCTATAATCTCGCGCAACCTATTTTCCCCTCG, 1
GGGACTATGTTTGCGTCTGTACTCTCGAGCGCATTGAATTAGATATACGAATGCTTTACCAGCGTGGAACTCCAGGCTCTG, 0
ACATATTACTAATATAAATAAATTTTGCTTGATTCATGCAAGCGGCATTAATACTATTTATACTAACGTCAATATACAACC, 1
CCAATAGTGATCTTCAGTTTCGATCTCACAATTAGGGCCTCGCCGGTTAGTCCTAAAAATGAATATGATGTATTGCAACAT, 0
ATTACTAATATAAATAAATTTTGCTTGATTCATGCAAGCGGCATTAATACTATTTATACTAACGTCAATATACAACCCACC, 1
GCCACCTATTCCACGATATGCCGCACTTTTGGACCGTCGGTGTCGGAATGGGCAGTTGCGGTTTACTAAAAATGAGACTAC, 0
AGCAAGCATTTTTTGCAAAAAGGGGTAGATGCAATCGGTTACGCTCTGTATAATGCCGCGGCAATATTTATTAACCACTCT, 1
AATAATTCGCAGTCACCCTGCGTGCGCGGAAAGGCTGGGCCCTAGGCAACCTGCCTCGAGTGCCATATGTATCACATGAAC, 0
GGATGTGAATAAAGCGTATAGGTTTACCTCAAACTGCGCGGCTGTGTTATAATTTGCGACCTTTGAATCCGGGATACAGTA, 1
GTCGTGGTGAGAGCAGACCTGAGAAGCCCGATGTATTCACAAAATGACCCCCGTTCAGTTACGGCCGCAGCAGATTAGTAT, 0
ATTACTCCAAAAGGGGGCGCTCTCTTTTATTGATCTTACGCATCCTGTATGATGCAAGCAGACTAACCCTATCAACGTTGG, 1
GTACTTAAATGAACCGCTCAGGGATCCTGAATTTCGGAGAACTCAGGTTCGTAACAAGACTTTTCCAGCTCGTATTTTATT, 0
CCACAGCGATTGCTGAAGGCGTGATCAGTTATTTCCACTGGTTCGACAACCAGAAAGCACATTCGAAAAAGCGATAAGTTA, 1
GATGCCACTTATAGAATGAACACGCTACTATCGATCCGTCCCATCACGCTGAGCGGAACGAAGAAACCAGATTAAAATTCT, 0
TGATTTGACCTCTCACAGCAATTAGTTCTTCTTCCTCACTTTTCCGCTACAATTATCAACAAGTTGAATCGATAAGAGGCG, 1
CTAGACTCCAGTCCCTCAGATATCTTATACGTTTGGATTCGAGGATAACGATAACTTGCAGTCAGTTGTGTTACGTAGTAG, 0
TCTGCTGATAACCCTTCCGGTTATATGTTATCTGGTGTGGTTATTCGTTAAACTACAGCGGTTGTCGCGGCGACAAAAGTG, 1
AGAACGTCAAAAGATCGTATCCCCTGCTGAAGACCTGGCTCACCCCATTTCTGTAATAGTAGTTTGCGAAGAGTCGCACAA, 0
GAGTTCGCCAGATACCATTTTGATGCGTGACGAATGCTTTGCCATCCAGTACCATAGCGCCCTTTCCATTCCTGGACCTGA, 1
TCCGTAGCTTGATAGATCAAACTAACAGGTACACTAGTTTAATACGAAGTAACAAAAGACCACCAGTGTATTAAGTCACCA, 0
GCCAGTCTGCCGTCTTCTATAACGGTGAAGTGTGCCTCGGTGGCGGTATTATTGAGCAGCGTCTGCCGCTGCCGGTCTGAT, 1
TTAGCGTAACACCGGCGTATTCTCTACTACAAGCTCGCTTTCGTATCCTCTTTGAATTGTTCAATCCGGGATCGTGTAAGT, 0
GATCCACAAAGGCTTTCCCGGGCACTGGAAGTTTTTTTCATTTCGGGTAAAACTTTAACGGAACTGACGCAAACGTCAGGA, 1
CGTGCGCTGTCGGGGGACTTAGCCCGATGCTCAACCGATAAGTAGAGACACCAGCAATGTCAACCTAGATAAATTGGCTTG, 0
GCGTGACGAAGTATTACAGGTTGTTGGTGCTATCGCAGGCTGAATGTGTACAATTGAGACGTATCGTGCGCAATTTTTTCA, 1
CCAACACTTGGTAAAGCCATACATCACATCAACGCGGAGTACTCAAGTTAAGATCAGCTGTTACAGACCTGGAACGTTTGA, 0
GTAGAGCGGATAAGATGTGTTTCCAGATTGACTTATCCTCACTAAAGGATAAAACTTATAATATCCCCTTAAGCGGATAAA, 1
GACGAGATCAATAACAAGGCATTTCCAGGGTCGCCCAGCAGTTATCACTGAGCTGTGGGTAGATTCGTACCTAAGATACAA, 0
GGCGCGCTTTAAAGCCTCCAGTGCGGTGTTTAAATCTTTGTGGGATCAGGGCATTATCTTACGTGATCAGAATAAACAACC, 1
GGCGCAAGACATCACGTATATAGCCCGTGGAATACTCGGGCCCACTTGTCGGAAGTCTACATGGTACCCATAGGAAATACA, 0
ATACGTCTAACGGGGCGGGATATTTTGCCTTGATGGTCAATTTTATGGCACGATAAGTGTAACAAACCTGTAAATATTCCC, 1
GCTGCTCTTGAGGATGTACCGAGCAGATTTCCCATGATAAAGTGCTTAGTTGATCAGCTCCGTCTCGAACACGACCTGGTA, 0
AGCAGGTTGAAAAATAATAACGTGATGGGAAGCGCCTCGCTTCCCGTGTATGATTGAACCCGCATGGCTCCCGAAACATTG, 1
TATTACTAGGTTTATATGAAGCAATAGAAACGGAATGGGTCATACCGGTCGGTTCCATCATCCTTGGCGCCTATAGAAAAC, 0
TTTGAATTCCTTACATTCCTGGCTATTGCACAACTGAATTTAAGGCTCTATTATTACCTCAACAAACCACCCCAATATAAG, 1
GCCCTTACAGACAATATGTGTATCCGGTCGGTGCAGGGTCTTTAGAGGGATTACTAAGCATAGACGATTCGCTATTCCCTT, 0
ACAATTCGAGCTTTATTAACAGATTCCGCGAATGAATAGTTTTACTGGTATACTGCGTGTCTTGCGCTTTGTTGCGGTGCC, 1
TAGAAATTGGTAACGTAAGGTTGATTGAGTATTCTTCGGCCCCCCGAGAGTCACCTGGTTAGAATTAAACATTTTTCCGGG, 0
CTGCATTCCAGGGGAGCTGATTCAGATAATCCCCAATGACCTTTCATCCTCTATTCTTAAAATAGTCCTGAGTCAGAAACT, 1
CTACCTGTGTATAACCTGGATGTATACGTAGATTGGTTCCTATCATCCCACTCATTAACGTTTAATCATAAGTGTTCGACC, 0
TCGGGCTTGCCCTTATTAAGGGGTGTTGTAAGGGGATGGCTGGCCTGATATAACTGCTGCGCGTTCGTACCTTGAAGGATT, 1
CGCCTGCTTATACCGTAGCTTCGCGTCTGTGCGTGTTCGTTGACATTTGGTTCCACGGCAGTGATGCCAGGCTCTATTGGC, 0
CAGGGCTGGCAGGCTAATTCGGGCTTGCCAGCCTTTTTTTGTCTCGCTAAGTTAGATGGCGGATCGGGCTTGCCCTTATTA, 1
CACCACCTAAGCGTGACATCTTAAGTCATACGAGAAGAATAACTGCAAACATCGCTAAAAACCGTCGAAATAACCGATCGG, 0
ATTAATTACACTAATGCTTCTTCCCTTCGTTTTAGCGCCCCGCCGCAGTATCATGATATCGATAACCATAATAAATGTGTG, 1
TTGGGTCCAACACTTGCCTCTCGCCCCAAGTGTGTAAGATTGCATTTCATGATCCCGATTTGATGGACAAGCCTTGTCACT, 0
AATGTATTGGTTGCCGTACCTGTGAAGTAGCGTGCGTGGTTTCTCATCAGGAAAATCAGGACTGTGCATCGCTGACCCCGG, 1
GGTTCATTTATACCAGTTCTGAAGGCCTAGGCTTTCCGATCATGGAAGGGAAAGAGTTAGGGTTAGTGATGATTAATTAAA, 0
TAAAAACTGGCATGATTTGTGAATGTATCGGCGCATTAACTGTCATTGCTGGAGAATTTGATGAACCGTTTCATCATTGCT, 1
ACTACATTGTTTGCTCCAAGGCGTATTCGTTAATCCCTATACAATTCTCTTTATTGAAGCTATGTCAGTTGTCATACGTGG, 0
GCATTATAGCCTAATAACGCGCATCTTTCATGACGGCAAACAATAGGGTAGTATTGACAAGCCAATTACAAATCATTAACA, 1
ATAGAACGGAACCGTCTATCTACAAGATTTTCATTTTAGCGTCAGGAAATTTAGTAGGCGAAAAGAAAAGAGCTAGCGTCA, 0
TCTAAAAGAAGTTTTTTGCATGGTATTTTCAGAGATTATGAATTGCCGCATTATAGCCTAATAACGCGCATCTTTCATGAC, 1
GTAGTATGAGTGAAATAGAGTGGATATAAACTGGAGGTGCCGTGACCTAAGATTGCGATAAGGAGCGCAAACGGATTACAC, 0
TCTTATCAGTAGAAATAAAAAAACGTGAAATTATTATGCCGCCAGGCGTAGTATCGCAGCAGGTAAGATGATTCAGGAGAT, 1
GTTGCGGCTTGAATAAGTGCGGTCAGCTTCCTCTATCTCAATGTTGAATACACAGGAAGGGAGTGCCAATCGGGACTAGCC, 0
GTAGGTGATGATTTCCGCTTTGGCGCTGGTCGTGAAGGCGATTTCTTGTTATTACAGAAAGCTGGCATGGAATACGGCTTC, 1
ACGAGTGTCTGAATATTGAGACAGACGGCATCGATCAGCAGACAACAGCATCGCGCGTTACCAACTGAAAGCCCTTTCAAT, 0
ATAAAAATCGGCCAAAAAATATCTTGTACTATTTACAAAACCTATGGTAACTCTTTAGGCATTCCTTCGAACAAGATGCAA, 1
AGTACAAGTCGTTTGGTGCATTAAGATCCGATAAACCAACAACCAAGAAGCTTGATCACTAATACCCTGACTCCTCTACGA, 0
TTCATTAATACGACACGTTTCATTAAGATTTTCCTCAGGTAACCACCTATAGTCATTGTCGTTAATAAAAATGACAGGCGA, 1
CACTGCGTATTAAATCTGTACCGGACCGCCATTCGACCCTGTAAATTCTGAATAGTTTTCTTGGAATATTGAGAGTATGTC, 0
TTTGTTGCGATTTAGCGCGCAAATCTTTACTTATTTACAGAACTTCGGCATTATCTTGCCGGTTCAAATTACGGTAGTGAT, 1
TTTTACCAAAGGGCCTCTTATACTTTGTAAGTATTTATATCAAGATTAGAGTCTAACTTAGGACCTCGTAGCATTGACTTC, 0
GCGGGCATTCGTGTTAAAGCAGACTTGAGAAATGAGAAGATTGGCTTTAAAATCCGCGAGCACACTTTGCGTCGCGTCCCA, 1
TATCATTCGCACTAGAGAGTGAGGGGGTAATGGGCACCCTAATTGCACATTGATTTACCGTCCCGATCAAAATAGTGCAGT, 0
GCTGGTAATCAAACAAAAAATATTTGCGCAAAGTATTTCCTTTGTCATAAAAATAATACTTCCAGACACTATGAAGTTGTG, 1
GGATGGGAGTCTCGCAACATCTAGACTTCGTGTCGCAAGATTAACAATCAGAATAGGTGGTGTAATAACTAGGTACATTCC, 0
AGATCAGAAAACCATTATCTTTCGTTTTATTTTTATCTCACCATGACGCAGTATCAACTGAAACAAAACGAAAGATTAATA, 1
AACATAAACCAATTTGAGTTCTGGCTGCAAGCGTATAGCTTTATACTTCCTCCTGAGCTTTTAGAATCGCTCAAATCTCTT, 0
AATATCAGCCCGTCGGCGGAACTGTTTTATGAAGACCTTGATGAAGCTGATAACATTGAGGTAATCCGCAAATTGCTGGAT, 1
TGGGTCATACCGGTCGGTTCCATCATCCTTGGCGCCTATAGAAAACAATCACCTGCTTGGCTCAGCAGGACACCATTATAG, 0
GCTCACTCATTAGGCACCCCAGGCTTTACACTTTATGCTTCCGGCTCGTATGTTGTGTGGAATTGTGAGCGGATAACAATT, 1
GACGGGGGATATGACACCCAGTTGATGTTATAGCTTTAAAATGATTACCAGGATCAAAATCCGTAATGTACACGAATATTA, 0
CGGGACGTTTTTATTGCGTCAGGGTTGACATCCGTTTTTGTATCCAGTAACTCTAAAAGCATATCGCATTCATCTGGAGCT, 1
GTCTGCTACGCATGCCTCCAGGCGGTTCAATTAGGCTTTCGTAGTTTTTGTGGATAGTATGTTGCTTTTAAGAAAATTTTG, 0
CACCTCTGTCGATAATTAACTATTGACGAAAAGCTGAAAACCACTAGAATGCGCCTCCGTGGTAGCAATTCTTTTTAAGAA, 1
CAGCTTTGCGTCAAGCGTTTTAGTGCAGGGAAATGCGAGACTGTCTCAATATCAGTTGCCCGCGACTCGTCGCGCCTGTAA, 0
GGCGCTGCTGGCAACGTTATTCTTCATCATCAGTCTGGTGCTGGGTAACATCAATAGCAACAAAACCAATAAAGGTAGCGA, 1
TGATCTTCTGTGGGCGGGTCATTAACTCCACGCATTGGCATAACCTTGTACGGAAAATTGCGTCTGTGTGATCAGGACACG, 0
CTCTGGTTTATTGTGCAGTTTATGGTTCCAAAATCGCCTTTTGCTGTATATACTCACAGCATAACTGTATATACACCCAGG, 1
TAAAGATAACACGTGTAAAGTAGTCACCGGGATGTGAGTTCGTATGCCACGAGGATATATCTTTTTGTCGGAGGTACTCGT, 0
ATTGTTAATAAACTGTCAAAATAGCTATTCCAATATCATAAAAATCGGGTATGTTTTAGCAGAGTATGCTGCTAAAGCACG, 1
AGCTGAGATCGTAAGGGTTTATCACGAGCTAGGAGCAAATCATCCACGAGGCATCTGGTCGGGTATTCGTATAAACGCTTT, 0
GTGAATTATTCCGCCCTTTGTGCCGTTATTTTATGCTGACAAAGGCACTTTTTTCTGTTTATCTATCAATAAATTCAGAAT, 1
ATAGCCTAAGTTGAAACAGTACTATTCTTAGTAGGCCCCAGTATATATGCCTAACTTTCGGGAGTAGTTAGAGGCTTCTAT, 0
CCTTATACTGAGACTGAGCGTCGATTCACCTGCAAACGGCGCATTTTTAGAATAATCCTGACCTTGTGCGGAAGAGAAAAC, 1
GCAGATTTATACGGTCGCAGTTTCATAACAATCAGTGTTTTAATCGGCCACTCACGAGCAATCGGTCTCCGCGACGCGAAA, 0
GCTGATTAAGAATTGACTGGAATTTGGGTTTCGAGGCTCTTTGTGCTAAACTGGCCCGCCGAATGTATAGTACACTTCGGT, 1
ACTCGATGTTGGTCGATTCCATTAACTGGGCAAAAATACACTTCGTGCACGAGTGGGGTGCTTCACCCGACTCCAAAGAGT, 0
TGGGCGATGAATTACGATTTGTCCTGTTGACCTCCGGCGCTACCGTTGCAGACTATAACGACGCACCTGCTGATGCTCAGC, 1
GCACCACTAGTAAGAAAGGCTTAGAGATCACGGTAGTATAGTTAACCCGTTTTGTGGTATTCGCACTTTTCTCGGAGATCG, 0
ATGAAAAATCCGCATGACCCCATCGTTGACAACCGCCCCGCTCACCCTTTATTTATAAATGTACTACCTGCGCTAGCGCAG, 1
TACATGGCTTGCTCGAATTGTCCGAAAAAGGTCATGGCGAATAAAACGATTCATCAGTGAATGTAGACCCGGAGCCTAGTC, 0
CCGTTAGCGTAATGTTGAGTGTAAACCCTTAGCGCAGTGAAGCATTTATTAGCTGAACTACTGACCGCCAGGAGTGGATGA, 1
CCATCCGTTACCCAGAACGATGCCTTAATTCGTGACCCCCGTGAAAGTCAGTGCACTCTTGCCTCGATTAGCCCTTTGCTA, 0
GTGTCTTATAACCGTGTATTTCTGCCGGAAGGATTGCCAATCGTCTGCTACAATCGCGCCTCATTTTTAAGATGGATAGCA, 1
TTTCAACTGACGGTACATCAATTATCGTGGGACTTCATCGCTCACCATAGGACCGCTGGGGAGGTGTGGAAAGGACTGTGG, 0
GTGATCTACATCGAAATTTTTGTTGCGCTCAAGTCTGAAATCAGTAATATATGCCGCCGTTGCCACGGGATATCAAACAAA, 1
GGGTATCAACCTTCCATGATCCCATCGAACGTTTATTTTACTCTCGTTACGATTGGAAGAGGGTAATGCAGTATCTTGAAT, 0
GATGGTTATTTATTAGTGATATCAACTTGAGGTAAGCGTTAGTTTCGATAAGATAAACTGAGTTACTAATAGTCGAGGCAG, 1
AGGCACTTACGTGTTATTGTTCCCCACACCATGAACTCTGTCTGCAATTGCTAAAGTAGTCCACGCTAAAATCAGTATGTA, 0
CGGTGGGGCGTAGGGGCAAGGAGGATGGAAAGAGGTTGCCGTATAAAGAAACTAGAGTCCGTTTAGGTGTTTTCACGAGCA, 1
AGGGCGCGGCAGCGAGAATGTGTTAATTGGCGGCTGGCAGTAAGTACATGGGGGGCCTATGAGTCCTGTCATGATTGAGAA, 0
CCATAAAAAAGCCAGGGGGTGGAGGATTTAAGCCATCTCCTGATGACGCATAGTCAGCCCATCATGAATGTTGCTGTCGAT, 1
GCGTAGAAAATTATCTACGCAGGCAATGAACGTGATTGAGGAGATGAAATCCCGAAAATATGGAAGACATCCAATTGAAAA, 0
TCCCTGCCTAATCCCCCGCAGGATGAGGAAGGTCAACATCGAGCCTGGCAAACTAGCGATAACGTTGTGTTGAAAATCTAA, 1
GACTTTCTAATGGGAGGTTCGTGCTCTAAACGGTACACCCACCTTCGAGTCTTCCTATGTCACATGAGAATATGTCCTGGG, 0
CCTGTGGACTTACCGCTCAGGGATGAGTTTTGTTTGGCTTATCGCTGGCAAACTGTCTGAAATCGCAGCAATAAGGACTCA, 1
CTTTCCCTGGTTCGGGAAGGATTGCAGCAGAAACCGCCGTATCGGGGATTAGTCTTGGAACTCTGATTTAGTGCACGGGAA, 0
CAGACACATAAAAAAACGTCATCGCTTGCATTAGAAAGGTTTCTGGCCGACCTTATAACCATTAATTACGAAGCGCAAAAA, 1
GCACGTTAAGACTGTTTATAAGATGCGAGCGTCCAGCCGCACATCTGATCGTTCTTTAACGTAGACAGCAACGACTGTCTC, 0
CGACTTTTTGCGGCTCCAGGTTACTTCCCGTAGGATTCTTGCTTTAATAGTGGGATTAATTTCCACATTAAAACAGGGATT, 1
TGTTTGATTTGACATGAAGCCAGACCACCCCCACCTTACCATGCGTGATCGTCTGTGTCGAATAAAAGAGCTTGCCACGAG, 0
GAAAGTTAAATTACGGATCTTCATCACATAAAATAATTTTTTCGATATCTAAAATAAATCGCGAAACGCAGGGGTTTTTGG, 1
ACTTCTCATACCGGGCTTTGTCCATAGCAACGACCCTAGGAATGAAGTCCCACTAAAGTAGCAAGCAGTGCTATTATAACC, 0
CTACACATTCTTGAGATGTGGTCATTGTAAACGGCAATTTTGTGGATTAAGGTCGCGGCAGCGGAGCAACATATCTTAGTT, 1
CTTGGAGCGGGCTGGCATTCATAACGTAGTGAATCTCCTGCTTTATTCCTGACTGTACCTCAAGTGACATGGCCATAAGAT, 0
TGCTGAACGATACCGGGATTCTGTTGTCGGAATGGCTGGTTATCCATTAAAATAGATCGGATCGATATAAGCACACAAAGG, 1
CGATCTCGAATTAGGGTATAGGTCGGTCAGCTAACTATGAGGCTCACGATGAATTAGTTTCAAGGTCAAGGAAAAGACATG, 0
TGGGAATGCTCAACCTGGAAGCCGGAGGTTTTCTGCAGATTCGCCTGCCATGATGAAGTTATTCAAGCAAGCCAGGAGATC, 1
ATTTATTCGAAGCACGATTCAGGTGACCAAACCGCCTGACCGCCAGAACACTCCTATGACGAGAGCGCAATGTTTCAACGA, 0
CATCTGGATGCGTTGGTGGCAGATGAAGATCTGAGCCGTTTTATCCTATAATCGCGTTCAATCATTTTCATCATTGTTTGA, 1
ATCACCCTAGATTTTACCCCACATAACCTTCTGCGCGCAGGAGGTACTTAGATCCTGGGACATAACGGGTATAATTCGATG, 0
CTGGCGGCGGAACTGGCTGCCGACTGCCATGTCATTCCTCGCGCCGGACATAACGCGCATCGGGAAAATCCCGCTGGCGTA, 1
CTCACAGTCGATTTGATACAGAGCCATTACGAAGTCTCTGTTCCTCACAGATATTACCGGACGTTTCGACGGTTCTTGATT, 0
GTGAGCGGCGAATACTAATAACCATTTTCTCTCCTTTTAGTCATTCTTATATTCTAACGTAGTCTTTTCCTTGAAACTTTC, 1
TCGCCTAACCTGTACTGAATATTCAATGATTGATTGACATAATCGAGTACTAGCCGCAGTATGAACCAACGCTGTCGAATC, 0
TTTCCTCACCATCATTGGTCATTTTTCGGTTGACGCCCTTCGGCTTTTCCTTCATCTTTACATCTGGACGTCTAAACGGAT, 1
ATTTAGCTAGCCAAGTTAATTAGCCTACACCAAATCCCAGGCCATCTCACGGTTAGAGTCTTACGCGTGAGAATGCTACTA, 0
ATCACGCCGACAGGTGCATTACACGATGTCACGGTAACGCCTGTACGGTAAACTATGCGGGTTTACGGTCAGTACCCACAT, 1
TTGGGTGAAACCGCTATTACACATTGATATACCGTCGCTGGTGTGTTCTTCTGCGTCAGTGGCTTGTTGTAACTCATATGA, 0
GATTCAAAAAAAAGTGGAAATAGGGTGAAGAATTGACCTAAAATAGCCATCCAGATGTTAATCCATCCATACCGATTAACA, 1
TGTTAGTTGCTAACAGTAGACTCTCGTAGTGGCACTAATGCCTCTATACGTTCGGTAACTCCTTACTCGAGAATCATACCA, 0
AAAGTGCTCTTCGCATAAACCTGATTGATTTAGACGTCTGGATGCCTTAACATCCATTTCATTGACGGCGTTGCCCGTTTC, 1
CAAAGCTCTGCCATGTCATCGAGAAACAGACACCTATATCTTGACCATGTGTCTTGAGCGCGACGATGAAGTCTTGCGATG, 0
CATTCACATGATTAGCAATAAACGTTGACAAAATGTGGCGTGGATCACTATAATGCCTGCAGATTTTACGTCCCGTCTCGG, 1
TCTGTATCAAGACTTATCATGTCCCTTATGTTAAGATCCGGGCAATGGCCATATCTCATTCGGAGAAAGGACTCTCATCCA, 0
ATCGCCCCAGCCGGGGCGATTCAATTTGCTAAACCATGTCGATTACGGATAATGAACAGCATTGCTTATCAGAGATATGCC, 1
CGTACTGATGCAGCGTTCAAAATCTATCCCTCTGTCCTGTTTCTCAGGTTTGTCATGGAAAGAGCCTCGGGTCAATTTCCG, 0
TGTCGATTACGGATAATGAACAGCATTGCTTATCAGAGATATGCCCCCATATGTTGAGGCATATCCTAACGAGAATCTGAC, 1
CTTCCAGCCAATGCTTAGAACGTAGTGAGATACAGTGTCGCGTGCTTACGAATAGGCCACGGCGGCTATGGTAGTCTATAG, 0
CAGCAATGGGTAAAGTCTGGTTTATCGTTGGTTTAGTTGTCAGCAGGTATTATATCGCCATAGATGCTACGAATATTATTG, 1
ATTTGTGAGTATGTAATATATGATCATCTCGGAAGAGCGCCAGGCTAGACCCTTCGACGATAATTTCTAGACGTCACATAT, 0
ATCTTTGATGGTCAGCCGATTTTGCATCCTGTTGTCCTGTAACGTGTTGTTTAATTATTTGAGCCTAACGTTACCCGTGCA, 1
TCCCCGCAACAATACGCTGAATTTCCTGCTTCCTGTTGACGTCATAGGAACGTGAAGGCGTACGAGGCGTCTAAGGTGTAA, 0
CCTGGTGCACATTCGGGCATGTTTTGATTGTAGCCGAAAACACCCTTCCTATACTGAGCGCACAATAAAAAATCATTTACA, 1
ATTATGTGATCATAGCAAAAACTCCTCAGTGTATCACTAATCGCTCCAAGCTTTTAAGGTTTCTCCTCATCCCAAGCTTAG, 0
AAAATGTCGTTGCGCGCACAGTACAGCGCAACTTATTTTGTTAAAAACATGTAAATGATTTTTTATTGTGCGCTCAGTATA, 1
AATGTGCTCACATAAAAGCAACAGCATTTTAGTCTCCAAAAGAAAGTGATATAAAAAACGACGTAACATAAGCTGCTCAAG, 0
TTTACCCTTACGCCAACAAAATTTACAAATCTTGATTCCTGAACTGATAGGCTACCTGGCGAAGCAGTCCGTATTCGAACC, 1
TATGGTGTATTATAGTTGAATAATCTTCCGTTAGGAATCAGGATAATGGTGCTTGGCTCACAATCATAACACCTGTTCTCC, 0
AAGTATTTGACAGCACTGAATGTCAAAACAAAACCTTCACTCGCAACTAGAATAACTCCCGCTATCATCATTAACTTTATT, 1
TCATTTCATTTAAGCGACCTACACCCTAGCAATGTGGGTAAACATTCGGTTTTCTCTCGGCCTTGTCTTAGAGCATGAAAG, 0
GTTAATCACATGCCTAAGTAAAAATTTGACGACACGTATTGAAGTGCTTCACCATAGCCTACAGATTATTTCGGAGCGCGA, 1
TCTATAAGAGGCGATGCATTACCGGGAATCCTCTACTCATACCAGTGGTGCCTTCCGTGAAGTAAGAAATCAGCCATAAGG, 0
CATTATGTGATCAATTTCACTTGATTGAAATTATTTGTATTGTATTTGTATTATTTACAGGATGAATTTATCGGGCATAAT, 1
GTAAAGATATTATTTTAATGTAAACGCGCCCCTAGGGCTGGATACGTTGCTGTTATAATTACGCTGTCCCCTAAAAGGCGT, 0
CTCACAAAGGTTAGCAATAACTGCTGGGAAAATTCCGAGTTAGTCGTTATATTGTCGCCTACATAACGTTACATTAAGGGG, 1
CTAGATGCCTCAAAGCTCATTTAGGGTTTATAGACTTCTACCATACACTAATATTTCATGGGCTCTACTATGATATGGAAA, 0
AAGTTGTTTTCTTGCGATTTTGTCTCTCTCTAACCCGCATAAATACTGGTAGCATCTGCATTCAACTGGATAAAATTACAG, 1
AGCGGGATTCAAATAGTATATGGAGATCATCGTGTAATATGGTATCGATTAGTTGAAGCATGTGCTCACGTGCGCACCAAT, 0
TATGCCTTGTGACTGGCTTGACAAGCTTTTCCTCAGCTCCGTAAACTCCTTTCAGTGGGAAATTGTGGGGCAAAGTGGGAA, 1
TGAACCACGAAGGATTGGCCGAGACAAATTAAGCCCTCGAGTAGGGGGAAAGACCCCTTACTAAAGCAAAGGGGGTAGAAT, 0
TTCACCGTAGCAGATGATTTTTGCGCCTTGTCGCTGCTGCGTGTGGTTGGTAAAGTAAGCGGATTTTCTTTTCCGCCCCAG, 1
AACCATCGTCAAGTATCCTTTAACCGCATTATAGTGAACGTCTTCTTGGGGCTGTCTTATGCACCTACAATATATGAAAAT, 0
ATATTCACAAAGATACTCGGTTTAACCTGCCGTTTAATCCGTTTTCACGTAGAATAATGCGCGCTGCGTCTCATGGGAGTG, 1
ACCCATTCATCCCAAATCGTCGGCTGTTTGAACCCCGAAAGTGTTTTGCGAATTCTGACCTTCAGTAATTATATTATAACC, 0
TGATATCACACAAAAGGCCGTCGACTGGACAGTTAACCGATTCAGTGCCAGATTTCGCAGTATCTACAAGGTCCGGCTACC, 1
TGTTTCTTGACAAGGTACACAGCACTACTTACTGTAGCGGAACTGATGATCGAGCCCCCCACTCTTACGGGTCAGCAAAAC, 0
TTTTTACCATCGGGGCTTTTTTTCTGTCTTTTGTACTCGTGTACTGGTACAGTGCAATGCATAACAACGCAGTCGCACTAT, 1
TTTAGTAACTGTACAAACTTCCCACGCGTTCCCAGCTGAACCCCATGCGACATTCGCACATTAAAATGGAGTCAGGGTATT, 0
AGCCAGGCGGTGCTGGATTTACAGTTCGGTCATTCCCAGCGGGTAGGGTATGATGTAGCGACCAGTATGATCAGTCAGTTG, 1
AAGTCGATCAAGTGACCGGTGCTATGGATGAACCCGAGCATCAGGGTTTATCGGAACGACAAGTTCTGTTGAGATCGGAAT, 0
TTTTTCTCGCCGCCCTGCGTCAGCGTGTTTAGCAACTGTAACAAATATTAAAATAGCAGGTGTTTATCCGCACAACATGAT, 1
ACTGGCTGAAAAACTCCAGTCGGTTGCGGGGGCACTATCTCCTGAGCCAGAAGGGGTCTTGCTTGCAAAGCAATGCACCAA, 0
CATATTCTTGTTCATATTCCGTCCTCTTGTTTATCAGCGTGTTAGATAAGCCTGGAATACATTGGGCGCTTTTTCAAGCCC, 1
TTGAGCACACCTCGATCCCATATGGGTACAGCTCAAAGTTTGTGATTTCATCCCGGTTTTACCGAAAATAGTTGTTAACTG, 0
ATATCGTTATTATCACTCCCTTTTACTGGCTAAACCAGAAAACTTATTTTATCATTCAAAAAATCAGGTCGGATTGACGCC, 1
GGGAGAATAAGCATAGTACATAATTGGTTATGACCCCTGTTACTCTGTGCGATACCGTCGAAGGTCCAACCAGCCCGTATG, 0
CGCCAGCAGGTGCCAACATTGAACAGTTCATTTTTGCGGGTAAAACAATATACTACCGTAACGGACTTTGTGTGGATGAGA, 1
TAAACGTGTCTGGTCTTAACTTACTGGTGATCCAACACCTTTGGTAGTTTCCGCATAATGAATCAAGATGAATGGTTCGGT, 0
ACCTGGCCTGGCGGGCGCGATCCTCGACGAAGCTGACATTTATTGCGGTATTATTGCTGATGGCCTGCATGTTGATTACGC, 1
TCTAAGGCAAGACGCAAAAGCCAGCCTCCCTCTGCGTCTTAAGACGCGTCTTTAAATTGAAATGTCTCGAGACAATTGGCC, 0
ACTCACAAAAGACACGCGTTTAATTTGCGATACGAATTAAATTTTCACACACTCTGTAGCAGATGATCTAACAATCTGATT, 1
AACCGTAGCTGCGCGTAGTAATTACTTAAAACGCTACCAGGAGCGTCGTCAATTGATCAGTTTTCCAGTTACAGTGGTCCA, 0
AGATCGCATTATAAGCTTTCTGTATGGGGTGTTGCTTAATTGATCTGGTATAACAGGTATAAAGGTATATCGTTTATCAGA, 1
CAAGTTAAATGTACCTGGCACCGCATACACTTATACAGCGAGGATTAGCATCGACTTCGCACGACCTCATGGTGAAATAAA, 0
ACAGGTTTTACCCCGATCGGGGTATGCATCTTTGACACATCCTTTAATATCTTAGCGGCTATAAAAATGGCTTATTAATTA, 1
TATTTAGTAAGCGTATGGCGGATGCCAGACAAGGCGTCATCAACTTGGGAAATATGTTCGACTAGTCCAATAACCGGCCCT, 0
GCTACAGGTTTTACCCCGATCGGGGTATGCATCTTTGACACATCCTTTAATATCTTAGCGGCTATAAAAATGGCTTATTAA, 1
AAACTAGAAGGCGAGTTGTACAAGGGCACTTTGACCAATTGGGAGAGCCGGCACTGCCGCAAACACTCACGGTTCATGTGG, 0
TCCCCATCACTCTTGATCGTTATCAATTCCCACGCTGTTTCAGAGCGTTACCTTGCCCTTAAACATTAGCAATGTCGATTT, 1
TGACGAAGTTATGGTAATTACAGACCCTCTTGATCAAGCCAGCACAGTAGACGCATGCTTACAGTTGGCCGGACTCTAGTG, 0
TTATCTTATCGTTTGATTTACATCAAATTGCCTTTAGCTACAGACACTAAGGTGGCAGACATCGAAACGAGTATCAGAGGT, 1
ATATATTGTCTTCGGATGGCTTGGGTAGTCGCTGGCTGACTGTATCTACCGATGTATGCTAGGTTAGTCGCAGGTATCAGC, 0
TTTCTTATCTATTCTTTCAATCAGCACTTCACCCAATTCATCCTTAATTCTAATAACTGGCTATTGCGCCTTACCTCGTGT, 1
TTTTAGCCACATTTAGATGTCCTAAGTGCTAAACGACATTCGGAGTTTCCTACTGGTGCCACTCCGCCTGCTTGCTATACC, 0
AACTTGATTAACATCAATTTTGGTATGACCAATGCACCATTCATGTTATTCTCAATAGCGAAGAACATTTTCATTGCTGTA, 1
CGTTAATGGCAATGGCTCCCGCTTAACGGAATCTTGGTGGAATCGTCAAAAGCTGTAGTACCCCCACGACCTAACGTCATG, 0
GTTAATGTCCAAAGTAGCAACTTTGCTTGCACTAGACCGACTGGTCTACTACACTCCAACGCATGAACAAACACACCGAAC, 1
TAGCGTTACTTTACCCCTATACTATCGGCTCAGACAACTTGATGTGTTCAGATTCGGCTTTTAAGTACTGAATTTGTCTGG, 0
ATTCAAAGCGTCATCGCATAAACCACTACATCTTGCTCCTGTTAACCCGCTATCATTACCGTTTTCCTCCAGCGGGTTTAA, 1
TCTCCAGTGCCCGTGTCTTAAACGCCTTTACAATCACTAAGGAAGCCATTTGCGCGAGATCGCGGCCGAACCTAAGGAAGC, 0
GAAATCTATAGCGCATTTTTCTCGCTTACCATTTCTCGTTGAACCTTGTAATCTGCTGGCACGCAAAATTACTTTCACATG, 1
TGATCGCTTGCTAATTGGCTCGACTAAACTCTATATTCCATAGTTAATGTTAAGGGTATCGGCCAACGAAATTGTCTCCTT, 0
AATTATTCCTACACTATAATCTGATTTTAACGATGATTCGTGCGGGGTAAAATAGTAAAAACGATCTATTCACCTGAAAGA, 1
GCTAGAGATCGCTTGCACAATTGCGTGATGGGACAAAAGTAGTACTTCATGCACCTCGGATATCTATGATACCTAGTGATT, 0
ATAAAGGTGAATTTGATTTACATCAATAAGCGGGGTTGCTGAATCGTTAAGGTAGGCGGTAATAGAAAAGAAATCGAGGCA, 1
AAATCGGATACTGTTCCTGTGTATTAAGTTTTCCAGTATACCCATCATTCCGTGTTTGAGCGGCAGTTTCCTCACTGCGAC, 0
CATAATTGATTATTTGACGTGGTTTGATGGCCTCCACGCACGTTGTGATATGTAGATGATAATCATTATCACTTTACGGGT, 1
CGGTTCCGTCCGTAAGGCATCGCGTTGTTCCAAACGCATTGTGGCTTCTACCCCAGTAGTCACAGCCTTTAGTATATTGAT, 0
TTCCTGAGTTATCCACAAAGTTATGCACTTGCAAGAGGGTCATTTTCACACTATCTTGCAGTGAATCCCAAACATACCCCC, 1
TATAAGAGGCGATGCATTACCGGGAATCCTCTACTCATACCAGTGGTGCCTTCCGTGAAGTAAGAAATCAGCCATAAGGCT, 0
CTTTATCTCAAAAGCGTTGCGCCTTTGTTGTATCGTCAGTTCAGGGTAAAATAGATTTCCGTTAACCACCTGGTCAGGACG, 1
GTGGATTCGTGCCATGTAAGTTATGCCGTCGATGGGCATACCGTCGGTAAGAAGCAGTATGTCAACTATCTGATAACCCAA, 0
ATGCACTTACAATTGATTAAAGACAACATTCACAGTGTGGTTATTTGTTACACATAGGGGCGAGCAATGTCATGACAGTGT, 1
TCTTTTGAGTATGTTGGCAACCTTTTCTCCGTGTACTAGTGTAACTCGACAATTAAGTCTACTGAAGGCTCACCTTATTAT, 0
CGAAATCATTCGCGTTGCATCGAGGCGGCAACTGAGTGAACTCCCATGAGCATAGATAACTATGTGAATGGGATGAGCGAA, 1
AATGGGTTTTTGCGGATCGTTAGTTGGTGGATAATTCAACAAACTTGAATTCTTAGCATAACTCTGACAGGGAAGAAGAAA, 0
ATAGAAAGGAGTAAAAAACCACATCAATTAGCTGTATAAAAGAATTTCTACAGTGATTGTAAGGTTTTTTTTATTCCTCCC, 1
TGGGAGTTGGTTTCAAACGGGCAGCGAAGTATGGTTGGGTATACTAAAGACTAGGAACTCCTGAGTCAGGGTCCGTCTCGG, 0
TTTGCAATTATTTGCCACAGGTAACAAAAAACCAGTCCGCGAAGTTGATAGAATCCCATCATCTCGCACGGTCAAATGTGC, 1
GCGCGTGTACCTTTGTTATCGTTTTATCTTGATTGTGACAATACGGTCCATGTGACATGTAACAACCTACTGCGTAAATGA, 0
TTTTATGCTAAAGATTGCAAGTTGCTTGTAAAAGATAAGTACACTGATCCATAATCGCTGTTGTTGAGGGTGCATGCTGCA, 1
GAGTAGGTTGGATCAACAGGCGAGCACACTTAGCCACTTGCTTGTTTACTTGTTCCAATCCAGATTCAACGTGAGATCTTT, 0
TTTTTTTCATATGCCTGACGGAGTTCACACTTGTAAGTTTTCAACTACGTTGTAGACTTTACATCGCCAGGGGTGCTCGGC, 1
CTTCTGCCACAGTATCCTGCGTTTCACTAAGTACGCTGGACATAAGCAGGATTAACTCTAAGTAGGTCCTATCTTTGGCTG, 0
CTTAAAAGTTTTAGTATCATATTCGTGTTGGATTATTCTGCATTTTTGGGGAGAATGGACTTGCCGACTGATTAATGAGGG, 1
CAGTAATCTCAACTGCTCACATGGCTCACTTTACCTTCGCGCCTCAAAATTAGAAAAAAGAAATCGTTGGGGAACACCAGC, 0
CTTTATCTTTGTAGCACTTTCACGGTAGCGAAACGTTAGTTTGAATGGAAAGATGCCTGCAGACACATAAAGACACCAAAC, 1
ACGAACTAGGGCCCTTTATAATACGTGTTGTTCATGATACGAGTTCCTGTGTGAGATTTTGGCTGGCCATTCTATCCTATT, 0
ATATGCTTTGTAACAATTTAGGCTGAAATTCATACCAGATTTAGCTGGTGACGAACGTGAGCTTTTTTAAGAATACACGCT, 1
CGTCTAGTGACCTACAATTTTCCACTGTAAGCGGTTCCTTGACCTCTTTAAGATGACGTACCGAAGTTTTATGCAAGTCTG, 0
TCATCTCGTTGATTCCCTTTGTCTGTTTGATAATGCGCACATTGGGTATAACGTGATCATATCAACAGAATCAATAATGTT, 1
TATGCACGACAACCAGCGGCAAGTGTATGCACCCACTGCAAGTCGATGGCGAAAGGCGTCGCCTCAACGCATACGTCAACA, 0
ATACCCAATGCTGGTTGAGCATTTGTTGAAAAAATTTTCCCCCGTTTTGACTAAAATGCGCCAGGATTGATGGAATCATTA, 1
GCTGAAGACAATGTCTCTGATTGAATCGGCTGGAATTGTGGTGTCATTGATTATGTCCATCAGGTTTGATTAGAATTCTTA, 0
GCCGGATTTTATTCGGAATATCCTGCTTATCCTCGTGCTGTTTCTCACGTAGTCTATAATTTCCTTTTTAAGCCCACAGGA, 1
TATGCCAATTAGTAATCACTGTGTCCTGAACTTACAGGACTCTCCGCTACTTGGGTGGTTAACCCAAACATCACCGGATTA, 0
ATCCGTCACAGTTCAAACATACAAAATTTGTGATTTTACTTAACTATTGTGTAACTTTCATAAAACAATGTGATTCGTGTT, 1
AACTATTCGTAAGCTTTCATTTTAAAGTATACTGAGACACCGGTTTGGGGACCCCATTTTGGACCGCGTAGCTTAAAACAA, 0
GGCCCTGGTGGGGTAAAGCGCCAGGGCCAGAAGTCGATACGACCTGTGCTATGATTCATAAATCACAACAATAACAACAGA, 1
AAACCCCGAAAGACTTCAACTTCTTCATACTTACCAACAAGCCTCTAGAAAAAGACGCGATTTATACAGTTAGATTTCCGG, 0
TGGCAGTGCTGCTACGGATAAATCATTGCCCCCACCAATGTGACTGATAAAATGCCAGACAGCACAACATCAATTTATCAG, 1
GCGAATGCAGTCCGCTAAAGTGCATCAATGGAGGATATTGTCTGCGCGTACAGAACCCACCACTTTCACCGTGAACTACTT, 0
GATTTAACCTTTTGAGAACATTTTCCACACCTAAAATGCTATTTCTGCGATAATAGCAACCGTTTCGTGACAGGAATCACG, 1
ATAAGATTGATAAGTGAAATCCAATAATCAGATTCCTACCTGTCCATGTTCCCAGATCGCTCACGTGATTATGAAAGCAAT, 0
CCTGTCTTGTGTTGACAACATTTTCTGCTAACCCTGTGACCTGCAATACTGTTTTGCGGGTGATCGACAAGGAGACTTAAC, 1
GTGGACAATTTCGCCAAGAGGAGTCTTTGCGTGCCGGCCAATACCGTCTATTTGGCATATTCGTTTCCCTTCAACTGGCCC, 0
GAAGTCAACCTGTTGCTGCAAAAAGCAGCACAAGGTGCATTTCATGGTATAGTTGACTATACGGAATTGCCGTTGGTCTCT, 1
TACCTACCCCATTGGAAAACTTATTCTATGTTACCGGTTCTCTTGCTCCGCGTTTTCGTACAGATGGACTGAAGTCGTGCT, 0
CCCGTTTAACCGTGTGGATTGTGTCTTGCGACGATGGGCACTAAATGTTAAAAGGTGCCCCTCAACAAAAAAGACACACAG, 1
GCATTCATCTGAATATTTGACAAACCATTATTACACTATGGCGCCTACACAATGTGAAGGGTATCTAGAAAACGCCACAAT, 0
ATCGAATTCCCGTTAACTCTTCATCTGTTAGTCACTTTTAATTAACCAAATCGTCACAATAATCCGCCACGATGGAGCCAC, 1
TACTCCCCGGGATTGTCTAGGCAGACTTCATGGCATCACGAGGTTACTGCTAAAGACTCTCTTAGTTTGGTACACATTCTA, 0
TGAAGATATGTGCGACGAGCTTTTCATAAATCTGTCATAAATCTGACGCATAATGACGTCGCATTAATGATCGCAACCTAT, 1
ATCTTAACTCATTAGGAGACGCCTATTCAGATACTAATCAGTAAAAGGATATACTGTAACGTATAATAACACTTGCATCAG, 0
GCACACAGCTTTTTTCATCACTGTCATCACTCTGTCATCTTTCCAGTAGAAACTAATGTCACTGAAATGGTGTTTTATAGT, 1
CCAATCAGCCATGTAGATGTGGCGCTCAAGCGTTTGAAGGCTCGATAGTTCCGGCGGTAACGGTCTAGTGCCACAGAAATG, 0
AAAGGTGGCATATGGTGTGATCGGGGTTCAATAAATTGCGAAACAAGGTATACTCCAGCAGTTCCTGAAGATGTTTATTGT, 1
TGAATTAAATGATGCAGCAGCTTCATTCCATCGCTTCCACTAGCCGTACCCTGTACTAGTCACACTTGCAGATTTAGACGG, 0
GAGTGGCCCCTTTTTTCAAGCTGACGGCAGCAATTCACTGGAAACTAATGTATTGTTGCTATGAATGATCTTCCGTTGCAG, 1
GGGGTGGGTTCTGTTGTTCAATGTATTTCATCTTGCAACAATCACTGATATTAACCGTTGGGTTATTACAACGCTGCCTAT, 0
ATTTTCAGTACGTTATAGGGCGTTTGTTACTAATTTATTTTAACGGAGTAACATTTAGCTCGTACATGAGCAGCTTGTGTG, 1
CGGTCATTGAATATGAGTTGTTAAGAAGGGACTCTCCGGGTGAAGTAAGTCGATTTCCCAACCAAACCGAGTAAGGACTTT, 0
GGGCAGTAATGACTGTATAAAACCACAGCCAATCAAACGAAACCAGGCTATACTCAAGCCTGGTTTTTTGATGGATTTTCA, 1
CTAAAGTCTTGCCAATGATACATGCTCTCAAAGCCTTTGCTGAGCTTCGTAGGTCACAGCGTTGCTACTTCACATTATATA, 0
AGATACGTAAAATTAGGTAAAGGGATGGCCTTGTTCTTGAAGGCTATTTAGAATCTCTTCACTTGCTTTTTTTCTGCTCTG, 1
TAACCCAGACTAGGAGGGCGAATAATTCCGCACAGAAGTGTAAGAATCCGAAGTATCTCCTAAAGTGTGGAAGAGGACTTC, 0
CATTTTAAGAGGTGATTTTGATCACGGAATAAAAAGTGATCGTCAGGTTACATATATTTCAGATACGTAAAATTAGGTAAA, 1
GTTACGAACTAGGGTTCAGCCCTAATTGGTTCGGGAGTTAGTTTAACATGGCTTTAGGCTGCACCAGCCAGGTTTAAACTA, 0
GTTTAAATGTTTTATTGCAATCGGTTGCTAAATTGCATTTTAAGAGGTGATTTTGATCACGGAATAAAAAGTGATCGTCAG, 1
GATGATCACCTCTGGCGTAAAAATCAACGCAGGCCACCAGGAGTTCTTCAACACCCAGAACAGAAAGATACTCACGATTCT, 0
GGCGCATCTACTGATGTGCCTTTTTTATTTGTATTCGGTGACTTTCTGCGTCTTGTGGGCTGACAATTGCCCCCGTTTCTT, 1
AAGGAAAGGGTTCCCCGACACATCGAACATGTTGCCACATGTGATATTACCCCGCGATAGTTTAAAATAGCACCTATTTAT, 0
TATATTTGCTTGAACGATTCACCGTTTTTTTCATCCGGTTAAATATGCAAAGATAAATGCGCAGAAATGTGTTTCTCAAAC, 1
GTCTTTTCCTCCGACGAGACCGTGGATTCCTCTAGAGGCTTGAGTGTCGGTGTACCTGCTAACGCATGCGGTATTGCCAAC, 0
AGGCATTTTGCTATTAAGGGATTGACGAGGGCGTATCTGCGCAGTAAGATGCGCCCCGCATTCGGTGATTGGCGCAGCCTG, 1
TAGTCCTAGACTTGTTGGATGACGCCCGAACGTCCACCCGCTTTCGATTACTATTCCAATCGATGCCGACCCATTGATTGG, 0
ATCAGTTAGCGAAATATCTTACTTGCAATCGGTGTGGAAAACGGTAGTATTAGCAGCCACGAGTCGGCACGTAGCGCAGCC, 1
CGTAGGTCAAACTCGCAAGCGCAAGCCCAGAATTAAGGCGCGTCCCGTCCACGGGACTATGTTTGCGTCTGTACTCTCGAG, 0
AACCGCGTTAAATTCACGCCCTTCTCTTTTGACATTTCTTTTGCACTGGTAAACTAAATCACTTTTTTTTGTCCCAGGCTC, 1
GAAACCTACCCTAGAGTAATATAAAAGTCCTCTGTCACCTATTACCGGAGTCCAAGACATCTTGAACTAGACACATTAGCA, 0
TTTGTGGTGATCTACACTGATACTCTGTTGCATTATTCGCCTGAAACCACAATATTCAGGCGTTTTTTCGCTATCTTTGAC, 1
CGCCGTCCATTTCAAACTAGAAGGCGAGTTGTACAAGGGCACTTTGACCAATTGGGAGAGCCGGCACTGCCGCAAACACTC, 0
TTCATGCCACATTTGCCATCAGGGGTTGCCTCAGATTCTCAGTATGTTAGGGTAGAAAAAAGTGACTATTTCCATTGGGTA, 1
ATCGCTACAACTTATAGGTGGATAAAGTCTTTAGGTCAAAGATAAGAATGACGTAGTATTCCTAAGTTATACTAGACAGTA, 0
TTTCAGGCAATGTTTCACCGCGTTTCATTGCAACAATTATGAAACAAGACTAAACCCAATATTCGGTTTCTTAACTTTGCG, 1
CACTCACGAATGTAGCATTCGTATGACACATCGCCGTTTCGGAAAACGGGACCTGGTAGGTAATCTACTAACCTGCTGCAT, 0
TCGCAAGAAAACGTTTTCGCGAGGTTGATGCGGTGCTTTCCTGGCTGTTAGAATACGCCCCGTCGCGCCTGACTGGGACAG, 1
TTACCTGACTTCTCACCTAGATCACATGGAGCTCCTGAGGTCCCACTCCTAAAACGCCATTAGGAAGTCTTACTATTTAGT, 0
TGAACAAAACATACACAAAAAATATAGATCTCCGTCACATTTTTGCGTTATACAGGAAGCTCGCCACTGTGAAGGAGGTAC, 1
GGGCACTCAACGTCTGGAGCCTAGTACCCTGTCATGTCGTTTTTGTTACGCTATAATGTTTCGGTAGTATGAAGAGCACCC, 0
TATCTTTTTGATTTATAAAGATCTGATTGAAGAATCAACAGCAACATGCCAGGATGAGTTAGCGAATTACACTAACAAGTG, 1
CGGTGTATCGCATCCGGGAGAAAACGACAACGTAATTCCCGTTTCTCAGTCAGATAGTGATCCTTCTCGCTCCGGATTCTT, 0
AAAGATCTGATTGAAGAATCAACAGCAACATGCCAGGATGAGTTAGCGAATTACACTAACAAGTGGCGAATTTCATCATGG, 1
TGCGACCCATAGTAAAAGAGCAAAATGATAAGCTTTAACGTATTAGTCGATCCTTCTTGCTGCTTGCATGACATCCCATCA, 0
CAAAGCGAGAAAAAATACCCATAATGTTGTCCTCTTGATTTCTGCGTTCAGGATTGTCCTGCTGAACTGTTAATACAATTT, 1
TCGCGTAGGTTTATTGTTCTTGAGTCCGCGACCCGAACCCACCCCTCTGTGGTCTAGTCAAAAAATCAGAAGACGGTCTCT, 0
TATCTGCATTTGATACGCAGTTTTTTGTCAAGCGGGGCCGCAACCAGTAAACTACGCGCCAGTTATGTACACACTCAGGAC, 1
AGCAAATGTCTAACCGGCCGAGTCGGATCATCAAGAGAATTTAGCTTCAGTTGTTTTATTCCGCATGCGATCAGTTAGAAC, 0
CAAAGCTGAATCGATTTTATGATTTGGTTCAATTCTTCCTTTAGCGGCATAATGTTTAATGACGTACGAAACGTCAGCGGT, 1
CACATCTGCACGCCTCAGACGTAATAGCCTTCTATATCCGATATAGAGGGAGAAATCTAGTAACAGGGATTGTCCCATCAG, 0
TCAAACTTTCGCCCCTCCTGGCATTGATTCAGCCTGTCGGAACTGGTATTTAACCAGACTAATTATTTTGATGCGCGAAAT, 1
TGCTTTTGCAGATTGCAGCCTTTCACAAGCAGTCTTGATAGGAAACGATCGTCTTCGAGATTGCTAATTATCCAGGAAGTA, 0
GGTCATTTTTGAGTGCAAAAAGTGCTGTAACTCTGAAAAAGCGATGGTAGAATCCATTTTTAAGCAAACGGTGATTTTGAA, 1
TCACACAACCACGCTTACACCTTACAGTCAGGAGTATTAAGGAGCTCGTCCACGCGGGTTATATGCATACAAAAAGTAAGA, 0
TTAGCAAGTAAAAATACAGGGCTGGAATCATCCGGCCCTTTTTTCTGATATGATACGCAAACGTGTGCGTCTGCAGGAAAA, 1
TGAACTTCCAAGCAGTGCGTATCTTAATTGCGATAATGAGGTTTCAAGAATCTTCAACCTCCGAACTATTGTTGGGATGGG, 0
GCTGATTTCACAGCCACGCAACCGTTTTCCTTGCTCTCTTTCCGTGCTATTCTCTGTGCCCTCTAAAGCCGAGAGTTGTGC, 1
TGCTTGCCATTAAACCGCCGCCGTATTACGGTCCCGGCCAGGTCGATGTAACACTTGCCCAAGGTGACGTCATGCTATCCG, 0
GTGATTTTATTTCCACGCAAACGGTTTCGTCAGCGCATCAGATTCTTTATAATGACGCCCGTTTCCCCCCCTTGGGTACAC, 1
TTGTAGCAGCAGGGCCTTAATATAACCGACGGCTCAGTGCTAATAGTTTTCGCGTTCCGTTGAAAAGCCCGCGAGAGCCCG, 0
ATAATGATAAGTGTTTTTACCACTTCCCCTTTTCGTCAAGATCGGCCAAAATTCCACGCTTACACTATTTGCGTACTGGCC, 1
TTTACTATCGCTTTTAGCCACAAAGTGTGCACTCGCGATCATCCACAAGCCGGAAAGTGCCAACATGTTGCAGCACCCCCA, 0
TTGCTACGCATGTCACATTTAACATGGTTGCACAAAGTTGCAACATCATGGATATTTCACGATAACGTTAAGTTGCACCTT, 1
AGAATTTACTGTCGGTGAACAAGCAGAGGACAGTCTCAATAAGCATGATATGTTACTTCGGTGGGCCCTTCGTTGTGGAAA, 0
GAGTGCAACCTGATGAAAAATAGTGTCGCTGAGCACTAAAATTTAATGTAAATGGTGTGTTAAATCGATTGTGAATAACCA, 1
GGATCACGTAACCACACTCGTTTTTCATTTATGCGCATAAAACGATTTCTCCTAGTTAGGGTCTCAAAATCCATTTTGGTC, 0
CGCATTCGCGCCCTTTATTTTTCGTGCAAAGGAAAACGTTTCCGCTTATCCTTTGTGTCCGGCAAAAACATCCCTTCAGCC, 1
AACTTTGTATCCTACGTGCATCTTCCTACCCTCTCACTATACCTTACAAGATTGGTTATTCGGCTTTATCAGAATATTCAA, 0
ACGTTTGCGTTTTTTTTGCCGCAGGTCAATTCCCTTTTGGTCCGAACTCGCACATAATACGCCCCCGGTTTGCACACCGGG, 1
GGGGGTGACTTACCTAATGCACATATATATGGGCCTTGTTTGATAACATCTATAGTAACATCCCCACATCTACGGAATCTT, 0
AGGGAAAAAAATAAAATTTAGTGCTGTACAGAGCGCGTTACAACACGGTTTACTGGCAGCAAATACGGTTATCGCAGGGAT, 1
GATCTAGCGCTTCTGAACACGTAAACTTAGAGCGGACCCTGAGGAATGGTTTTAAGATATACGGGTGCTTCTGTAGATCGC, 0
TTAATGTCTGTTTCCGAGCATTTAACAAGATAGTCCTTAACAACTTCTTAAGGGAAAAAAATAAAATTTAGTGCTGTACAG, 1
ACTCATGACCATTGAACTCACCCGGTTATCTGACGTTAACGTGCATTCGGCTTCGGACGAATTCTTGACTGTAGGGAGTGA, 0
ATCACATTTCCGTAACGTCACGATGGTTTTCCCAACTCAGTCAGGATTAAACTGTGGGTCAGCGAAACGTTTCGCTGATGG, 1
AGTGCGCTAAGTGAATGCCAGAAAGATCCACATCACCTAAGTGATTTGGACCAAAAAATCTATTCCAAGAGCGCAGCCCAT, 0
CTCACTCACATATCGCAACATTTACTTTACTTTAAGACAATTCCAGGCAAATTATACAACACTTTACGGGATAGTAAGTCC, 1
ATACATCACTCCGACCCGCTGCCAGAATCAAGGCATCCCTATACTGTCATTCGAGCGTTGCCGGACTCCCGCTCCTGTTCC, 0
TGCGAACGTCATATAGCCGCCTGTGTTGTAATGACAACGTTTCGCGGCTATTCTTGAGTGGTCTAGAGTCAAGATTAGCCC, 1
CTCCGAAAGAGAATCTAATCGGGCGTTACAGAGTAAAGCCCCACATCTTCAAGCTCAAGGTTTGGATCAAAAACGTTGTTC, 0
AAGAGTAAAAGCTTGTAAGCGGCGCCACCAAAATCATCGTGAAATGATATCCTTCGTCATTCGTAATGTTTTCCGGATGAT, 1
GCGGGTTGCTTCAATGAAATGTTAATAAGTAGCATTACCTGATGGCCCAAGCCGCGAGGTGACATGTTAAAGTACAATGCC, 0
GTGTTATGCAGCAAATTATAAAACTGGAACCTATTCGTATAGTTTATGTATCCTGTAACCCTGCAACGCTGGCTCGGGATA, 1
ATGATTGTAAAGCTGGCGACCAATTTATACTGTATAGACCGGCCAACACCTAATGGCATGGTTCCTCAGTAGTACCCCATT, 0
TTTTCGCATTCTGAAGGCCTGGATCTGTATCTCGCCCCCGATAGTGAGATACTCGAAACCGTCTCTGGTGAGATGCCCTGG, 1
GTTAGTCGATCCTATCCATCTATAAACCGTTGGCAGTCGATGTGATTAATATACGTAAGTATAACTTCATAGTGTACTCGT, 0
CGACTACTTTCTGACTTCCTTCGTGACTTGCCCTAAGCATGTTGTAGTGCGATACTTGTAATGACATTTGTAATTACAAGA, 1
TTGAGCGCAGTTCCACACAGGTTTCATACCCGACCAAAGAATAACGACGTTTCGTCCCGTATATTCCAATATCATAAGCGT, 0
ATCCTTGCACCTCTATGTAAAGGGCTGAAGGGATTCGGATGTGATGGTATGATTACAGACATTCGTGTCTGAGATTGTCTC, 1
TGGTTAAGCTGACGTTGCTTTATGCGTTGCCATGAGAACCAACGCCTGGGGCTTATAGACTCATTGAACCGAAACGAACGC, 0
GCCCATTTTCCTGTCAGTAACGAGAAGGTCGCGAATTCAGGCGCTTTTTAGACTGGTCGTAATGAAATTCAGCAGGATCAC, 1
AGATTATGGGTACCATAAACCAACGCAGTAGGATGTTAACGAGGGGATCTGGCTATGAGCGGGAGTTCAAGGTGTAAATCG, 0
CGTGAACGATCGACGCGTCGTGATTAGGTGAACCCCTTCTCGTTATGGCAAAATAAGCCAATACAGAACCAGCATTATCTG, 1
GAAAGCGTAGAAGGGCCAACAAACTCGGAGGGAGTGGGCCGGTCTCATACACTGTACTCTCCCGCAGGAAGACCTTTGGCA, 0
TGAAAACGCCAGTTCCAGGAAAAATTGACAGATTTGTGCCATTCCGTGAACGATCGACGCGTCGTGATTAGGTGAACCCCT, 1
GTAGTTTGTGTAGTGTGTATATAAACGCCCATACTATAGGTACATTCCTGTACGCGTCTCATTTCCCACCAGACGCCTGCC, 0
TTCTGATTTCGGTACTCAATCGCCGGTTAACCTTGACCGCTGTACAAGGTATACTCGGACGATTTTCACTGTTTTGAGCCA, 1
GATGACCAATGAATCCAAATATGATAGGTAACACGATCGGGGACATATGCATTGTCCGTGATTCAATATAATGATACGTCC, 0
CTGGAGCGATCATATCCGCCGAACAATCATTAAAGAAAGCCGCCCATTTATTCTGGATTATTTGCACAAACAGGGTTGGGC, 1
TGTGGGAATTCTTTCCCCTTTTCAGAGACTTCTAGGAGGCACTCCTATTAGATTTGGCTTTTGAGGATCTAGGCATTGTGT, 0
TTCAAATCCGGCCCCCGCAACCACTTTCCCTTAGAGTCCTTTTTCAAATATACTGTGAAGACTTCGGCCTTCGTAGTGGGA, 1
GTATTAACTTTTTTCATCTTTGCCGAATGCGTCTCATGTAGTGCGCTTGGGGAGTCATCTCGGTAGAAATTAATTACTCGT, 0
GGTGCTGTTTTTGTTTAGTACTCAGATTCATCGTATTTTTTGCTTACGTTGGGATTGAAAACGGGTCATTCTACCGCCATC, 1
AATAAGTACCAGATTTGCTAATGGTCCGAGCGCGTAACGGATGGCAACCCATACATAGCCACTTTCCCAAGCTGGGCTATT, 0
AACCAATGGGCTGACCGTCATTCTGTTGAGCGCGCTACCGTTCAGGCGATACAATGGCTGACCCGAGCACCCGATCGCTTT, 1
AGTACAGTGAATGCATGCTTGGGGGTTTTGTGTACATTGCGAAACACCACGTGCATAGGTTTAGTATCGTACGTTTATGTA, 0
AATCGCGTTGGGTGAGACATATTAACCTTGCCGCGTCAGACAGATTCGCGTAAAACTGTCAGCCGCTCTAATGGCCACCAA, 1
AGCGCTTTGGCTAACAACAAGTCCGATCTGGAGGAGGCGACGTGAGTTTTTAGAAGATTTGTGCACGCACTCAGTGACTCG, 0
ATGAGATAAATCTCCCGTGGCTAACGACATCCCCCGTCGTTGTGTATAGAATATTCCCCCGAAGTTTAAGGTTGGCACCTC, 1
TCCGTGTCGAACAACACTCGCGAATATTCAGTAGGGGGAATGATTTCCGGGCATGTCTTACATGGGAGGTTCGGCAATCCT, 0
GGGTGATAAATGGTAAAAGTCATCTTGCTATAACAAGGCTTGCAGTGGAATAATGAGGCCGTTTCCGTGTCCATCCTTGTT, 1
CCCGAAAGTGTTTTGCGAATTCTGACCTTCAGTAATTATATTATAACCCTCTTGCCCTACCTAGAGAATTGAACGGCGGGG, 0
TCACCAGCAAGAAGTGAAAAAACTGTGAGTAAGCGGGTGATAAATGGTAAAAGTCATCTTGCTATAACAAGGCTTGCAGTG, 1
GAAAAAGACTGGTCGCCGGTCGTTTCTGATGCAATGAGCCATATGTGAGGAGGAATGATCATTGCAACAGTGATAAAGAGT, 0
CGATTCTAATTAGCCAACAGGATTCGCGCCACTCATTTTTCTATGCTTATATTTACTTTTGCACCTTATTACTTCACTGCG, 1
ATCATTTCTGGGTGTTTGGAACGGCGGTGCCGCACACTAAGACCTGTAGCAGATTTGAAGGTCGCAGATGGCGCAATAACT, 0
TGGATGGTGAGTGTCTTTAACGCTATTGCGCTGTCAGATGTAACTCTGTAAAACAGATCAGGAAGGCGTAATTCATCGATT, 1
TGTCTAGCTGCCTGTCATAGGCAGGAGAGTCTCCGTTGTAGCAACGCAGTCTTAACATCCCGTCTCGCCTATTTGTAAACG, 0
AGAGCGGCGTTTCTCGCCCTGTTCCGCAGCTAAAACGCACGACCATGCGTATACTTATAGGGTTGCTGGTGCAAAATCCAG, 1
CACGCTTTGGTCATCTAGACTACGTCTTATCCGTTGAATACCAGTGAGTAGGAGTGTTGCGGGACCTATGATTACTTAGCG, 0
ACTTGTCTCTCCCAGCCAGGTCTGACCACCGGGCAACTTTTAGAGCACTATCGTGGTACAAATAATGCTGCCACCCTTGAA, 1
GTCGTGAAGGCCTCGACGATCATATTATTAAGTTGGTTTACTTTGAACAGGACGTGCTCTAAATGCTGGCACAGGAGCGTA, 0
TTTATTCACAAGCTTGCATTGAACTTGTGGATAAAATCACGGTCTGATAAAACAGTGAATGATAACCTCGTTGCTCTTAAG, 1
AGCATTGCCTTACGGGTCCCCTGAGAATAGCTGCCAGCTATCCGCATGGACTGGTTCTTGTATCCTACTCCCAAGCAAATA, 0
TGCATTGAACTTGTGGATAAAATCACGGTCTGATAAAACAGTGAATGATAACCTCGTTGCTCTTAAGCTCTGGCACAGTTG, 1
CAGATCTGGCCAAACTGGCGTTATGCGTGGAGGGGGACCGTAAACGGGTCAGCGGTCTTTTTAATATGAAGTCATTTGTTG, 0
CGCCTACAGAAATCTTACAAGACGAACACGTTAAGCGTGTATACCTTGGGGAAGACTTCAGACTCTGATAGGGTAGAAGTT, 1
ACAATTCATGCGCCATTCTCCGGGTCTGCAAGAACGCTGCTGGGTCCGGACCCCGATCTCGTACTGAGCGGAAAAGTTCTT, 0
GCCTGCACAAAATTCCACCGTTGCTGTTGCGTCGCAACCGACAATTACGTATTCTGAGTCTTCGGGTGAACAGAGTGCTAA, 1
GAACGTGTGACAGCGTTCTATCCCTCCTTTTTAATGACCCTGGACGAGAGTTATGGCGTGAACCATACAGCATAATCATCG, 0
AGGCTGTTTACTTTACTAGCAATACGCTTGCGTTCGGTGGTTAAGTATGTATAATGCGCGGGCTTGTCGTAGTTGACAGCA, 1
ACATATATAGTCATGAATAACATGTAAAAGATGAGAACGTTCCAAACGACTAGACGAGCATGTGTAATCAGATGACGAAGT, 0
AAGGCTGATTTTTTCGCATATTTTTCTTGCAAAGTTGGGTTGAGCTGGCTAGATTAGCCAGCCAATCTTTTGTATGTCTGT, 1
TGGCTGTGACGGGAGGAACTAACTGAGCCTACTTCACCAGGTTATCAAATCTGCCAGTCTCATGCATTGCGGGCTTCTGAG, 0
ATGCGGGTTGATGTAAAACTTTGTTCGCCCCTGGAGAAAGCCTCGTGTATACTCCTCACCCTTATAAAAGTCCCTTTCAAA, 1
AAACTACATAATTCTTGTGATCTGTGAACCCCTGTTGCTAACACAGTTACGTTTTGTTTAAGTACATTTATCCTGCAGTGA, 0
AAAGTCCCTTTCAAAAAAGGCCGCGGTGCTTTACAAAGCAGCAGCAATTGCAGTAAAATTCCGCACCATTTTGAAATAAGC, 1
TTGTCTCGCGTACTTAAAGAGACGAGGGACATCGCGCGTAATTCGACATCCTAGACCTCCTCCTATTACTCTAGAGGTGCA, 0
TCAATTATACGATCCATAGCTCTTGCACTACCTTTGCATCACTGGCATGTTTAACATGGTTTTTACATTTCTCACTGAGCA, 1
AACGGAAAATACATGGCTTGCTCGAATTGTCCGAAAAAGGTCATGGCGAATAAAACGATTCATCAGTGAATGTAGACCCGG, 0
GTCTGATCGATATGCTGGAAGATTGCGACGACGTGCAGGAAGTTTACCATAACGGTGAAATCTCTGATGAGGTCGCAGCGA, 1
TACACGAATATGGAGGTTCAGGCAAAATATACGCTTTAAATGTACTATATGCCATATTGGGGGTGGAGTGACAAAGGATGC, 0
AGATGGACGTATGGGCAAGGATTATGGTTTTATTTATCATACAAATAAATATAATAGGCGCTTCCGATGTAGACCCGTATT, 1
TCCAACATCTACCTCTTATCTACCTTCTTTGGCGGGTGATAACCAGCTTAGGCATCTTTGGCACGAGTCCAATGCTCATCC, 0
ATCGTCGCGACAAGACCACCGGTCGTATGGCAAGTTTCATTTGGCTGATATAACCTAAAGAATCAAGACGATCCGGTACGC, 1
CTCTTGGGCTTACAGATCCAAGCTCGTATGCCTGCTGCCGGCCATAGTTATTAGAGCGGAATCTAAAAAATTTATGGCGCC, 0
CCACGGCCTGACGCCAGTCGGTGGCTTTACGTTGTGCCTGTACCCATTTAATATCGTTAATCATCCGTCGTTGACTCCATG, 1
CTTATGCTGGCCCCTTTCGAACATCTTTCTCTAAGGGCAATAATATGACTTGACTGAAATAAGTATAAACGAATAAGTCTG, 0
TATTGATTTCCGTGGCGCAGAAAAAAGCAAATGGCACATCTGTTTGGGTATAATCGCGCCCATGCTTTTTCGCCAGGGAAC, 1
TAGATGGGGGGAGGCTCCGCTGAAGTGGATTAGGGCTAGTATTTTGAAGGTATCCTCGTACTGTCTCAGACCCTCATTCCT, 0
GCCCTTAAATTCTCTTTTACTTTTGATTTACAGAGTAAAGCGTTGGGATAATCTATCTTCCAAGTAGATTATTGTATTTGA, 1
CCCTGGTAGTCCCTGAGCTTGAAAGCATCATGACATACAATCTCAGTATCCTTGTGCAACGTTAGCATTGTACTGCAGTCA, 0
AGGTTTCGAGCAAGCTTCCGCGATTATGGGCAGCTTCTTCGTCAAATTTATCATGTGGGGCATCCTTACCGCTCTGGCGTA, 1
CCTGTTAGACCCATGAAGCCGTCTCCACTCTGGTGGCGCGTGGTTAGTAGTGTAGTCGGTTTTATTCGCGACTGAAATGCC, 0
GATACAATGCGATAAAATTGCCCTTGCGAAGGTCATTCGCTTTGGTTAGTATTCACACCCGCTTCAGTGGGAAAGATTAAA, 1
CTGTGAGTATAGACACAAAGATTATAAAATTGCTGAAAAAATTTTTTATGTGCCTGATACGAATCTGATTAACTGCCTGAA, 0
GTTGATACAATGCGATAAAATTGCCCTTGCGAAGGTCATTCGCTTTGGTTAGTATTCACACCCGCTTCAGTGGGAAAGATT, 1
ATGGCGAATACTCAGTCTCGCTGCCTATATCCAACCAGTGTTGATAGATGGAATTAAGTGTAGATCTATAGACAATATATA, 0
GTGTCACGCTTTTACCAGGCAATTGTCGATTGCTCTAAATAAATCCTCTAAACCAGCATATTCATCCAAGAATTACCTTTG, 1
CGCAAAATATATTGTCGAAAATAAGCATAGGGCAGCTACAGCACATATGTCTCTGGCTGACTTCTTGTCCTACCATCAACT, 0
TTACTCATTGCGATGTGTGTCACTGAATGATAAAACCGATAGCCACAGGAATAATGTATTACCTGTGGTCGCAATCGATTG, 1
CCAACATTCCTACTACGGTATACGTTTGAGCATCAGATTTGCCGGAACTACATACGAATAGACTGAAAGATACGATGGCGT, 0
CAAAATTGCACGGACAGGGACTGTTAAAATGCCAAATTTCCTGGCATCATGGCAACCATCTGAACGGAGAGATGCCGGAGC, 1
ATTTAGGCAGGCCTTCTACGGTCCACACCCTAACGCCGTGCGCGAGAGTGATCGATATGACACGAACTCAACTGGAAATAA, 0
CAATAATTATCATTAAAATTCTTCTTGACCGTTTTACTCCAACTCCCTATAGTAGCGCCCCGTTGCCACCCATGAGGTTTG, 1
CAGTAGACATTCAACAAACCGTTACGGGGGCTAGCGTCAAGATTGCCCAACTGCAACTTGTCTCCGGGGAAAAAATGACTT, 0
GCGATTTTTTCAAAAAGTTTGTTGACCTCAGGTCATGATTTCCCTAAATTAGCGCCCGTTCCAGCAAGACAGGAACGACAA, 1
CGACAAAACCATTGGACAGTTTGTCTACTATAGGCATTGGCATGCATATGCAATCAAATTTTTCTTAAACTGTCTATTCTC, 0
ACCCTTTACGCCTCCTCGTTTGCCCGTGGACGCACACGCTACACGCCGCTAAAACGCTGGGCGCTAACGCAATAACAAGGA, 1
TACATAACCAATTTATACGTAGCCGATATCTTCCTACTTAGCATCTGTCGTCAAAGCGCCATTAGTTAACTGTAGTAATGT, 0
AACTGACGCATGGGGCACCCCCTTGCTTCATCGTTAGGAATTATTGACTTAATATAGGGAAAATAAAATTGCTGTCTTTTG, 1
TTCTTGATCATGAGGCTACCGGGTGAGCTGGCGTTTCCTAGGTCTCTTGGACGGCTACTCACGAAGGTTCACATTTGTGAT, 0
TATCAGGCATATCACCTCAGAATCAGATGAAAACTATAAAGAAATATCTATTATGGTTTTAATATTTGTTGATAAGGATAG, 1
ATTAAGGGAGCTTATAGTACGTAGAGCTGATCTCCTGTTGCGTGTATGTCTGGGTTTTGCTGCCCATTTAAACTCTTAAAC, 0
ACATCAGCGGAAGTGGCAGCAACATATTGCCAATCACTTTTTTCAGTGTAAAAAGCATCCTTTCTGGTTCCTTTTTTAACC, 1
TTACGCCTTCTAAAAAAGAGTAAACACACCGGACTTCATAATAAAATCCTCTGACAGACGAAGCAGTTAAAGTGCTGTTCA, 0
AGCCCCCACGTCCATTAATAATGCATTTGCATTACCTTAGTTCAAGCTTATAATTTGAGCAGAAAACAGGCTGTAAAAGGA, 1
ACCAATTGACAGCACCGACTGTCGCTAGGAATACTCCACATTATGCATGTAGATCGTTCGACACGAGTTGGTCTTCAACTT, 0
TACTTTCGCTGCAATAACATCTCTGCGAGACGGCTTAACATGCCTGTTGTAAACTGTGAGCCAAAGCGTTGTTTAACCAAG, 1
CAAACTCTACAGTCAGGCGTATAGAGCATCCGCTCGTAGCGAGGGCGTGTGCCCTCGCGACCGTCTTGGGGACATCGTACG, 0
TCTGCCTCTTTTCAGTGTTCAGTTCGTTAATTCATCTGTTGGGGAGTATAATTCCTCAAGTTAACTTGAGGTAAAGCGATT, 1
CAAACGATCGTAAATTCAGGTAGCTTAGGGCCGTGAATCTCCCTGAACTGGATGACGCTTTTCCAGTTGTCAGTTATCCTT, 0
TAATTTCTTTTCCATAAATCGCTTTACCTCAAGTTAACTTGAGGAATTATACTCCCCAACAGATGAATTAACGAACTGAAC, 1
AGTAAGCTGGTATAGTCGGGTTATGGACGGTGGTCCCTCTCCCTTCGAGTGCGAGCTCGTATCTGCGACTTGTGAGGCGCA, 0
TTCTCGTGGTTTCGCCGAACTTTCACACTTACGTTCGGTTATGTGCTTAATAATGTTATGAAAAAGAAACCGGTTGCGCAG, 1
CTCAGTGTTGTGACGCGTTGCTATGCCGCGACGTACCCACGCCGACCGGCGATCTGGTAATTTGGGAACGCAACACTCAAG, 0
ACACTTTCATTGTTTTACCGTTGCTCTGATTAATTGACGCTAAAGTCAGTAAAGTTAATCTCGTCAACACGGCACGCTACT, 1
CCCGCTTGGTTTCGTAATACTAAGTCTTCCTCGGAACTCCACGTGCATATAATGAAAAGAGTACGGCACGATGGAAATTCG, 0
ATCTTTCATTTTGCGATCAAAATAACACTTTTAAATCTTTCAATCTGATTAGATTAGGTTGCCGTTTGGTAATAAAACAAT, 1
ATAAGAAAGTTTTATGGTCAGATACGCCGCGCGAGAGCTGCATAATTTCATGGGTGATTAGGTGTCTTGGTTACTGTATTG, 0
ATTGACCTGAATGAATATACAGTATTGGAATGCATTACCCGGAGTGTTGTGTAACAATGTCTGGCCAGGTTTGTTTCCCGG, 1
AAGGCTTTCTGTAGATGGTTCGGTTTAACTCGTGGATATGAGTCATCGCCATTTAATATAGCACAGTCTTAACGGTTTCAA, 0
CGAAAAAACTAACCAAAACTTTGAATGACACTTTTCGGTTTACTGTGGTAGAGTAACCGTGAAGACAAAATTTCTCTGAGA, 1
CACTAAACGAACAGTACATGGGAGCTATATTAAGTTTAGCCTCGGTGATTAAAGCGGGGTGCTACAGTGACGCATTAAGGA, 0
CAGAAAAAGATACACAAAATTTATATTTGGAATTTTCTTGTCTCTCCGACAGACTGACCGAATTGTTATCAATGTTAACAA, 1
GGGCAGATTGATTTCTTGGAAAATTTCGCATGTGAATCAAACAAGCATGCGACTCCCTGATGTAGATTGTTACAATTGGCA, 0
GACTGTAAATAGATTAAATTTTGTGGAAATATAATAAGTGATCGCTTACACTACGCGACGAAATACTTTTTTTGTTTTGGC, 1
CGAACCGGCATGTCCAGGACAATCCTGTTGGAAGCGGTGCTCCTTCTAGGCTCGGGTAATCTCCGTGAACTTGAGCCCCCA, 0
CGAGGCTCTTTCCGAAAATAGGGTTGATCTTTGTTGTCACTGGATGTACTGTACATCCATACAGTAACTCACAGGGGCTGG, 1
GGGCTGTCGAATGTGTTTTAGGCCAACACACTCTATAGTTTTCGGCCCGGCGACTCCGGGAACCTATCTAACACCGGCATG, 0
TTGCCCATTTTATTCTATTTTTAGCTGGACTTTCCCCATATTTACTGATGATATATACAGGTATTTAGCGCGGTGCGGATG, 1
CCATTAACCCCTGGTTAAAGAGTGTAATAAAATTAAGGAGTTTTTGTCTGTGTGGCAGAACATTCCTATCTGACTAGCCCG, 0
ATGACGGTTATTTGCCGGGGAGACTTCTGCTTCGAACGGTTGTGCAATAGAATGCGTGTCAGTCATAACTGCTATTCTCCA, 1
TTGCGCCGTCATTAGACGTTTGGATCTGTATCATCTTGCTCACAGTCGATTTGATACAGAGCCATTACGAAGTCTCTGTTC, 0
GCCATTTGATTCACAAGGCCATTGACGCATCGCCCGGTTAGTTTTAACCTTGTCCACCGTGATTCACGTTCGTGAACATGT, 1
CGCGACACCCTCCCATTAAGTTCGAGATACCGGTCGATGATCAGCAGACCCAGGCAGGGCTCCATCTTTCACTTACTATAT, 0
ACGCGACAGCGCGCAATAACCGTTCTCGACTCATAAAAGTGATGCCGCTATAATGCCGCGTCCTATTTGAATGCTTTCGGG, 1
AAACATTGTGCGACGCCAGCTCCTGTTCTGTGCATCTACACGATCTTATTTAGCCCACGGTCTGGCGTTCCTTATAGACAA, 0
CGATTCACATTTAAACAATTTCAGAATAGACAAAAACTCTGAGTGTAATAATGTAGCCTCGTGTCTTGCGAGGATAAGTGC, 1
GTGCTTGCCATTAAGCTAGTACCACGAGTGGTGGTCTTAGGGATCGACTCCTTTTGAAAAGCGACGATTGAAAGTAATGTC, 0
TTCACTGATCCTGATCGTCTTGCCTTATTGAATATGATTGCTATTTGCATTTAAAATCGAGACCTGGTTTTTCTACTGAAA, 1
CAATTCTGCAGGAAGAACCGTGGAGGAACCTATAATATTTAGTGATTCTCAGACCATGATATCATATCGCGGGTTGAAATA, 0
GCCGTAAGCCGTTCATCCTGACCAGTGCCGCTGTTCATATTTGCTCATTAAGATCGCTTCACTAAACCATAATTCTACAGG, 1
CCCTAACTAATTTGTTGAAAATTCTGGTCGAGAACCACTAACTTTTTGTACGTATTAAGTCAAGTTCTCGCACTAATGACA, 0
TATATGTAACAGATTATTACAAAGGACTTGTCTGAAAGTGCAAGATAGTGAACATTACCTGCCGTTTCCCCTCCCACTATA, 1
GGAACGAACCGATAGGCTAGCTGCCCTGACCATCTATTCACATAATCGCATGCGGGCTCCTCTACAGCTAGGTAAGTCCGT, 0
CTGCGGATTAAGCGCAAATAGCGTTTGCTGTGTTATTGACAGTTAGCATAAACTAGGTGTGACGTTAACTATATGTAAACA, 1
CTACGCTCGAAACTTAGCTACTCGTCGGTGCAAGGCTCATGCACATGCTAGGATACGTATGGCGTAAAGTCCTGGTGCGAT, 0
TCGCTGCGTTTCGGGAACGTTCCCGTTTTTAAATTTTTCCGCGCAATATATTCTGCAGCCAACCAAAAATGTCATCTGCCA, 1
TTACTAGCCGCAGTGATCTTTATTAGGTTCTGCGGTGTGCACTCAATTTAGAAGTATATCATACATAAAAACATGTACAAA, 0
AACGATAAACCAGACTTTACCCATTGCTGAATGCACGGGTAACGTTAGGCTCAAATAATTAAACAACACGTTACAGGACAA, 1
GCTCCTTTGCGACTCTAGATTAAATTGAGACGATTGAATGTACTCACCCACAAAGCGTTTCCCAAATTATGCGCATTAACA, 0
AACCAACGATAAACCAGACTTTACCCATTGCTGAATGCACGGGTAACGTTAGGCTCAAATAATTAAACAACACGTTACAGG, 1
TTACTTAGTTGGGCGACAGTCACCCAGCATATACCTATACTCTTCATCTGATTTATTCAGAGCATTAGCCTTAATGGGGTA, 0
GCGCCGCAAATAATAAGGAGAATCCAATAATATTCGTAGCATCTATGGCGATATAATACCTGCTGACAACTAAACCAACGA, 1
TCCAACACTAGACCTTATATTGCACACACGAGTTTATGCTTTGGTTACTAATAACACAAAGATCACACATATTGCTTCCCC, 0
GCAGGCGGAACACCGGAAGAAAACCGTGACATTTTAACACGTTTGTTACAAGGTAAAGGCGACGCCGCCCATGAAGCAGCC, 1
AATCGTCTTTCGCCTCCTACCTCCATGTCACCGCGCTATCAGTATGTTATCATGCCATATCCTCTTCCTCGTAACACGTGC, 0
TGGCAAATATTCTGAAATGAGCTGTTGACAATTAATCATCGAACTAGTTAACTAGTACGCAAGTTCACGTAAAAAGGGTAT, 1
TTTCGATTAGATGCCCTCCTGGGCCGACGTCGGCCTTGATTCCTAACCAGAGAACATCAGCGAGGTCTTGTAATAACAAGT, 0
GCCACGGAATGGGGACGTCGTTACTGATCCGCACGTTTATGATATGCTATCGTACTCTTTAGCGAGTACAACCGGGGGAGG, 1
TACCAACGGTTGCTAGGATTTTCAAGGAATTGAAGTCAATACCACATATGACAGAGATCTAACGCTCTAGTGGGGATTAGC, 0
CTACGGATATAACTACGGCGAGGCTATCGATCTCAGCCAGCCTGATGTAATTTATCAGTCTATAAATGACCTTCTGCCCGC, 1
CATCACCCAATATCTTTCACCAGAAGCTTAATTCTGGTTAATGTCACCAGAAACCGGTCGTCTACTGAATTTCATAAGATC, 0
ATCATACCTATTGAATAAAACAGATTGTTGTCTGGAACAATGTCCCCGATAATATGTAACATATTAGAAACATACCGGCGT, 1
TCTCCACTTGAATGAACGTAGTGTGGTTTTGCAATAAGCTCTTATTTGAGTGATTTTGGGCCTCGTTCAAGACCATAACGC, 0
AATTGACCGCTATCCTGTAGTGATGTTGCCAGAGTTACGCGCGCGTAAAGTAAGGTAAATAACTGAGTGGTTATTTTAGGG, 1
CGCAACATCTGTGACTGTTACCATATCTTGGTACCTGACGATGCGGGATTTATATTAGCCACAGATATCCGCAGCGGAAAC, 0
TTCGGGACGATTTTGTGCGTCCCGCAACATCTTTCCCCGTCATTTTGTTACTCTGCTTACATCACCTGGATTGATAGTAAA, 1
CCGATGCACCGCTTGAGATTTTCACACGGGTAATGAAACAGACGGTCGAGGGCAGGCTAGCTCACTGACACGCTCTCGAAA, 0
AAATGATAGAACTGTGAAACGAAACATATTTTTGTGAGCAATGATTTTTATAATAGGCTCCTCTGTATACGAAATATTTAG, 1
CGCAGATGATGGCTTTGGCCGTCCTTACAGTCTATAAGTAAAGCAAGATCGACACACCCCTCCTAAAGCCCGATCCTACGA, 0
TTGCCGTTCGCTCCTGAACATCCACTCGATCTTCGCCTTCTTCCGGTTTATTGTGTTTTAACCACCTGCCCGTAAACCTGG, 1
TATCCGATCCTTGACACGTGACATATGACATCTAATCCAACATCATGCCGGACGTATAACCACTATAGCTGAGCACTCCCT, 0
TTACACCATATGTAACGTCGGTTTGACGAAGCAGCCGTTATGCCTTAACCTGCGCCGCAGATATCACTCATAAAGATCGTC, 1
GAGCTTTCTGCGAAAAATCAACTCTGATGGACGTAAGAGTTTCAGGGAAGACATGTTACTTCACTTATCATTTGAGCGTGC, 0
CAGTTCATTTTTCTCAACGTAACACTTTACAGCGGCGCGTCATTTGATATGATGCGCCCCGCTTCCCGATAAGGGAGCAGG, 1
GTGTGAGATATCCGACAAGGCGTAGTCGTGGGACGTCCTAGCTAATCTCAAATATCTTTACGATAGGGGATTGGGTTAGCC, 0
TTTTACCACTTCATGCGATTGTTGCGTTTTTGTTGCGTATTAGATCACTTAATTTGCTTTACATCTCCCGTAAACACTTTT, 1
TACGGTTCGAATCTACAGACGTAAGAGCTTGTGGGATTAACTAAACGTCGCCGCAAGTGCCGCGTTCGGGTTACCAGGTCC, 0
GCGCAGTTTGAGGTAAACCTATACGCTTTATTCACATCCAATGCCTGATATACTCGTTTGTCTTGCCAATTACGGAGTAGA, 1
GGAGTGGTAGATGGCGGAACGTGTTTACCACTGCTCGATGATCGAAGCGAAGGCCTGATTTTAATACTCCCCCGTTAGCAC, 0
ATTTGCGTCATGGTGATGAGTATCACGAAAAAATGTTAAACCCTTCGGTAAAGTGTCTTTTTGCTTCTTCTGACTAAACCG, 1
TTTCTCTCCCCGCGGGTCAACTTTAGAGATCATATCTGCCTGCGCTAGTACAAACCCTTGCACGGTAAGAGCGCTCGGAAT, 0
TATCTTACAAATGTAACAAAAAAGTTATTTTTCTGTAATTCGAGCATGTCATGTTACCCCGCGAGCATAAAACGCGTGAAT, 1
ATGGGTTAGACAGTCGTACCTTACGCGGCCGTGGTTGATCTTCAAAAGAGCGCCGAAAATCAGTAAGAGTGTTAGCTCTTA, 0
TTCCCTCACCCACGCCGTCACCGCCTTGTCATCTTTCTGACACCTTACTATCTTACAAATGTAACAAAAAAGTTATTTTTC, 1
GTGTCACTTTTAGAACACAATTCCGTCATCTTCCTACATAGGTGCCTACATAAAAGTGTTGGTGGCACCATCACGTCCGGG, 0
CCAGGTTTTGCCTGGACGCTATCTCAGGCCTGATTTGCTGCTGATTTTTACAATGCATGCCTCACGCAGGTATTCATTTCA, 1
TTTTCATTTTATTCATTGTCGAGAAGTGAGCCGTATTCGTTCATGGGATGATGGCAGGCACTTCCTTCTCCTCATTATGAC, 0
TTTTGACTAAAGTCAACGAAAAGAATATTGCCGCCTTGAAGAAAGGAGGTATAATCCGTCGATTTTTTTTGTGGCTGCCCC, 1
CTCTGAGACAACGTTCGCTGCAAACCTTGCCTTAGGGCGTTACTATGAGACCGGTCTGCGAAATGTTCATTAGGCAGTGAC, 0
TTTATCTAACGAGTAAGCAAGGCGGATTGACGGATCATCCGGGTCGCTATAAGGTAAGGATGGTCTTAACACTGAATCTTT, 1
TAAGTTTCGACTCGGTTGTGAGTATGCATTCCCTAATTTACGAAATGTGAATCGGAACACCGCTGGAATCCGTCTCCCGCT, 0
TTACGCTGTATCAGAAATATTATGGTGATGAACTGTTTTTTTATCCAGTATAATTTGTTGGCATAATTAAGTACGACGAGT, 1
CCTAGGCAATTAGATTTCGGGATCCGCTACTCAGGTTATGGCGCCTAGGCCCTCCCAAATTTTAAGTAATACTCTGCAATC, 0
TACTGCCGCATCTGGAAATTTCCCGGTTGGCATCTCTGACCTCGCTGATATAATCAGCAAATCTGTATATATACCCAGCTT, 1
ATCCAGAGGTGTATGACACAAAAGTACGGTCCAGAATAATCTGTAGCGGCGATACCACATTGAGTAGGCCATCAAGCAAGT, 0
TGTGGTTAACCAATTTCAGAATTCGGGTTGACATGTCTTACCAAAAGGTAGAACTTATACGCCATCTCATCCGATGCAACG, 1
CAGGCCACAGTAATGGAAACAGTAGAGACAAAGTCCAACGGGTCAAATTACCCGGACACGTAAAGGTGAAGTCCCGACTTC, 0
TCTGCGAACAAGCTTTGCAGATTTTGCCACCGCTTTCACAGAAGTGGTAGACTTCGTTCCTTATGAAGATTCTCTGAAACA, 1
GTTGGAGTGTCTAACATGATGGGGGTACCTGTACATCGCTGATATTTAACCTTTCCGAGCTATAACCCTACCACCATCGAG, 0
CAAGCTTTGCAGATTTTGCCACCGCTTTCACAGAAGTGGTAGACTTCGTTCCTTATGAAGATTCTCTGAAACAACTGGCGC, 1
ATCTAATGAGGAACCTACTCCAGCTGTTCCCGGGGCTAGCTCGTGAATGTGCTTCTAGCCGTAGGTCCTTCGCCCCAGTAC, 0
AGCGCAGAAAATTACGTTTTGCCTCTTGCCACCTTCCCACTCTGCCGCTAATATTCGTCCCCGTTGTCACCTACAACGTTG, 1
CGGAGACCGAAAATCGGATATACGCCTGTTGATGTGCCCTATCATATTCCGAAATTCCCGTCACCCTAGTATATTTTTCCG, 0
AGGCTCAACAGCTACCTGAATACTGATAACGCACTTACTTTGACGTGCTAGTGTATCATTTCTTTCGCAGCAATCCGACCC, 1
ACGAGTTATGTTCTCCTAGTTATCCACGGATTGCGCCGTGCCAGCTGGGAGAATCTATTATCGTATCGATATATATCGATT, 0
ATTTTGTGTATAAAAATCATTCGGGTCGGATTGCTGCGAAAGAAATGATACACTAGCACGTCAAAGTAAGTGCGTTATCAG, 1
ATTAGTCCCCTAAACTTAAGGCCCCCGAGAACTAATTCAGCACAAAATCCTTTATACTCCTGGGTACAAAGGCGCATTTTA, 0
ATAGCCAATTACCGAATTGTTATCTTGCCTGCTATTCCGTTAGCTGTAACACTTCCTCCTGCATTATTGGAAAGCCAATAT, 1
TTGACTAAGGTGGTTAGGGTGCACTGTCAAAAGAGTCTGAAAGTATAGGTGTCTTAGCTTAATGTCACATACGATGAGCCG, 0
GTGTTTATGTATGTCGGATATCTGGTGGTGAAATACTTTATGCCATGATAATTTAATACGATGTATTTATTATATGGAGCA, 1
CACTATTATGGTTGGGTACTAGTTTACAATTTCTAACACGGAATCTAGGACAACTGGACAACCGGAAGGTGATTAAGACGA, 0
TACAATCGTGCGCTTGCCTATTCCTGTACCAAATGTATTACCGGGTATATTATCCATTGTGTTTATGTATGTCGGATATCT, 1
GCCTCCCATAGCGGCCTCAGGAAGTGAGATTGTGAAGGCGACTTCAGGTCGCCGCCCGATTTTGACGATTTAACCAATCGC, 0
CACATCACCTTACCATTGCGCGTTATTTGCTATTTGCCCTGAGTCCGTTACCATGACGGGGCGAAAAATATTGAGAGTCAG, 1
CATTTCCTTACTTCATAGCCGAAGTTATTCTATCTCCATATTGCCAAAAATAAGGGTTGCAAAAAATGCACGGCAAATCAT, 0
GACACAATTTAATCGACAATAATGGTCGTCGCCTCGCTCGCAGTGTGCTAACGTTTATCTTCTTTAAGCCCCTGGTAGAAG, 1
GTAAGTCTTTACGGACTCCACCTGGCCTATTGTTTCTCTTTGCCCCCTTGACTGTCAGATGGAGACGCTCAAGGTCAGCGA, 0
TTCACCAGTTAAATTGATTGAATGAATATACAGGGAATAATAATTTCTATTTTATATTATTCCCTGTTTTAATTAACTCTA, 1
GAGAAAGTTTTCGGTGCACATGGTCTAACCCCACGGCGCCCCCTATACTTCTAGCATGGATAGCTTAACATCTTTTAATGG, 0
ATGAATATACAGGGAATAATAATTTCTATTTTATATTATTCCCTGTTTTAATTAACTCTATCAGGGATGGTTTATGTTTTT, 1
TATCGATATATATCGATTTGGTAGTTTTCCGGCCTTCTAATGGAGGTTTCGCTCCAAGATTTAGAGTTCGTCGGATGTAGA, 0
TTAATTGCTAAAAGCTATAACTGTTAAACACAATACAGTGAAAAGTTTTAGACTGAAGGCTCACTTTGCAGAGGGAAGCGT, 1
GTCTTTTCCGGCTGCCGTGGATTATCTTATGCATCCTGCACAGTGATTATGTTATGATTGGCACCCGGTTTTCGCTAGCTA, 0
TGATTGCCGCACCGGCTGGGAAATAGACCCCGTCGCATAAATGATTATGATAAGATTTATGCATTCATAACCCGATCCATC, 1
GCTCACGCTCTCACACCAATCGACAAAAACTTGATTTACGGAAATATCCTCGCCGACTATTTAGCTTACGTTTGTCACAGT, 0
GTAAAGATGGGTAAAACTTCTGGGTGCCCTTACGCATTATCATTATGCTGCTTAATTAATTACATCTGTCATAGAGAGTGA, 1
GTGTTTATTTCAGTTCATCGTACTGCCCGTTGATTTTTGGGGAAGAACTACAGTCATGCTGATCTTAAAAGGTAACCTAGG, 0
TTACAAATTCTTTGCACTTCCCTGCACTATCCGACACTGTCACCATCCATAATTCAGGCTTATCTGTTTATTACAATAACC, 1
TAATCATTTACGCATAAAACTATTGCTGTGAAGCGTAACCGTTTACGGTCTGGCTTTATTTCGTTGAACATTGAGGGCGAT, 0
TTAAAGCGCAATAAGTCGTTGTCTGCGGCATTTTTGCCGAGTGCCGTGTATAATAGGCAAAGTTATTTCCATTTCTGCAAT, 1
AGATCCCGCGAAGGCATTTGAATCCGTCAGCTATAGATTATCGAAGGAAGCTATAAGGCATCTTTATCTCAATAGTGTCAG, 0
AACTTCGGATTTCTATGAAAATATTGACGTAATTTTGCTTTTCTCTCGTTAGAATAGCGCGCACAAGGAACTGTGAAAAAG, 1
CAGAAGCTGCGTGTATACTAGGCCCGCTTTTATTGATAAGTTGTGTCATGTAATACGAATCTCGAGATACATATTGAGATG, 0
GATTAATCGTCAATTTAAGAGAAAGAGTTACACCGTCACCACTTCCGTGCACTGTATAAAAATCCTATACTGTACGTATCG, 1
AATCACGCTCTTGTAGAATGTAGATCGAATATGTTAGCAGCATGCACCTCTGTGCAAGCGCTTGAGCATTCTATATACCTA, 0
ATGAAGAAAACTTGCGAGGTGTCTCGATGAACTGAAAAATGGCACAGTATAATTTATTCTACAGGTTATATTGGAAGCAAA, 1
TCGAAACAAAACTGTGAAATCCCACTAAATCATGGTGTCAACGCCCAATAGAAGCGTCCGTGATAACGATGTTGGAATACA, 0
GCGGCGCTCACTAAGTCCTGGAGCAACCGGCAGGCGATTGAACAGTTTGTAATTAACGCTGCCTGAACAGGCAGGGCTATC, 1
TGAGCTTTTCCTTTTAAATGTACTCCCATGTAGGACACTATTAATCGTGTCGCATCCCTAGTAATTGACTCGTGAACATCT, 0
TGCGCATCTTTTGTCTCGATATACATTTTCTGACATCCTCATCCGCTATGCTACAGGCACTAAAAATGGTTATTGAGGAGC, 1
TTGAGTAATCTGGACATCGTGACCATCATACCGAGGTAGGGATCTCTCATGCAGGATAAATCTTTCACGGCGTGACAGTCA, 0
ATCTTTTCACAGTTTAAATTCCCCCGCACGCTTAGCCTTAATATCAGTACATTATTATTTACTAAACGCTCGCCTTAATTA, 1
ATACCCTATAATAACCTTTGGTTACGCAAAACTAGCGAGGCAGTGGCTGGGCAACTTATTCTGATCTTCCTGTCAAAGATT, 0
GCTAAAGAAACCGTATACGCCGCAGTGGTAAGGTGTGCTTACGTCCCTTATTATTCATAGTGAAAGCATGCCGGATTGCGG, 1
CAGTGAGTAGAACGAACAAGGATTAATTGATAAGAAGACAAAGATTGTTTCAGAGCCCTCTTTAGATTTTGAGGACGGAAA, 0
GATTTTCCGGCCTTTTTTATTACTGGGGATCGACAACCCCCATAAGGTACAATCCCCGCTTTCTTCACCCATCAGGGACAA, 1
CAGCTTCGTATATTCAGGAACGACATGGGAGTCATTGGCACTCTCGGGTAACAGTGTGCACTTCGGGGAAATGCGTCCAGA, 0
GCACGGTAATGTGACGTCCTTTGCATACATGCAGTACATCAATGTATTACTGTAGCATCCTGACTGTTTTAGCATAGCTTT, 1
TTCAATAGAACTGCGGCGTACTCGGGACTGGAGGTTGATCCAGGGACATAATAACGGGTGGTTGGATATGACAGAATCAAC, 0
CAACACTTTTTGCAAAAAAATGCATTTGACTCGCATTTGAAAGTCAATGATGTTGAAAGGGACATTTACCCCAAAGAGGAC, 1
TGCGTACTAGGCGCCATCTTCGGATAGATTGCTTATTGATTCTGAATTTACAACGCCGCCACATAGGAGGTTATCCTAATA, 0
TCATGTAATTGATTGATTCCTATCAAAAAGCGTATCTCCCTGTTTTTTATGATGGCTTTGTCTCGCAGAGACGTTTGCAGC, 1
CCGGTCAGGACGCTTATCCACCGCGTCCATTATCTACGGAGTACATTGTAAGGAGCCCCGGGTGGAGTATTGGCGTATACC, 0
AAACTTGATTTCAAATATATCGATCACTTTTTAACAAGGCAATCTGATTGATGAATTTCAAAAGACATAAAAATCAATTGG, 1
GCGGAGTGGTAACTAACACGATAATTAATCCACATCTTGCGATACATTTCCATTTGTTTTAAAAATGCCGGCTGCCCACGG, 0
TCTTTTGAAATTCATCAATCAGATTGCCTTGTTAAAAAGTGATCGATATATTTGAAATCAAGTTTCGCATATTGAAATTTT, 1
ACGCAATGATCCAAGTATTGATGGGCCGACCTACTGCCGGCATGCTACACGAGACACATCTTAGGGCAACCAGCGCTTTCG, 0
CTGCTCTCATTATCTCTCTACCCTGAAGTGACTCTCTCACCTGTAAAAATAATATCTCACAGGCTTAATAGTTTCTTAATA, 1
AGGTGGGTCTCTGAATGTCTTCTTAGGCCTCTAACTTGCCGCGGACCGTGATAACAGGTAACCAGGTACAGAAGTGAGGTT, 0
AAAATTTGCCAATGTCGAGCCTGCATGTTGAAGGTGAGAAAGTTTCAAGGAAAAGACTACGTTAGAATATAAGAATGACTA, 1
TCGCTAAGAGAGCCTCTGATATACCCGGCTTTGCAGATTCCTGGAAAACACAGTATATTTACCTGGATGACCCCAAATTCC, 0
TTTCAGCTAACGGGCGCTCGAGAATAGGCGCAGAATCGACAAACGGTCTAAAATTCAGCGAAACACAATGTTGCTGAATCA, 1
ATGGCAATTGGTTGATTCTGTAGGACAGCTTTTAAATGCCCTCTCACGAATCGGAGCGCAAGTTGGTTTCCTGAGTCCAAA, 0
CGAGCGCGCAGCATACCGTGACGTGCCATCCAGTCCATTTCGCCGTGGTATTGTTTGTCCAGCCATGCTTGCAGTTTGGGC, 1
GGCAACGGTTCACACGGTACGTGGCACAGTAGCTCGCAATTATTGGGCAATACCAACGATGAAGGACTCATAGCAACCCAT, 0
GGTATCGGTAATACCTACCTGCTGAAAGCCCAGTTCCAGCCCCCACTGTTTAATTTTTTGCGCTAACTGATTGAGATCGAG, 1
CAATACCCGTTGTTGACTCAGCAGCTACCACTTTCGGATCAGGTGCTTCACAGGCAGACGGAAATTTTGAGTGAAGTCATT, 0
GATATTTTAAATGTCTCCAGGCTATTTCACCAGGTTATCATTTGATGCTAACCTTCTGACACATGCAGTGGAGTTGTTGTG, 1
TCGTTCGAACTCTTCCGTGGCGAAGGAGGGTACCTATTAAGACCGCTTTGCGGAAAGGTTCCGGGACCCTGGTTCGCAAAA, 0
CCACAAAGAGTCACAGGGATTGAGTGTTGAAATGATCCGGATGAGCATGTATCTTTATGGTTATGTTATAACATAACAGGT, 1
ACATTACATTTATTCCCGTTTAAAGCTTAACTACGGTGTATTTATAAATATATTCTGGGGAGCATTCCATCCACGGGTCGG, 0
TTCGTTTGCAAAGGAAGGTAAATCTTTGCCAAATCAGAGGCGTCTCTGATATGTTTAACTCCCGTTTAACAACCATGGAGT, 1
ATTATCTTTTTAGTTATTTATTCGAAGCACGATTCAGGTGACCAAACCGCCTGACCGCCAGAACACTCCTATGACGAGAGC, 0
TAAAGTGTCAGCCTGTGTAAATCCTCTCGCCACCCTCCCCTGCATTCAGCAAAATCAGACTCCACGGACATGTAATTTTGA, 1
GGGACTTGGGCAATGAATAGAGGACGCGGAAGAAATGACGTCTGGGGCGCGAAATGTCCTTTGCCTAACACGCTTCTCTTA, 0
CGTGGTTAGCGAAAGCTGGCATTTGTTTTACTTTTTAGCCGCATAAAGTCAAAATTAAGCATCCGTTACGGCTTTCTGAAA, 1
CGTCGAACGCGGAGGTCAGTATATCTTGGGCTAGTGCGTAATGACGCCTCAAGCCCCTCTCATTTCTGAGCAGTGTGTTGC, 0
TGCTCTCGTTTCCTAAGAGTTGTTGCATTTTGCTATATGTTACAATATAACATTACACATCATATACATTAACTCTGGAGG, 1
GCGCAAGCACTCTCACACCTGATGGCTTCTGAACGGAAATACCCACAAGCGATCAGTAAAACCTTCTCTGAGAACAGCCGT, 0
CTCGCTGTATCTCTGATAAAACTTGACTCTGGAGTCGACTCCAGAGTGTATCCTTCGGTTAATGAGAAAAAACTTAACCGG, 1
CAAAGCCGATAATCAAATGGGTCAGATCATAAATACGGCCCGTTACTACTTAGACATACGTCCGGACCAGGGTAAGCAAGC, 0
TATGTAACATAATGCGACCAATAATCGTAATGAATATGAGAAGTGTGATATTATAACATTTCATGACTACTGCAAGACTAA, 1
GGGGGAACTTTAGAGATCGGTCTTAAGTAACAGAACAACATGACGGTAAAAATGATCCACTGTAACGTTTAAAGTGCTGGC, 0
TCGCACGGGTGGATAAGCGTTTACAGTTTTCGCAAGCTCGTAAAAGCAGTACAGTGCACCGTAAGAAAATTACAAGTATAC, 1
GTCGCGGGAGAATCGCCGCCCGGCACGTAGTGTGTTCGGGATATAGAGTGGACAGACGAAATCAAAGTCTGTAAATCTTAA, 0
AATGCATTTTTTTGCAAAAAGTGTTGGACAAGTGCGAATGAGAATGATTATTATTGTCTCGCGATCAGGAAGACCCTCGCG, 1
TTGTTGTTCTACGAAATGGCTGAACTCTTTTTATCAGGTAGGTATTTTATCATGTCATCAAGAATTTCGAATCAACCTCGC, 0
ACTCCGCGGTTCGACCACTTTTTTATCCAAAGTTTCGGGCTGTTATGTTTTAATGTGCAACATTCATGGTCTGTTGGGGGC, 1
GACACAATGTGAAAATTCATGAGCCCGTGTCTTGACTTTTGAAGCGAACTTTACTTAATGTACTTACAGGAAGAGTGTAGA, 0
TCTTTTATCAATTTGGGTTGTTATCAAATCGTTACGCGATGTTTGTGTTATCTTTAATATTCACCCTGAAGAGAATCAGGG, 1
CTTGACTACTACCTACCGACCGGGAGGGTAGCATCGCCCGCTTCTGGCGGCTGTCCCCTGCCGCACGCTAACCCGCTTGAA, 0
TCGTTTTATTTCTTTTTTCTCCATTGAACTTTCAGTTTCTTTTCTATAGATTTTAATCAACGAAAGACATCACCAAGTGAA, 1
CTTTGTCATCCCATCTTGCACCCTAAAGACGATAGCTATATCTTCCCACGAGACCGGAACTACGTTTCACCCTACAAATCA, 0
TTTATAAAAAATAAATCTCGACAATTGGATTCACCACGTTTATTAGTTGTATGATGCAACTAGTTGGATTATTAAAATAAT, 1
CCAAACCAGGCGGACGCTTACACATTCGAATTGTTTGAACGCCAGAATTTGCATAAAGCGTTCACGACAACGGTCTCTAAG, 0
CTGATTGCCAATTAATATTATCAATTTCCGCTAATAACAATCCCGCGATATAGTCTCTGCATCAGATACTTAATTCGGAAT, 1
ATATATCTATTTAATGCACGATACCCCTTATCGGGATTGTCGCCGAGCAGGGGAGGGTTTTGGGTATTGGGACCTGCATCC, 0
CAAAAAAATGCATTTCACCCTTTGACATCACCATGCACTGCCATTAATATGCGCCCCGTTCACACGATTCCTCTGTAGTTC, 1
CCGCATAACACATTTTGCGAATCCTGGCGTCTTTGGCCTAGTACGTCCTCGTCAGTGGCGGTCGCGGTCCTCTACGACGGT, 0
TTTGTGTTATTTCACCTAATCTTTAGGATTAATCCTTTTTTCGTGAGTAATCTTATCGCCAGTTTGGTCTGGTCAGGAAAT, 1
AGCAGTATCCGCGCGAAAGAAAACAAGGAACATTGAAGGTCACGATAAGCGTTGCCGGCAAGTCCGCTTAGGAGTGAGATC, 0
ATAATATGTAAATAAACCCATCTATAGATGGTAAAAATAGGTTGTGGCAATTATCATTGCATCATTCCCTTTTCGAATGAG, 1
ATACCTTTTACCATGAATACAACCGGGCCAAACCATAGTAAGGTACTTATCCCCACTCCAGCATGGCTTTTAACAAGCTCA, 0
GATGACATAAGCAGGATTTAGCTCACACTTATCGACGGTGAAGTTGCATACTATCGATATATCCACAATTTTAATATGGCC, 1
GTAGTCGCTCTATCTAAAACTGCACTCTGAAATCTCGAATGTAGAGTTAGAGATTAATACAGAGTTAGGCCTGGGCCCTCC, 0
TAATATAAAAAATCCCGCCATTAAGTTGACTTTTAGCGCCCATATCTCCAGAATGCCGCCGTTTGCCAGAAATTCGTCGGT, 1
AAGGGATCACTATGTTAACAGCGTACATGTCCACAAGTTACTTGTCTAATCTAATTTATACTCACATGTATGAAGTAGTCG, 0
GGATATAAAATTTAACATTTGGATTGATAATTGTTATCGTTTGCATTATCGTTACGCCGCAATCAAAAAAGGCTGACAAAT, 1
CTCTGTTCACTCGAACGTTCTCGTTCCAACCCACAATCGTTCAAGAGAACTAGACGCATGATATGTGAGAGGTACCACCTG, 0
AATCATAAATATGAAAAATAATTGTTGCATCACCCGCCAATGCGTGGCTTAATGCACATCAACGGTTTGACGTACAGACCA, 1
CCACTCGGATACTTGGAAGTTCGCCTTTGGCTGTGACGGGAGGAACTAACTGAGCCTACTTCACCAGGTTATCAAATCTGC, 0
ATTGATGCGCGGGAAGGAAATCCCTACGCAAACGTTTTCTTTTTCTGTTAGAATGCGCCCCGAACAGGATGACAGGGCGTA, 1
CGTTTGTCGTTCTCACCAATGCTTTCTAATAGTTGAGCCAAACCACACAACAGTGTATCGCTGTGTGATCTAGATAATGCT, 0
TACACTTGTATGTAGCGCATCTTTCTTTACGGTCAATCAGCAAGGTGTTAAATTGATCACGTTTTAGACCATTTTTTCGTC, 1
CCTTAGAAGCCTGATGGAGTCCAAGTAAAGATATTATTTTAATGTAAACGCGCCCCTAGGGCTGGATACGTTGCTGTTATA, 0
TTGATATTTATCAATGTATAAGTCTTGGAAATGGGCATCAAAAAGAGATAAATTGTTCTCGATCAAATTGGCTGAAAGGCG, 1
CAGGCATCAAGAGCACTATTTTGTACCAGGCTACGTATGAGTTTTGAGTCACCGATATACGGTCAATAGCGGTTATACCCT, 0
ATGGAACTCATCATAAATGAGACTTTTACCTTATGACAATCGGCGAGTAGTCTGCCTCTCATTCCAGAGACAGACAGAGGT, 1
CCAACCGCTGGGATAGTTCGACATAATCTATGACATAATTGTAGCTCCGCTTACCGCACAAGGAAATAATATTCTAAGCGA, 0
ATACACTAAGGCTATAAATGATATAGTGGTTATAGTTAGCACCTTTTTTATTATTAAATCGTATTAGTCACCCGCCAGGTG, 1
AGTCCTTTGGGAGACGTTACGCATACAGCGATAAATCTCTTCAAATTCACCTTCGATAGGCGTATTCGTAGAAGATAAGCG, 0
AGGTACAGGCCGATCTGAAGTAATCAAGGTTATCTCCCGCAATGGTTTATCGTTGCGGGAGTTGCCTGAAGCGCTGGATGC, 1
ACGTAAAGATACTATCCTTCTTGATGGGGCGGTTTCATGCCGCTGCCGCTGTGGACTCTTATCGATGTCTTCGTCATCATA, 0
ATTTCTAATTATCAGCGTTTTTGGCTGGCGGCGTAGCGATGCGCTGGTTACTCTGAAAACGGTCTATGCAAATTAACAAAA, 1
CTCGAGTCACCCGATACGAAGGCTTTCACAGTTATGACTAGTTCCACAGCCAGTGCCACCCCTGGTAATGCAACCAGAGCG, 0
TTTTGTCTCCCTTTGATACCGAACAATAATTACTCCTCACTTACACGTAATACTACTTTCGAGTGAAAATCTACCTATCTC, 1
GGTTGTCAGCAGACACGTCTTCAGGCTACAGCTATATTGTTGCCCGGGATCCGAAATGTGCCACTCAACATCAGTCTGATT, 0
TGGTGTAAATCCCGGTTGGCTGTATTGACGTTTTCACATTCTGTTGACAGATTGTAGGTCACGAGGGGCATTTTATGGAGG, 1
ATGCGAATACAGCACTCCTTTTCAAACCAGGTAGAGTTGCTAATGTTCGTCGGCTGTGGCCTTCGAACTCCACAGACAATA, 0
CCATGATAATGAAATTAATTATCGTTATCGATCTTATTTGGATATGTTAGCATGTGCAGCCTAAGAATAGGTATTTAAAAT, 1
AAAGTGAACGACAAACCGACACCATTCACAGGCTGCCTAAGCGGTTGAGTGGTATGGTGGTTGAAATGTCATATACATAAT, 0
ATCGGTACAATCCCTGATTTTATTGTTGACATTTCATTTATGCCGACTATTTATATGGTATACTTGTCGAATTATCTTAAA, 1
TCTAAGGGGAGAATCCAATGGCACTAGACAAGAATCATAAAGTACTGAAAGATATGCCTTAACTCGAGCAATTAAAACAAC, 0
ATCGGCATTTCTTTAATCTTTTGTTTGCATATTTTTAACACAAAATACACACTTCGACTCATCTGGTACGACCAGATCACC, 1
CGATCCTTGGTATTTCAAATGTATGACCTAAAATAGGAACATCAGTAACCTGAACAGCACAATGATCAAAAACGGCATCTA, 0
CGCTTCGCAACCTTTTCGTTGGGTAATTATCAAGCTGGTATGATGAGTTAATATTATGTTAACGGCATGTATATCATTTGG, 1
TCCGCATCATCCAACTTCCCGGCCGGGTAAAGCCCACCGGGTCGACGGCTGTGGTGTACCAATCCACTCTCTATCTTGCAT, 0
TACATAGCATGCAAGAGCATGGCGTTTGTATGGCAACGTTATTATAATTAACAGTTGCTACTCCATTTAAGTTCACTCAGA, 1
GACACGAACTCAACTGGAAATAACAGTCAAACTGAAATCCCGCATCCTCATAAACTGTATACTACTTCCTAAGAGAGATTA, 0
AAATGTATTTCTTTTTCGCGCAATGGGTGATAGAAAATCGCTCCAAGTGATAATGCTTATCAAAATTATTATCACTTTCAC, 1
GCTATGATTGCCCGCGACGCTACATGCATTAGTTCTCCAGCATAACAGACACTTTTTTTTTTATTCATGACTATGTTGATC, 0
ACAAAAAAACGGGTTTATTGGCGGATAGAAAAAAACGAAAGCACAAATAATGGGAGCGTCAATTTTTCGAGTTTGCTGACC, 1
ACCTACAAGCCGACGTTTCTTTATTAAACCTATTCTCACGCTTGCTAGAGTCAAGGTTTATATCATACGATGTTTGTACTT, 0
TATTGTCGTTTTTGTGATCGTTATCTCGATATTTAAAAACAAATAATTTCATTATATTTTGAAATCGAAAACAAACGACAG, 1
TAATCGGTTGTATAATAACCACGCCAAGCGTTCCAATTGCGGGCTCATTGTGTACTTGAATTAGAACCACTACCTTCTACA, 0
CTGTCCATTTCACGATGAAAAAAATGTAGTTTTTTCAAGGTGAAGCGGTTTAAATTCGTTCTCAAATTACAGTCAGGACGC, 1
CGCTATTTTACGGCTAACATAAGCTAAGTTACGCGTGTACTTTGATTGTATCACAAAATCACCCCGATGTCCACACGCTAA, 0
AAATTAAGGTACTGCCTTAATTTTCTGCAGACAAAAGGCGTGACGATGGTCGAAAATGGCGCTTTCGTCAGCGGGGATAAT, 1
TCATAAAAAATCCTGTAATTTTTGGGCGATGTAAAATCATACACCAGTCCACTAAGGCTATAATTGGCGTGTGGAAATCAA, 0
TCAGCAGTCAGCAGCGTGGCACTTGCTAAGGAGAGCGTAAGGTTTATAATGCCTTACGCATCTCGAAGCGGGCGTAGTTCA, 1
CAAAATCTCGCTAACCCATTGACAACGTAATTTGTTGGATCAAGCAGAAGGTATTAGCGGAACAAAATTTTATGAGTGTTC, 0
ACGATGTATGTTCTAATAAAATAGATTGGGTGGGTTGTATATTGACGTTAGTATAAATAGTATTAATGCCGCTTGCATGAA, 1
TACCTGGGCATTTAAAACTTGTCTTGTGATTGACGTTGCTCTACAATGTAGCGACTCTGAGTATCTCATATTTCGGAAATC, 0
CGCCGACTACCGCTTTCGATATATTGACTCAATTTTCCAGCCTGGTTAAAAATAGCGACCAGCTCAGTCGCAAATATAGTG, 1
ACCGCATGCCAATACAATCAGTCATCAGAGACGAGGTTGCCGGTAAGGCGGGGATCAAAGTAGAACACTGGTCCTCGTTGT, 0
TAGGAAATTTTTATTAAATCGACTGCATTCTTAGACGCGTTTTTGGCATAGATTGATAGCAGGGGATTTTCTTCTTAATTT, 1
TCTCTAAGCAAGATTGACTGAGCAGATAAATCTGCTAAACGAATGCAGTGACGTTGATGGTGGATCCGTTGAAAACTGTCA, 0
ACAGCAGGCGCGCGGTAATGGCTGGATTGCGACACGGAGTTACTTTATAATCCGCTACCATGGCCCCTTAGCTCAGTGGTT, 1
AACTTTTCAAGAAAACTAGACGGAAAAGGTACCGAAGCGAAGTGCAGCTTCATCACCCGCACAAATCTAAAAAGATAGAGA, 0
ATTGCAATGTGACGTTGTGAATATATCAATTTCCGCAATAAATTTCCTGTCATATAGTGAATTCAATCTCGCAAACGCGAA, 1
CGAAGATTTAAGGCTAATTGCTTTAAGAAGGCTTTGTATCACGCTTTCCGTCGGCATAATGGCATGGGTCCGCTTGCTGAT, 0
GACGCTATTCGGACAGGATTAACACTAGCGTAGAGATGACGAGTACGTTAGTCTCTGACCGTTTGTCACGCGCAACGTTAC, 1
ATTAAATGATGAAGCATATGTTGGCATCTAATGGCATCGAATCCTCTCTTCAGGATAGGGTATATTGCAAATGTCGTCATT, 0
CGTTTTCCGGCTGCGGTCAATTGTGGGACATCGCCTATAATTTGCATTATCATACCTGTCATTCAATGCCGTGCCTAACAC, 1
ACTCTCATGACGTTTGTGAATAACCGCCAAAGGTGGGGGAGAACACGTCATCTTGAGGTGCCTCTACTGTGAGCTGATACG, 0
TTTTCACCACAAGAATGAATGTTTTCGGCACATTTCTCCCCAGAGTGTTATAATTGCGGTCGCAGAGTTGGTTACGCTCAT, 1
AATAAAATTAAGGAGTTTTTGTCTGTGTGGCAGAACATTCCTATCTGACTAGCCCGCACGTCTCTAGTGTCCCCCTAATTT, 0
CCTCAATTTTCCCTTGCTGAAAAATTTTCCATTGTCTCCCCTGTAAAGCTGTGCTTGTATAAATATTGTTAAACACAAAAC, 1
CCGATTCAAATGACCCTTAAATCACTGTTCATCCTCGTATTGGTGAGGGCATTACAAGATTTCAAACTATTTAATCACTAA, 0
TTTGCAGAAGTGTTAACGCGTTATCTCGTCGCGACCTATAAGTTTGGGTAATATGTGCTGGAATTTGCCCTGTCTGGAGAA, 1
GAACCAAGAGTAGCATGGTTATCGCCGTGATCACGGTAGTAGAGAGATACTCACCGCCCGCATCACATGCAAAACATGGTG, 0
CGCGGTAGTTATGATTAGATTGTTTTCGCAACAAAAACATTATGGATTATTATGCTGTGGTAAATGACTCATTCCACGGCA, 1
CACCGTTACAGGAATCATTACCGATCGTGGCTCGGCCGTTAGCCTCGGACCACATAGGAGCGAGAGACGTCCGATTAAATA, 0
TTGTACTAAAAATCGATGTTTTGCTTTGACAATCCCCTGGTGTTTTGCGAAAACATTCGAGGAAGAAAAAAAACAGTATTC, 1
GCATTGGATGGATACGTTCTGCAGTATACATTACAATTATAGTTTCAAATTACAGGTTTGGGGTCCAAGCAAGAGTATAAG, 0
AGGGTGAAAACCGTGCTCCCACTCGCAGTCATCCTCCCTCACTCCTGCCATAATTCTGATATTCCAGGAAAGAGAGCCATC, 1
TCAAGGAAATGTCTGTAGTAGGTTCATAGCTTTAGTCTTCAAGGCGGTGGACTAGAGTACCTCACTTTATCCCGGTAGTAA, 0
AAGAAGTTTAGATGTCCAGATGTATTGACGTCCATTAACACAATGTTTACTCTGGTGCCTGACATTTCACCGACAAAGCCC, 1
GAACAGATCACTGTTGAGCATTGCCTAGGAAAACAGTATTCCTTTAATAGAAATCTCGGCACTTAAGGGCGCGGCTACGGC, 0
CGGTACACCAAATCCCAGCAGTATTTGCATTTTTTACCCAAAACGAGTAGAATTTGCCACGTTTCAGGCGCGGGGTGGAGC, 1
CGGGTAGGTTTTGCTCTTGTTCTATCAGGGCCCTTAGTTTTCATATTATTTGTCATTAAGTCGTGCAGGATAAGAGTTAGT, 0
ACGTCATTATAGTGTGTGTCAGATCTCGTTTTCCTTAACCATGTTACATAGAATGTGCACGGAAATTTAACCTGCCTCATA, 1
TTACATATAAAGACGGTCTCATACACAAAAAAGTAATTTCATAGGAGAATCTGCAACAATATTGCCACTCATGTTCTGGCC, 0
TAACGTGATCATATCAACAGAATCAATAATGTTTCGCCGAATAAATTGTATACTTAAGCTGCTGTTTAATATGCTTTGTAA, 1
CCAACTAGTATTCTAATGCGTAAAAATAGTAGCCGAAGCGGCACAGATAGGCACTATAAGCATACACAAAATGTAAAAGGT, 0
AATCGCTTTTACTGAAATTAGGTTGACGAGATGTGCAGATTACGGTTTAATGCGCCCCGTTGCCCGGATAGCTCAGTCGGT, 1
GTAAAACTATCCCTCACGCAGTCTATTCATCCCAGTTAACGTTAACCAAGTGCGTCACTGGCGAGCAGAACCGTCGCGCTC, 0
TTTTAAGAATATTATTAATCTGTAATATATCTTTAACAATCTCAGGTTAAAAACTTTCCTGTTTTCAACGGGACTCTCCCG, 1
TGGATCGTTGGTTTGATCCTGGGCCTTAGTATGGCGCCTGCAATAAGAGGTCAAGACGGGTTACGTCGATTAGGGGAATAG, 0
GTTTATCCGCTATGAGATTTCTCATATTTAGCATACGTACGCTGTTGTTAAGATTCAATCATCGGCCCGGTCGAATTTTCT, 1
CCTTGTATGATGGATTTCCCTTCTCGTGGACGCACTCGGTCATTGAATATGAGTTGTTAAGAAGGGACTCTCCGGGTGAAG, 0
CCAGTTTTTAAAAAGTTAATGTTATTAATCTGTTAACATTACGTTATCTAAAATATCTGGTAAAAAGTGGACTAAACGGTC, 1
AGTGACCTTTCGAACGGAACAAGAAGTTATATTGGCCTAAAATAATTAAGCCGGAACAGTAACTACGATGAAAACGGTCCG, 0
CGACAAACTATATGTAGGTTAATTGTAATGATTTTGTGAACAGCCTATACTGCCGCCAGGTCTCCGGAACACCCTGCAATC, 1
ATACGTAGTCTCATGCATACCGGGGCAGGAGCAGCACGGAACTTTTAGAGGGTTGTTTAAATATAGCACACATGGGTCACG, 0
TCAACATCGCGACGCAAACGTTCATATTGCCGCAATATTATTTTTTGATATGTTGAAAGGCGGATGCAAATCCGCACACAA, 1
GAAAAGCACGAACCTATGCTCTACGACAGGCCGCTGAGAAACGCTGCCATTGAAGGACCAGTGTAGTTCGATTAGACAAAC, 0
ATAAAAGTGTAGGAAAAATTGTTTGACTTATAAGTCTCAGAAAGTAATATGTGCGCCACGCAGCGACGATGAGCGATAAAC, 1
TCATCTGTCCCAGTCAACCCTCATATAAGCCCTCGGTGCTCACGCGTCCCTACCTCCGAGCTAGTATCAGCCTTTTGCACG, 0
TTGTTACGGCAACAGGGTAAGTTCATCTTTTGTCTCACCTTTTAATTTGCTACCCTATCCATACGCACAATAAGGCTATTG, 1
CACGTTATGGATAGCTCAAAGGCGCAGACATGTACGCACTGTTGTTGTGTCAACTATGAACTGCCTAGGTGAATTAACCCT, 0
TGTCAATGATTGTTGACAGAAACCTTCCTGCTATCCAAATAGTGTCATATCATCATATTAATTGTTCTTTTTTCAGGTGAA, 1
ACCAATACCTGTCACATAAATGCGGGCGGCTTTAACGCCTCCCTTATGAACGTGCATGTGAAGGACTTGTCAGAAGAATCA, 0
AACAATTTCTTTAGAAAATGCGTTGACTCATTTTGAACTCTCCCTATAATGCGACTCCACACAGCGGGGGTGATTAGCTCA, 1
GTTAAGCCGAACGACCCCTTACACAATATTTTTTTCTTTAAAACAGGACTCTATTAATATATACCATGCGGCTATTTCGTT, 0
CTATGTGTTTATGAGGGAGAGGTATTTTCAGTTGATCTGGATTGTTAAATTCATATAATGCGCCTTTGCTCATGAATGGAT, 1
TCTGATGGGTATCCTCCAACTGTTCTATCCAACTTAATCGATATTCCACATTAGGCAGGCAAAATGTCTGCCATTGAAAGA, 0
TTTATTGAATGTTTTAAATATTGTTTTTATTGGCATTGCTATAATATTGGTTATCATTTGCTGAATGGATTCAGTCTTAAT, 1
GTCGTAACTTTGCTTGTTAGGTGACTAGTGTACCTGCTTTTCGCTTTCGCGCTGTGCATCTATGGAATAGCCGTGATATAG, 0
GCTAAAAAGTAACCAATAAATGGTATTTAAAATGCAAATTATCAGGCGTACCCTGAAACGGCTGGAATAAACCGTTTTCAG, 1
ATTAGCACATAAAATACTTACATTGAACTTACTGACTACGTCTTTGAAGTCTATGTAGTCAAAGGAGACGACGAAAGAGCT, 0
ACTACACGTTGCAATTTGCCGTTGACACATTCGGGCGGAATTCATATGATGCCGCCCGTCAACTCGACAAGCTTTACGTGA, 1
CGTAACATACAGACACAACATGAGGCCGGTGTGCGGTTTAAGCTAGGATGGTACTGGAACAACTTATACAGACCGGAACTT, 0
GGATAATTTTATAAAAAATAAATCTCGACAATTGGATTCACCACGTTTATTAGTTGTATGATGCAACTAGTTGGATTATTA, 1
ACGTTCAGCCGTTCTCTTTATTACTCCAAATAGAGGATAGAAGGGATCACACAGACAACTCGTTAAGTCGACCCGCACAGC, 0
TTCAAAAGATGAGAAAAACCGTTGACGAAGGTCGAGGCAATCCGTAATATTCGCCTCGTTCCCAACGGAACACAACGCGGA, 1
ATGGTATACTGCGTTTTAATCTAAGTTTCATAACAGCATTTGTATGCATTGAATACATAAAGTCAATCGGCAGGGAGAATA, 0
AAATTACGGATTATCCTGAAATGCGTTTCTCACTTGCCCGACATATGCGTAAAATGAGCGGCAGATTAAAAAAGGATAGTG, 1
TTGAGATGCCACTTAAGCAAAGAAATTACACGCGCTCCGAGGCGTGAGACTACAATCGTGTGCCATATGAGTGTCCCGGAA, 0
CATCTACCCCTTTTTGCAAAAAATGCTTGCTATCCCCGAAGGGCGGGTTACTATCGACTGAATAACCTGCTGATTTAGAAT, 1
GGCTGGAACGAGACACATACAAGCATGAGTGCACACTATGCGCGTCTGCGGCACTTCGATGTTCAGTCTAATCTCAATTAC, 0
CTCAACAGAGAAAAGCAAAGAAATGCTTGACTCTGTAGCGGGAAGGCGTATTATGCACACCCCGCGCCGCTGAGAAAAAGC, 1
GAACGTGTGCAATTATAACCGACCGCCCCAGTTCTGTAGTCTTTAATCACACAGGCGTTTTATAATTTCAGGCTTGGTCTA, 0
AGAGAAAAAAATCCTGAAATTCAGGGTTGACTCTGAAAGAGGAAAGCGTAATATACGCCACCTCGCGACAGTGAGCTGAAA, 1
AGTTGCGAACCGTGTCGTGGCCACATGCTCCACTTGGTTGCCGCACCCGGTGAAGTGTACATGCAAACGCCCGAAGCCCTT, 0
