# Supplementary material for: Assessing the Effects of Data Selection and Representation on the Development of Reliable E. coli Sigma 70 Promoter Region Predictors
Source: PLoS One. 2015 Mar 24;10(3):e0119721. doi: 10.1371/journal.pone.0119721 (PMC4372424; doi:10.1371/journal.pone.0119721)
Supplement: S1 Dataset — (ZIP) [file pone.0119721.s001.zip › data/Test/TS_Coding.arff]

@relation Sigma70_Coding_independent_data
@attribute seq string
@attribute class {1,0}
@data
GGGAAACAGACTCATGTTGACCTTGGTTGTAAAGAGAGAGCAGGCGTTATTATTTTCAGCATCTGTCGCCGCAGAGAAGGG, 1
TGCTTGCCAGACAGGGGCGTTATTACCAGTTCAAGCAGGGTTTGTAAGCTATTATTGAACGATCCGACTTGCGTGGAGTTT, 1
AATCGTGGTAAGACCTGCCGGGATTTAGTTGCAAATTTTTCAACATTTTATACACTACGAAAACCATCGCGAAAGCGAGTT, 1
AAAGTCAGTTAATGTAATGCCTCCTACTGACCAAAGAATACTTGCACTTAAGGTTCAGTATAAAAGGGCATGATAATTTAC, 1
CAACAACGGTTCAGTGATAATTATCACATTTCAATTGCACATTAATGGATATTCTTTAATAATCTCGCGACGTTTCTTTAT, 1
TAAGAAACTAATATTAGACGTAAATATTGAAATTTTTATATTTTTTCTTATTTAGGCTTTGCATTTGGCAAAATTTTGAGG, 1
CTGACTAAATAAAAATTTTTCACTAATTGATTAGTCATAGCCAGCGATATACGCTATGCGAAAATGCAGATGGCAATGAGA, 1
AATGCGAGCGGTTTTCCAAAATTGTTCATTTGCCTGATTTTTCAGCGATTGAAACTACACGTTGCAATTTGCCGTTGACAC, 1
ATTGAAACTACACGTTGCAATTTGCCGTTGACACATTCGGGCGGAATTCATATGATGCCGCCCGTCAACTCGACAAGCTTT, 1
AATAAATTCTAACTATATTTTTTTGCCTGTCTGGATCACATAATCCAGATATTTTCCCTGTATGTTAATTGCAGTCATGCT, 1
CAGAACCGCTTGCCGGTATGGGTTTTGAAACCTATGCCATTGCCAGCGCCATCATTGGCGGCACCAGTTTCTTCGGCGGCA, 1
AACAGTGTAAAAGGTATGTAACAGACCATTGACTGGCTGAATGGTCTGTCATACTTTGTTACCTGCAAAGGGGAGTAACTT, 1
ACAGTGTAAAAGGTATGTAACAGACCATTGACTGGCTGAATGGTCTGTCATACTTTGTTACCTGCAAAGGGGAGTAACTTC, 1
AATCAAATTTACTGGATTTATTTATCTGGTGAATGACTCGCCTTCGTTTTTAAAATAGCCGCGCATTATTTCCGTCGTCAC, 1
GGGCGAGTGGCGTTAAGAGTGGTTGTTGATTTTTTGCACTGGCAGGATTACACTCGCGCCGTTAAATAACCAACTGGAGTT, 1
GCGCAATTTATTTAAAAAGGGACTAGACAGAGGGGTGGGAAGTCCGTATTATCCACCCCCGCAACGGCGCTAAGCGCCCGT, 1
AGAATAAGGGTGTCTGTTAATCGCATTGACGCCAAAATAACTTAATGTCATACACTTCACACACTTTTATTAACTCAGCAT, 1
CTCCCTGAAAGACACCATCCGTGGCTTTAAAGGCATCATGGAAGGCGAATACGATCACCTGCCGGAGCAGGCGTTCTACAT, 1
GAACATAGGCTTCGATTTATTGCGCTATCTCTGTGGCAGGATTGTGAATAAAGTGTCAACAAGCAACGGGGCATCGCCCAT, 1
CCGTCAGGTATGGATGGGCGGTGAAGAGTTGATTCTGACGCCCAAAGAATATGCTCTGCTGTCACGGTTAATGCTCAAAGC, 1
AGGGCATATTCCGTGTGCTGACTTCTCTGGTTTCCTGGGTTGTATCGTTTATTCCGCGCCGCCCGGAGCGGAGCGAAACGG, 1
AAAATCACACGTCTTGTGACCTTCTAAATTGATTCACATGCTAAATCTGATAAGTTTTAATTTCAATGGTAGGTTTATTTC, 1
TTACAAAACCTGTTGACAGAAAGTTAAAACAGTTTTGTAATGCATGTTACATAATAAATCAAGGAGTCCTTATGGGCGCTT, 1
ACCTGTAAAAGCGCCCATAAGGACTCCTTGATTTATTATGTAACATGCATTACAAAACTGTTTTAACTTTCTGTCAACAGG, 1
TACACCCAGGTGAAGTCCATCCAGGTTGAGATGGCTAAATTCCAGTCCATATTCTAACCAGGAGGTTTATTTGCAATTTGA, 1
GGAGTCCGCATAAACGGAGTGTGTTTTTTGACTTACTCGTAAGCCGTTCTACTCTTCAAAGAGTGGAAGCGAAGGAGTCAA, 1
TTAATCCTTAATAACCTTTTTATTCTTTGCCACGGGTTCCGTGGCGGGAGATTATGCCGCGTGAACATGAAGATTATTCCT, 1
GGCAATAAGATAAACACGTTTCTTCATTGTTAATCCTTAATAACCTTTTTATTCTTTGCCACGGGTTCCGTGGCGGGAGAT, 1
AAACGGTTATGTTTTGGTATTAAAAGAAAGACACAAGAAGATATGTCTGTTACCGTCTTACTCTCGCCTCACCCATTACCC, 1
TAAAACAATGTGTTATGATAAAACATATTGCATCATTTAACTGACAATCTATACAAGATTTTTCGCCAACTAGTGTTCAAC, 1
TTTGCTCAAAAAATAGCCATACTATTTAATTGCAACAAGGCTGGGAAGAGGAGGATCGAAGTATGTTCGTTGACAGACAGC, 1
GGTTGGGATATTACGGCATAGTTCTTCACACTCCCTTCACTTACCCCGCTTAAATTGGCGCTCAAAGGTAAGTAAAGGGAG, 1
GCATTAGTAACTTTTTGCTTTGGCAAATTGCCTATGCCGAACTTTACTTTACAGATGTTCTCTGGCCCGATTTCGATGAAC, 1
AGCATCGCATTAGTAACTTTTTGCTTTGGCAAATTGCCTATGCCGAACTTTACTTTACAGATGTTCTCTGGCCCGATTTCG, 1
CTGATCCTTACCTGGTTTTTAGCACAGATTTAATTATTTAAGCACTTGATAAATTTGGAAATATTAATTTTCGGAGAACCC, 1
AGAGAATTAGGGCGAGCCGTCAAGCATTTGACAGGGGACAAGGGGCAGGTATGAATCAAAAATTTGAAGCAGTTAACGCTA, 1
ATTATCTTGTTCGATGTTGTTGGTGATTGTCAGGGATAGTAAAGCGCGTTACTCTTTTCAGAGCAGTTTTTCATCCCTGAA, 1
CTGCCCGTCCGGGTGCATGTTTTCACTTGTCGGATATTAAACCAGGAATTTATTATCTTGTTCGATGTTGTTGGTGATTGT, 1
TACCTCCGGTGTACATATTACATGATTGAAATGAACCTTCAAGATACTTGTACCTTAACGGTACAAGGGTTTTAATTTCGT, 1
GGCCAACTCGCCCTGCTGTTCTTTGGTTAAAGAGTCCCAATACGCTTTCATACAATATGTACCTCCGGTGTACATATTACA, 1
ACCCGCCTGGTTTATTAATTTCTTGACCTTCCCCTTGCTGGAAGGTTTAACCTTTATCACAGCCAGTCAAAACTGTCTTAA, 1
ACCCTTGTACCGTTAAGGTACAAGTATCTTGAAGGTTCATTTCAATCATGTAATATGTACACCGGAGGTACATATTGTATG, 1
TTCAAACCGACGCAATCATTAACGCATAGTTGAACATATGAAGCAATGTTTATTTTAGACATCCAGCCATCTTCAACCCCA, 1
CTGCAGCGTTAGCCAGTGTGAAAGGCTGGGTCAGCGCGAAATTGCAATAATATAAGCGTCAGGCAATGCCGTGGACTCGCT, 1
GATATTCGCACTGGCAAAAAAACGTGCTTGAATATCTGTTGAAACCCTTTAACAAAGCACAGGAGGCGTTGCGCGAACGAT, 1
CATCCGTGGTCCATTGAAGAGATCGTTGCCAGCGAGCAGTCGGCGTAATTAAGGAGTAAAAATGGCATTACTGGAAATTTG, 1
ATAACACCCGGGAAGGCACTCAGTTGACGATTAGCGGTCATCCTGTTCTTAAAATGTAAAAAAATCACGCTTCAGGGCTAA, 1
GAACGCAGCCGCAGAGGTGCAAACTTTGAAGCCCTGACCCCATGCCGCTATACTGCCGCCATCACTTAAAAACAGGATACA, 1
AAAATAATTTTACAAATCAGTAACAAAAGTAAAGAAGGCGACACCATGCGACTATGGGTCGCCTTTATTTTTTCCCCGTTG, 1
GTTAACAAAGTCACGCGGAAAGTCAGATGCCTGCCGGTAGTGCATTTGCTATAGTAGGGCACTTTTTTAATTCCATCACGG, 1
GCAGGATATTGCATAAACTTTAAAAACTTTACCAACTTACGGTTTCTTTAAGTTTGTGTGTGCGTTATTAATCACCAAACT, 1
AAGCGAACAGTAATCGTACAGGGTAGTACAAATAAAAAAGGCACGTCAGATGACGTGCCTTTTTTCTTGTGAGCAGTAACT, 1
GAAAACAGTTCATACAAAACAGAACGTGACTGTGATCTATTCAGCAAAAATTTAAATAGGATTATCGCGAGGGTTCACACA, 1
GCACCGGAAAGCACACCAACTGTCTATCGCCGTATCAGCGAATAACGGTATACTGATCTGATCATTTAAATTTGAAGCACT, 1
AAACAATAAAAATCGTAGCTTCCTGTTGTCATTAGGTTATTTTACCTGTATAAATAACCAGTATATTCAACAGGGGGCTAT, 1
AATAGCGTCAGTGGTGTTAGGCACGGCATTGAATGACAGGTATGATAATGCAAATTATAGGCGATGTCCCACAATTGACCG, 1
CTTAAAAAATCACTGCCGGTTACATTGTAGTAAAGTAAGTAACTGGTTAATTTACATTCTGGTCGCGTGCGCAAATACGCT, 1
TTGTCTGAATTTTCAAAATATTCACTCGCTGAATTGTTATACAAGGCGCTATTCTAGTTTGTGATATTTTTTCGCCACCAC, 1
TCATTGGGTTCTCACTTCCTGACCATCAAAATTGACAACATCACCATCCTATAATTGACTGAAAAGGAATTAATCCCCGTA, 1
AAAAAACAACGCAGGCTGACAAACGATAAAATTTGCCTTTCACATGAGGTAAATTGCATCAATGGAGTGATTTACATCTAA, 1
TTAATCATTCATATGGCGAATATTTTCTTGTCAGCGAAAAAAATTGCGGATAAGGTGATGAACACATCAGATTTCCTGGTG, 1
TGTATATTTATGCAATCAGACAGCATATTGCATAAATAATCAGATCTGTATCAAAGTTTTAACTTTAAGGAAACACAAGCA, 1
CCGACGCCAAAAGACGCAAATTGTTTATATCATCACGCTTCAGCTAATGTATATTTATGCAATCAGACAGCATATTGCATA, 1
AGCCTCCTGAATAGTGATGCTGAATAACATAACCCCATGATATATCGATAAAATAATCTCTACATTTGAAAATGCACGGTA, 1
CGAACGACAAAGTGAAAGCACTGTTGAAAGATAAAGAGATCAGCGAAGACGACGATCGCCGTTCTCAGGACGATGTACAGA, 1
TGCTGCCGTTTATTTTCGTGATCCAGTTAAAGTAAATGCATTTACCTGCTACTTTTTAGTAAAAATTTTACTAAACTCCCC, 1
TAACAAATACGACGCAAACTCTTGCTTAGTTACAACATACTTTAAAGGGATAGTCTCGTCATGACCATTAACTTCCGCCGT, 1
AGATTTGTCACTTATTGGATTTAGTATGCTTGATTTAAATGGCGGACAATTATTGTTATTATTAAGTCTAATGTCATTTAA, 1
GTCACTTATTGGATTTAGTATGCTTGATTTAAATGGCGGACAATTATTGTTATTATTAAGTCTAATGTCATTTAAAGGCAT, 1
TTTGACGCGGGTTGAAAGAGGCAGAATTAAAACCTCGTAAATTGAAATATATATTGATGTAGTGAATGTATCTTAGGTAAA, 1
TTTGTGCTTCATGCACACTCTTTCCCCACACTTTTTCCCTTTGCTGTGGTCTACTTATTCGCGCGTGTAGATTTTACTTAT, 1
AATACGACTTCTGATTTGAACAGTTAAAAACGAAAAGTCTGATAAAAGCTATACTTAACGGATAGCTTTCGCGACATAGGA, 1
CAGGGCGATATTCAGGTGGTGCAAAACTTCGTTGCGCTGGCAGATCTGGCAGAGTTCGACCCTGCGGAACTGCTGGCCCCT, 1
ATCCCTTTTTCTTCTTTTTGTCTGCTATCAGCGTAGTTAGCCCTCTGGTATGATGAGTCCAACTTTGTTTTGCTGTGTTAT, 1
GATTCGCGTTAATGCTGCATTCATTTGCCGCAGTGGCGTTAATTGTGGTTATCATGGTGCATATCTACGCCGCCCTTTGGG, 1
GCGTGGCCGCCTGCGGCCCGATTAGCTTTATTGGTCTCGTGGTGCCGCATATGATGCGTAGCATCACCGGTGGACGTCACC, 1
TCCTCAATTTGCCTGCTGCTTAATGCATTGCAGATGATTTGCTTCCGTTATACTAGCGTCAGTTGATAGCGGGAGTATTTA, 1
CGCCTGTTTTGCCCCTTACTCAAACCATTGAACGCTTTGCGCTCTGGCATCATTCACGCTTAATACTCTTTCCAGGATTGG, 1
CGCCGCAAAGTTTGAGCGAAGTCAATAAACTCTCTACCCATTCAGGGCAATATCTCTCTTGCAGGTGAATGCAACGTCAAG, 1
CGCGATTGCACTCATAAGCTGTTCCGTTTTGAAAATTCGTGTTCAACGATGAATCTGTGGATAATACGCACATTTCGCCGG, 1
CGTGGCTCCTTGTTGTGTTGTTTGCAATTTCTTCATCATACCGTTTATTCAATGTGCTGTGAGTAACTTTCACTTCCGTAT, 1
CTCTGCTGCACACCAAAACCTGGTTTGAACTGGCACCGAAAGCGGCCAATATCATTGTAAAAGACGAAAAAATGGGACCAG, 1
TGTGCGAAATTTTGTGATCTTCCTCCACATTACATAACATCATATGTTGTTATATTCATCATGCATTGTCATGTTACCTTT, 1
AAACTTTTGCTCATAACTTTACGGCTTTCCTTGCGTGCTGAAACAGAAGTATTATGCTTTCTTGAAACGTTTCAGCGCGAT, 1
CTGATGAATTGAAGATTCATCTGGTTGAATATGTGCCGATTGCGCGGTGGAATGATCAACATATGGTAGACGCGGAAGGAA, 1
CTAACCGGGAGATTTCAGACGAAAGTTTGAAAGATGCTGGATATAGAGTATCCTGACGCTGTTTTTAACACAGTTGTAATA, 1
GGGCGGTTTTTTTACATGGCACGAAAGACCAAACATTTGTTATCAAATGGTAAATAATAAGTGAGCTAAAAGTTGCTTAAC, 1
GTTAAAAGAAAGCTGGCAATCCAATTGCCAGCTTAAGTCGAAACAAGGAGACTCGATATTTAAATCGGATTACATTTTAAC, 1
CCAATTGCCAGCTTAAGTCGAAACAAGGAGACTCGATATTTAAATCGGATTACATTTTAACTTTAGTAATATTCTTCAGAG, 1
TCATTGTCGTTACGGCATAAATGAAACTCATAAATAACACCTTCCCCATAATAATAAAAATCAGCATAAGTACCCGAGGTA, 1
GATTATCTGCAAGATCACCCCCGCCTTGCAGGCGCGGACAAGAATAACGTTATGGTGATTACGCCTGAGGGTGAGACTGTC, 1
TGGTTTTAATAAGCGAAATCTGCTTTTTTTGCCACCGACCACGGATTTGTTATGCTGGTGGCCTTTGTAGATCATAACGAT, 1
TACTTGTTATGCCAGAGGTAGCAATTGCGTTAGCGGCGTACTGTTGCTGTAAAGTATAACGCCTATATTTTACAGTTCAGT, 1
GTGGTGCCGGAACTGGATATGTACGATCGCAATTGGCCAATTCGCACCTACAATGAATCATTACCGCCAGCGAAATTCGTG, 1
TAAGCGCAGATGTTTCATGATTTACCGGGAGTTAAATAGAGCATTGGCTATTCTTTAAGGGTGGCTGAATACATGAGTATT, 1
TTATCTCATAACAAGTGTTAAGGGATGTTATTTCCCGATTCTCTGTGGCATAATAAACGAGTAGATGCTCATTCCATCTCT, 1
TTGCCACGCCTGACGCGTGATATTGACTCAATACTGTTGCTGGCGGGTTACTATGATCCTGTCGTCGCGCAAGCCTGGCTG, 1
ACTGCGTCGTATGCTGCCGCCGCTGGGTAACCAGTGGATCATCAGCATTAAAGACACCTCGCTGTTTATTGTGATCGGCGT, 1
GCAATTGATTTCTGCGCTTAAATTGCCAATCTTAAGCAGATGAAAACCATACATTTTAGTGAACCACGGGTTGAGCTGGCG, 1
CGATACCCGTCATAGTTCATGAAGTTGCCACTGCGCGATGAAGTATGACGAGTATGAAAGAGTGATGCGGATACAAAGGAG, 1
GCGGGTATCGAAGGCACCCAGATGGCGCATTGCCTGGGAGCATACTGCCCGAACATTCTGTTCCCGTATGCTCGTGAGTGC, 1
ACGGCGCAACGCCCTATAAAGTAAACGATGACCCTTCGGGAACTTCAGGGTAAAATGACTATCAAAATGTGAATTGTAGCT, 1
TAGCCAGAAACGCGCCGCGCGTCGTTTGCTTGAACGCGACGCCTGATTTGATACTCCCCCCTGACTCCTTCATACTGAAAG, 1
AGCCAGAAACGCGCCGCGCGTCGTTTGCTTGAACGCGACGCCTGATTTGATACTCCCCCCTGACTCCTTCATACTGAAAGT, 1
GTCGTTTGCTTGAACGCGACGCCTGATTTGATACTCCCCCCTGACTCCTTCATACTGAAAGTGAACTGACAGCCAAATGGA, 1
AAGGCGTCGCTGGCTGGGCTGGCGAAAACTTGCCTTTGGTGCGCGGCAAATAATTTACCTGTCGTCTTTCATGATGCAGGC, 1
GCAACAAATAGAGCAAAGGGATAAAATAGCAAAAGCGTGATGAAAATGTTATTTTCCGATGCCGCACTGACCCGCTACAAT, 1
CTTCCTTCCTGATTTTGCATTGCATTCTGCCGTTGCGGCGATTTAGTGCTATTTTCGAGCAAATTACACACGGAGGTAAAC, 1
TTCCGTCACACAGATAAATTCATCCGTTGCCAATCTGGCAACGGATGTTATCATATTGCCAATTTGTCAACGGACGTGATG, 1
TTTGCTTAAGAAATCGTGAGTTAAGGTTGAAAGAGCAGGTTTAACTCGACCATACTCTATACTCGCAGTGTGGCGCGGCGT, 1
CTTAAGAAATCGTGAGTTAAGGTTGAAAGAGCAGGTTTAACTCGACCATACTCTATACTCGCAGTGTGGCGCGGCGTAGCA, 1
GATAGAGAAAAGCCCCGAGTGATATTTTACCATCAACCCGAGGCCTCCTATATGCTGAACACATGTAGAGTGCCTCTTACT, 1
TATTATCTATTCCTTTTTGTAATAACTTTTTTACAGAGCATAACCTTGTCTAATGTCTGAGTCGAGGATCATCAATTCCGG, 1
CGGCGAAAGCTTCCACGTTTGATGCGCATACCGATAACCCCACCGTGGTCGCCTGCGCGTGGGGTTTGTTTTACCTGATTC, 1
ATTATCCAAAGCGATGGCGACGCGGCATTTAAAGCTTGTCAGGCGCTGCTACGCTCACCTGATAAGTGATAACCCGATAAC, 1
ACTTTGGTGGCGCAATTGAAGGTAATGCCAGGCTGTAATCAGGCAAGGATATAATTCCGCAGGAAGCATAGCGTGACTATA, 1
AAAGGAACGTTTGAAACGGCTTAAACGGTTGTCAGCCGCCCGAATGGACGTAGAATGCCCGCAAGGGCGGCTGACAGAGTA, 1
TTACGGTCTGCGTGATTAACGCATTGCTGTCGATCTGGGTTATGCAGCTTATTGTTTAACAAGGAGTTACCATGATTGATT, 1
GTGACGCTTCAGGGGGTAAACGACAAAGTGTATACCCTGGCGAAATTGTATAATTTGCCTGCTGATGTTCTGCCTCGTTAA, 1
TCTGACTGTGTTGCAATGGCCATTGAAAGTCGCTTCAAATATATGATGCTACTTTTTTAAATGGTTTTTACCTGTCGGCAT, 1
GTGTTTATGTCTCTGGCTGCCAATTGCTTAAGCAAGATCGGACGGTTAATGTGTTTTACACATTTTTTCCGTCAAACAGTG, 1
TGGGCTCTCTATTTTAGGATTAATTAAAAAAATAGAGAAATTGCTGTAAGTTGTGGGATTCAGCCGATTTATTATCAATTT, 1
TTTTATTGAATGTAGAATTTTATTCTGAATGTGTGGGCTCTCTATTTTAGGATTAATTAAAAAAATAGAGAAATTGCTGTA, 1
AATTATCCCGCCTGCTGAAGAACGTTGCTCTGAGTGTGATAAACCTTTTTATTCTTGATGATGTCAGCGAGAAGATGGAAT, 1
CTTTCGTTGATTACAAAATCAACCTGCTTGACAAAAATGACTTCACTAAGGAAGGTGCGAACAAGTCCCTGATATGAGATC, 1
CGCCCAACTATCTGCCCCGCTTTTTTTGCCACCCACGCCTGCCAGATGATATGGTCCGTCCCCGGATTTTTCGCAGACAAA, 1
GCTTCAGTGGCGCATTTTGTTGTGTTGTTTGCATATAACCTTCTAAACGTATGGACATCTAAACATCCAAAGAAGGTTTGT, 1
TGAAGCATGATGATTTGCTGACATATATTAAATATGTCGAAAGTAAGCGTTATGCTTTTAGTACATTATGCCTGTTCCGAG, 1
AAATTCTGCAACTGCGTAAGGCGTTAAATGAAGCTCGCCTTGAGCGAGATATATTAAAAAAAGCAACTGTAGATTCAATTG, 1
GGGCAGGCCTGGGTAAAAATAGGGTGCGTTGAAGATATGCGAGCACCTGTAAAGTGGCGGGGATCACTCCCATAAGCGCTA, 1
TTCGTCATGGTTCGCTTCAGATCGTTGACAGCCGCACTCCATGACGGGTAAAAAGTGGATAAAATAATTTTACCCACCGGA, 1
AGTTCGTCATGGTTCGCTTCAGATCGTTGACAGCCGCACTCCATGACGGGTAAAAAGTGGATAAAATAATTTTACCCACCG, 1
CGACTAAATCAGTCAAGTAAATAGTTGACCAATTTACTCGGGAATGTCAGACTTGACCCTGCTATGCAATACCCCCACTTT, 1
ACTGTATAAATAAACAGTAATATTTGGACAAAACGCAAACTGTGATCGATACTCAACTATGCACTAAATACGTCAAAATTC, 1
AATAAATTGATAACAAATGCTGATATTGGAAATATCTGATTTGCAAATTATCGTGTTATCGCCAGGCTTTAGGAGGTTAAT, 1
CTTCCGCCAGGCCAGGAGCAGACGATATTTGATAAGTTTGCTCGCGGGAATAAAGAGTCGGCAGTACCGGGGGTAGGGCTT, 1
CATATCACCTCCGTGATGGTTGCCGATGGCGACCATTTACTCGGTGTGTTACATATGCATGATTTACTGCGTGCAGGCGTA, 1
CGCCCGGAGAGCAGCATGGCGCGCGCCGCAGATGTGCATCTGTGTGTTAAAGTAGCGAAAGAAGCCTGTCCGTTAGGGCTG, 1
CCGCTACAGATTGGTTAGCATATTCACCTTTAATCGCGCATGATCGAAAGATAATTAAAGAGGTTAATGTGTTCGCTGAAT, 1
AGTCCCCCCCCTCGCACCAAAAACCACGTTGATATTGCTCGCACTGGGCGAAGGTGGCGGAATTGGTAGACGCGCTAGCTT, 1
GCATATAGTATCGAACATAGAAAAAACTGAAGATTCATCTTATTTTGTATATACTACCTAGCCCAACAATGTAGAGGTTAA, 1
AACTGAAAATTCAGTATTTTCTTCTTTCCTCAAGCTGATTATTAGCCTGGAATAGAGAGTAGAGGGAACTCCCGATCGGGA, 1
CCCTGACGATCACTTACAGTTCAGACGTTTACCCATCTTGCTTTCGCTTATATACTCGTGTCTTTGCTACAGCAACCAGAC, 1
AACCGGGCATTAATCCCAAAATGTTGCAGCAATAAACCGGTGTGACGAGTATCCTCGGCGGCAATCAGATCAACGGCCTGT, 1
AGATCAATCTGGTGACGCAGGATGTTACCTCTGAAGACCTCGTCACGTTATACGGAACAACATTTAACTCCAGCGGTCTGA, 1
GATTTCGACGACTCAAGAGAATAAATGACGTTTAAGCCATGAAACAAGCTAAAATCCTGCAAAAGACGAGTTTTTACGGGC, 1
TACGGCATTGGCACGTCAGAACAAAATCTGAGAGGTGAATCCGTTGAGTATAATTATCTTAGCGACGATTTCGACGACTCA, 1
CTCGCAATCCGGTAATCCATATCATTTTTGCATAGACTCGACATAAATCGATATTTTTTATTCTTTTTATGATGTGGCGTA, 1
ACGATTAAACACCATTGCCTGCGCAATGGTGTTTTTGTTTTTATCTGCTTTATACTTGAGGCCGACGCCCTGGCGGTAAAG, 1
AAAGACTTTGCACATTTTGCTAATTTCACCGTACCGCTCTGTGACGTACTATAGTCGGCAAACGTCTCACCTTGAGGTTAA, 1
TAAGAATTATGAGGAATGGCTATCAGTATTGTCATTTTCAGAAAATATTTATCCTGCATCGGTGAGTCAGAGTAAGATCAG, 1
CTGCGCATAATAATATCAAAACGACGTCGAATTGATAGTCGTTCTCATTACTATTTGCATACTGCCGTACCTTTGCTTTCT, 1
ACAAATCTCATGTTGCGTGGTGGTCGCTTTTACCACAGATGCGTTTATGCCAGTATGGTTTGTTGAATTTTTATTAAATCT, 1
GGTGGGTCGTGGAATTGGGTAACCCGGCTTGTTGCGCCAGTTCCGTGAGTGCCACACTGCCATTGGATTCGGCAATCCACT, 1
TCCGTGATCGGGGTAAAAAAAAGGTTGCATGAAAACGCGAGCGGAGTATAGTGCGCATCCACGGACGCGGGGTGGAGCAGC, 1
GGTGCGGCTGATGGCACCAACTGGAAAATCGACAACAAAGTGGTCCGCGTACCTTATGTTGGCGTAGATAAAGACAACCTG, 1
CCCGATCACGGATTTGGCATGATTTTGAACAAAAACAAATCACTAAAGCCTATTTTTTGTGCAAAATTTGCGTCAGGGAGA, 1
TATTGCAACAACCTGAAGAGCGTTTTGCATGGTTAAGGTCAAAGAAAGATAGGTTCTGATAAAACTTTCTTGTCATCGGCT, 1
GGTTTACGCAAAATGCCGCTCATTTATGAGTAAACCTTTCACTATTATTACGTTTTTTCAAGCTGGGACGCGCACGACACA, 1
TCTGCGTCTGGTGCAGGGTTGACTTTGCATTCTGTTAACAAACGCGGTATAACAAACCTTCTTTGGATGTTTAGATGTCCA, 1
ATACCCAGGATCCCAGGTCTTTCTCAAGCCGACAAAGTTGAGTAGAATCCACGGCCCGGGCTTCAATCCATTTTCATACCG, 1
AAGCAATGAAATAATATATTCCAACAGTTGTTTTATATTCTCAAAATATGTTAAGGTTGCGCCCTCATTTGGGGAGTAGCC, 1
CCGTCGATCCTTGAGGGATGATTGCATTACATACAGATATAGCACAGGCTATATTATATAGCTATTGCTAAAACGTTAATT, 1
TATTGCATAGAAAATTAATGCTATTGGAATGAAGAGAGTAACGAATGGCTAAACTGGCTAACCCGAATGACGAAAAATTCT, 1
GTGATACAAGATCGATGACATAGCGTTGAAGAAAAGGATTTGATAATCCGCAAAATTTGCACAACACTGCCTGTAATACTT, 1
TATTATTTACACTAAATCTGATTTGATATATTGATACTTAAAACATTTGATGCTTCCTTTGTCACTTTTTTGATGGAAGTT, 1
ATCTGGCAGGATGTTTACAGACCCAGGCTTGTTACAGGCCAGGTTTATCTTAAAATTACGGTAATTCATGACGTACTGATC, 1
AACTAACCTTTTAGGTGCTTTTTCATTGCTGTAATTAACCTTTTAGGTTATAACTAAAGTAACAGGGAGGCGGGGGTTATG, 1
CGATGACGCCGGAAGAGGTGCATCGTGTTGCTAATGAACGTCTGATGCAGATGATGCCGCAGGTATTGCCTTCGCCAGACG, 1
TAGACTCAATGATTCCTTTAAGCCTGTCAATTCGGGATATATGATTCCATACATCTGCAATTATTTGATCGTAAATAGTAA, 1
CCTAAAAAGCAATATAAATCAGAGAATTGAACAACGCATGTGGAAAAAGTTACACTGCGAATATTCGGCACATAATTGCTG, 1
ACTCATGAATTTCTCCGCGTTTTTTTCGCATTCATCTCGCTAACTTCGCTTATTATGGGGATCAGTTTCAGGGTTTCAAGG, 1
ATTGTTGCTGAGTCTTTTGGCAAGTTGGTATCCGGCGCGGCGCGCCAGTAATATTGACCCTGCGCGAGTCCTTAGCGGCCA, 1
CATCTCTTTCCCCTTGACTATCAAGACTTGCCTCACTCCTGCCTGACCGTTAAGCTTTGCGTTTAAACATAAAAACATCAT, 1
GTGAGGAAATACCTGGATTTTTCCTGGTTATTTTGCCGCAGGTCAGCGTATCGTGAACATCTTTTCCAGTGTTCAGTAGGG, 1
GTATCGTGAACATCTTTTCCAGTGTTCAGTAGGGTGCCTTGCACGGTAATTATGTCACTGGTTATTAACCAATTTTTCCTG, 1
CCACTATTTGCTATATATTGTGTGGTTGAATCTTTTTTCAACTACATCTAGTATCTCTGTATCAACAGAGAGACAACCCGA, 1
GTTTAGCCTCATGTACGATTCTTTGCCAGGCTTAATGCCAACCAGATTGTAGTAAGCCACGAGCAGATGCTTACGTACATG, 1
TTTTCGTTTAGCCTCATGTACGATTCTTTGCCAGGCTTAATGCCAACCAGATTGTAGTAAGCCACGAGCAGATGCTTACGT, 1
TTTGCTTTAAAATCTGACCATCCGCCTTTGCAAAAATTTGCCTGATTTTACAAACGAATCAGGCTCATCCCATCGACATAA, 1
GGTCGCCCCTGATGGGCAAAACATCTATGATACACGCAATTGTGGATCAATATAGTCACTGTGAATGGGTGGAAAATAGCA, 1
CACGTCCGGCGGCGCTATTCACGTTGATCTCCTGTGACTCGACGCGGCAGATAATGTAGTATCTCCGGCAATATTGCCCCT, 1
CGCTGGCGATTGGCGTGCTGGTACTGGAAGTGCTGCTCGCCCTAACCGTTATACTATGGGGCTACGGTTATCGTTTGTTCT, 1
CAACATTCTCAAATGCGTCATGCTGAGCTATGATTAGCCGCTATTTTTTTGTCCTGAATGATGTTTGACACTACCGAGGTG, 1
AAACTGGCGGCTTACCGCCGTGCCCGAGTCGGCAATTGTAAATTCAACATTCTCAAATGCGTCATGCTGAGCTATGATTAG, 1
AACTCGTCTTTTGCAGGATTTTAGCTTGTTTCATGGCTTAAACGTCATTTATTCTCTTGAGTCGTCGAAATCGTCGCTAAG, 1
TAAACGTCATTTATTCTCTTGAGTCGTCGAAATCGTCGCTAAGATAATTATACTCAACGGATTCACCTCTCAGATTTTGTT, 1
TCACTCAATCTATGTAATTAGATTTGACTGAAATCGTACAGTAAAAAGCGTACAATAAAGGCTCCACGAAAGTGGGGCCTT, 1
TGCTGACGCCATTATGAGCAAAATTGAAGCTCACCTGGCGCAAACCGCTTAAGTTCTTCTCCCGCTCGCAAGGGCGGGTTC, 1
CACCCAAACCCGGGTCAGTGGCGCACACCTGATCAAAACGTTGGTCTGGTGCGATAACGAATGGGGCTTTGCTAACCGAAT, 1
AATGCTGGTTCTGTATTGGCTTATTTTGCCATAACGAGAAGGGGTTCACCTAATCACGACGCGTCGATCGTTCACGGAATG, 1
ATCAGGAAATCGCCCCATGGGGTTGGCAGTTTGGCTTCTGCCACACGTTTAAGCTGCATGAAATTCTCCAGATAATGCTGG, 1
GGCTGCGCGTTGTTCCGACCACACGGCGTTTATGTACCTGGGCGAATTGATTGAGTTCAGCAACACGGACGATCTGTTCAC, 1
CACACGGCGTTTATGTACCTGGGCGAATTGATTGAGTTCAGCAACACGGACGATCTGTTCACCAAGCCAGCGAAGAAACAA, 1
AAAACGCAACATCTGGGTAGCATCACAGCAGAACAGTTAGAAAGCGTTTAAAATCATTCGGTCACTTCTGCGGGAGACCGG, 1
ACTGGTGCTGTCGCTGGTGATGGTTATTGCCAGCCAGCTTATTGCTCGTGATAAAACGAAAGGTAACACAGGGGACGTTAA, 1
GCTATCGGGAATATTAACGACAACTGACGAATAAAATAAAAACACCCTGTATAATAGGAAAGCTTATTTTACAGGGTAAAA, 1
CATCGGTATAAACGAAACCATAAAAATGAAATGCTGTTTTCATAAAAAATAAAATTGAAGGTTCATTTTATAAACCAGACA, 1
AATTATTTTCAGGGATACGGCACATTGCTATTAATATTTTGACGAATGATAAGGTATTCAAGGCAGGGTTAAGACGTAAGA, 1
GCGCTAGCCCGCAAGCTCGGGTTTAACGTTGATATCCAGCTCGAAGAGGGGATCGTTGGGCTTACGCTAAATCTTGCCCAG, 1
ATCATGAGTAAGGTACTGGAAATGTTGACCACTTAATCGGGACTGGTGTTATTATTGCCCGCTTATGTCGTCTGCATTGCA, 1
AGAGGGGCGAGGGGACCGACCGAGCGCCTTTTTGACTCTGTACACGGTTAACACTTTGCCGGATGCGGCGTGAACGCCTGA, 1
CAGGTGCAATAATTGAACGTTCGCGATTTTTGAAAGAAAACGGTCAATGGTACTATATTGACGGTACACGTCCGCAGTTTG, 1
GCCTGCCAGGGGAGAAATCGCAACTGTTAATTTTTTATTTCCACGGGTAGAATGCTCGCCGTTTACCTGTTTCGCGCCACT, 1
CTGTGCCTAATGCAGTAAGGGTAGGGATTGCCTAATGTAATGCGCATAGGAGAATATTAAGCAATGCTTAGTGGTAAAGAC, 1
CTGGACATCTCTCGGCAGGCAATTGACGTACCCCTTTGATCCATTGATTTACGCTTGGAGGTGATACACCTAAAAGCCTAG, 1
ACACAATGAAGAACAGCTTTATATTGCCAGTGCCACCGCCACCTATATGGTAGGTTGAAGACATAAAAGCAGGTAAACTGC, 1
AATTACACAATGAAGAACAGCTTTATATTGCCAGTGCCACCGCCACCTATATGGTAGGTTGAAGACATAAAAGCAGGTAAA, 1
GCAATAAAGTCGCCGTCGCCCGCGTTGAATTACACAATGAAGAACAGCTTTATATTGCCAGTGCCACCGCCACCTATATGG, 1
CGCTTTCCCGATATAAAACAACCTCATTGCCAACCTTTCCTTTTCTTCTTACCGTTGAGAAAAAGGAGTCGCCATGTCTGA, 1
TGCAGATCTTGCCATTCAATCATAATGCTCTCCTTTTAGATGTATGCCTTATACTAGCCGGAATATTTTTTGAAACGTGAT, 1
GGGTGCAACCTGTATCACACCCGATGAAAGATTAATTAGTCAAGATTATGATATCTTTTTAACGGATAATCCGTCTAATCT, 1
TATTATGCGCTCTTTGTAGACACAGTACCGGATGATGTTAAGAGGCTGTATACTGAAGCAGCAACCAGTGACTTTGCTGCG, 1
TGCCAACTGGCAGGTCAACCGAATGCAGACATCGCAGGCGGGATGTGTCAGCATCAGCGTTACGCTAGTTTCACCCGGGGG, 1
AAGAAGTCGCGTAAATCGTTATATTTCATGGCGTCCATTGTAGCCTCTTAATCTGCGCCCATTATACGGCGTTCATCTTTG, 1
TTTTTGGTTCTGTCTGATATCGCTGAATTTCAATATAAAACTACAAACTATTATCATCCTGAAAGCGATTGTGGAATATGT, 1
AATGCCGCGCTGGCGATGTTAGGAAAATTCCTGGAATTTGCTGGCATGTTATGCAATTTGCATATCAAATGGTTAATTTTT, 1
CTGCGCGTGAAAGCAGAAACGTTATTTGCCAGCGATGCGGCGGGATTACTGACGCTGGCAGCGGTGGCGGTCATCGGTTCG, 1
GCGGCGTGCGGCACGGGCATTTGCAGTGCTTGCCGAAGGAAGATTGAGTCTATTATTGGGTCCTTTGGTGAACGATCAACA, 1
ATTGTGACCACAAGTTTTTCTTCGCTTTTTCGTATGAAGATACTGTCATTAAAATAATAGAAAAGGATTTTACGATGAGCG, 1
AACGGGCCATTTCATGTAACAGAACGTTTCCATACACCGCTATCCATCTAAATTTAAATCACTTTTTCAGAGAACTGCGTA, 1
GCGAGAATCACCGGGATTGCTAATGCTAATAACAGACGCGCTTCACTGATATACTTCTGCACGTGAACACCTTTTATTTGT, 1
CTGCTCTCCTTATCCTTAATGGACGCGTTGCAAATCCATGGAAAACTCCGGACAATGACGCCCATTTCTTTGCATCGACAG, 1
AAAAATTTTGCGACGAGAATTACGTGACGAAGCGCGCGGCAAAGTGGACAATAAAGCCTGAGCGTTAAGTCAGTCGTCAGA, 1
AAGTTAGCCTTAGTGAATGTGGGCTTTGTCACGAGCACACAGACGGTCTTATACTGTATGATAACGGTTAACTTAACGGAT, 1
CGGACTTTGTCGTGTGAACCTCAACAATTGAAGACGTTTGGGTGTTCACCAACGTGTAACTATTTATTGGGTAAGCTTTTA, 1
CGCACGAATTACGCGGTTAATGGTAGTTTTGATTGATGTATAAGGCGATTGAGTATAGAATCTCGCCCGCTTTTGCATACG, 1
CGAATTACGCGGTTAATGGTAGTTTTGATTGATGTATAAGGCGATTGAGTATAGAATCTCGCCCGCTTTTGCATACGCAAA, 1
GCGGCGTAATCAAAGCTGAAGTTGTTGCTCACGGTCGTGGCGAGAAAGTTAAAATCGTTAAGTTTCGTCGTCGTAAACACT, 1
TAGACTTAGTCGAGATCAGCCCTAACGCCGAGCCGCCGGTTTGTCGTATAATGGATTACGGCAAATTCCTCTATGAAAAGA, 1
ATGACGCTTTAATCAGCAAATTGTTGGCAGACTGAACCTGATTTCAGTATCATGCCCAGTCATTTCTTCACCTGTGGAGCT, 1
TTGAAATCGCGGTTAAAGGCATGTTGCCAAAAGGCCCGCTGGGTCGTGCTATGTTCCGTAAACTGAAAGTTTACGCGGGTA, 1
AGGTTGTTTTCATTGGCACTCATGCTATTTTCCACCCATTCACAGTGACTATATTGATCCACAATTGCGTGTATCATAGAT, 1
CGTCACGCCTGCGGCCATCTCCATTCTGCTGGTGTGGCTGAAAAAACAGGGTATGCTGCGTCGTAGCGCATAACGCATTAA, 1
TGTTTTCATTCATCAGAGAAAATGATGTTTCCGCGTCTTGATCCAGGCTATAGTCCGGTCATTGTTATCTTTTAAATGTTG, 1
GACCGACGATGCTGAACAAGAAGCGGTTGCCGCGCTGGTGGCGCTGGGCTATAAACCACAAGAAGCAAGCCGCATGGTGAG, 1
AACCAGAGTTGCGAAGGTACAAAAAATTAACGTTTTAGCAATAGCTATATAATATAGCCTGTGCTATATCTGTATGTAATG, 1
TGACTTGCTAATCCCGTCGATCCTTGAGGGATGATTGCATTACATACAGATATAGCACAGGCTATATTATATAGCTATTGC, 1
GCTGAATTAAAAGAAGAAATCTACTTTGCCTGGCGTCTGGGCGTGCATTGATCCTGACTTAATGCCGCAAGTTCGCCAAAT, 1
TGCCTACAGCTGTAAGAAACTCCGCTCAGTACTGAAGCACCAGTCCTATTTCCTCTTTTCTCCAGCCTGTTATATTAAGCA, 1
ACTCATTAATAACATAAGAGAATGCGATGGCTTGCAAAAGTAATTCATTGCCTGAATAATATAAATTATATATAAATCTTA, 1
TATATATAAATCTTATTTATGTGATAGTTTGAATTATCATTATAAATGATACTCACTCTCAGGGGCGTTGCGGTTTACTAT, 1
ATTGAGTCTGGCATGGCGCAAATTTGGCAGCGGCAAAGCGGTAGAAGATATTGTGACCTTGTTTACCCAGCGCAGGCCGGA, 1
CGCCATTGAGTCTGGCATGGCGCAAATTTGGCAGCGGCAAAGCGGTAGAAGATATTGTGACCTTGTTTACCCAGCGCAGGC, 1
TTTCAGGCAAACAAACAAATTAGGGGTTTACACGCCGCATCGGGATGTTTATAGTGCGCGTCATTCCGGAAGTGTGGCCGA, 1
ATTCGTGGCGCTTTTGATTTCGCTGTCTGTTTATTTTCTGACAAGCAGCGTAAACTCCGCGTCTTCCTCTTCCAGTGATCG, 1
TTGCTGGCCCTATAATATTGCGCTAGCATTGCTTTCTGGTTGTATCAGCGATACTCAAAAATTCTTAATACAATACTCATT, 1
AATTTACCGCTTCAGGTCTATATTTGTGTTGAATATATTTTGCGCGGAAGTATTCATCTAACGGGGCTCTCTATTTTTTAG, 1
AATATTCACACTCTTTACAGGAACTTTTTAGAGCAATAGGCCATCAGGAGTATAGTGATGCTCGACAGAAGAAGTGTTCTG, 1
TTGCCGCTAATCAGCCATAAAATCATTTGCAGATGCGCTCTGTCGAGGTAGTCTCATAAGGTTCGTTTATAGATCGACGGC, 1
CTGCGCTTTCATCTTCCATCGAATTTTTCATGTTGCCGCTAATCAGCCATAAAATCATTTGCAGATGCGCTCTGTCGAGGT, 1
AACACCAGATCTTGTAAGGGCAATCCTGTTGCATTGAGCATAAACTTCACAAAGTAGATTCCTTTACGACCGAATATATTG, 1
GTAACCAAATGCAGCAATACATTTGTTTTAGCAATACAATTGCTGCACACTATTCTAAAAGCCGCATAATATCTTAGCAAG, 1
AAATGCCCGGCCTGTCAGGCGCAGGATTCAATGGCGATGTGGCGCGAAAATAATATTGATATTGTTGAATGTGTTAAGTGC, 1
TCCGGCTAATCTGAGGCATAACAATTTCCATCAACAAAAATCCAACAAATAATATCATTTATCCTGCTGTAAAAAAAACGC, 1
CAGCGCAACATGTCCTGAATGGTTTGCAGCTCATTTACTGCTTCATCAACGAAAATTTTATCCACGTATTCCTCCAGGGCA, 1
GAGGGTTGTGCTTCATAGCCTTTCTCCTTGCCGGATGGCGGGTAAGAGGCTAAGATCTGAATTGCTAGGTTCATTCGTTGG, 1
TTGATCAATAGTTCGAGTGCATCCATTTGATTAACTCCTGTCGTGATATTTATTCACAAAATTAACACGAGAGTGGATTTT, 1
AACCGAGGTCACAACATAGTAAAAGCGCTATTGGTAATGGTACAATCGCGCGTTTACACTTATTCAGAACGATTTTTTTCA, 1
TTTGTTTCCCGGAACCGAGGTCACAACATAGTAAAAGCGCTATTGGTAATGGTACAATCGCGCGTTTACACTTATTCAGAA, 1
TTTAACGATAACGCCATTGAGGCTGGTCATGGCGCTCATAAATCTGGTATACTTACCTTTACACATTGGGGCTGATTCTGG, 1
ATTGGCTATCACATCCGACACAAATGTTGCCATCCCATTGCTTAATCGAATAAAAATCAGGCTACATGGGTGCTAAATCTT, 1
TGGCGATGAATGCGCGGGAGTTTTTGCAAACGGACGTGGTGGTAGTCGCTATTATTCTTTACGCCCTGCTCGGCAAACTGG, 1
GCTGAAATAATCTCGCGCAGGACTGTAAATAGATTAAATTTTGTGGAAATATAATAAGTGATCGCTTACACTACGCGACGA, 1
CACAAAACAGGCTTGGCGTTATTGCTTTTAATCTCGGTAAACACCACGCCTATGATGTTGGCAGTTTTCTCGATAATTACG, 1
CGTGTTTATCACCGATCTGAATGATTTTGCCACCATCAACGAAGTCTATAAGCAGTTCTTCGATGAGCATCAGGCGACCTA, 1
AGAGTATCGTTATTACAATTAAATACCTTTAAATATCAACAAGTTAAAGTATAAAAATCAGCATAAACCCTGATTTTTGTC, 1
TACCCACTTCTGTGCATACTGTTGAGCTGAAAAACTGACGAATTATGATAAACTCCAGCCAACTTTATTTCATATCATTGA, 1
ACGTCCACTGGCGCAGGCGCTGGCCTTTGCATGCGTGCTGTCGATTGGTGATTTTGGCGTGGTGGCGTTGTTCGGTAACGA, 1
CGTCAATCTGGCAATAGATTTGCTTGACATTCGACCAAAATTCCGTCGTGCTATAGCGCCTGTAGGCCAAGACCTGTTAAC, 1
CGTATCGGATTTTATCAGGTACAGTGTGACGCTTTCGTCAATCTGGCAATAGATTTGCTTGACATTCGACCAAAATTCCGT, 1
AATGAGCAAATATGAACAGCGGCACTGGTCAGGATGAACGGCTTACGGCAGAATATGAACAGATATGAACAGAATGAGTAA, 1
AAGGCTTTATGCTAGATGCATTCCGCTTTGCGACTCAACCTTTTTCACCTAAAGTGCACCGACCGTGAATTTAACCCTGAC, 1
TTCATAAGGAACAGTGAAGTAAGATCTAAGAGGAGTTAAATTTTATACAGTATAATCATAATATTGCAGCAAGGTGGTTAT, 1
CTCCCACGCCCTGGCCCATGCGTTGAAAATGATGCGCGAAAACCCGGATAAAGAGCAGCTACTGGTGGTTAACCTTTCCGG, 1
ATCCTCCCACGCCCTGGCCCATGCGTTGAAAATGATGCGCGAAAACCCGGATAAAGAGCAGCTACTGGTGGTTAACCTTTC, 1
TTTGTAAAGCACCGCGGCCTTTTTTGAAAGGGACTTTTATAAGGGTGAGGAGTATACACGAGGCTTTCTCCAGGGGCGAAC, 1
CATGAACGACGAACAGATAGCCATGTTGAATGCGCGGTTATCGTAGTTGCAAAGTTTGCCCCCAATTTGCCCCATTTAGTA, 1
TCTGCACTTCGGTTCTTACCATGACGTTGACTCCTCTGAACTGGCGTTTAAACTGGCTGCTTCTATCGCCTTTAAAGAAGG, 1
GGAAGAGAACACCGGTGACGTTATCGGTGACTTGAGCCGTCGTCGTGGTATGCTCAAAGGTCAGGAATCTGAAGTTACTGG, 1
AATTTTCACGCAATCGTTAACCTAGTTTGCTTACGGACTCACAGGGCGTAAACTAGCGCCGTTTTTTTAAGTGATGAGAAG, 1
ATTTCACTAAGTTTTGTGACGTTGTCACATTATGCATGATGTGTACATCTATTTTCAGGGCATCCACTGTATGAAAAGCTG, 1
CCTGTCTTTCGAGGTGTTCCTGGGCACGTTGAAGTTGCCCGCGCTTGCAGTACAGTAAATACCAGGATTGCATAATGACTC, 1
CGCACATCAATTGCCTTAGTACCTTGCGGATTTATGCTACTGGCATTCGTTATTATCTGGTTTTATCCGCTCACGGATAAA, 1
TACATATATTAACCACTTGTTTAATGCGGAGAATCAGTACACTATTTTCTTATAATTACATTTGAAATTATATGATCACCG, 1
TATGATCACCGGGAGTGATTGATTAATTATCTTTACTAATAATCAGACTAATATTTACCTGTTTGACCGAGTTGGGATTGC, 1
TTTGAAATTATATGATCACCGGGAGTGATTGATTAATTATCTTTACTAATAATCAGACTAATATTTACCTGTTTGACCGAG, 1
CATCAGGAGTTGATCAAAACAGGGGTTCGGCGTATTAAAGTTTGCTAACCTGTCGTACCAATTCAAACAGGTTGTATGACT, 1
TAAAACTGCTCATTAATCATCAGGAGTTGATCAAAACAGGGGTTCGGCGTATTAAAGTTTGCTAACCTGTCGTACCAATTC, 1
GCATAACGAACAGTATCGACAGCTCATTGAAGGCTACATGCTGCGCCATAAGGTGAAACCGGGCATTACCGGCTGGGCGCA, 1
AATATTTAGATGAGGATGTGGCAAACGTTTGCTTTTCTCTTTCGGTCAGCTAAAATGCCCGCTTTGCTACCACGGGATTGT, 1
GCTTCGGCGGCCTGTTTCTCTGTTTGAACGATGACTAAATAGTGACTGCGAAAATGAGATAAGCCGTTCTCAAGGCGTCCT, 1
CTGCTCTCGCCTGTGGTTCATACCATTGCCAGTGATTATCTACGCCAGCGTAAACTCGGCGTGCGCCCGGTGTTTGATCCA, 1
TTCGCGATATGGCAGGACAAGACGTAAAATTGACAGCAATTTTATTCATATAAAGAATGAATCGCAGCCAAGGCATTCATC, 1
CTGCCCGCCGATTTTGCTGCGTTGCGTAAATTGATGATGAATCATCAGTAAAATCTATTCATTATCTCAATCAGGCCGGGT, 1
GTACCGCAACGGGCAGAATAGCAGGATTTTGACGAGGTGTTAATCTGTTTACAAAAAAGCAACATAAAAAAGTGGCTGAAT, 1
CCCGTTATTCCTCTCACGAGTGACTGGTTTGAACGTGCAAGCCCACGTATTATCCTCGCTGCACAACAGCTCTGTAATGCG, 1
TGTCAGCACTCTGACTTAACCGTGGATGCAAGTCTAAGCCTACGAAGATAAACTCTGTTTCGCAAGGTGACTATACCACAC, 1
GAGTCCTAAAAATGGCGGGATAACTTGCCAGAGCGGCTTCCGGGCGAGTAACGTGCTGTTAACAAATAAAGGAGACGTTAT, 1
CATGTCGAACCGGACTGGATCCTGATTTACAAACTTACCGATAAACTTTTACGATTTGAGAGAACTGGAACTCACGCGGCG, 1
TTGCTTGACCCGCAAATGGAAAGACAACTGGTGCTGGGATTATGATGTATACTATTATGTATATTCTGGTGTGCATTATTA, 1
TCATCATTCAAAACCCAGATGTAATTGTCATCAAAGGCGGGAATACTGTTAAGATTCATAGATTACCTCTCAGTGTGAAAC, 1
CGCACTCCCTCTTCCCTTCCGATTTACCTCTCCTTGTTCTGCGTCATAGTATGATCGTTAAATAAACGAACGCTGTTCTAT, 1
GAGAGGGAGAACACCGGCTCCATTTCATTGATTTTTCATCCCGAAAAAGGTACGTTTTCGCCTTAATTCCAGCGTGGACAT, 1
CAGGCTGGGGCTACCTTCGTCTCAAATTTAGATGTTGGATAGGTATTATATAATGGCATTGTGTACTCTTACTACCTGTAT, 1
TATCCGGTTGTTTGTTGGATTGATATTTACCATGTCAATGAAATGGTGGTTATGCTGCCAGTGCTCCGCAAAACAGATGTT, 1
CTCACTCCTGCCGTGAAATTCATTGTTTTGATAATCGCTGGCAGAAGCATAAACAGAACTATGCCGGAAGGCAAAAGCGCG, 1
GATAAATTAGGTTGTTATATCGGGCAGCGTTCACGCCTTGGCGTACAAGTTATTATTTTGCCTGGGCGAATTATTTCCCCG, 1
TCGAACCCACGGGTCTGAAAGCCCTTGCTTTTCAGTTATTAGCAACATTTAACATTTATAAATTAACATCTGGCTGCGCCA, 1
GTTAAATATACCTGGTAATATTCTTCACTCCGAAGAAATACTGGTAATTTAATCTAAATAATGCCCGTCAAGGATTTGACG, 1
CGTAATTGTTAATAAATTTAACTTAAGGTTGCCATTTTGTGACTCACAACGAAGATTCACGCTTCGGGAATATTCCCAACA, 1
TACAGGCAGATTCATGGCAGCTCCGTTAACGAAAAACAACATCCTTGCATATTCTGCAACAACCGTCTGTGGTGTAGACAA, 1
TATGGCAAGTCTGACAGGTCATTTAGATTGTCAATATCAGAATCATGGTAAATTGATGTTGGGAATATTCCCGAAGCGTGA, 1
ATGCAGCAACTCTGCTAACTCATTGATTTTCAAATCGAGCGGTTCCAGATATTCATAGAGAAGAATATCTCCGGGTGTCGT, 1
ACATGCAGCAACTCTGCTAACTCATTGATTTTCAAATCGAGCGGTTCCAGATATTCATAGAGAAGAATATCTCCGGGTGTC, 1
GCGGTGAGGGATGGCGCAAATGGAGTTGGAGACTTGTTTAATGTGTTTGTATGATTCAGTATGTTCTTGCATCGCTATTCA, 1
CCCAGAACAACGCACAAATCGTCTTTGAAGCTCTGATGAGTAACCTGCGTAAAGAGGCGAAAATCAAAATTGGCGATGCGC, 1
CTGAACCATTGTTAATGCAAATACGTCTGCCTGCAAACTATGGTCGCCGTTATAATGAAGCCTTTAGCGCCATTTACCCCA, 1
TTGCAGGTCACAGCGTACAGGTTGTTGCCTGATCCCTTTCCCGGCCTGTATCAACAGGCCGGTTCTCTTTTCAGACTTTTG, 1
AAAGTTGTGGGCGACGTCGTGTTTGAAGACGCGGCTAAACGCGCCTCATACATTACGCCTGTTCCCGGCGGCGTTGGCCCG, 1
GCCCGATGACGGTTGCCACGCTGATTGAAAACACGCTACAGGCGTGCGTTGAATATCATGATCCACAGGATGAGTAACATG, 1
CTGGATCAAAGAAGGCGCAATTGTGATTGATGTCGGCATCAACCGTCTGGAAAATGGCAAAGTTGTGGGCGACGTCGTGTT, 1
TGCTTTCAAGATTATGGCGTAAGAAAATTGCAATACGATTATTGTTGTATATTCAAGATAATGTGACCTTAATTGTCTTTT, 1
TTAAGAAGGAGCAATTCTATCGATTTTGATTTTGGGAAATCAACACGGCATAATTATGTCACCGGAGCCTGAACAACTCCG, 1
GATGTATGTAAGGCCAACGTGCTCAAACCTTCATACAGAAAGATTTGAAGTAATATTTTAACCGCTAGATGAAGAGCAAGC, 1
TTTATTGTACCTGACGAAGTTGCGTGTTGAAGGCACTATAACACGATGCTAGTATTTGGCAATCAAGACGTTTAGATGTCT, 1
CTAACGGAAGATACCTTGCGATTGCTGGAAAAAATCGCCCCTTCCGCACATAAAATTGGTGCATCGAGCGCGATTGAGGCC, 1
GATCTGGGCCGGTGACTAAGCCGGGAATTGCCTTACAGAAGAATATCCCTGACAATGGTGTTTTAACTTACATTTAACAAT, 1
TTTATTTAGACATCTAAACGTCTTGATTGCCAAATACTAGCATCGTGTTATAGTGCCTTCAACACGCAACTTCGTCAGGTA, 1
GCCTTGCTCCGTAACTCACCCCATTGATTAACCTATTGAAATAGTTGATTATGGTGAGCAAAAGCGTTCCGTTCCAATTAG, 1
GTCATTACTCATAATATCTGCTAATGCTTTACATCTCCTTCGCGTTTGTATATTTTCTTTATCACTTGCAGAAATGCGGTG, 1
GCATTGCGAGGCTCGTTTATTTATACTTTTCTGACGCGACATAATACGCATAAAATAAGGCTTACGCAAAAATGGAACACA, 1
ACTTGACGTGAAAATCATTATCATTTCCTTATGGTTGCAGATAAAACATATTATATTTTTATGTGTTCCATTTTTGCGTAA, 1
GATTCTCTGCTGCGTTTCATAACCTGGCTGAAATCTTAAACCAATGCCTTATATTCACCTGCAAATGCACTGTTGGAAGAG, 1
GGAATTAGCAAGAAAAACGCCAGATTGTCGCGAAAAACGAGATCTCTCCTACAATTTCTAACTGTAACTCCTTTGTTTGTT, 1
TGTTTGCTTCATGAATGCTCCTTTGCATTTAGCAACTGACTGTAACAGCTAAAATTAGTCGCTTTTGGCGGTGAATGCTGA, 1
CATGATTCAGATTCCAGACGTGAATTTGCTGGCTCTCAGGGCTGGCGATATAAACTGTTTGCTTCATGAATGCTCCTTTGC, 1
TCTGGATCCGGCCTTTTGGCAAACTGATTTACCTGATGCCGCCCTATATTATTCTCCCGCAACAGTTGCAGCGTCTGACCG, 1
TCAACGATTAATAACATTTTTTCATTAATTTAAGTTGGCTAAATGCAGTTAAAATTTTTAACGGCCAGCCACCCAAAATCG, 1
GGAGGCACACCAGATTCCTCTCATTTAAAATCGCCCCTCCTCCAGCATCTATACTTATCTTTTTGCTCTATTTTCTCACTG, 1
TATAGGCCAACGCAATTCATATAGCCGTTGATACCTAATGTGATTACACTAGTAAAATATATTGTTACTTTACTATCGTTT, 1
GTATGCCGGGGCTGTTTTACTGGTTATTGATGATCCCCGCGCATCTGTTTATTTTTCGCGGAATGGCAAAACAAATCGCCA, 1
CCGCTGGGATATCGCGTATTTTCACCCATTGACAATGTTTTTGGCGGTGGCATGATGCGCATGAAATTTGAACTTCCTCAC, 1
GGAACTGGAAGCTGCCTCGCAGAGTTTTGAACAGTTTTCACCCTTTCGTTAAATTCTTCTGAATATGCCTCGGGGAACGCA, 1
CTAACTCATCGCCCGCTGCACGAAAGCTTTGATTACGGGCCACGGCAAAGAAAGTGGCAAAGTCAGACATATTCATCCGCA, 1
TAGCGTCGCTTGTCAATGTAAGTTGTTGATACATAATATTTATATATGATTAATCAACGGATGATTCACATGAAGAATACT, 1
ATCGCACAATGTATTTCAATCATTGGCATTCCTGTCGGCATTGCGAACTTTAAAATTGCCGCTATTGCACTATGGCCGGTT, 1
GCGTCATTGTCCGGAGTTTTCCATGGATTTGCAACGCGTCCATTAAGGATAAGGAGAGCAGCAATGTCGAAAGTCTGCATA, 1
TTGTTTGTGGGCGGAATTTCATATTGACAACAGTACAGTTCTTATATCTATTAATAATAGAAAGGGATCTACAACCTACAG, 1
TAAGTGTGATCTACGTCACTCATAACTGCAACGGATAATTTGTTGTTGCATAAAATGTGTGCTCGATCTCATTCATGGCCG, 1
GAGTCAGGGGTAATTTTACCTTTTGCATAGGGCGCGCATATTAACTTTGTAACGTCATAGAGTCAAAGAAAAAGGCAGCCT, 1
TCGTTCAGTGCTGATAACAAACATCAACCTGCAAAACGAAGCGCATAGTTTAAAATGGCTATCATCAATACGCTATATCTG, 1
CGGTGATTTACTGGCGCGACTGGGTTTTGAAAAAGAAGGCTATGCGAAAGACTATCTGTTGATTGATGGACAATGGCGCGA, 1
TGCCTGTACGGCGCTGCCTGCACCTATGATAATTCGCCTGACGAAGATTTTATTATCGATACCCTACCCGGCCACGATAAT, 1
GAGTATTAACCGCGTTATCCGTCCGCGTTTGAAGTTGCATTAATCGACGTACACTGGCGGATGTGGCATAAACGCCTCATC, 1
TCATTAAAGAACAGATACCCGTTATCTTAATATCCGCCACAGAATTGCTCTATCATAGAAACCGCAGAAGACGTCTGATAC, 1
CCGCCTGAAAGCGGCGGCAAAACTTGCATCGCTGTGCCAGACTGGTTATAAGGTGCGTTTTAACGTAATGGCGGAACACCT, 1
GCTGACAGTCACTTTCGATGGGCATTCTTTGACAACTCGCGTTTTGTAATACTTTTTGCCGCCTGAAAGCGGCGGCAAAAC, 1
AGGGAATAACTCGATATAAACTCACCTTTGTAAGGGGGATGTTAAATATATATTAATTCCTGTGTTCCTGATTTTGCCCGG, 1
GTTTGTACCGGAGCTGGTCCGTTGCAAAATGCTCACCGGGAGAATTCAGATATTCCCTCTATCACACTCTGTACATATCAC, 1
AGGGTTGTAATTGTGATCACGCCCGCACATAACCCACTGGGTGTTGTCTATACTTTACACATAAGGAAGAGGGGTATTCCC, 1
CGCGAGAAAATACGACAAAAGTTGCCAGTAATCGTTATTCTTTAAGGCTATGGTTTTTCATTATTACCGGAAGTTACCGAC, 1
TGCTTTTCCATACAAGACCTGATGCTGCCACCCGAGGCTTAACCAGGGTACAATTGCCCGCTAATTAACACCTGCATAAAA, 1
AGCACAGAAAGTCGAGCATTATGAGATTGCCAGTTACGGGACATTAGCGACGCTGGCTGAACAATTAGGTTACCGTAAAGC, 1
GGCGCTCTTGCCACCAGCGTGGTATATTTGTCTGCAAGCCATGCCTGGCGTAGACTAATGTCCTTGTTTAAGGAGTAAATA, 1
GTCAAGCAAATCTATTGCCAGATTGACGAAAGCGTCACACTGTACCTGATAAAATCCGATACGCAACTTTATTAGCATGCA, 1
GAACTAAGTCTGGTTGGCACAGTTAACCTTGATATGCGTAGTCTGTGGCTAAATTTCGAGATTACCCTGGCAATCGACGAT, 1
CTGCGTGACTAAAACCCTTGTGCTCAATTGACAGTTTATTTTCTGCGGAGTAGTCTCTCGTTTCATGGGACCGCTACCACG, 1
AGGCCATTGATTATCAACTGCCCGTGTTGTCATCGACCGGCGAACTCCATAAGATGTGCAGCATTCACGTTCGGACGGAGT, 1
GGCACCAGACACCGCATCAACAAAGTTCATTTGTAAAAATGGAGATAATTATGATTGCACATCACTTCGGAACTGATGAAA, 1
GGCCTAAGTCTTTACCACTAAGCATTGCTTAATATTCTCCTATGCGCATTACATTAGGCAATCCCTACCCTTACTGCATTA, 1
ACCCTTACTGCATTAGGCACAGCCTATTGACAATTGCGTTAGGCGTCGCCTAATATTTCTGTGTGTTTTTGGAGTTCATTC, 1
CGCTGATGTGGGGGACACAAAAGCGAAAATGCAGAAGAAAGCCATTTGCTAAAATTGAAAGATTACTACTGGGCGCGCAGC, 1
AGCGATGTTAAAAACGAAGCGGTGTCGCTGACAAGTGAAGTTGTTTGATTATGATAACTTGATTGCAAAATATTATTAACA, 1
ATTGACTTAGCCCCTTTTTCGGCATTGACTATGTCGTCTGAAAAGGGGCTGAAAAATTTATTTTCACCAACACTTTTTTTG, 1
GTTATAGCGTACAGGCACCGTAGCATTTGTCCGTTATAACGCACAAGTGATAAACTTCCGTTTTGCCGGAGGAGTCGCATG, 1
CGCTCCCTTTTTCGTGCTTGCTGTCGTATTGACTTAACGGGGATAAGTACGAGAATGAGCGCACATCTGTTTACCGGAAAC, 1
TTGATTCGTTAGTCGCCGGTTACGACGGCATTAATGCGCAAATAAGTCGCTATACTTCGGATTTTTGCCATGCTATTTCTT, 1
CGCGCTGTTTTTACTTACTATCAATCGTTTCTAAACAAGTTTTCATCAGGTATTCTACTGATGACTTGTTATGGAAGTGTT, 1
CTGACCACATAGTCTGCCTGCAAAATTTTTGAAACCAGTCATCAAATATTACCGTTTCACAACACTAATTTCACTCCCTAC, 1
TGAAACCAGTCATCAAATATTACCGTTTCACAACACTAATTTCACTCCCTACACTTTGCGGCGGTGTTTAATTGAGAGATT, 1
AAGTGTGACGCATATTGCTTTTGGTCATTATCTGCACAGTAAACGGTGGTATACTGTGCAGGTCTTGTCTAAAAGCGAGGA, 1
TATTCAAAAAATGAAATAAGAATACATTGCTAAGTTATTCGCGCCTTTTTATAATTCGTTACCTTTCCAGGGACGCTAATC, 1
CGATGGTGGATAAATCCTGGACTGGCCTGATTTCTACCGGGATCACCTACAAATTCTGATAATGCATCTTTCCAGGGCATT, 1
AGCCATGCTTTTTGCGTGGCTTTTGCATACAATTTATTACTATTACCCCTAAATTTCCCCTCCCCAGCGGCGCAGAGATGA, 1
AACTGGTCTGTACCACTTATGGGTGTTGCCATACTTTCACTACTGATGGCGATTTTCGGACTTTGCGCCGGGAGAGACAAA, 1
CATTTATCACCTCATTGCGAGTGTTTTATAAAAATCAGAACTGTTTTTTATTATAATTTCGCACCAGGGTGGTCGCAATCC, 1
TTTATCACCTCATTGCGAGTGTTTTATAAAAATCAGAACTGTTTTTTATTATAATTTCGCACCAGGGTGGTCGCAATCCAT, 1
AACTGGTTTCTCCCGCCATCAGCGCGTTAAAGTCGCGATTTAAATCCGCGTAAAATTCTGTTTTGTTCATTATATAATCAC, 1
GCGCACAAAAAAAGCGCACTTTTTGACTGGCACATTCGGCTGCCTCAACTAGGCTGAAAAATGGTGCGATCGGACTGGTCG, 1
TAACGGCTGCTTCGTCAAACCGACGTTACATATGGTGTAAATATAAATGTACAATAAAAAGCATTCAGTCCTGCGCTGGCG, 1
GCATCAGAAGCGGCGTGAAATCAGCGGTTGGTTGGCACAGGGCAACAGGGTAAATTAACGCTTTTACTGAAAGACGAAGAG, 1
AAAATGGACATGCCATTGTTTTCTCACTGTTGGATAAGAGGCCAGAAGCGTAATATCCGGCCCCAGGGAAACGATAACGGT, 1
CCAGAATTTAATCAACCAGGCGTGTTTGAATTGCTGCCATGACATGAATGTAGCCTCTGAACTCAGAAGGTTTGAAACAAG, 1
CCCGATGCCCCCGTGTCGGGATTTGAAAGCGATTTAGGCTCTACCGCGGGAAAGTGGTTAGGGGCACTGGTCGGATTTTTA, 1
GTTTGCCGTTTCTATCAACAGTTTGTTGCATTTGCAGACAATTTGTTGGCGAAAATCTTTGCAGCTTTGCTGATTCTCCCT, 1
ATGATAGTGAAAAGGGATAAAAGCATTGTCATCTGCGGCAGCTATGAGTAATGTTGGCCCTAACGAATAGCGGTTGCTTAA, 1
CCTTGATCTACAAACTAATTAATAAATAGTTAATTAACGCTCATCATTGTACAATGAACTGTACAAAAGAGGAGATTGACA, 1
ACGCTGCGCTTTGCTTTCATATTCCGGTTGTCGCGACGGCAACATTTCGCTAAAGTCACGCCCCTTCTTCACCGGCATGGG, 1
TTCGCGGGTAGTTATATTATATTTCAATGAATAATAACAACTAACCATTAAAATTATTTCTATATGGGGAAAACCCACTCA, 1
TATTGAAGATGCCACTGTTTAGTTGAATATTAGGTATATGCTCTTTTTTGAAATTTATCGGTGGCAGCCGTTAGTATTCGC, 1
ACCGCCATCGGTTAATGTGGCAATTGATAAGCAACAAGGACTTTCATGCACAATCACCTTCGGTAAAGAGATTGATGAAAG, 1
ACCTGGGTGAGTACCGGCTGGTCCTTAAGTTTTCACCCGGTTTTAACCACTACAATGTTGATAGCAAAGCGCTAATGAGCT, 1
TGGATTATAAATCTCATTATCTTAATTGCAACGGGGTCCAGCCGTGGTTATAATTCGTTCGTTGGAACACGATGTTGCACA, 1
GGGTGATGTGCATAGTCGCTTACCACTTATAAAGATTAATTATAAATATATAATCAATTTTATTTTTAAACCAGTTAGTCG, 1
TACCTTTTTTAATTTCGTTCGCTCTTGGCATCGAAAAATTCCTGTAGTCGAAAATGTCAAAAATATCGCGACAAAGTACTC, 1
CTGAATAAAGACATTCTCTGCCAGTACGTTGAATACATCACCAATATCCGTATGCAGGCAGTCGGTTTGGATCTGCCGTTC, 1
CCATTGCACCGGGTTGAACAATTTACAAAAGAAAGATATTCCATATCGTATAATGCGATTAAATACGCCGTCTTATAGAAA, 1
AAGTGACTAGATCCTTTTTTTCGCTCATTGAATCCTCTGTGCCAGGCAGTACAATCCCGCAGCTTTGGGAATTTTGATTAA, 1
GGGTTGCGTTGTTGAATCATTATTTGCTATGGGTTTCGATATTGTATTTTATTAAGATTAGCAGGATTATACAAAGAGTAT, 1
GTAATCTTAATTTCACTGCCGGAGATTGCATCCGGCAGCGTTATCCCGCCACAATGACCTGATGATGTCATCATACGTAAG, 1
ACCTGATGGTTCCCTTTTTCACATCATTGACAATCGCCGCCAGTTCCAGGCAAACTTCCCGCTTTGTCGATTTCCTTCTGA, 1
AAATGGCATTCCGGAACGTCCGGCACGCTTCATTAAAGCACTACAAAATTATTATCACACGCCGGAACTTACGGCGGAACA, 1
TCAGATTTTGATGCGTCAGATTTTGACGGGTCAGAGTCTGACAGTTGAGAAAATGCCGCTGCCTGAAGCTTCGCAACGTTA, 1
TTCAAAATGACCGTTGCTCTCTGATTTCTCATTTCATGCTCACCCAATATGATGGCGGCGTTTTCTAAAACTGTTAAAGAA, 1
GCTGTTTTCATTGATGCTTAGCAAAAATTGCCAGAGGTTAAGGATTGTCTTACTATTAAAGTGACTGAAGTTACAGGTTTT, 1
AAAATCGGCAACAGGCTGGCCCCCTGTTTGCTTCGCGATGCGAATAAACTTATTATTTGTGTGCCTGAAAACCCCGATCAG, 1
TTCCGCCCGAATGTGTCAACGGCAAATTGCAACGTGTAGTTTCAATCGCTGAAAAATCAGGCAAATGAACAATTTTGGAAA, 1
CGCCCACATCACCGACTAATGCATACTTTGTCATTCTTCAACTGCTCCGCTAAAGTCAAAATAATTCTTTCTCACACTGTA, 1
GAAAAAACACGTAAAATAGCGCTCAACAATGCCACGGATTGCGTGGCATTATTATTTTCAGGAGGAACAATGTCTCAGGTT, 1
CGAAATCATAAGAATTGCTAGAGATTTGGAAGCGCCAGTTGACGCTCCGTTAGATTGCTAACGCCAAAATTAGCGCTGAAT, 1
TTGGTAGGTAGAGTATTTGAAAAACGTAATTGATTGCGAATAGCAACAACTAAACAACCAATACACCCGGCCCCTCGCCGG, 1
ATGGCTAACTGGAATTTTTAATTCATGGCAATTAGCGGCAATGGAATATAAAATTCACTCGCGTGTGTCTCATATTGCCTG, 1
GACGTTACGGCTGCAATCTTCATCTGTTTGTATGGATATCGCTTCTCGGGTATTGTTCTCACCCGGTGCTATCGCCGTTTT, 1
TGTGTGGTTTTTATTGATTTAAATCAAAGATTCAAGGGTGTTTGAGGAGTATATATACACTCAAGCAACAATGGTTTTACC, 1
TGGTAGACAGTACCCGACACGGAACATTTAAAAAAATGAATGTTTTTATATTCTAGATTCGATATTTTCGATAGGTTTGGG, 1
CCCTTACCTCTGTATAGATAAATTTACACTCCCTTTGAAAACAATCCGCTATGCTTTGAAAAAGGAGAAAGAAATGATGAA, 1
TATTTACACAGGCAATTTAGTCGCGCTTTCAACCCTTACCTCTGTATAGATAAATTTACACTCCCTTTGAAAACAATCCGC, 1
AGCACTATCGCGATCTGCAAAGTATTGCCGATTATCCGGTGAAGGTTCGTAAACTCATCCGCCGTTTGCGCCGTATCCGCA, 1
TAGATGGTGGCCCGTGCCATACCTGTTTTTTGGATAACCGCTGGTAACCGTAGTATTCTAACGGCCGATCGATTGTTCATT, 1
CTGTATCGAGTAATGAAATTGGTTGCTAGAAAGTCGATGATTTGTTGCGTATGATTAAAAATCAACCTTAAAGGCTTTATA, 1
TTAGTAACAAATTTGGTACAGCAATTATTAGATCTGTTGAGACAGAACGATATTATCAGATCCTGAGACACCACCGGGTTT, 1
TGACAGTGCTGCTCCCATTCCCATTGACCCTAAGCCAACGATACCGACATGAAACTCAGATCCCGTTTTCATCTGCTCTCC, 1
CCAAAATTATATTTATTTTTTCTGTATTAGTTTTTAATGATAACGAATATAAAATTACCGATGCCGCCGTCAATTTATTTA, 1
AGTAAAAATGCTTTTTATCTGGTTTGTCATGACAGTCAGGCAGAACTGGGTAAAATAGCCGCCTTTCGCCAATGGATCCTG, 1
GTCATTTTCTGATCCAGTAGCCATCGCTTTGACCTGCCGCTTTCCGGGCATATAATTACCGCTTCATTTTTTTGGCAGGGC, 1
CCAAACACGTTTCGCTGGAACATATTGAACGTAATCTGATGAAAGGTCGTAAACTGCGCGAAATAGGCGCTCACGATTAAT, 1
CCTCCCATCGCGGAGGAAGCCACCTCTTGCAGTCATCTTTTCTTCGCTCTATCCTCTGCCGCTATGAAAACATCCCGTCTC, 1
GGAACCTTATGCGGAACATATGCTTGAAGTGATGTCTTCTATTGACGGTTATAAAAACCTGTCAGAGAGCAATGATTACGT, 1
GCTTTTTCACTTCAGACTCACGTCCATTGCCAATTTTAATTACCCTAATGATAATCACCGGAATAAATTATTCCGCGTGAG, 1
CAAGCAGCCAGCGAGAAGCATACATTGCATTTTCAAGAAAACGTTCCATACATTCCTGTCGTGTAGTTAAAACGGGCAACA, 1
CTTCACCTCCAGCTACGGGCCGCGAACTTTGCCAGTTTCGACAAACTGCGTAGTGTACTGGCAACCGATTATGTTGTGCAA, 1
CACAGAAGGCGGTTTCTCTGGTTGCCATCGTTTCTGACCGCCGAAGTTTAACTTAAGGCTGGCGGGATACTTTTTACTATC, 1
CGTGGAATTAATTATTGACATATTACGTTGATTCACGAAAAACCCGGCAGTAAATAATGTATTGAATATTACGTGGTCCGT, 1
AAAACCCGGCAGTAAATAATGTATTGAATATTACGTGGTCCGTGCTCAGAATATCCGTTCAACCTTATTGTGACAATGGTT, 1
AAAATAGCGTGCGCAAAAGTCGTTCTTTGCCTAAAATATCGCTATATATGACAATATATAGCGAATGAGGTGAACGATGAA, 1
CGAGGAGGGCGAGTATGGAATACCTTTCGATTTCTCTTTCGTTCCGGCTTATAATCCCCGGCCTTTGATTATTTTTTTATC, 1
AGTCGATAAAGACTGGAATTCTGTTGAAATTGACGTCAAACAGATCCGCAAAGTAAATCCGTAATTGTTACCGCTCCCGGG, 1
ACCGTATTTGCTGCCAGTAAACCGTGTTGTAACGCGCTCTGTACAGCACTAAATTTTATTTTTTTCCCTTAAGAAGTTGTT, 1
TTTTTTTGGGGATTGAAAATATGGCTTTGAATAAGTAAAAGATGAAAGTATCAACGTGTCATGTTGATAATTATAAATGGA, 1
TTTAGCCTACAGGATTGAGAAAAACTTTTGCTATAGTTTAGTAAAATTTTACCCTAAGGGAGGAAGCAATGGAAACCGTGG, 1
TTCTCCATTTTTAGCCTACAGGATTGAGAAAAACTTTTGCTATAGTTTAGTAAAATTTTACCCTAAGGGAGGAAGCAATGG, 1
AGCGTAACGACTTCCGCGAACTGGCGATCTTCAAAAGCGGCGTAACGCTATAAAGTCGAAATGAGTTGTTAATAAAAAACG, 1
TAACGCCGGGTAAATGAGCGTTTTTTGATAGTGCGAAAGAACCCTGCGAGGAAAATAAGCATCTATTATTGTTTGTCATGA, 1
TGGCAGTTCGGGTAGTAATCATAATTCTTGACCTCTCTTTACTTCCTTTTATGGTAAGGGGCTGGACGCTACATTGTTAGC, 1
TTGCCAGCCAACGGCTGATGGCGATGAGTGTTTCCATTGCTGTTCTCTTTTATACTGTGGGCCTGACCTTAACATGCGACG, 1
CAATACAACTTTAACTGCCTTAAATCAAAAATTGTCGCAGCAAGGTTAACTAAAATCCCAGTTCGTTAACATTTTTGCGTT, 1
ATGCAAAATGGTCAAGAAGTGGTAATTGATAGCGGTAAAAGCGTTAGCCTCACACTGACAATGGCTCCAGCTTTTAAGGAT, 1
GTGTGGAAAATGTTCTCAAAAGGTTAAATCTTGGTTTATATGGCGGGAATATTGTGAGTGGAATCGCATTCCTGAATGAAA, 1
ATCAGCTTTTTCCCGTCGCTGTTGCATAAAACGAAACGATGCGGCGACGACAATTAAGCCAATGATAACAATAAAGAAAAG, 1
ATAAGCATACCCTGCCAGTTATGGTGTTGTCATCCGTCCACCCTCGCCACTAAACTGGAAGCAAGACCGTAGGCATTCCGC, 1
TTTGCCCAATACATATATTGAGATTTAACTCATAATTACTTCCTAAAGTGTAATATTTTATTTTTTAATATATACGCCTAC, 1
TTTCCTGGAGTAAATAAATAACAATTAACAAGCATAATATTGCCATTGATAAAATAGCATGCCATAAAAGGACTTTTCAGG, 1
AGGTGTATGTCATAAGATAAAATGTTAACTATGTATTCCTCGCGGTAAATAATATGAGGTAAAATATGAAAATTGGAACTG, 1
ACCCCGCTATAGTTATGCTATGCATTTGTCTTTAATGATATCTCGTCATTATATTAACAGGATGAAATTATCATTAATGCA, 1
CCAATATAAGGAAATCCTCAAAATTGTTTTAAATAGTGCCCTCGACATGTAATTTCAGGCGTTTAGCTGTAACTATTTATA, 1
TTATGCAGTGGCTGGCTGGCGTAATGAAAGAGTACCTGGACTGACCGACTATACTTTTTAAGAATGACCACGACAGAAGGA, 1
AGCGAAAGCTAAGAAATAAACCTACCATTGAAATTAAAACTTATCAGATTTAGCATGTGAATCAATTTAGAAGGTCACAAG, 1
GATGGCATTTCATGCCGTTTTTCCCCAGGCATAAAGTGCACTTCGTTATGGTTGTCGGCAGAGATTTTTCCTTTTTATTAC, 1
GCATTTCATTCCGTTCTGATGGCATTTCATGCCGTTTTTCCCCAGGCATAAAGTGCACTTCGTTATGGTTGTCGGCAGAGA, 1
TGACGCATCGGTGAAAAAGTCAATATTTAATACAGGGCTACTATGCCCGATATCCTTCATACAATGACAATAATATTGCCG, 1
TGTATTGAGCAGTTAAATATTACTTACAAATTTCCGAGTATTCCCAGGAATAATCTTCATGTTCACGCGGCATAATCTCCC, 1
CGAATTGCGCAGTTTTTGAGCATGTTAATGATTACGTTACAGAACTATTACAATGTCATTAGTTGTGAACAAAGCACCTGG, 1
AAATTGCATTCCAGTTAACGCGCTGGCTGTATTTGCCGCACCGCGCAGGTATACTCCTTTCCTGGTTTTTTTAATCACTAC, 1
GAGGATTCAGCACGTTTTCCTTAATGTCATCTTTACCGGGAACCTAAACTAAAATTGGCGGCCGCGCATTCCCGGCGCGGG, 1
TATTGAGGATTCAGCACGTTTTCCTTAATGTCATCTTTACCGGGAACCTAAACTAAAATTGGCGGCCGCGCATTCCCGGCG, 1
ATCCAGCGCGATCACCTGCATTTTGCCTGCTAACTTTCGTGCCAACGCCGATCCTGCCGGGCCGAGGCCAATAATCGCCAC, 1
GGATGTCTGGCGACCAGCCTATGCAGCCTTTGTACAGAAATTATTTAAATAAAATAAGGCATTAAGATGAAATTAATCATT, 1
CGCCAGAACAACTCAACTTCACTTGCACAAATAAACAGGAATCAGCCACTAAAATTCACGAATTAGCGGGCTACAGCAGCG, 1
TCAGGCAATGGTTCGATGATTTTTTTGATTTGTTATTTTTCCACTTTCAGTATGCTAATGCTTGCACCTACTGATTCATCA, 1
GAATATTCACGGGCTTTTTTTATTATTTAATAAATATAAATACATTCTGATAATGCATCCTGCCGCTGGACATTATTTCAG, 1
TTACGGACAGAGAAAATAACTTGTATTGATTAGCAGTCAAAATCATTGAAGAACATTTCACTCGCTAAAGGCAACATTATG, 1
ACAGCCGGATGAACTAACGTTCGTCCGGTTTGCTATTGAGTTCCTGCCTGGATACTTACCGCGAAAACAGCACGCCTGACA, 1
CAAACTCCCGGCTTGTCCGGGAGTTTGAACGCAAAATTGCCTGATGCGCTACGCTTATCAGGCCTACGCAATCTCTGCAAT, 1
CAATATATTTCTGTCTGCATTTTATTCAAATTCTGAATATACCTTCAGATATCCTTAAGGAATTGTCGTTACATTCGGCGA, 1
CATCGCTAATTCCCCGCGCCGTAATTCGCATGCTTTAGTTGTGTATACTCGATCCCGCCCGAAATGTTTTTGGGTAAATCT, 1
CGCGCCGTAATTCGCATGCTTTAGTTGTGTATACTCGATCCCGCCCGAAATGTTTTTGGGTAAATCTCCATTCATTCAATG, 1
ATAACGTTTCGCTGGCAGGGGATTGTCCGCCACGCATCTTGACGAAAATTAAACTCTCAGGGGATGTTTTCTTATGTCTAC, 1
AAGAGAAAAAAGCAGCAAACTTCGGTTGAAAAAGCCGCTATGATCGCCGGATAATCGTTTGCTTTTTTTACCACCCGTTTT, 1
CTTTCTACAGCCTCCTTTCGGAGGCTGTTTTTTTATCCATTCGAACTCTTTATACTGGTTACTCCCTACCCAATCGTATTA, 1
GCGGGAGTATGATGATATTCGCAGTTGATGGGAGAGTACAGAGTCACGATATTTTTCATTCTCTCCGCGATGTGATGCAGG, 1
AGGCTGATGGCCGCTATACCGTTAAGGTATTGAAAGAAGAAAGCAAAAAATAATTAGCTCGTACAAGGGAAGTGGCTTGCC, 1
ATAATTAGCTCGTACAAGGGAAGTGGCTTGCCACTTCCCTTTTTTGCTCATAAGGAGAACACATGAAAACACCCTCACAGC, 1
GAAATCGGCGCTCACTATCCGGGCTTTGAAACCGATATTCACGGTGCATACCGTCAGGCTGATGGCCGCTATACCGTTAAG, 1
TAAACTGGGAAGTTTAATCTTTGCCCGTTGCATAACCTTTAATTATTCATATGCATTGCTGTTGTTACTTTTTATATAGCT, 1
AATATCCACAGCGACGCGATGCGTTATTGCTGGTTTTTGTTGTCTCTGACAAACTCTTGTAAACAGAGTTATCCACAGCCT, 1
GAAATGGTCACCATCAACTTCTTTATCATTGATTAAAATTAAATCAGAAGATCATCACAGAGGAGAGCACACAAAGTCAGC, 1
GGCAACTTCCGCACCGTCCGATTTGCCTGAGGCCAACTCCAGCGCAGTGGAAACTGCTTCTTCCAGAATCTTGCGCTGCGC, 1
GCTAAGTGCTGAAATTTTCAGCATTGCATACAGCGATGTGTAACCTTTGTCACACTCCAGGCACCCCGCCCTGCCATGCTC, 1
ATAAAAATTCCCTGAATTAAAAAATCCATTGATATAACTTATATATACAGACAGTAAAATGTTCTGCCACGTTACAATACT, 1
TTTTTGCCAGCCTATTACTGATAAGAGTATTGTAACGTGGCAGAACATTTTACTGTCTGTATATATAAGTTATATCAATGG, 1
AGCGACTTATAAAGTAATAAAGTTTTTGCCAGCCTATTACTGATAAGAGTATTGTAACGTGGCAGAACATTTTACTGTCTG, 1
TTTAGGTTATTTTCTCTTCATTACACGTATTCTCTTTGCCGGACGTTGCCTATACTCCAGGCAGGAAACTGGAGGATATCT, 1
TAACAATCAATAGTACTGGCGTATTTGAAGACAATATAATTATTTCTGGATATTGTTGAGGCTCCCTAATATTTACTTTAA, 1
GAGACATATTGCTTACCACCGATTCTTGAAGCATCTGAAGAAGCAAAAGATAAAGTCCACGTGCTGCTTACCGCGCAGGGC, 1
TACCGTAGCCGGGTAACAGGTAAAGAGTATTAATCCCCGTTTCTGGCGGTATACTGCGACACAATTCCACCTTGAGTAATG, 1
GAGTAATTGTGTTTCGCTGCAAGGCGATTGCCTTGTGAAGCCGGAGCGGGAGACTGCTCCGGCTTTTTAGTATCTATTCAT, 1
CGGCTTTTTAGTATCTATTCATTTTTCTCTCCAGCTTGAATATTTTCGCTATACTTTTCAGTGAAATGTGTTAATAAATCT, 1
AACCTGCCGTTAATGTCAACCTTGCGTAATGCACAATTACGTAAACAATTAAAATTATAAATACAGGAGTCCGGCGTGGAA, 1
GCGTTTCACCGTGGCGGACTAGGTATACCTGTAACATGCTTTTTTTCCGTATACTGCTGTAACGTTAATTTTCTGAGTAAT, 1
GGTCTGCATGTTTGCTACCTAAATTGCCAACTAAATCGAAACAGGAAGTACAAAAGTCCCTGACCTGCCTGATGCATGCTG, 1
CTGGAAAGTCACATCGATGCGAATTGATAATAATTCAACCGCAACAGCAGTATTGTATAAATAAGGATGTTCACAATGGAA, 1
AGCATCACCGACAGTTCTGGAGGATACCATTGCTGATATAGCCAGAAAATATAATGCTTCATCCTGGAAAGTCACATCGAT, 1
TGCAACACTATTATCTGGCGTTATGGCATTTTCCACCAATGCAGATGATAAAATAATTCTGAAACATATCAGCGTCTCGTC, 1
TCATTGATGGTATTTTATATGTTTAAAAAATCTGTTTTATTTGCAACACTATTATCTGGCGTTATGGCATTTTCCACCAAT, 1
CTATTCAAATTTGTGATACATGTCAAAAAATTGGTTGACCAAACTCGTTATTTATATAAGGGCACTTACGAAGTGCACTCT, 1
AAAGCCGCAGCAAGGGACAATTTTTGCAGCGGCACAGCGTTCAGATAGTTATTTTGTTAAATGTATTAACATGCTGAGTTT, 1
CCCATTGCTTTGACGAAGTTGAGTTTAAATATTTCCCCGGACGATCGGGTGAAAATAGTTGTTACTGTTTCTGATGGACAG, 1
CCGCCCTCTTCAGAAAAGTCTTAATTTGTTGAAATATCGAGCATAAGATGAATCTGGAGAGAATGGTCTGCTGCGAATCAG, 1
ATAGCCTCAGTAAAAGTGCAGTATCTTGATAAACAGAAAAAGCTGGCTGTAATGAACATCGAATATAACTAAGTTTCTGAA, 1
TCTTTGCTGTCTTTATTCTTTTTTGTAATTTTATCATTCTCAGTGAGTGGTATTATCTTTGCTTTGACAGTTAAGCCCAGA, 1
TTCTCAGTGAGTGGTATTATCTTTGCTTTGACAGTTAAGCCCAGAACTGAAAGTCAAGTCGGAAAAATCCCGGACGATAAA, 1
CCTGCTTCGGCAGGTTTTTTTATACTTGACAATGTACCTTTGAGATACATAATGTACCCAAGAGAAACAACAAACAGGCAG, 1
GGTGTAATTATAGACAGCTAATTAGCTCGTTGCCTCTTGTTACTATTGTTCATTATTTTGTTTGCTATAATTGTTTGAAAG, 1
TAAATTCGCTGGATTTTTGACTAAAGTTTCTTTAGGATTTGTCTCATCGTATGATTAATTACACCAATCGTTCAACGTCTT, 1
AATATCTATTTCAGGTCAAAAGATTGAATTATTCACTGGAGACGATTCGTAAATTCGCTGGATTTTTGACTAAAGTTTCTT, 1
TATAATTGTGAGTTTAATATTATGTTGACTCACTCATTGATCCAATACCTAACTTTACCAGCAACACCTCCGTCCCCAGTA, 1
ATTATATTGTTTTCAGGTTTTTTTTGGCGCTCCTAATATATGGCTGATTTATAATTGTGAGTTTAATATTATGTTGACTCA, 1
GACCGGGTTTCTTATTTCACCATATTAGTTACAACATCCTATATGCCTTTATCATTAACAGGTGCCACATGCAGCGCCTGC, 1
CAGGGATATCAATGAGCTATTTTTGATAGTTCTTGCGGTTAATATGCTCTATATAGTGATGTTCCGATGACTTATGACTAT, 1
AAACGTACCAGGAGGGTGTTTATATTGATGATATTATGTCGCCCTATAACTATACATGATGTCAATAAGAGACAAAGATGA, 1
GGCCAGGAAAGCATAACTTAGACTTTCAAGGTTAATTATTTTCCTGGTTTATATTTGTGAAGCATAACGGTGGAGTTAGTG, 1
CTTTCGGGGCAAAATGTATCTTTTGTAAATCAATGATGATTACATTTGATAATATTTCACAATACTTAAATGCCAGCCGTC, 1
TGTGGTGTGCGTTAGCTCGTGTTTTTACACCGCATTCTTGCGCTAACCTTATGATCTGGCAGACAACATGGGAGAGACATC, 1
ACCAGACTTTCCAGTGACTGTTCTTTGGCAAGGGATTGCGAGACGCGGGCGATAATCTGATCTGACACGGAACAACTCCAG, 1
TGTCACGTTTACCTTACGAGCCCAAACTTAAATAAAACTTATACAGAGTTACACTTTCTTACATAACGCCTGCTAAATTAT, 1
ATGTAATAACTTCTCCCACTGGCCTGGAACAACTGAACTTATTGAACTATGTTAGAAAATACGCCAGTTTAAGTATCTGCC, 1
TATTCGTGCTTTTTCGGAATGAGTCGCTTGCTTCAGCGCATATTGCCGCTACGATTAAGCGAACATAAAAAGAGAAGAGGT, 1
CAGTAGTGGCGATGATATTACCGACTGTTTTAAATCTGATTCTTGGATTTATCATCGGCGGCATCGTGGTGCTGGGAGTGA, 1
ACCTCCGCCCAACAGCAGCAACTCACCAGTTGGCAAGAACAAGGCCATGATATTTTCCCACTCGGCATTTAATGATTCGTT, 1
AAAAAGAATAAAAATAAGAATTATTATTGCTGTGCGCGCGAAGATGTTTAAACTGCGGGCTGTAATTCATTGTCCGGGTTT, 1
AAGGCGTCTTTGTTGTTATGCAACGGTTGGAGCAGCGTTCACCTGACGCTATACTGCTTCTCTTTCTTATTGCTCAAACTG, 1
CACCTGGATGCAGGCGTTATCACAATTTGGCTGGCGCGGTCTGCTTCCTGAAAATGAAAGGGTTGAGTTCAGTGCGCCATC, 1
CAGTGTGATATTCGTATTGTCAAATAATTTTAAAAAGCAGAAGCGTGATTACTCTCACACAACACCTCTGCTTTCCATGTT, 1
CAAAATTACAAAATCATGGTGTATTGACATCATCAATAACCAATGAAATTATGCAATTATATACGGATAGGGAGGTTCTTA, 1
CATTAGGGGTATTAATTTTAGTATTGATGGAAGGTGATTATTGAACAGTAACATCGAGTCACGGTAAAAATGTGAGGTATA, 1
GGCAAGACATTGGCAGAAATGAGCATTGAGAGCCAGGGCGCTGGCGATCACAATGAAAAACATCAGGCAGATCGTTCTCTG, 1
GCGCGTATAGCATCGACCGCCTGCTGAATAAAAAGTGGTAAGCACGCGCTATACTTAACGATAAAAAACGAGGAGGAAGCT, 1
TTTCTGCCTGTATAATCTTTAAAGATGTTGAACATATATTCACATTAAATATGATTATGTACTTGTTACAAGGATAAGGTT, 1
CGGTTGCCAACAACGTTCATAACTTTGTTGAGCACCGATACGCATTGTTGGAATTATCGCTCCTGGGCCAGGACCAAGATG, 1
ATGCTCAAGTTAAACTCCACGCTTGCCGATAGCCAACCGCAGAATCATGTATTGTGTCCGGTGCGACTGACCACGCCTGAC, 1
TCAAATCAAATTAAAAGTCAATAGGTTGAAATAACTCCAGGAATTTGCTGATATTCCGCCTTCAGAGGGTTTGCTATGATC, 1
TCAGAAGAAGCAAAAAGACACTTTACCGAAGGGTTTAACATTTTTTCGTGATACTCATCACCATGACGCAAATGCGTTGCA, 1
ACGTTAGCCGAAAGCGTAAGCCATCTTTTTAATGTTAATAACTAGTTAATTAAAGTGGCATCCTCCCGCATCCTCTCTGAT, 1
CATGGGAAGTCTCCATCGTTTTGTCTTGTGTTTAAATACGCTAACACCTAAACTTACTTTTAGTAAGTACGTACAAAAAGG, 1
TTTCAGCTGTCTGAATTTTAACCCTCTGGCGGCTTTACAGTACCTTACGCTATACTAGCCACTGAAAATGCCGGTTCACTT, 1
TTGGGCCCTGGTGGACCAGAAAAGGGCTTGTCTCTTCTCATCAGGGTAGCTATAGTGTCGCCCCTTCGCAGACCATGGGTC, 1
ATTGAAGCTGCGACAAGCTGGATTGAGTACCGATTTTTTACGCGGCGATTATGCTGACAAGTTGTTGGACAAAATCAACGA, 1
GATTTCAAATTGGTCAATGGTCAAAAGTTAATAAACCCATTGCTGCGTTTATATTATCGTCGTGCTATGGTACATACATTC, 1
TAGGTAAGAGCTTAGATCAGGTGATTGCCCTTTGTTTATGAGGGTGTTGTAATCCATGTCGTTGTTGCATTTGTAAGGGCA, 1
TTGCATTTGGCAAAATTTTGAGGCATTTTGCCGACATCGTAGGATTTTTAATATTACACCAACTGCGAATTATCGCCAGAA, 1
TTTACCACGGCACACCTCTTTGCATGATTATTCGAAATTAGTGTATTTTTATTCTGTTTTTTCGCAGGGTGCAAGTGTAAA, 1
ATAAAAAATGAACAATTCACTCTCTTGCTTATTTAGTGACAACTATTCATGATTTTGTGAAACCGGTTTCTTAATTCCGTT, 1
TTGGGGTGCTCTTGACAGCTATTTTTGATATGATTTGAGATTCAACTCTCAAATTTGTGAAAAATATAAGGTGTTGGAATG, 1
TACGGCGAGACGGGAATTTGCTCACTTTTTGACTTTCCGTTACGCAACAGAAAAAGTTAAAAACGAAAAGACTAAAATCAC, 1
TGGTTCAACTATCAAAAATCGCTCACCCTTTTTCACCTGTTTAAAATATGTTCAGCAACCCATCTTGATGGCGACCTCCTC, 1
TCTTAGAGTATAAAAGTTTTGTGCATTTGAAACATTACGCTTTGCAAAGGATTTTCATGGAACGTGCGAGTAAAATGCCGT, 1
CAGGGCTATTTACGCCCTGATTGTCTTTTGTTACTTACACAACAATTCATTATTTTTATCACTTATCCTATAGCATTCACG, 1
CAGCAAACTGTCCTGCGGCAACCAGCATTGCCACCTCCTGTCAGAGTCGTAAAATTCGCCAACGACGATTATTCGGCGTTA, 1
AAGTCCTGAGTAAACACGTTGACGTTGAATACCGCTTCTCTGCCGAGCCTTATATTGGTGCCTCATGCAGTAATGTGTCAG, 1
ACTCAAAGAAGGAATAAGTGAATAACACCTGAAATGAGAACTGCTTTAGTAAACTACTTCGTATATCGTCTGTTCTTCAAA, 1
ACTACTTTGTATGCTGTCTGTCTTTCAAACCGACGCAGCTATTAACGCATGATAATTGAGATTAAGCAAATTTTATTTTAG, 1
GATGAAGGCTGGAACATGACGGCGTTTGTCTTCACCGTGCTAATCATCGCTATCCTGGTTGTAGGCTCCATCTGGATTATG, 1
AGATATTGCCGGAACTCTGGCCTGGTTGAAAAGCGTGGTTGATGACTGGTATTGTGCGCCACTGGAAGGGCCGCGCGGTGC, 1
CATAGTTAGCTAATGCTAAATCGTATTGACTATGTTTTTGTTAACATCTATCTTGTTAGTTATGACTAACAATAAAGGTGT, 1
TTGTCAAGTGTTACGTTTAGATAATTGCTATCCGGAAAAGCATCTGCTATTTATAGCGGCCTCATTTTTCCCCCGAACATG, 1
CAGCGAAAATGGTGCAAAAACCGTAGTTTGCCATAAGCATGATGGAGAGAGAAAAAGAATGCTCAGTTTATTGTCTGAATT, 1
ATAAATCGGGAAAATCTGTGAGAAACAGAAGATCTCTTGCGCAGTTTAGGCTATGATCCGCGGTCCCGATCGTTTTGCAGG, 1
TTATGCAAATGGGCTGGATAGCAACGCTTTGATAACAACTTACCGGGCATATAAATGCCCGGTTTGCCTTTTCGCCCGATA, 1
CACACAGGCATATTGAGCGATTTTTGATATTTATTCATCTCCTTACGCACTATATTCAGAGCAATAAGTTGCCTCTTTTCA, 1
AGTGAAACAGAGACATGGCAATTCCTTGCTGACAACAGAAACGAAATGTATATCATGCCGCTTAGGTGTGCCGTTGTCACC, 1
TGAACGCCTTATCCGGCCTACAAAAATCTTGCCAATTCAATATATTGCAGGACCATGTAGGCCTGATAAGCGTAGCGCATC, 1
TAAGGTTCGCCGTCTAACATGATTTTAAGACCAGCACGAAAATCGTTGCTATAGTACGTTGCCATAAGGCCCTCTGAAATT, 1
TTCTCTATTAAATGGCTGATCGGACTTGTTCGGCGTACAAGTGTACGCTATTGTGCATTCGAAACTTACTCTATGTGCGAC, 1
ATAGCCTTCGGGAATAGCGGCGACGATTTGCCAGACGCGTTGGGGAAATGAATCTTCTTTTTCCATCTTTTCTTCCTGAGG, 1
TTATCATTTGCAAGCCAGATAAATCCCTTGCTATCGGGTAAACCTATCGCTATGATTAGCAATCATTATCATTTAGATTAC, 1
TGTGGGGGTTTTTTTTATCCTCAATTTGCCTGCTGCTTAATGCATTGCAGATGATTTGCTTCCGTTATACTAGCGTCAGTT, 1
CACAAATGTCGCGACTCTCTCTGATTACCACGAATCAATATTTATCATATTCTTCTTTTCGTCCTCACTACTTACCATGCA, 1
AAAATAGCCTAATAATCCAGACGATTACCCGTAATATGTTTAATCAGGGCTATACTTAGCACACTTCCACTGTGTGTGACT, 1
TTAGCCATTTCAAACATTATCATGGCTGATATTTTCCGTAGTCAGGTTTAATGTTTTAAAAGTGCTGTGGGAAAGTGAACA, 1
ATCTTTCCATAACAAATGGTTATTCATTAATCCTGCCATAAACTCGCGTTATTATGCATTAATGCAGCGAAAAGCTCTGTT, 1
TGCGCAAAAAGTGTGAGCAAGGGCTACGTCACATGGCCGCGCCGTGTATAATAAGCTCGTATGTAGGCTTTATTTCGCTAA, 1
ATGAACTGATTGAGCATATTGCGACCTTCGCACTTAATTACAAAATTAAGTATAATGAAGACAATAAGCTCATTGAGCAGA, 1
TTTTTGCTTAAGAAATCGTGAGTTAAGGTTGAAAGAGCAGGTTTAACTCGACCATACTCTATACTCGCAGTGTGGCGCGGC, 1
GTATACCCTGGCGAAATTGTATAATTTGCCTGCTGATGTTCTGCCTCGTTAAATTTTTTCAGGCCGGATATGGCGTTAACC, 1
TCATTTCTGACTGTGTTGCAATGGCCATTGAAAGTCGCTTCAAATATATGATGCTACTTTTTTAAATGGTTTTTACCTGTC, 1
AAATACGTCAAAATTCGTGCCGAAATTGCGCGTTCTGCGCGGAACACGTATACTTTCAGTGTTGACATAATACAGTGTGCT, 1
TTTTGCGTAGCTGCTTCCGCATTTGCCTGTCATTCACTGCAATAAAGACGATTTTCAGGAAGCGTCCTCGCAGACTCCGTT, 1
CCATCACAGATATAAATGAGCAAGAACTGAACAATTGCATTAAAGATTTAAATATGTTCAAAGTGAAGAATGAATTATGAC, 1
TCGTTGCGTAATGTGATTTATGCCTCACTAAAATTTGATAAAACGTTTTATCTTCTCGCGCAATTTACTGAATCCAGATTG, 1
GCAACCTAAATCGATTGCCAGAATTGAAAATTGTAGTGTGAAGACAGTGTATACCCATCGGCGTAATGCTGAGGCCAAGCT, 1
ATTAACCGAGTTTAAGCTCCGTTTAACATTCATTGAGAAAACTGATGCTACTGTGTCAACGATTCGTTATCAGTGCAGGAA, 1
AAAAGAGTCATCTTGCCTAAGAGTATTGGCAGGATGGTGAGATTGAGCGACAATCGAGTTACACCGTCGCTTAAAGTGACG, 1
GAAAGATAGGTTCTGATAAAACTTTCTTGTCATCGGCTCCGTTCGCCGTTATGATCGGTCGTCTTTTAAGCAACTATTGAC, 1
ATATAGCTATTGCTAAAACGTTAATTTTTTGTACCTTCGCAACTCTGGTTTACAATGTGCGCACGAAATGAGAACGCTATG, 1
GTGGGACGTTTCTGCGCACCTAAATCAATGACTAATGCCGATGGGTCAACTATACTTTTCACGAGTCTTTATGACCTCTCT, 1
CAAACTGGCGCTACTAATGCGCCACTTTCTTATATGGTCAATCACTTTCCTTAAAGAATACGTTTTGTGTGGTCACTATCT, 1
CAGCATATATGCTGGCGCAGAACATTGCAGAAGCGGCGAGCGGCATTGATAAGCTGGTTTCCCGCGTGCTGGTTCTGGCTG, 1
CATTACCGCGCGCCTGCTGTTTTTATAAACAATGTATTTTCAATCCGTTATACTTTTCCTGGTGATGTTAGAAAGGAGTAA, 1
TTTAATTGTAGGTGAGGTGATTTTTCATTAAAAAATATGCGCTTATGATTATTTTGTAAGAACACATTCATAATATTCATA, 1
TCGACCATCTGATTTCATTAGTATCTTGAAAATCGGGTAATTACGACGCTAAATTAATGCAAGAATAAAAAACAGAGGAAC, 1
GCAAATTCCTGGAGTTATTTCAACCTATTGACTTTTAATTTGATTTGAGGACGATTATTTATTAAGTTACATAAATGTAAA, 1
CCGTTATCTCTACCTTTGGGCTGGTCTTTGCATCTGTTTATTCGCTGGCGATGTTACATCGCGCTTACTTCGGTAAAGCGA, 1
GACAATAAAGGCATATAACCCGCGCAGAATAACGTATAGCAAATTAAAAGTATAATTTTTATTTTGTATGTATTATCTTCG, 1
GCGCAGAATAACGTATAGCAAATTAAAAGTATAATTTTTATTTTGTATGTATTATCTTCGATACATTCACCAGACTTATTA, 1
AACATCGCATTTTTTTGACACTAGAATTGCAGCAATATGGCGACGCCATTACATTGTGCTTCTCAAAAAGCTTAAACGTTG, 1
CTGCAGATGATATTTAGCAAAGTGGTAAGCGAAGCCGGGGAATCTGAGTAAAATAGCGCGGTTCTTTTGTACCGGAGCCGC, 1
CAATTTATTTGTCGGATAAGCCTTTGCCAGTTCCGGGTATTCTTCAGCAGAAAAAGCGGCACCATTGCATTTCAGCCAGCC, 1
TGAGCGAGGTGGTCATAGTGTTGATTGCACCAGAGCCTGGCGACAGGCTTAAAATGATCGATGTCAGCAGGTAGGCAAACC, 1
ACTGGAGCAGCTCCTGTGTAAACACTGATTGCCTCCCCCCCGTTGATGGGTAAAATAGCCGCAATTTTTCGTTTTCAACAA, 1
GTGCAATAATTGAACGTTCGCGATTTTTGAAAGAAAACGGTCAATGGTACTATATTGACGGTACACGTCCGCAGTTTGGTC, 1
ATCTTGTAAATTCAGCTAACCCTTGTGGGGCTGCGCTGAAAAGCGACGTACAATGTCGCTAGTATTAATTCATTTCAATCG, 1
GTTTTTGTTTTTATTTTCAACGCGTTTGAAGTTCTGGACGGTGCCGGAATAGAATCAAAAATACTTAAGTAGCGCGCAGGG, 1
TAGCAGAGAAGACAAGGTTATATTTGGCGGGCGTTTGGCCGAGTATAAATATTATGATATGCATCAAGTGATATCTGCCGC, 1
TATACCAGAATAATTGAGCATAAACATTTTGACTATGTTGAGACAAAGCATACGGTTGTTACAAAAGAATATCCATTAGAG, 1
TATTATGATATGCATCAAGTGATATCTGCCGCTCTTTATCAAGTGAAAAATATAATGAGTACGGATTAATGATCTATCTTG, 1
TTTATCTTCGCTCCTGGCGTTCGGATATTTGCCCGCCGCGTGATTCGCGTTACACTTGCGGCCTTTAGTATCCTGCCGGAG, 1
TGTGCTGATGGCTGGGTTCGGGATTGTAATGTCAATCCACACCCACAGGAAAATGTTGTCGAAAAGCGTGTAAGAGGTGCG, 1
GTAAATATAACCGTCTCCGGTATGTTGCCTGAGGCGGTTTTTTTGTCTCTAACGTGCGGAAAAATTTGTTCCTCTTCACAT, 1
GAATTACGCGGTTAATGGTAGTTTTGATTGATGTATAAGGCGATTGAGTATAGAATCTCGCCCGCTTTTGCATACGCAAAG, 1
TAGTGTTGGATTCCACCACCTTAAGCATTGAGCAAGTGATTGAAAAAGCGCTACAATACGCGCGCCAGAAATTGGCTCTCG, 1
TGGCTAACGCCTCAATGAATTAAAATTCAATTTATATGGATGATTATTCATTTGCAAGTCTAAAGCATAAATCTTTGTCAC, 1
AGACATTCTTAGAGGATAAAAAGGAATTTACTACTATCAGTGTCTTAAATAAAGTAATCGGTTATATACGGATGTGGAGTC, 1
CTCGCAAGAACGGAGAGCCGTCGATTGACACTAAGGGCGGAGTGACATAATTTCAGGAGTGAGGGTTAGGGAGAGGTTTCC, 1
AGGGATATGTGTTAATGAAACCTTCTTGACGCTGATTTTTTTTCAACCTAAAGTAAAGGAACAAGGGTGAGGGAGGATTTC, 1
TGGCGCAAAACACGCTGATTTTTTCATCGCTCAAGGCGGGCCGTGTAACGTATAATGCGGCTTTGTTTAATCATCATCTAC, 1
TATTATGATGTTTTTTTACTCGGCGCTTGATTCACCTTGTTACAGATTGCTATTGTGTGCGCGCGTCGAATGACCGTTAAT, 1
GAACAGTGAAGTAAGATCTAAGAGGAGTTAAATTTTATACAGTATAATCATAATATTGCAGCAAGGTGGTTATAATTGAAA, 1
TCATAGTGTGGTAGAATATCAGCTTACTATTGCTTTACGAAAGCGTATCCGGTGAAATAAAGTCAACCTTTAGTTGGTTAA, 1
AGAGTTCACGCTAATTTAACAAATTTACAGCATCGCAAAGATGAACGCCGTATAATGGGCGCAGATTAAGAGGCTACAATG, 1
GAAGTTATTATGGGCATCCGCACATCAATTGCCTTAGTACCTTGCGGATTTATGCTACTGGCATTCGTTATTATCTGGTTT, 1
CAGATTTATCTTCACCGGACGCAGACTTGTCTATGATGTCGCGTCATACTATTTTTCAACACGTTGAAATCAGGTCAGGGA, 1
AATGAAATGTTTTACATATATTAACCACTTGTTTAATGCGGAGAATCAGTACACTATTTTCTTATAATTACATTTGAAATT, 1
AATGTTTTACATATATTAACCACTTGTTTAATGCGGAGAATCAGTACACTATTTTCTTATAATTACATTTGAAATTATATG, 1
AGGGGCTGGAGACAGTTATCCACTATTCCTGTGGATAACCATGTGTATTAGAGTTAGAAAACACGAGGCAAGCGAGAGAAT, 1
GAAAAAACAGAAAGCCCATTTGCCAGTTTGTCTGAACGTGAATTGCAGATTATGCTGATGATCACCAAGGGCCAGAAGGTC, 1
GCAAGGCCAGTACTGGCGCGGCCTGCAGCGAGATTTACCACTTTGAGAGTAATTTTTTTAACTACGTTTATTGATCTAACT, 1
ACTGATATTTGGTTGACCAGTTTTCGTTTTTTTGCCCACCTGTACGTGCCAACTTCCAGTGCTAATGGTATAGTTTGAGAT, 1
ATTTTTTGTGCTTTTGCGCAGAAATTTCGCGATATGGCAGGACAAGACGTAAAATTGACAGCAATTTTATTCATATAAAGA, 1
TGTAATAAAAAGAAAAGATTACGTGCCTGAATCTTCTCTTTATCAGCAGTAAACTAGTGGGTATTCATCCCCCTACCTCTT, 1
TGCCATGTATCGCCTGTAACGAATTGATATTTCTCTGAACGCTGCTCGGTAAACAATAAAGAGGTGGCTGACGATAGCGCG, 1
CACGCTCGCCACAGGCGATTGTCATTACAGGCGGACCGGACCAAATTCCTAAAATCAAACAATACTGGGGTGAACAGCTCA, 1
CTCCTTGTTCTGCGTCATAGTATGATCGTTAAATAAACGAACGCTGTTCTATAATGTAGAACAAAATGATTCAGCAAGGAG, 1
GTAATTCGGAAATAAGATATGACCATTGCTGGTTAATTGAATAGCTCATTACACTCCATTAACACGATGTTGTAATTCGGC, 1
ATTTGTTTCTTTGACCCGATACCCTTTCACTCAATCAGGTTTTATTTCTCTATAGTCTGCACATGTAAGAGTAGCTTTCGT, 1
GCCGTAATCAAGTTCCCGTTGATGTTGAAAATCCCGGTCAGAAGATCGGGATTTTTTTTGATGTATGGAGATTGCGAAAAT, 1
GATAAGACCTCAATGAAAATGATAATTGTTATGCTAAAGTAGCCACTCTGTAAGCTGACAACACTCAATATGCAACGAATC, 1
ATTATACCTGATTACTGAAAGAGAGTTCCCCCTTATTCCTGCGAAGGATAAACTGTTTTTAGTAAAAATCAGAAAAAGGGA, 1
ATTTATTGACCGTCTAAATGAGAGTTTTTGATATATAACTACAGACAGCTACTATAACTTTCATCTATTTATTCACAGCGC, 1
CAGGTCAGCCAGCAGGGCAACCAACTGACACTGAAAAATCCTACCGCGTATTATCTGACCATTGCCTATCTGGGGAGAAAT, 1
CCTGTACATCACATCAAATCATTAAACTTGCATTAACTTATTTATAACTTATATTGTCACATGCAAATCAGAATGGTTTCG, 1
CTAACTTCTTGTTTACTAGTAAGCTGTTGAAAGAAATGGTAATTTACGATAATGTTTTTTACCAGAATTCAGGGCGCAGAT, 1
AAAACAGCGGATACGCGACATCCAGCGTGCAAGACGTGGCTGAAGACACTAAAATTTGCCAACCTGGCTACATAATGCCGC, 1
CATTAACTCATCCTGAATCATCACGTTTACAGGATTATGCCGCCTGCGTAAAGTGCGCTCCAGAACTTAACGTGGAGGTAA, 1
GTCATTTTGATTAATGGTAGCGTCGCTTGTCAATGTAAGTTGTTGATACATAATATTTATATATGATTAATCAACGGATGA, 1
ACCGCTTTCAAGATTTTCAAGTTGTTGATATTTCATAGCGATCTCAATGTTACCGTGTAACTCTTTACAGAATATCAGCTT, 1
AAATATGTCTATATGTTAGTAAGTATGATTAAAGAAAAATTTTGACACATTATTATTCGGGCGGTCTTTTGACAGGAGCTA, 1
CGAAGTAATGATTTTTCGCGCCCTTTGGCTAACACTAAACGTACACTCATAATTTACTTTTCTGTCGATGCAAAGAAATGG, 1
AACGCGCAACTCTTCCTGCTGAGTTGCGTTGATTAACATTCTTTTCATCGTAACTTACTCATTATTCTTACATTGACGACT, 1
GGGAATAACTCGATATAAACTCACCTTTGTAAGGGGGATGTTAAATATATATTAATTCCTGTGTTCCTGATTTTGCCCGGT, 1
TCTTTCATGCCCCCTAATTTCACCTTTATCCCGCCCCTTAGACAGAATGTTATAATCTGAACCCACAACAGCGTTTGTACC, 1
CAGCACAGAAAGTCGAGCATTATGAGATTGCCAGTTACGGGACATTAGCGACGCTGGCTGAACAATTAGGTTACCGTAAAG, 1
ATTTTGGTCGAATGTCAAGCAAATCTATTGCCAGATTGACGAAAGCGTCACACTGTACCTGATAAAATCCGATACGCAACT, 1
ATCCAGTAATCTTGTTTACACCTTCGCATTATTTATCTCTTTTCGTTTCTATACTGATTTTTCTTAATCCGTTTTATTACA, 1
GCGGTTAAGGACATACGATTTCCTCCTTTCAGAGTGCTCCGCTTCTCACTATTATCTCACGCAGTATTCTTAAGGGAACGA, 1
TTGCTGTAACATAATTGCTTTAATTGTTAATAATATTTTGCAATCAAGTTATCATAATCAAACAACTTCACTTGTCAGCGA, 1
TTCAAGAACGGCTGTAATAGCGTTTAATTTAATTCCTCTTAGATTGGGTAATATGAATTTCGAATAGCAGTCATATTTCCT, 1
ATTTCCTGACTTATCTTCCATCTATCAAAAGTTTAAGACTGGACAATAATAAAATAACCCACATTGATACTAATAATACAT, 1
TATTTGACAGCTAGTTGGCTGATTTTAAATGCCTTATAACAATTGGCAATATTCTTATTTGGCAATTATAAAAATAGCAAC, 1
ATTTAACTCACTAAAGTTAAGAAGATTGAAAAGTCTTAAACATATTTTCAGAATAATCGGATTTATATGTTTGAAAATTAT, 1
GCGCACAATTGAAGCCAGAGTCTTATTTTTTATATTGAAAAATATGTTAATTTAAACACTATGAGAGATGATGCTTAACTT, 1
TACTGCTTGCTCTGGTCAGCCATAATATTGATAATAAGAATCATTGTTATATCAATTATTATTAATTTTTATGCGTTATAC, 1
GGAAAATCGCGATCAAAAACAAACTATGACATGCAATATTCCTGGAAACATAAACTTTATGCCATGTACCCAGGGAAAATC, 1
CTAATCATGATGAGCTATTTTTGATAGTTCATCCTGTGGCGTCGCTCTTAAACTTATATTGTAAATGACTTAGATTTAAAT, 1
GTGGCGTCGCTCTTAAACTTATATTGTAAATGACTTAGATTTAAATGAGATAATAATTTTGTTAACAATATGAGGCGGGAG, 1
CATACATTAGCTTACAATCGCTTTAAATATGACAGCATAACCTTTACATAATTTAGTTCCAGAAAACAATCATTCGGAAAA, 1
TTAGCGATAATTTGTCATTTTAGCTTGATTCAACATAACAATAAAAACGGTAAGGTACAGCCTCGTTTGTAACAATGAGAA, 1
CATTCACTCAAAACATATTACGTCTTGTTTCATCTTTGTTGATGATGTTTTATCATGCCTGCAAAGATTAAATAATCAGCA, 1
GTCTTTATTGCTGATGTTGATTTCTCAACCGAAAAGAAATATACTGTATAAAATCACAGTTATTATGAGAGGCTGCAAATG, 1
AGAACCCGTCGGCATGGCGGGTTATTTGTCCTGGTTATTCCCCCGTTGTAAAATCTCTCCTAAACTTAACGGTACGGCACC, 1
AAGTCGCAGCGTTAGCTGTATGTCACAACTGAATGAAAAAAGGCGGCTATTATACTGGAAATTCTGCCGCACCGTAAGAGC, 1
ATAAAAAGGTGGTTCATAGTAAACGTGAAAATCATTCTGCTGGCGAGAGATATAATTGCACTTGATTGTTAAAAAAATGTT, 1
AAGTTAATCATTATCAGGCCGAAATTGAATTGTATCCTGATAAAATTGCATTATCATTTTTATTCTTGAGTGGGTTTTCCC, 1
TTGTACAGAACATTTATTATAATCCTATTCAATTATAATAATCATGCCATTATTATATTTAAACACTAGAGAGTGTCGTTG, 1
TTGAATATTAGGTATATGCTCTTTTTTGAAATTTATCGGTGGCAGCCGTTAGTATTCGCTGTCCCCATTGCAAGCTCCTGG, 1
TCATCGCATTAACAATCCAGACCAATTTCAATTGCTGTCATATAACTTTACACTGTCGTTGTTAATTAATCGTTACTAAGA, 1
TATTCATCAAACGAATGACATTGTTTGAATTCATTAGCAGATAAATAGTGACAATTCCATACGTATTATTAGTTTCAAGAG, 1
GTTTTCATTGATGCTTAGCAAAAATTGCCAGAGGTTAAGGATTGTCTTACTATTAAAGTGACTGAAGTTACAGGTTTTTTA, 1
GAAAAATCAGGCAAATGAACAATTTTGGAAAACCGCTCGCATTCAGTAGTTATTCATGTCACGGTTTCCTGTAAAGTGGTG, 1
TGACGCTTTTTTACATAACGAAGAATTGACCATTTTGTCCTGTTGTGCCTTAATGTAAGTACCGTCCACAGCGTGGGACAT, 1
TCTGTATAGATAAATTTACACTCCCTTTGAAAACAATCCGCTATGCTTTGAAAAAGGAGAAAGAAATGATGAAAAAGTTTA, 1
CTCATTGTGTTTTATTTCTCACATTGATGACGGTCGCATGAAAAAATGATATTTTAATGAGCATTCTGAAAAAATATCGAT, 1
GCCAGCACAATACGATTAAATTAATTAAAACCCCACAAATAAATTAAACATAAGATTTTACTCATTGTGTTTTATTTCTCA, 1
CTGATGAAAATGCCAGCACAATACGATTAAATTAATTAAAACCCCACAAATAAATTAAACATAAGATTTTACTCATTGTGT, 1
CTGTCGGATGGATTGAGGCCGAGATTGATGAGTGGTTATCACAACGCTGTAAACTTATTTGAGGGTGTTACATGAATTCAT, 1
CCCAGTTCGGATAAAAGCTTGTCATCTTGATAGGTAATATATAGGTACATAGACACATCAGAACGATCACTTACTCCAATA, 1
CCAGCCCTTGACCCTGGCATAGGACCAATTGATTGGATTGAATAGTTTTTATTTTCAATGAATTGTCTGGATTCAGTCTCG, 1
TTATTGTGACAATGGTTAATTGTGACATTGACCTGAATTACGCTTTCATAAAAACATATTAACCAAATAAATATTTTTAAT, 1
GTTTCGTTCTGATATGGATCAGAGTTGAAAAACATGTCTGATATAAAATTAAACATTGTTGATAATTGTTTATATTGGTTG, 1
TCATCGCAAACAGTGCATAACATATATTAACAATATGTTTCTGCGTTATTTATCATTATTACAGGAGTTTTAATTTAAATG, 1
TTTTATACTGCCTTAATTGGTAATGACGTTTCATGCTACTGTTTTTGCCTAAAATCCATCAGGAGATAAAAAAATCTGACA, 1
TAACGAGCAGTCTGCTTATATTCATATAATCAATGAATATTAATTAATATATAATACATAGGGAATGTAAATGAACAAATT, 1
GTTCTTAACGAGCAGTCTGCTTATATTCATATAATCAATGAATATTAATTAATATATAATACATAGGGAATGTAAATGAAC, 1
AGTATCGATTCACCACGCTAACTTTTTTTGATTATTTTCTGAAAAAAGCAAAATACTACTGCCCGGATGCGATAATTAACC, 1
TTATACTCGGGCAAATATAAATTTGCAAAAAATGCGAAGATAATGTTTTTAATATTTTGAACAATATGGCATTGAATGATA, 1
GGTTAACGATTGCGTGAAAATTAACCATTGCATTGTCAACGTAAAGCAGTATCATGCGGCGGCTCGAAAAAAGGGTAAGCA, 1
TATATATTACTATATAAATATGAATCTTGCACCGGAGAAATTGTAAGCATTATTATGCCGACTCTTTTTTATCTTATTTTA, 1
AAATAACGCCACAATATTGCGATTAATTAACATGTCCGGTATTCCATTTTAAAATAAGATAAAAAAGAGTCGGCATAATAA, 1
TTTCTCCGGTGCAAGATTCATATTTATATAGTAATATATAAAATTATATATAATTGGGCTGTTGCGATGACAAAATTACAA, 1
AATGCTTACAATTTCTCCGGTGCAAGATTCATATTTATATAGTAATATATAAAATTATATATAATTGGGCTGTTGCGATGA, 1
TTTATCGTCAAAAAATTGACAGCCGTCACTTTTTAAACAATTGGTGAAATTAAAATGAACGCATCCCAAAATGTTTAAGGA, 1
CGATAACTAAACCATTTTTGAGTAATAAATGAAACAACTGCAACACTCTTATTATTTCTGGAAAACGCCTCGCAAAAACAA, 1
AAACAGATGCCCTTATTCTGGTATTAATACAAGGCTGTTTTACTTGAACTTATAATAACTGCAACTGTTACATCATATCTG, 1
AGGAATGACAAAAATTTTTCATTCTTGAATATAAAAAACAGATGCCCTTATTCTGGTATTAATACAAGGCTGTTTTACTTG, 1
GCTATTGAGTTCCTGCCTGGATACTTACCGCGAAAACAGCACGCCTGACATAAAATAAATATGGTCTAATGGGGAAATTTC, 1
GGGCTTTTTCTGCGACTTACGTTAAGAATTTGTAAATTCGCACCGCGTAATAAGTTGACAGTGATCACCCGGTTCGCGGTT, 1
AAACAAAAATCATGATTAACTATTTGATGGTATTAGATTAGTTATTTACTAAGATTGTTGGTGTTTGTAATCAAAAACCAC, 1
ATTTGACGTTTGGATGAAAGATTATCATTTGTCATACAAATGAGGGGTGGTATGTTGCTAGCCAATTAAAAAAGAACGCCA, 1
GATGCCGAAAGAAATAAAATTAGTTATTGCATTTGACGTTTGGATGAAAGATTATCATTTGTCATACAAATGAGGGGTGGT, 1
AAAATCAAAGCCTAATCAATGTTTATGAACCTGCTTCGGCAGGTTTTTTTATACTTGACAATGTACCTTTGAGATACATAA, 1
ATGTGCATAGCTATGATTCTTGGTCGCCTTGAAATTTATCCTGTTATTATATTGTTTTCAGGTTTTTTTTGGCGCTCCTAA, 1
GAACACAATAAAGATTTAATTCAGCCTTCGTTTAGGTTACCTCTGCTAATATCTTTCTCATTGAGATGAAAATTAAGGTAA, 1
AAAAGACGCGATGTATAACGGTTCTTTGTTGATTCGTCTGTTGCAGGGTTAACATTTTTTAACTGTTCTACCAAAATTTGC, 1
GTAGTACGGCTCACTTGAAATCCTTGCTAAATATGCCTGTAGATCAGGCTTATACATAGGGTAGGAAAATCGAATTGTTCT, 1
CAAGAAAATTCGTTGGATATTTTTTTTGCATGGATAAAATTATCGCCTCTAAAGTATGTAATAACAGGGAATGTGATGAAA, 1
CGTGCCATATCGTTATAATCCCTTTGATATTAGATGCAAATTAAGGTCATATATAGCCTTATCGATAACATGGTTAATTTT, 1
CCCGGCAAAATTACAAAATCATGGTGTATTGACATCATCAATAACCAATGAAATTATGCAATTATATACGGATAGGGAGGT, 1
CAGTATTCCCCAATCAGTGTAGTGCCTTTAAACATAACGTGCGTAAATATATTGTCCCCGATCACACTTTTTAGTGAAAAA, 1
TAATCTTAAAGTTCAGTCTATTTAATGTTCAATGAAATATTTCTGCCTGTATAATCTTTAAAGATGTTGAACATATATTCA, 1
ATCTTAAAGTTCAGTCTATTTAATGTTCAATGAAATATTTCTGCCTGTATAATCTTTAAAGATGTTGAACATATATTCACA, 1
TCTTACTCATGCTTCCTCCGCGTTGTTGCATTGGATGAGGCGAATTTCCCACAATCGGGGATAATTACCTCATGGTCTATT, 1
CTGCGCGAGCGTCATATAGCCGCCTTGTTGTAATGACAACATTTTGCGGCTATTCTTGAAGTGTCTGGTTTCAAGATTAGC, 1
TTCAGTGATAATTATCACATTTCAATTGCACATTAATGGATATTCTTTAATAATCTCGCGACGTTTCTTTATGATAAATAA, 1
AGAAACTAATATTAGACGTAAATATTGAAATTTTTATATTTTTTCTTATTTAGGCTTTGCATTTGGCAAAATTTTGAGGCA, 1
TTTGGACTATTCCTTGGGGTGCTCTTGACAGCTATTTTTGATATGATTTGAGATTCAACTCTCAAATTTGTGAAAAATATA, 1
ATCTTCTCCTTAAAGCGATTAATAAATCTTAATAGTATTGATTAACAGGCTAAAATTAACGCCTAACACTATTCAGCATAT, 1
GTATCCCGGATCGTTTCTGAACAAACTTAATAAACCATTATTATAAAATTAACATATATATTTCAGTTAATTATGTAAAAA, 1
GTATATTTATGCAATCAGACAGCATATTGCATAAATAATCAGATCTGTATCAAAGTTTTAACTTTAAGGAAACACAAGCAC, 1
ATAATTGAAGTTTATATTTTACCTTTTGCAAATAATAAAATAACAAATTATAGTGACGCCACAGCAACAAATATAACCTTT, 1
ATAATCAGTACGTTACCAAACTATTTTCTTTATTGGCACAGTTACTGCATAATAGTAACCAGTGGCTCATTCACCGACTTA, 1
TTGAAGCCATATTATCTATTCCTTTTTGTAATAACTTTTTTACAGAGCATAACCTTGTCTAATGTCTGAGTCGAGGATCAT, 1
CAATAGACATTTTTAACATGTTGTTTTTCTAAGTGTTATAAGGTAGGTATAAAATGGGATGGAGCCTCTGCTTCTGGCATG, 1
GCAATCCACATAACAAAACGCGTTTTGTTACTGATGTCACAAATTGAGCATATTTTTGTAGCTGATAGTTTGTTACAAACA, 1
CGCAGATGATGATTACATTTTGTTTTTGAATCCCGATATCATCATGAAGCATGATGATTTGCTGACATATATTAAATATGT, 1
TGTTGAAAATAAACCTTCGATTTGTTTGTCAAGATATTGTCCATCTTTATATAATTTGGGGGTAGGGTGTTCTTTATGTAA, 1
TTGAAAAGCCGGAATGTACTCTTTATTGCAAACATTTCAGGGATGAAGTGAAGATGAATTGAGACGTAGTATCCACACCAA, 1
TCACTTCTCATTTCTGCCATTCCATTGCCGTTGATAAAGAGTTTATCTGTTAATCTGTAAATTGATGTGAAAACTCTTAGC, 1
ATGCAGATGTTTTGTGAATGTGTTGGTTGACATTCATATGAAAAAAATCATAATTCCATCATGTTTGTGTGGGGTCTTTTC, 1
ATACATAACCCTTTCTCCCTGTTAATCATGAACAAATCATTCGCCATGATTATAATATTTATCCCTGATATTTGTCTGGTT, 1
CAATTAGACATAAGATTATTGTAATTTTTTAAATATTATTTTTCCATGAATAAAATTGGAGTAAGTGCGTGGATAGTAATA, 1
CTACTTTTTTATTATTGATGAGTATAAACTTGACGCTTTCAAAATAAAAAGAAAATCGAAGCATTCACACATGAATAAAAA, 1
AGGCCAACGCAATTCATATAGCCGTTGATACCTAATGTGATTACACTAGTAAAATATATTGTTACTTTACTATCGTTTAGG, 1
TTTTTACCAGAATTCAGGGCGCAGATTCATTCAGCGCACCTAAACGATAGTAAAGTAACAATATATTTTACTAGTGTAATC, 1
CTGGTTGTTTTATATTCATCGCTGTTGCTTATTTAGACATTTTGTACTTTTATTGTTGAGGTTATTAAGCGAAGCGACAAT, 1
TCATAAGACTTTCTCCAGTGATGTTGAATCACATTTAAGCTACTAAAAATATTTTACAAAATTTCAAATTTAATTGAAAGC, 1
TTCACTGTTTTAAATCTTACTCACTGGCTTGACGGCACCACGCAGACTTATATCATTTGGATGAATCGATAAATTTCACAA, 1
AATAAGTCGCTATACTTCGGATTTTTGCCATGCTATTTCTTTACATCTCTAAAACAAAACATAACGAAACGCACTGCCGGA, 1
CATAACCTGTTGCATGATTATTTATGATCTCAATTCTGCATTTTGTCAGTAAAATGCAATAATTTATTAAATATCAATAAA, 1
AACAATATGATTTATTGGAGCTTTATTTAAAATTTTGCAGATAAATATATATAAATAAAAATCTGTTTTCGCCACATGCTT, 1
AAATAACAACTTTTTTATCTGCTTTTGTCATTAACACGGCACACAGGCGTAATATCTGACAAAACTGCATTTCGATTTCTT, 1
TCTGGTATACGCGGTTACCGACGATTCACTGCTCATTGCAGCATGTCGTTATCATTATTGAACAGATTCATTCATAGAATG, 1
CCTGTTTGGCTGCGAAATAAATATAAAATTAATATATATGTTGTAATGATATATTTTTATAAATTATTCCCTGCGTGAATT, 1
AACAACAGAGATAAAAATATCTAAGATATTCACCTTATTGCAAGATATTTAAAATGCTCTAGAGTTAAAAGTATGATGTAA, 1
TGGTAATGACGTTTCATGCTACTGTTTTTGCCTAAAATCCATCAGGAGATAAAAAAATCTGACACAAGATAAGCAAAAGTG, 1
ATCATTTGTTAATGGCATTTTTCAGTTTTGTCTTTCGTTGGTTACTCGTAATGTATCGCTGGTAGATATGGAGATCGTTAT, 1
GCAACATTATGTATCTTCAATTTATTAAGTTAAAAACAGCTCAGCTTCTGTAAAGTTTTTATATATCAGTTTTATGAGAAT, 1
CATCCGCAGCGTTTGAGCAATTAATTAAAATAAGTCCTGCGAAATATATTAAATTGCAGGACTTATTCATTTCGTGAATTT, 1
GCCGAAAGAAATAAAATTAGTTATTGCATTTGACGTTTGGATGAAAGATTATCATTTGTCATACAAATGAGGGGTGGTATG, 1
TGAGTCATGGTATGAAGATACGCAGATTTACTCTTGCTTTAAAATGAATAATATTAAGCCACTTATTCACGAATCGAGAAT, 1
GAAAATGAAGGCTCCTTCGGGAGCTTTTTTGCTTGGTGTCTATTCGATGGATACTCACATACTACGGTAACATCATGAAAA, 1
TAGACATATCAGTTCTACAAATCGCTTGCATTTATCATGATTAACAATCATTATCATTTGCGAGTTTTATTTAGATATATC, 1
GAATTACGCAAAAGAGCTGAATAATTATTCCCAAGAATTGATAGTGAGCGTAATATTCACGCGCTCAATTATCATAACTTA, 1
AGTTTACTTCTATAGTGAGATATTTAATGGCGACATAAAGTAACCAAATAAAATAAGGTTGTCATATGTTACCCAGGATCA, 1
TTAGATGTAATGTGTTTGTCATTGCTTACTTTTTGGCGTTATATGATGGATAATGCCGGGATACAGAGAGACCCGACTCTT, 1
CCTGAATAATATAAATTATATATAAATCTTATTTATGTGATAGTTTGAATTATCATTATAAATGATACTCACTCTCAGGGG, 1
ATAATTTATCAGATGATACAGCTATTTCTTACGATGTAATTCCATTTATTAAACTTCAAGACATCAGTGCAGAAGAATCAA, 1
AACAACGTTGATATGCGTTGATTCCATTAAAAATCAACATATTACAAAATATCATCAACTATTGATCAAGATAGATTTTCA, 1
CAACCAGTTGAAATATATAAATCTTGATTTCCTGACTTATCTTCCATCTATCAAAAGTTTAAGACTGGACAATAATAAAAT, 1
ATAAAAATATCTAAGATATTCACCTTATTGCAAGATATTTAAAATGCTCTAGAGTTAAAAGTATGATGTAAAGACCATTGG, 1
ACTCCCGGTACTTAAGTTGTAATTTTGTCATCGCAACAGCCCAATTATATATAATTTTATATATTACTATATAAATATGAA, 1
TTCATGTGTGAATGCTTCGATTTTCTTTTTATTTTGAAAGCGTCAAGTTTATACTCATCAATAATAAAAAAGTAGTCAGTT, 1
CCGATGTATGATAAATAACGGAAGCATTTGAATGGATAATATACAGTATACATTCTATTAATATTTATGATATAATTCTTT, 1
TAGACTGAGAAGAAATAAGTACTACGAGAGAAGCGTTACCTGTGTTATATTTGGCACCTATGGAAAGTTATGACAAAAAGC, 0
GTACGAGTGGAAAACCGCTTGACCAAAAGTGACTCTAGGGGCCATCCGACTCAGGAAGTAGTCTTTCGTTACGGTCGCGTG, 0
GCGGGCCTAAAGTCGCATTTGAGCGGTTTGAAATTGTGGACGAACGATTCGCGTTTAAGTTATTTGACCGCGACTATACCA, 0
GTTGCCGCTGAACAGTCACTGATCACCGTAGAAGGCGACAAAGCTTCTATGGAAGTTCCGGCGCCGTTTGCAGGCGTCGTG, 0
GCTGATCCTCGCCGACCTCGCCATGCTGGAGTACGCCGCCGAGCGTTATCCGCATATTGAGCGCCACGTATCGGTGCAGGC, 0
GCGTCACCAACTCCGGGCAACTGGATATGGGGTTGCTGTTTGTCTGCTACCAACACGATCTGGAAAAAGGCTTCCTGACAG, 0
AACGTTTGTGCTGGTGAAAGATAAAAAAACATTCTGTTCATCTGCGACCGGTGAGATGGACATTCCACTCAATGAATTGAT, 0
ATCTGACCGATAAATATGGCAAAACGCCACTGGAACTGGCGCGGGAACGGGGCTTTGAAGAGATTGCGCAGTTACTGATTG, 0
TATGTTGCTTTGCCTGGGCGACGCTACGCTTAGCCCCTTACTTATTTCTGGTACCATGGGGTGAATAATCTGATTTTGTTT, 0
TGGCATCGAGTGCGGAAATCGAAAAAGCACTGACCAAAGAATTCGGCTGGAGTAAGACTGATAAAAATTATCGCGCCATCA, 0
GATTTAGTATACAACACCTTTCTGGGGTCGGCAGTGGCAAAAGTACCGCTTGTAGTGCAGGCAACAACCACGGAAGGACTG, 0
GTAGTCCTTTGTCGCCACGTTTGGTCAACGGATAAAGGGGGTAACGGTGGCCCAATAGGGGCTGTGGCACCTTTTCGTCAT, 0
CACTACCCTATTAGGGCATGGGCTTATGGCCACCGCAATATGTGGCGCAACCGCTATCGGCGCGAGTGCGGCGTGTCCGGG, 0
GGTGTACCAGTTCTCGCTGCCGCCACTGGTGCTGCATGCGGTGCAAAAACAGAACGTTGAGGCGCTTTGTGCGTGGGCGCA, 0
TCGTAGGTCTGCAGGACGTCGGTCTAGCCTTATCTGGTTTAGGACCAACCGTATCCGGTGGTGTAGGTGCGGAAATGATGC, 0
CTGGTATCGCGGCAGACGCCGCTGGACGCGGTTTATCCGTGCTGATGCTGGAGGCGCAGGATCTCGCTTGCGCGACCTCTT, 0
GGGCAGGGCGCGTTCCGTGTCTGGGACTCCGTACTGTCTGAAGAAGCAGTGCTGGCGTTTGAATATGGTTATGCCACCGCA, 0
TTTTCTCTTTTAACTCATCATTCGCGCTCCTATAGAACCTATTATGACTCGGCACGGTCTGTTTTTATGCCGCGTCGGTCA, 0
CTGAAGAAGCCCTGTAAAGTGCTGTGCGAACAATTGGGTATCGCATAGCCCGAAAAAGGGCGCGTTATGGTGGACGACTCT, 0
GGGCTAGGTCAGGGGCCGTCGACGACGGTCTTGACGAGGCACGATTTATTTTCAACGCTGGTCCTGGCAAGTAGTGACCGT, 0
GTCCGCTGCCTTATGCAGTAGGACCTAGTGCAGCAACCTAAATAGAAGTTTCTTATCTAGCGCAAGCAAGAGTATGTGCAG, 0
CAACAGCGACGAATACGGCATTTCACAAATTTTTATTGCCATTGAAGTGGACAAGCTTATCGACGGTCCCACCCGCGATGC, 0
ATGGCGTAGAAAAAGACAAACGTGCGCTGGAAATCGAAGAAATGCAGCTCAAACAGGCGAAGAAAGACCTGTCTGAAGAAC, 0
TAGCCTTGGCCGTATCTCATAAACGGGCCTCATGGCAAGTCAAGTCGCTACACGAGCATGTCGCCGTATGGAAATCGTCGA, 0
AAAGGCGACGAAGTACGTAATAACCTGCGCGGCTTCCTGAAACCGATGGGCGTGATTCTGGTGTTGGCAGTGTTACTGCTG, 0
CAATCCATGAAACGCAAAACGACCGTGAAGTGGTCAGCCTGTATGCGCATTTGGTCCAGCCAGTTTTAGATGCCCAGGCGC, 0
CGGGACACGGAAGGGCGACTGCTCGGCCTACTTGACGATAGGCCGACTGGGCGGCAGGTGCGTTACAGCGGCGGTCACCTA, 0
GTGGCGGCGAGATCGATCTGATAATGCGTGAAGGCCGGACCACCATTTTTGTCGAGGTACGCTATCGCCGCTCTGCGCTTT, 0
TCCGCGTTGCTTGTAGTCGTTGGTCTTTGCGTCTTTTCGCCAGGCCGCAACGACAGCGGTCCCGTTTTTTAATTAACCGCC, 0
TGAATTTCATAACGGCGGCATTCTGTGGCTGGAAACGTCATTTGCACTCAACATCCGCGAACAGTCGATTATGAACGTCAG, 0
TCCAGCCGTCATGGCAATGTGGTATTAAGTGAAACGACCACAGCTACAACCTGGTACGGGTGCCCGGCAACTACCAGTAGC, 0
TACGCAAGTGCGTATCGGCGCGCCGCTGAACATTACCGGTTTAACGGATTATGCTCAGGAGCCGTATTATTCGACGGCGGT, 0
GCTATATTCATCCGTGAGAGGGGACGGTGGACGGTCTCTACATGATTGCAACTTTTCGGTTGTTGTGGCAGTCAAAAGTTC, 0
GTCGTCAAATTTTATCGCCCTGAACGTTGGACAGCCGATCAAATCCTCGAAGAACATCAATTTGCGTTGCAGCTGGTAAAT, 0
CAAAGGCGTGCTGCGTATTCCCGAAGGGCTGGTGCGAATCAACCGTCAGGGCGATGACCTGCACATTGAAACGCAAAACGT, 0
CCTTGAAGGGTCTCCTACTGAAGTGCGGTGCCCGGCGAATTTGCTTATAGGTCGAACGGTAATAGCAACCTGTGCCACTGA, 0
CAGAAGTGTTTGGTTTGCCACTGGAAACCGTCACCAGCGAGCAACGCCGTAGCGCGAAAGCGATCAACTTTGGTCTGATTT, 0
ATCCCGTTTTACCTACAGTTACCAGTTTGGTCTGTTCGATAAAGCAGGCGACTGGAAGAGTGTTCCGGTAAAAGACACTGA, 0
CAGTCAGCACCGGCTGGTGCACTACACGCGGACACAATATGAAGAGCCGCTGGTCGAAAGTCGCTATCTTTACGACCCGCT, 0
TTGCGCTTATCTGCGGTCACATGCTCTCCGGTGCTCTTGATGCACATCTTGACCATTATGATTCTATAACCACAGGTCATA, 0
GGGGCGGAGAAATACGATTATCTTAGCCGCTTCAATGGTAAGCCAGCCTCCGGGCTGGGGGTAAAACTGGCCTCCGGCGCT, 0
GGTTTTACAGCGTGCTGGTGGCACTCACTTCATTGCTGATGCTGTGGCGCAGTCTGCAAATGGCGTCTTTGTGTCTCTTCC, 0
ATTCGTATGCCGTCATTTATGGCACGGCAGATCCTCAACTGGGCCGAAGCGCATCCACGTTTCCGTGATGGCTATGCAATA, 0
GAAAAAAATTATACAGGGCAAGCAGCCATTGGGCAAAGTCGAGAAAGACCTCTGCCGCCTAGAGCCGGACTCGTAGACTGA, 0
ACCACCCTATGCAGCATACGCGCCCACGCGTTAACATTATTTTGAAGCGGCCTCACGGCCATAGTTATGACCGTTTCTGTT, 0
GGTAACCGTATGTGCAGCAGCGGTTACGCGTTATGCGCGTCTGGTGGGTCCGCGTGGTCGTGAAGTGGAACAAAGTCGCGT, 0
CGTGGCGAAGAAGGTAGTTGGTCGGCGCGTGTTAGCGTACCATTGCAAAGACCTAAACCACGACAAGTTTGACAACACGGT, 0
AATGATTATTTCACGAAAACTCAGCGAATCAGAAAATGTTGATGATGTTTCCGTAATGATGGGTACGCCCGCCAATAAAGC, 0
TGGCCGCTATCTATAACAAGATGGGCGATACCCTGCCGATGCCAACCAAGTTTGCAATCGGCATGGTGATGTGTTCTGGTG, 0
GGGGTTGTTGGCTACTTTGCAGCGAAAATAATCAATAAGCGCCAATATGCGATGTCAGTAGAAGTACTGGAACAGATGCAA, 0
GTGGCCATAAAACGATAGATTGACTTATACACTGACTTTGAGCCGTAGGCCGTAGGCCCGCGATTGCGCCCTTGCGCATGC, 0
AAATTACTTTGATGTTCCGCCGCATAAATACCGGATGACCAATATGCAGGGCGAATCGCGCTTTTTACATCCATTAAATCA, 0
AAACGCGGTATGAATACAACATCGCCGGTGACCTGACCGCCGTCATTGCCCCGGACGGCAGCAGAAACGGGACACAGTACG, 0
GTCGCAGCCGCCGTCCATCGACCCCAATTTTGCGGTCGACAATAGGAGTCGTTTTGGGTGAAACGGGCCATTGTTGTACCT, 0
TATGATTGTTCTCGGTCAGGTTGAGCGGATTACCGCTCGTCACGGGGAGTATTTACAGATACGACCGAAAGCAGCGAATGC, 0
ACCAGCCGTTAACTCCGCGCACTTGACCGCTATAGTAAGTAGGGACTGGTACGCCGCTAGCACCGTTAGCGGTCATCGCCA, 0
TAGCAACGATGCGGTCGCCGCTTAGTCACTGTCTGGCAGGAGCAGACCGTTAGGCTCTAGCTGTTAGCGTTATAGGCCATA, 0
CCACGTAACCAAAGTGGCGTGCGCCAGCTGCCATTCCCTGCATCCACAGCAAGATACGATGCAGACGTTAAGTGACAAAGG, 0
ATGAACGGGCTTAAACTGCTGGAGCATATACGTAACAGAGGCGACCAGACCCCAGTTCTGGTGATATCTGCCACTGAAAAT, 0
GCGGTCGCAGACTCGTCCGCCGAAGCGTAGGGCCATAGTTTCGCGGTCTATACTAGCTTTTACGCGTACTACGGCCCAAAC, 0
AAAAGTCGCTGGGTTGCGGGACCGCCATTGGTTTCGTATTACGGCGGTTAGTGCTGGACATTGTGATTGCGGCGCGGTTGC, 0
TGCCATTGTTTGGCTATTCAGGATGGGGCAGACCAATGAAAAAAGCCCACACAGGGGAGAGTGGGCTGAAATGGGAAGCTA, 0
CCGCCGCAATTATGGACGCGAGTCGTGCGGTTGCTTGCCAAACCTACCAACTGGGAACTTCCAGCCGTCATGGCAATGTGG, 0
AGCTGTAGGTCGGCTCCGTAGTTTAGGACCCGCTATGGCACTGGTGCGACAACGTTTGGTCTCATCGACCACTGCGCGGTC, 0
ATGGAGGGGTACGAATATGATTACGACGGTGAGCATCGCGATGAACCGATAATCGTGAATTACCACAATTTACGCTTTAGC, 0
TTCTTTCTGGTGACAGTCTCGTTGTCCGCATCATTCCTGCATTGCTGGCAGGTGTGGTGATGAGCAGAATCATTACCCGTC, 0
AGCGCGATCCTCCCCGTGGTCATTGTTGGGCTGGTGGGATTGTTTGCGGTAACTGTGATTCGTGATTATGGGCGGGCAAGC, 0
GACTTATTAACCGCTTTTGTCAACAACCAGCTATTAGTGGCGCTGATGGCTCTTTTTGTGGCAGTTGTCACGCCACTTACC, 0
TAGCACTAACTGGCAATACGCCTGTTCCTGCTCTGCGGGTAAGGCAGTTAAACTTGTCTATATGGTCAGCCCCGTACTTAC, 0
GCCGCCACGAAACTATTGGCCGCGAAGCGGAACGTCTATTGCTAATTATAGCGCGTCGTTGCGGACGCCGGGAAAGGTCCA, 0
CGTCTGGGTTACGTTACACCGCTTGCCGCTGGTGCGTTTCCGCTGACGCGTCGCCATGCGTTGCAGTACGTGCAGCCAGGG, 0
ATTCGCATGAGTTACTCGGCCTCCAGCTCCGTGGACGATCGGTTGAGAGAAATCGACCAGCGCAGAAAAAGGGCAAAAGGC, 0
GACTTTCTCACCGTGTTACGATAGTCCTTCCAGCGGGACGGGCCAGCACCTGCATTGGTGGTCTTGTATGAATAGGACTAT, 0
TTACCTTTCTTTGCGGGTTCCTATTGCAATCAATTGGGAGGTTCCGATAATGGGTAACAACGACAATTTTGATTTTGGGTC, 0
AAAAGCTAACACTGGAAGTGCAGGACGTTTTATAACTCGCCTATTACTCCTGGCAATAAGTCGCGGGGGACTTTTACGAGT, 0
GGTGCCAACCGAGAAAAACTCTGCGGTCTACGGCATGTTGACCTCGCTGACCATTACCGCCGGGCAAAAGACCGAAGAGAC, 0
CGAGGCGGTGGCGAAAGTGTTTGAATCGCTGGCACGACTGGAGCAGATTTTAGGCCAGCATCGTTACCTGACCGGCAACCA, 0
GTCGGTTTCTGTTTCGGCGCGTTCCTTGAAGGAGCCGCAGGCTTTGGCGCACCGGTAGCAATTACCGCCGCATTGCTGGTC, 0
ACGGTCGAAGAGCTGGCAGCAATGCACAATCTTGAAGTGCCATTTGAAGCAGGCAGCGGCCCCAGCCAGATCGAGCGCCAT, 0
CAACGAAGCGGGTAGAAATATGATGGCTCATATTAAGTCCTCATCTTATTCTAAAGATACTAATGGCAATGAAAAAATGAA, 0
GCACGCTATGCTGACGATTATTCCTGGGTGGAGGTCGCTATTAATCCGCGCGCCCGTTTTCATGATGGTTCGCCCATTACT, 0
GAAAGTCAAAGCGCCGTATCAGGCGGTCTAGGACGGTCCAAAAGCCGCCGACAAGGCCCAGATTAGGACGAAAGAACTTCC, 0
GTTGCCCAATTGCAAATGCTGCTAGTAGGGCCGTGCGTTTTACGGTTTGTCGCGGTGGCCTATAACGTTATTTAATCCGTA, 0
TGATCGTGAGGCACTGCACTGGGCGGTCACTACCGGCGGCTTCAACAGTGAAACAGTACAGGACGTCATGCTGGGAGCGGT, 0
TCCTAACGAAGTGGCGGCCTACGCCATTGCGGCGGCGGCCTTCGCAAGTATTTCACCGCTATCCAGTGGTGAAGGAAGTAG, 0
CTTTCAACGCTTGTGGGAGACGTTACGCCATCTGTTCTGGTCAGATAAACAGACTGAGGCTTATAAACTTCTGTTCAATTT, 0
GGCGTTTGGTACGGAATCTGTGCCAAAAGTGGACAAAATCTTCGGGCCGGGTAACGCCTTTGTCACCGAAGCGAAACGTCA, 0
CGGGAATGTTCCGTCGTTATTCCAGACGACTGGCAACTAACATCGCAGCAGCAAGCCTTTATAGAACTGTTTGCTGAAGAT, 0
CCGCTGCGTGTCGATGCCAATAACCATACGGTAACCATGCTGGTGCAAATTAATGGTCGTTTCCTCACCGACGACACTCGT, 0
AAAATGAAGTGTTAGCTGGTGTAGGACTGCGGGAAAAACGTCCTAGCTTTGGTGTAGCTACCGTGACGTTGGTGGGCGGCG, 0
GGATGTCTGCCCAGATGACGGCGGCAGTGTCTATCGGCCTGGCGAGTTATACCGGGATGCCGGTTTCCACTACTCACGTAC, 0
AAAATATCCCTGGCGGGTTTCCATCGATGCAAACGCTTTGTCGAAGTATGGAAGACTCCGGGCGAATTATGCGAGGTCGTT, 0
GGCGGAAAATTTTGCCCGTGTGTTGGCATTAGCGGAAAATTATCAACCGCTGTATGCCGCATTGGGCTTGCATCCTGGTAT, 0
GGACATTATCCGGTGGCAACCAGCAAAAAATCCTCATTGCCAAATGCTTGGAAGCTTCGCCGCAAGTATTGATTGTCGATG, 0
CCTGCGGAAATTATGCGCGGCGAAACCCTCGAAATGATTTATGGCATCCCGATGGGTATTTTGCCGCATCCGGCGGGTGCT, 0
AGTTCCACCGATGGCGCAGGTAGTACCCCACATTTGCAATTACGGCGCGAGCCGTCCGCTAGTTGGCCGTCGCTTGGTGAC, 0
GACTGGGAATTAATCGTCAGCATTGCCTCGATAACCTGAAAATTCTGCGTGAAAATCCGCAAGTGCGCGAAAAAGTGGTGG, 0
CTATTGCGGGCCGTACCTGATTGAGATGTGGAGCGAAACGGCGGAAGACCCGGCGGCAGAAGTGGCGAAAGCGCGTGATTG, 0
ATTTCTGCTAGCGGTGTCTCCTAGTAGCCGCACCCAAGTAGAGGGGACGACTGGCGAACTCTTCGGTCGTTCGTAAGAAGG, 0
CGTAAATTGCAACGCGCCCTCGAAAAACATCAACTTTGTCTTTATTACCAGCCAATAATCGATATCAAAACAGAAAAATGT, 0
AAGTGGTTGGTCTGGATATGGGCACAGGTAGCGCGTTCTCACTGCTTCCAGCGCAAAATGCGACCGGTAACTGGATCAAAG, 0
TCCACCGACACATCGCCTGATTAGTGGACAAGCACGTGGTCCACCATCCGACGGCACCCTCTCTCGACGAGTGCCCTCTAT, 0
AGCTTTATTTGGCGAAGTTGGTCGCCGACGCCTCTCGGCCATTAGTTGGTCTATAGTCGTAGCCTTGAATTGTCCATCCAC, 0
ACTACGGCGTTGACTATGGTGAGTACCAACGGGCCGCATAAAAGGTGTATTCCTTCTAGCCAAAACCAGGCTAGTGGCTAT, 0
ATTTTGGCATCAGCCAGTTACGGGTCCCGCGCACGAGTGCGCTTCTCGGTGTCGGCTTCAAAAGAGCACGGTCGTTTTACC, 0
AAACTTCCGCAAGATCCGTCGCGGTACGCCTTACGAAATCTTTAACGTGTCCTTGACCCAGACGCTGCACCGTACCTTGAT, 0
CCGTAATTCGGACGCTGGTAACTGGTCGTGCCATGTCCGAGGCGTGACAGGCACTAGCGTTGGAAAGAACCATGGCTAGTT, 0
ACGGCGTTTGGACGCAGTTTTTATGCCACGGGCGATAATTTACAGGGCGCTCGTCAACTGGGCGTTCGTACTGAAGCCATT, 0
CGAAATAGAAAAGTCCCAGTACTAATATAAATTTGGGTTTCTTTTTATAGTGACGCTCTTTTTCTCGTATAGGACGTTTGT, 0
GCGCGGAGTACCTAGTTGACGACCCTTAACAGATTGTCGAGGCCGTCGCATATCGCGCACCACCAGTTGCCCGAAACCATT, 0
AAACCAATGGAGCCGCCGTTTGCGGTCGTACAGGACGGTCGCAAGATGTGAAACCACAAGCTGCCGTTTCAGTTTTCGACG, 0
CGATCGGGTGGATATTGCCACCATGACCCGCTATATGCAGGAAGGGCATTTCCCGCCCGGCAGCATGTTGCCAAAAATCAT, 0
ATCATTGCTAGTTTAGTGCAAAGCCAAGCTCCACCGCATTTGCATTGAGAAATTCTAATAGACTGTCGAGGGTCCGTGGTA, 0
TGGGTCCGCAATCCCAGTTACGCCCAGCGAAGTGAATGCGGTTACAGCAATAGGTCGCCACGTGCCCACTTGACTAGCGCG, 0
CCGACGCATAAAGAACCACTATCGCCTTTATTAACTCCTTAGGTCTGGTGGTCTTTCGTCGTGTGGCATTCCGTGTAGTCT, 0
GACTTAAATGGCGAGTTTAAAAAGTCCCACGACAGCTCACCAAACTATTTGTCTGACAATAATGCGTCGCAGTGAAGTGGA, 0
TGGCTGTATGTTACTGGTGGCGCTGGTGGTTAACCCATTGCTGGTGTGGTGGAAAATTCGTCGTAACCCGTTCCCGCTGGT, 0
TACTTCTAGTACGACTATCACAAGTCAAATGGGTCGCTGTGAAATCAAAACAGCGGAAATATTGGTTTGAAGTCCTGGTCC, 0
TATTACTGGTAAAGGCCATACGTCGCGTCCATTCTCTCTAGTTTTCGTGGGACTACCCAAACTGGCAGTCGTGGTTGTTAC, 0
TTATTGTGCTTTACCGACCCCGCGCACCGGGTCATACGTAACTAAACGTTGAGGTCGTATGTTTGGTCTAACGCCAATTAC, 0
GATGCCACCATCATTGAGGCACCCAGCTCGACCAAGAACAAAGAGCAGCAACGCGATCCGGAGATGCATCAGACCAAGAAA, 0
CACCCGGTATTAAGTTAAGCGCGCAGGGCGTCGCGTCTGGCAAAAGCGAGCCCTTCTGCATGCCCCATATGTACAGACTGT, 0
GTCGTGTGTTTGCTACATCTTCTAATTTTTGTGAAAGTAGCGCGGCTGGCCTCTCGGCCAGTATAACTCGCTGTACGGTTT, 0
CTACCACTGTAACAAAAGCACATCTATTCGTTACAATCACAGCGGGACGTCTTTGGTGTCGTCAAGTACCTACTACCTTGC, 0
TTAAATTATCACTTACGGACCGACACCGTCGCGTTACGGGGCTGTGCGTGTGTATTTGGTAGATGGCCTTAATGCCTTCTA, 0
ATGATCTGGCGGCATTCTGGCAGCAGGAGGTTCAGCCCGGTCCGTGGCGTAAACGCTATATACTGGCACATTCGATGGGCG, 0
GTGGTGCTGGGGCTGAATATCTGGACCACCAACGATAACGCACTCTATGCGTCGGGTTTAGGTTTCGCCAACATTACCGGG, 0
TATTACTTTTCGCCCGGTCTCTTGCCGTAACCTCTTAACCAACATCATAAGCAGTTCCAGGACAAGCGACTCCAATTTTCT, 0
TTATCCTTACCGCTCATGAAGTCACGGGGCTGATTCGTGAAGGCGCGACGGTGTGCGGTGTTCGTGTACGTAACCATCTCA, 0
TTTTCGCCCGATTATGATGACTACCCTGGCGGCGCTGTTTGGTGCGCTGCCGCTGGTATTGTCGGGCGGCGACGGCTCGGA, 0
GCAACGAGTCACCATCACGCTTGATGACGATTTACTGGAGACGCTGGACAGCCTGAGCCAGCGTCGTGGTTATAACAACCG, 0
TGAACATCAGCGATGTAGCAAAAATTACCGGCCTGACCAGCAAAGCCATTCGCTTCTATGAAGAGAAGGGGCTGGTGACGC, 0
ATACCTTTTGCGAAGGCAAACCTGGTCAACGTTCCATTGCCGCGTCGGGTGGCATTCTGCTGTGGCCACAGTCGCATTTTG, 0
ATCAGAAGCCGCTGTTTCTGGTGGAAAACGGCCTGGGCGCAAAAGATGAATTTGCTGCCAATGGCGAGATTAACGACGACT, 0
CAACGATCGCGCGCAGCAGATCGTGGACGCGACCGACAAACTGGCAGTAAATATTGGTCTGGAAATCCTGAAACTGGTTCC, 0
CGATAGCGGTTATTAGCCTACTGCGTTTACCCGTTCTACAGCCGCTTCGACTACAAACGCAGGCCAAAAGCCGAGGTCAAG, 0
ATACTGATATCGCTATAGATGACGATCTCTGGCGTCGTTTAAGTACCGACAAAGCCAGCTGCCTCAACCGCAATTGTTACT, 0
TGGTGAAACGTATGCAGGCGGCGGGCGCGCAGGCTTATCTGGTTAACACTGGCTGGAACGGCACTGGCAAACGTATCTCGA, 0
TTCTGACGATTAATGGTCAGGATTACCACCTCGTCGCGGGGCAAAGTTATGCCATTAATACCGGCATCCCGCACAGTTTCA, 0
AAATTGCAACGGAGGAAGAAATCTCGTTGCTGGAAGCATGGAAAAAGTATCGGGTATTGCTGAACCGTGTTGATACGTCAA, 0
TCGGCGCGCCGCACCGTGCAAAAATTACGCACACTGCCACGGTAGTCGGTTATGACGAAGGTCTGGTTGCTGGTATAGAAG, 0
AGGCAGTTTTTTCTCTTAACAGCCATCCGGTTCCTGTAATTCTACGAAATTGTCGCGGTGTAGAACACGCAGCAACCGGCA, 0
GCCGACACTAATCTTGGCTGGCAGTGTAGTTGTTGTATAACGCCCAGACCCGTCCGAACGGTGTTGTAGCGGACACGAACA, 0
CGCGCGCCAGTTGAAACGAAAGCTATAGAAGCTAGTCGCTGTCATGCAGCGGGTACGGCTCTTATGCGCTGCGCTACGCCA, 0
CCTTCGGCTCCTAGTAGTAGAAGCCAAAGCCTATTGAAAGTGCTTACCGAGCGAGGTCAAGCAACTTCTTTAGCTGTGGAA, 0
ATTAAGCGCGTACCAGACCGATTCTACAACTGCCTTATTAAGCGACCTCCTCTTTTTCAAGCCTAATTATTGATATACATT, 0
TGGCGCGCCCCACGTCCCTGCGTCTGCGCCGCGCGCGACCGTGTCTGCTGGCTGCAACATTCCTACCTTTGGCAGGTGCAG, 0
CGCGGTCGAGGTCGCGTGCGTAAGCGCGGTAGACCTTCACAACGGTACCTGGTTATCTAAATGGTTTGGTGCGTAGCAACC, 0
CATTGTGCTGCTGTCGATTCTTTCCACGGGTATCGCTCTGCTAACTCTGGCGAGCAGTTTGCGCGACGCTGAGGCTATCAA, 0
TGGTATGTAGAACGGAAGCTTGACAAAAAGGTCAAGACCCTACGAGACCGGGCAATGGCGACTTTCCTATAGGTTGTCCAA, 0
GTACCACTCAAAAAGTTTGCCAAACGGCTTTAGTTTGTGTACGAGCGGTATTCACTGAAATCACCATGGGTCTTGGAGAAC, 0
GTTGTCTGGCGCAAGGTCTTGCTGAAGTGCATGTGAGAATGGCCAAAGCCGTGTCTAAAATGGGTGCTACAGTGGCAACAC, 0
CTCAAAACAAAGTTATAATGCGTGTGCTTATGTTAAGACTTCGCTCTATAGTTTCCCTTGTCCACTTCGCGGTAAAAATTA, 0
TCGACGTGTTGTCGTGAGCGGGCAGCTATAGGGTCCTTACTTACCAGGCGCCCGCGCCTATGAGGCAGCGGTCAAGCGGTA, 0
ATAAGCGGTTGGACTAGTAACTAAAGGACGCTCCAGCGGTCGCTGCAGGGGTCGCCAAAGAGGTACTGATGCGCACGGCCA, 0
CTGAAAGTGGTTCCAGCAGAGTTTAAAGTCGACTGCCACCATTGGTTGATCCTGCACGGGCGTTATACCTGCATTGCCCGC, 0
AGCCGTTTCGGGTAATCGCGGTCGGGCCTATAGTAGTGCGGGTAACTGCGAACTGGCAGTCGGCGACGTACAGCCCGTAGT, 0
CCGAAAGAAGATCCGGTGCCATTACCTGAGCTGCCGTGCGAAAAATCAGATGCTTATTTCGTGCTGCGTGACGGTGCTGCC, 0
GTTGGGGTATAGTATAAATTGCAAGTCATGTACCGCCCGTCGTAGCAGGTCGAGACGGTAGCAGTGAAACGGCCTAAATTA, 0
CAACCTGACCAAATCCTACGATGGTCAACATGCGGTGGATGATGTCAGCCTGACCATCTACAAAGGTGAAATCTTCGCGCT, 0
GACCGTCGAACACAGCGGTTACCGTCACATTTCAACGGGTATGGCGTCTTGTCTAGGTCATGCGCTAGAAGTCCAACGTGT, 0
TGATGTTGCCGTCATTGAAGCATCGGCACTGGCACCGGATGGTCGAGTCTGGTTAACCAGCGGGATCGGTAATGCGCCGAC, 0
CGGGCACTTACGCACCAACGGCGGAAGATACTGTCAGACCGCCGTCCTTCGCATCATGCGGTGGCGGACCGCCATTAGGTC, 0
GCGGCTACGCCGACGCGCTGCAATCGGCGCTCCGCGGTCTGGCTTATGGCGGCACCATCTCCTATGTCGCGTTTGCCAAGC, 0
GTGTCTTTCCTATACGCTCGCGGGCAGCTACTGGTCGCAGTGAAGCAATAGCCATTTTGGAACGGGGCGGAGGTCTGAAAG, 0
ACCCGATTCTTCTGGCCTGGTTAGTGGCTCTTATTCTGCATGCGGCAGTGGGCTCCGCTACCGTGGCAATGATGGGGGCAA, 0
AAACGTGATTACCGATGGTTGTCGTGGCGTGAATATCCAGCCCCAGGACAGTGCGCACGCGTTTATGGAGATGTCAGCAGC, 0
CCAGACTATGGATAGCGCCTACGAAACCACTCGCCTGATTGCCGAAGAAGTCGACATTATCGAAGTGGGCACCATTCTGTG, 0
TTAAGTCGACCGCCTGGGGAGTACGGCCGCAAGGTTAAAACTCAAATGAATTGACGGGGGCCCGCACAAGCGGTGGAGCAT, 0
AGCACAAGGTATTTCCATGTTTTGGGTCCTTATAGCGCCCATCACCGGCCTAGCAGCCGCTATTAGTCGTTGCAAAGCGGT, 0
GGTCCTGGCCATAGCATCGGGGGTTGGCCGACGGGTCCTTACTCGTCACTGTCTAACCGCTACGGCGGTTATAACTCGTGG, 0
TGACGGCTTTAGGTCGTGGTCAAATAGGCCCCAATAACGGTCATTAAACGACTAGTCGACGGGCGGTAAGGTTGACTCTGC, 0
GTCGCCCTGGCGCGTTGCAGGGGGAGATTGCCATTGCGATCCCGGCACACGTCCGTCTGGTGATGGTGGCAAACGATCTTC, 0
AAATAATGGCAGAAATAATATATAAAGACGTCGGACATGTCTACGTCTACGGTGTTACGGGTAGTGGTGATTACGGTCTCA, 0
TGCGCCATTTTTTCAAAGGCCCCAGTCGCTACGTGTCAGGACTAAAAGGACTACTCTTTGGTGCGTGCGATGAAGTGTCCA, 0
TGACGCTGATTGCAGAGGGGCGACGCTGTGAGCGCCTAGCTCCCTGCCGGTTACTCATCCACCAGCAGACCTGGTATCTGG, 0
CTGGCGGGCATCTGGCTACCGCTCGGGACACGTATTGCATTAGATGAAAGCCCACGCATTACGCGTAAAGGTTTAATCATT, 0
AGTCTCCTTGGAAACCTGTAGCGCGGGTCCCTTGGGTATGGTGCCATTCTAAACATTCTTGCCGGGACCATCTCAAGCTAA, 0
TTACATGACAAATCTTAACGCCGTGTTCCAGTTTGGTGTTGATAACGGTTACCTGGCAGATAATCCGTTTAAGGGGATCTC, 0
TGTCAAGAGCGCGCTAAAACTACATCAGTATTGCGTGAAGTGAATCGCGTCTCTTTAAACGGTAGGGCCATGGTTTTAGTA, 0
CGCCCAATTGGGGCCGTATCGACAGTCACCGAATGGGTATCATTCCTGTTTCACGTAGGGATACCGGTCTGAGCCAAGTAG, 0
GTGATCCTGCCGTCGTGGACCTCGTTTCTGATCCGCGTTTATGCCTGGATGGGAATATTAAAAAACAACGGTGTGCTGAAT, 0
AGACCTTATTTGCGCTGTATCGATGGTTTAGGCGGCCAGCGGGGACAAAATACATGGGTACTACGCGCATGACGTCCTCAA, 0
TATGGCTGTTGGTAGTTGTGGCCGTCAACAAGGACGTGATGGGTAAGTCTCTCACCTGCGTTTAGTAAGTAGTCTGACGCG, 0
AGAGGCCAGCGAAGATCACGAACGTGTTGGCCTTGGTCGCGGACCGACTAATTGCAAAGGTAAGCTACGACGCCGCTTACA, 0
TACGTATGCGTGACCCTGACTCGGAAAAACCACTAAACGCGACTGGCGTACCCAGCGAAGTGCGGCCACTGGTTGAGTCGC, 0
ATGGCGCAAATTTTAGATACCACGCCGCAGCCCGCGCAGAACATTGCACCCAGTGCGGTGATCGACGCGACGGCGAAGCTG, 0
CCAATGGTGGCGGGAATGCTGGATCTGCCGGTGGCTAAATTTATTACGCCGAATATTATCGGCTGCCTGCTGTGGCCGCCG, 0
TGGCGCTGCGTGACGAACTGGACGGATGTATTGGTTGTGGCTGCCTTTCGCGCAGTGATTGCCCGTTGCGTAACCCGGGCG, 0
CCAGCAGCTCCGAAAACACGCAGCGTTTTATCGAACGTTTAGGTCTGCCCGCGGTGCGCATCCCGCTCAATGAGCGGGAAC, 0
GTCGCGACCTACGCCGCACGCCAGCCGTTTCTGGTCTGGCAAGTATGTCTTGACCGCTAGCAAGCCGCATAGCGGTTTTAG, 0
TGGCTGGCGCATTACAGGACGATGCCATCGTGCAAAAAGAGGTATTTGGTCCAGTAGTGAGTGTTACGCCCTTCGACAACG, 0
GTGCTCATTCCTGCTGGCGCGCTGGCTGGGACGTGATTTACTGCTGAAATACGTTGGCCATAGCAATACCTTCCAGGCCAT, 0
GGAAATAGCGGGTGACAGTCCCGCACCATGACGACCCGCAGCTCCGCTTTGCAGACGAGGTAAGGAGGCGAAACGCCAAAC, 0
AAGCTGTTATTTTGTCGGGTAAAGTGGCCGACAGCTTTGCCGCTTAGGCCAGACCGGCAAAAGACGAAGCTGAAGTTGTTG, 0
ATCAAAGAAAATCTCTCATTACACTTAACTCATACGGTGAAATGGACTGAATCTCTCGATACATTTCTGAATATGCCAACC, 0
CTCTTATTAACATAACAGTATGACAGGCAAAAAGAAGTCAACAAGCTCTTACGCAAAATGTGGGACTAGTTGTCTTATTTG, 0
TTGGTTAGTCGGGAAGTCGCACCAACAGCAGCAATTAGAGAAGTTGTGCATTCAGAAGGCCCGCGTCGTCTTGTACGTCAA, 0
GCACCGGCGATGCGATCTCTGGTTTTGAAGGCAGCGTACCAAACCCGTATGTTAAAGCATCTGACTGGGGCTGGCAGATTG, 0
CCTTAAAAGGGAAATGTCTACTTCTCTATGTCGTCGCAAGGTTATGGCAATTTATTGTCATGTCAGCGGCCCAATTATACT, 0
GTGGTGCGTGCAGAAATGCCCGTACTGCGATTTCAACTCTCACGCGTTGAAAGGAGAAGTGCCGCACGACGATTATGTTCA, 0
AGCGAGGTCGGTGTAGTCCCGCCGTTATAATGTGTCATTTTATTGCCATTATGACTGCCGTCTTATTACGTCTTAGCGGTT, 0
ACGACCGCTTGCCGAGCGCCCACTTTAGTTAGAAGGTAAGCGGAAAATTACTCAAGTCCAAAAAGTCCGCGTCCGACTCTT, 0
TGCGCTTCTTGCCGAACCCGCACTGGGATCCGAAACTGCGTCCAATGACAGGTCTTGATAAACCTGTCGCCGCGTTCCTCG, 0
CGGTGGAAAAAGCCGCTCGCCTATATTGCTGAGTGCCAGTAAAAACAATGCGGTCGGTCGCATCGCTATAGGACATTTCTT, 0
CTGAAGGATGGTGACCGACTCCCGATTGGCAAATCGAAGCGTGATTCTATGGAAGCGCAGGGCGTTAAACAGCTGCTGTGG, 0
CACGCTGGTTATGGGCGATGCCCTCGCTGTCGCGCTGTTAAAAGCACGCGGCTTTACTGCTGAAGATTTTGCGCTCTCACA, 0
AACATTATCAATATATTGCTGATCCTCGGTCTGGCTGCGCTGGTTCGTCCTTTTACCGTCCATTCTGATGTTCTACGCCGT, 0
GAACGCGCGGCGAAGCGTGCCGGATTCAGGGACGTGGTATTCCAGTACGAGCCGGTCGCGGCTGGGCTGGATTACGAAGCC, 0
ATTTACGTGGAAATTGTATTGGCTTGTCAAGCGAGAGGTCTTCGACGAGGCCTTAGCGCCGTGTCAACTATCGTTATTTCC, 0
TCCAGTAGCGATGAAGGACGTCGAGGCCGTTAATGGTGTGGTAGCTGTGGGACTAAGTCATTGTCACTTTTGGCGACACGG, 0
CGAAAAATAGTAGCGCCTAGTAGCTGACCTAGGTGTATTTACTACGGTGAGCATGCGGCGCCCAATGCCCACAGTGCGTTA, 0
TCGAAGTGGATGCGGTAATTGCCGCCACCGGACTGCGCCCGGAAACCGCCCTGGCACGACGCGCCGGGCTGACGATTAATC, 0
TCCTAGAGGTGTGGTAGTAGACTGAGTTACGGTTACCGCACATTACACCGCTTGTTGCTTCGTTAAGCTGGGCGTTGGCCT, 0
GTCGTAAAGCGCTATAACGACGTCAAATGCTCACGCGAGAAGTTGAAGTCGTCGTCGGCGCGAAAGAAGAAGCGCTGCAAG, 0
AAGAGCAAGTCATTTCAGAATTGCGCACGCTGTAGCGCTGCGTGAACGAAGTTGTCCACTCTGACAACGTCGACCGGTGAA, 0
AATCAAGCGCAATCAGGCTTCTCTCGATACGGCTAAAACCAATCTCGATTACACTCGCATCGTTGCCCCGATGGCCGGGGA, 0
ATGGGGCAGGAAGATGTTTCGGCGCTGCGTGAAGTTGGTAAATTATTGGCGTTTCTGAAAGAGCCGGAGCCGCCAAAAGGT, 0
GGAATGCCATTACTCTGATTGAATCAACGTTACCGTTGAAAGGTGCCGAACTGGATCTTTTAATCGTGATGAAGCGCACGA, 0
TGTTGGCCGGGCGACGGTTGTCCCGGTTTAAGCGTGTAGGCTGGTTTTCCAGGCAAATCCGGAAAATCAAGGCTGAGGCGT, 0
CGATAGACCAACAAGCGTCCGGTATGCATTTAGCGGGCTAAAGTCGCGGACCCGCCATTTAAGACACCCCCTATTAGGCCG, 0
GTAGGACCACATATGGCCTCCTCACACGCTTACGCGGCGACGGTTGTTACCGAAACAAACGGCCCTAGCCGTATAATGTTT, 0
TGGGCGGCGATTGTCTGCACGTCCACGCGGTCGCTGCTAAAACCACAGCTGTTACTGGTATAAGCCCAATAAACCGTTGTC, 0
TCCTCACGCGCATTCGTCCCGAACTTGACGGCGGTATCTTTACCTATGCCCGCGAAGGGTTTGGCGAGCTAATCGGCTTTT, 0
TGGGATGCGCAATCACTCAACGAACTAAAGGCGAAAGCGGGCGAAGATCCGGCGGCAAATATCCGTCCGGTGGCCCGTCAG, 0
TGTGGCAAAAAACGGTCGAGGACGCATATTGTATACTGCAGGTTTTCGTTGAAAAGTCGGACTGCCGCTGAGTAACGGCCT, 0
TATTTCGCTTACTTGATGATCACAATTCCTTGAAAAGGATTTCATCTGCCAGAGTATTACAGTTAAGAGGTGGGCAAGACG, 0
GATTTAGTTGGCGCCCTTACGGTACTTTTCGGCAGCGGACTGCCCGTTTTCCGCATGCATTTGGCGATTGTTACCGCTATG, 0
CCGGGCATTGCCACCTGAACTGGCACAAGAGTATTTACAGTCTTGTGAAATCGCCATTCAGCGTTGTCAGCAGCGACTGGA, 0
CGAAGCGTCCAATTTAGCAACACCATGTCCCATTGCGTCACCCGTACCACCCCCGACTCAAGTGGCCACCAGTCGTAGCTA, 0
CGCATCGATGAGTGGATGATGAACTATCTGACTGAGTTCGACGGTAAACCGTTCCAGTCGGTGTCTAAAGTTGACGAGTCG, 0
GTTATGCCGACGGGTCAAAAAGAAGTACAAGGCCCGAATTTGGTCGTAACTCGTACTGAAAATATGCGAGTGGCGAAAAAT, 0
TGGTACCGGGTTACATTTCCGCGCCGCTCACACACAAAAATATTATCGCGAGCGTTTTCCCACGCTGTCGTTACCGAATAC, 0
CGATGGATAACATGCTGGAACTGCTGCTGGCAGGCGGGATGGATATCATCCGCGCCATGCGTCTATTAGTACCACCCGCCT, 0
ACGATAGTCGGCTATTTGCCCCTAGCACTATGTCGCGTTTTGGGTTGCGGTGAAAAACGCGTAGCCATCCGTCAAAAACGC, 0
AATGAGACCTTCGAGGAAGCGACACGCCCCGCTAACGTACGTCACGTTCTCACCGAACACGACGGCGGTTGTTCCGTAACA, 0
TCGAGCAGAAAACGGTGGTGGATGGCGAACCTGTTTTACGAGTGCGTAATCTTGTCACCCGTTTCCCTTTGCGCAGCGGTT, 0
AAGATTAAGATCATTGATGTATGATATGAATTTCTCCTCTATCGTGGCTGATGAATATGGGATACCACGACAATTGAATGA, 0
GGCACAAGACGCTTGCTTATCTAAACGGACGGTGGCTGTTAGTCTACCAGTCCCTGTGCCTATAGGTGGTCGACTTCGTGG, 0
CAGTAACCGCCTGCGTAAGCGGCGTGGCGCATACTTATATGGCGGCGGAACGGCTGGAAAAGTTGTGCCTGTTAGAGAAGT, 0
ATATCCCTCACCATAACCGAACCGTTTTGCGGTTTTTCAATGACGCGCTGGCCGCGACGAGCGAGCACGCGCGCGAGTTTA, 0
AAAGCGCAGCAACGCGTCGTGCCCTCACCGGTCTTCTACGCGCTGGATACCTTCACGGTCAATTTGGGCGATGCGGATCGC, 0
GTGTCGACAGACATCTGCGCCTCGCTGTAACCGGACTTAGCCGCAGCGGCAAAACAGCGTTTATCACCGCGATGGTTAATC, 0
CCCTTCGTTCGTAAAGCCCTTTTCCAGCTCGATCCAGAGCGCGCTCATGAGTTTACTTTTCAGCAATTACGCCGTATTACA, 0
CAGCGTCCGTTACGACAGATGCGCGAGCAGCAACAACGGCATGACGCCTATAAGTGGCAGCTAAAGTTTCAGGTGGCGGTC, 0
GCCGAAACGTCGTCGATGGGGAAAATTATCTACCATACGATGTTCGACAACATGCAAAAAGCGATTGACCTGAATCGTCCT, 0
TGGGCTGGAATTAATTGAACATATTCCCCAGGGGCATAAAGTCGCATTGCTGGACATTCCGGCTAATGGTGAAATTATTCG, 0
ATAAGTAGACCCAATGCATTGCGGTCGTGGTCGCGCGGGTCGGGCGGGTATCTTACTGGTCTCTATCTGAAAAACCGGCAA, 0
ATCACCGAAAGTGCAATTGTAGTAGGTATACCGTCGGCTCTAGAAGCCGTTATTTGTGCGCGTAAACACCTTACACGCCGT, 0
AACGTGCCCACTGGCGCGGCCATTTGTCATTTTATAGGCGTACTGCGCCACTTCCTTGCTGAAATTACGGCTTCGCAAGAC, 0
GGTCAATAAGTATATTGACGATTGCACTGATGAGGATTTAAACGATCGTGACTTTATTGCATCAGTTGTTGACCGGGCTAT, 0
TGGAGCAGGATTTTTACGCCAGTGGCCCGAACCAGAAGTGGGCAGGAGACATCACGTACTTACGTACAGATGAAGGCTGGC, 0
ATATCTCACTATGCGGCGGAACGGTCCGTAGCTGAAGCTGTAGTAGCATTATAAATCACATCGCTATTGGCCAGCACTTTT, 0
GAGTGTTTCCGGCACAACCATTAACCGCTTGTGTGGTTCCGGGCTGGACGCACTGGGGTTTGCCGCACGGGCGATTAAAGC, 0
TTAGTTCGGATAGTGAAAAAGTACTAGTAGGTAAAACTTTTCTCTCTCCCGAAATAACAGTTAATTGCACAAAAATACTAC, 0
TCCGCGCTTCCGTTAGGGTTGCAGGTTGAGCAGCGCCGTTTCGTATAGGAGCTAAAAGAGGACGCTGTAAAGGACATCGAC, 0
CGAGCCGCCTCATTAAGTCGGGCGGTTATTTCCGATATGCGCGCAGCTAGTGGTGTTAAAACGCTACGTAGGCCGCTTTGT, 0
CGGTCGTCCGGTTACCAAGGCCGTGGTTATTATTATTGCAAAAATAAGAGTGTTGGAACGCGATTTACTTTTCGTACGTCT, 0
CGGCGACACTTAAAGGGAATGCCCGACGTAATGCCGTGAATGATGCACTTGAGCGTTCAGGCCTTGAGGGAGCTTTCCATC, 0
TGGGTCTGTTAATGGCAACGTATCCACCGCTGTGGGTAATGCTCTGTATTCAGATCGCCTTTGCGATAACGACGATTTTAA, 0
CCGAAGTCATTCGAAAAGGGTACGGTAATAGCCTACGCAATGCCAAAGCAGAAGCCCATAATTGCAGTGCCGTGGTTGCGA, 0
GAGACGCGGTTGTCGTCGCGCCGTCGCCGGACAAGTAGTCGTGGCTCATTTGAAGCGTCATCGCTTTATAGGCCAGGCGAA, 0
AATGTATTAGCTCTTTACGCGCGTTCGGCGTCCTGTATATGACCGCCAAACCTATTATCTAGACCTTCGGACCTGCGAGAC, 0
CACCTGACAGTTCGTGGTAAAATAGCCAACCTGTTCGACAAAGATTATGAGACAGTCTATGGCTACCAAACTGCAGGACGG, 0
CCCGGTCTTTCGTGCGCGAGGCGGCTTTGTACTGGTTAAAGGCGTGCGTTATAAAGCTCCTATTACCGGAGAAGAAGTGAT, 0
AAAAGCCGTCGTTGGCGTTATGGTTAAGGCCGTGACTACCTCCAACTACTTACGGGCTGCGAATTATGCAGTATAAGCGAA, 0
TTATAAAGGGGTCAGTACTCGGTAACTGATGAAAATATAAGTGGTTGCATGTGACGCCTACCGTAGTAATAAAAATTTAAT, 0
CACGGATAAGCAGCGAATTGTCGAGGAAGTGACGCGTCTTTTAAAAGACGAAAACGAATATCAAGCTATGAGCCGCGCCCA, 0
GCCCCGGTAAAGGTCTGGTGATCCACCATGAATCCTGCCGTAATATCCGTGGCTACCAGAAAGAGCCAGAGAAGTTTATGG, 0
CCGTTTTCTCATTGAAGATTGATATCGCCGATAACAAATTTTTCAACGGCGAAACATCACCGCTCTTTTCGCAAAGCCAGG, 0
GTCGCGGGTATGGGCTGCTATTGGTATGCAACCGTCGAGAGGCTATTGTACCACATATGCCTCTTCGTGTAGGCATAGTAG, 0
TCGTTTTATTGGTATGACAGAGCCGTCGATTATCGCCGCTGAACCGCCTAACCCGCTGGTCAACGAATTGATCATCATGCC, 0
GAGGACCTAGTGTTAGGCGAGAAAGTGGCGGCTCTGTAGGTGAAAACCGGGCTGCTACTGGCGTAGTTACTGGAAAAATGG, 0
GGCGGCTGCTTCCCGCTGCTGATCCAGATGCCAATCTTCCTGGCGTTGTACTACATGCTGATGGGTTCCGTTGAACTGCGT, 0
AGAATACCAAGGCGCTTGAGAGAACTCGGGTGAAGGAACTAGGCAAAATGGTGCCGTAACTTCGGGAGAAGGCACGCTGAT, 0
TGGTGATGCAATACACCCGTGGTAACCAGACCCGTGCTGCGCTGATGATGGGCATCAACCGTGGTACGCTGCGTAAAAAAT, 0
TGTCAGACAAAGTCACCTTTAAAGAAGATAACAGCTTGCCGGTGCGTAAGCCGTCTTTCCTGATCACCAACCCAGGTTCCA, 0
CGCACCCCACTAGGAAGCGAACGGTCTAGCTCGCAATTCTAAAGACGGACTGGTTTGTCGTGGCATTCGCCGCACGCATTT, 0
GTCATTGGTCCGCACGGCAGCCGCCCCAATTTAGCTCATTGAAAAGGTCGCGGAATCTTCTTGCGACCGCACGCGCGCGAA, 0
AACTCGTTCGGTTGCTTACCCGTCAAGGACCGGTCTTTAACCCTCATCGTATAAGAGGAGTTAGAGTCAGTACAGAAGCGG, 0
GCAGCGCAGTTGAGTCAGTACAACCAGGTGCTGGCTTCGCTGAAAAGTTCTTACGACACCAAAAAAGAGCTACTCAACGAT, 0
TTAAGGGTTTGTAGTTACGCCAGTCGTGTTTTAGGTCGGGGTCTTGTCGGTCTCTGCTCACCTGTTGCCACGCTCACCAAC, 0
GATAGCGGCGTTGAACTGTTCGTCCACTTCGGTATCGACACCGTTGAACTGAAAGGCGAAGGCTTCAAGCGTATTGCTGAA, 0
ACAGGTGCCAATACCTGGTTTGGTCAACTGGCGGGGCGTGTTAGTGAGCAGGAAAGCGAGCCGAATGCCTTTCAGCAAGGG, 0
GTTAGACGGTCACGCGGTCCCATGTTGGCGACTTTAGGACGCGGCGGTCGGTCGAACGATAACGCCGTAAGAGGACTAAAT, 0
AATTTAACTTCAACCCGTTTGAAACCGTGCAGCAAATTGTGGTGAATCAGGCAGGGTACTACGGCGTGGAGCGCAAAGAAG, 0
TGATGCTGACGTCGGACGAGAACGTAGTGCGCGTTGAGATGAACGTGCAGTACCGCGTCACCAATCCGGAAAAATATCTGT, 0
GATTGGTGGTATTGAGCAATCAGTAATCATTCAGTGGGGGTGGAATGCCGCAAAAGCATCTGCCTCTGGGGGGGATGGAAA, 0
TTGTACTGGGATGTGATCGCTGAAAGCTGGCGCGCCCGCGATCCTTCGCTGTATGGACGGATGGATTTTGCCTGGTGTGGC, 0
TTAACCAACATCATAAGCAGTTCCAGGACAAGCGACTCCAATTTTCTCCGGGTGCATTACAATGGAAAAAAGTGGAAAAAA, 0
AGTGACCGATTTTCGTATGGCGGTGAAAGCGGAAGAGAATGAAGAGGTTGTCTTTAGCTGGATTGAATACCCTTCAAAAGA, 0
GCATTCAACAAAGCACTGGCAACATTTTCAGGAAGTATCGTATCGCTCATTGCGACCAAAGTTTTACGCTACACAGCCCTA, 0
GAAACGCGGAAGTTGGTCAAAAAGACGAAACTGATGCGGTAGGTGGTCTGGCTAAAAGTCGCGGACTAGGCGCGGCTGTAG, 0
ACAAGTGCAGCAAGACTACGCGCCGCACTTACTACAACGAGAGTTAGTAGTACAAGACCATCTACTTTAGGCGGCCTATCC, 0
GCTAGTTTGAATCTCACTAGTTGGTTATTGCGTTGAAGACAGCGGACTGCCTAGTAACAGAAAAACTAAAGTCGAAGGCGA, 0
CAATCTCGATATCCATGAAGGTGAATTCGTGGTGTTTGTCGGACCGTCTGGCTGCGGTAAATCGACTTTACTGCGCATGAT, 0
GCTGCATGGTTCCGGCCCGGGTGCTACTGGCTGGGCGAACTTCAGCCGCAATATCGATCCGCTGGTAGAGGCGGGCTATCG, 0
TCTCTAGCTAAGAAGCAACGACTATGCTGCTTAGCGAAGCCGGTCGTATGGACTGTCCCAGTCTCATGCGTGCAAGCCGTC, 0
ATATCCGCAATATTGAGCGCGTCAGGCAGGAAGTGGGAATGGTCTTTCAGCATTTCAATCTCTTCCCTCATCTGACCGTTT, 0
TCTATGTTGAAGGGCCGACTTGTTCTGAACGGCGGTCGAACGGTTATCGGCGAAAAACGCAGTAACGGTCGCGTCAAAAAT, 0
GAAATACTGGAAGCTGTTAGTCGTGGTAAAGCGGAAACGCTGCCAAAAGTAGAAGGAAATGGGTGCGGTCGTCGAGCGGTT, 0
CGGTCGTCCGCTAGCACATTTTGAAGTTGAAGTGCGACGCCCGATACCGTTTGCACCTTCCACTATGACGATAGGTCACCT, 0
TCTGTATTCCGGGCCTGCCTAGAAAGAACAGACGAAAGTCGCGTAGTTGCTACGGGACCAAACGGCCTAGGACCAGTATCG, 0
TGTTCTTGTGCTGGTGCCGGTAAGACAAGCTCGTCTAGCATGTCGTTGGGCAACAGGAGCTTTGTAAAATGGCACTAATAA, 0
CTCGGTCTGGATTGGCTTTGATGATCACCGTCGTAATCTCGGTCATACAACGGCTTCCGGAGCGATTAAAGATCAGATCTC, 0
TATCGCTTCTAAGAATAAGACGCTATCAACGCGTTGAAGGACTTTTTGTCCTTATAGAGATGATGTCACTACTTGCTCATT, 0
CGCTATCTGCAGGGTAGCAGGTAGGTAGCACGGACTGAACATTTGAAACGACGAAGGGGAACTGGTCGACGTCTTTCCGAG, 0
TGTTTACGGGCGCGCCGTTCTTATTCCCTATGCTTAAGGGACTAAAAGATTAACGAGGTCGTTGTGGACAACCAATAAAGG, 0
ACGTTATATGCAAATACTTCACGCGTCGGCTGGATTATCGCCGGCTCTGTTGACGGAATTATGGTTGAAATCTGGAGCTAC, 0
TGGCGCAACTGATCACCGCCGGGCAGATCGTCACGTTTAACTCGCCGGATCTCTCATGGTTCGGCAGTGGATCGCTGTTGT, 0
TAGCGCATGGGTACGTGCGAAAACCGCCTGTGAAGTGGCTGAAATTTCGTACAAAAAATTTCGCCAATTGATTCAGGTAAA, 0
TAGTACTGCTAAGGTCCAAAATAGCTGGCCTTAGCAGTCTAGGTCGGGAACTCGGGCTTGTAGTTAGAGAACGGTGGTGTC, 0
TGAAGTTGCAACGGCAAAAGTAGCGCGGTGAGCCATTAGTCGCGGTGTTGGCCCATGAATGTCAGACCGTGTTTAAGGCAT, 0
CTTTTTTACGCGCTCAGGTTTCACTGGCATGGGTCATTGGCCCACCGCTGGCTTATGCCTTAGCGATGGGTTTCAGCTTTA, 0
GGTCGCGAATTAGAACGCCCGAGGGGTCGCAAGTACTGCCAGTACCCGGTATGCGTCGTCCCGGCACTACAGCAGTCTACT, 0
GCGATGGAAGCGATAGGCCGTCATTGCCGTCGTACAACTTGCGGTCGACTGCGGGCTTCTTTAGAAGAAGCAGTTAGCCTT, 0
GAGACGACGGAAATTTATGACCGACGGTCCGAGCCTCAGCAACCGCACCCGTTTCTTACAGTTTTTGTTGTAGTTACGCTA, 0
GTTAAGCATTGATGAAAAAGCGTATTACCGCGAGAAGATAAAACGTCTGCTAAAAGAACGTAATGCGGTGATGGTTGCCCA, 0
TTGCGTTTTCTGGATGCAGATATCCAGAACAACCCGCAAAAAACTCGTCCATTCAACATTCAACAAGGAAAGAAACTTGTC, 0
GGGGCGTACTCCTTATTAGAGGTGGTCGCCGTAAAAAAGGTGGCCTGACTTCTTTACGTCCGGCTATTGAACGAGTCCAGC, 0
CCCCTTGCCCGGATTTCATCTCAACGCTGAAAAATCTCTGGTGGCGGCTCGATCGCGCCCTTGATGAAGAGTCGCTCTATT, 0
AAGTCACCGAACACGGCGAAGCTGCGCCCAAACGCGGACTTACTATAACCACGCACGGCGAAGATATCGGCGAAATCTTCG, 0
GAGTCATCACCATTTTCGCGGTGCAGGTCTGCGTACAACAGCCGCGCTTGGTCACCGACCGAACGCGGGACCCGCCACTCT, 0
CGTCAGTGAAGAAATGCGGTCACATGGGCGGCAAAGTTTTAGTGCCAACTCAGGAAGCTATTCAGAAACTGGTCGCGGCGC, 0
ACCGCACCGAGCGGTCGAGGACACGCGAAACGGCAGAGCGGGTCATTTATTACTACCCTGAATTGGTTACGTAGGCCGTGT, 0
AATAGTGGCGATCTGTTTCTCATTCAGGTTGGCGAGCGCCTTAATACGCTCCAGCAAAATGGCGAAGTTATTGGTCGTCTC, 0
TCGGAAAGCCCTATTTGTAGTGCAGCGGACGAAACCGCTAGTACCAAACCGGAAGCACCGCTTGTACGTCGAGGGGAAGGT, 0
TCCCGTTGCAAGTCAAAAACGCCAAATAGCCATTCTAATCACTATAGGTCGCAGTCTGCGCTCCATAGCGGTGAGCGGTAT, 0
GCGAGTTCAACACCCAGCGCGTTGAGTGCCTGGAACTGGATAACCTGATGGAAACGGCGTATGCAACGGCTGTTTCTGCCA, 0
AGTGCTTCGAGTTACGACTACCACAGCGGCATTAGTTCTTTGACTTTGTCGCAAACGTCGCACACCATTGGTAGGCGTGCG, 0
GGTCTCTCCGGTCGTGCGACGGCCAGGTCCAGAGGACTCATACGTCCAACTTAACGACAAGCGCACTACACGGTTTCCGGT, 0
GACCAACGGGTGATGTGATGACGCTTAATGGACATTATCCCTATACCGAGAAGGTTCACTCCACAAAATATCATTTCACTA, 0
AGGACGGTCCACGCCCTATTTAAGTGGGGCGACCAACAGTGCCATGAGTCGAAATCAGGAAACCGTTTTACGCACAGGTCA, 0
GAAACCTATACAACAACGGACTTCCATCATTATTGTAGTGCCTACTGTCAAAGGTACGGCGGTTTAGGTCTTTGTCGAAGC, 0
TGGGTGCTTCGATACGTCCTAGCGGTGGTCAAGACCGTAAAGCCAGTAAAGTTGAAAGAAGCGGTCTGCCTATGGTTAACG, 0
CTTATTCGCGCCACCACTGTTACTATAGCTGGAGAAAACGGACCCGCCGTTTCTCAAGGTAAAGGCGAAACTACTTGCGCA, 0
ACGCCAGAAGGGCAAAAACCAATACCAGAAACTGGGCGAGAAGGGCGAGTTTCTTGAAGTTACCGAATATAACGCTCACTT, 0
CCACAGTGGTGTACAATAGAACAAGCTATTGATGTCATTCATCATTCTGGCGGTAAGGCGGTGCTAGCTCATCCTGGGCGG, 0
CAGGTCGTCCCACTCGCCTACCGTCGCAGGTGGCGGTTTTCCTTTCACCGGGAATTTTAGGTAGACGGTCTCCGCCAAGCC, 0
CATCAGCCAGTTACGGGTCCCGCGCACGAGTGCGCTTCTCGGTGTCGGCTTCAAAAGAGCACGGTCGTTTTACCTTCGCGG, 0
GACTTTGTTACGCTCTGATTCGTCGGGTAGTGGTTATGCGCAAAATGACGGCTAGAGTTAACATAGCAACCACCTACCAAA, 0
GGTACTGGCAAATAAAGTACGTTCCACTCCGGTAGCGGTAAGCACCGCGCGTGAAATCAGCCTGGCACCTGTCAATAAACT, 0
GTGGGTCAACTATAAGTTTGCCCTACAACAAAAGAAGGTCGCGTTGGCGGTCCAGGCGGAGTCGTGCTAGGGTGTAAAGCA, 0
TCGGAAGTTCGCGGCGCGTCGGCGAGGGCCCGTCCGCGAATAACGTCCCGACTAACCACAGCATTTTTATCCCCGTCGCGC, 0
AACGCGCGGTCAATGGCGATATTGACTTGCGACATAGCCTATTTTTGCGGTCGTGCTACGGCTCACACTGGTAGTTGACCA, 0
CTGGTGTAGTGACTTTGCGCCACCCCACTCCAGGAATTTAAATGACTACCGGAAGTCCAGTAGTGAAGACAGTAGCGTACG, 0
AGATTTTAGAACTTCTGCCGCACCGTTTCCCGTTCTTACTGGTGGATCGCGTGCTGGATTTTGAAGAAGGTCGTTTTCTGC, 0
GGTAACTATTTGTGGGGTGGCGTAAGGTCTGCACGGCGGTAGACAGACCGGACACAAAGCAGTCACCATTTTTACCAGCGA, 0
AAAACCAGGGATGCGCGTACTGGATATTGGCTGCGGCTGGGGCGGACTGGCACACTACATGGCATCTAATTATGACGTAAG, 0
CACCGCAGGAAGGGCGTCTGAGAAGTCGTTTTTATCAGCTTCAGGCAATAGAAAAAGAGTGGATGGAGGAGGACGGCAGCG, 0
GCGCTGCTTTATACCGCCAGCCATCGGCAAACCGAAGGCGAACCGGTGATATTGCGCCGGGCGAAAGCAACAGCGTATATC, 0
GCCAAACAGCCAGCGCGGATTTGCCCCAACGGTACGCGGTATCGCAAACAGTAGTGCAATCGTGACTATCAGGCAAAATGG, 0
ATCTGATCGCTGACGTCGCTCGTGAGATCCATCATTTTTTCGGTCTGGCTTCAGTCAGTATGGTACTGGGCGATCATCGAA, 0
GCTATTGAGGGACGCCGTCCGCGCCACCAGTGTATCGGCGTCCTGACATTAGGGACGTTATTCGCTACCTGCCATGAGAAT, 0
AAGCGATTACCTCTTTCCGTTCAGTGCTGGCGGAGCTGGGGCTGGAACTGCCGGGCGGTAACAAGCCGGAACCGCGTGACT, 0
GAGTACGAGATGGAAGTGGTGCGTGATAAAAACGACAACTGCATCATCGTCTGCTCTATCGAAAACTTCGATGCGATGGGC, 0
CTATACACCATTGAGTCGGTCGTGATTACGAGACAACACGCGACTTGCGCCGAGTTATTAAAACGGTGAAAATGACAATGA, 0
ATGGACTGCCATCTAGTAGAGAAAGGGACGCTGGCCGTCTGCAAGTAGCTACATTAGGACTAGGTCGAGCTAAAACCAAAA, 0
CAATTGATGGGTGACTAGTTCGTGTTTCCGTGGCAACATTTGGTACAAGAGACCGAATGAGGTCGATAGCGGTACAAATCG, 0
CGATCCTTACTATCTGGCGATCCGCCACGGCATTGAAACCCAGTGCGAAAAGCTGGGCATCGAGCTCACCAACTGTTATGA, 0
AGACGTGGACATTCGTCACCGCATTTGTCCGGATGGCAGTCGGGTTTCCTCACTTTGTCGCCATTGCGGCTGTATTTCGCT, 0
CCACCTCATTTACGGCCACTAGCGTGACAACACGTGGTACCACATCTTGTATGCGTTCTACCGAAGGCCGACCGCGTATTT, 0
GTCTGAGGTAACCATTGACGCCTTGCCTAGCGCTTAAAACAGGTACATTAGGTTATTCCGCAGTACGTAAAACGACGCTTG, 0
ACAGGCACAAATATGTATATTGGCTACAACTGCATTCGCGGCTGCGAGGGGACTCGCCGTCGGAAGTCTATGGTCATGTAG, 0
CACATCTTAAACCACAGTCTGGCAAAAACGCTGCTGTTCTGCGGTTCCGGCAATGTACTGCTCAAGTACGGCACGCGCGAT, 0
ACCGCCCCGTTCTCTTTATCGAAATTCGGGCAGTACAACACACCGTTAGCGACGACCATTGTTACACCTTTCCCTTCACGC, 0
CGGCGTAAAACCGACCATTACATTCCGTAATGCCAGGCCTCTTTGCGGAAAAAGGAACCACAAGGCCTTCCCATAAAAGCG, 0
GACGAGGGCGTGCGCGGTCAACTCGTTACATTAGGACGCCGGCGCAGTGGTAGTCTACTGTCAGCTCGCCAAATCAACGGT, 0
TGGCAGGATGTGAATCAATTACTCTGCCACTGGATGTGGCACAACAGATGATTAGCTATCCGGCGGTTGATGCCGCTGTGG, 0
CCCGGCAATTCATAAAGATCGCCATCAGATCCGTCGAGTGCTACACGAACGTCTGGGCTATGAGGGGCCGGAAACGCCTGA, 0
GTAAAAATTCGAGTAGTTGGTCTTAAAGACCCTACAAAAGACGGTAAAAGAATTACTGAAATAGCGCTCGAACGAGTATGA, 0
GCCGCCAAACAAATGGTGCTGGCGGATATTCGTTCTATTGGTACGAATACTATTGATGTCTATCCCGGGAAAGATTTTGGC, 0
TTAATCAGGAACCTGGTTTTCTGTGGAAGGTATGGACAGAAAGTGAAAAGAACCACGAAGCCGGTGGGATCTACCTTTTCA, 0
GTGTATAATCTCACTAAAACCAACAACCTGATGGCGGACCCTGAGGGTTCCTTCTTCTCGGTTGAAGGTGGCGAGATCCGC, 0
AACTCGGAAAGGTAATTGCAAACAAGCGATTACAACGGGTCCATCTTGAGCTGTTACAAGGTAGGGGTGACAAGGAATAGG, 0
TAGTGGGGAAGTAGCATAAGGCCCCCGCAACACAACGGCGACATGACGGCGCGACTGCCGACTATGGCGCTCGGGCCATGG, 0
CTGGCGCAGGAAGGTGTGGCACCGAAAGCGTTCGCTAAACTTTCTAAGCGCGCAGTACCCGCGAAAGGGCTGACGTTCTCG, 0
ATATTTGCGATCATTTTGCATTGGCTGCCGGGCGGTGGCTGGAATGGTGGGGCGCTTAAATTCATGATATTGCCGATGGTG, 0
ACCGATAGAATCATTGGTAATGAGCGCCGGATTACGCGCGCTTGAACAACAGGCTGACTGGGTGTTAGTGGAAGGTGCTGG, 0
GCTTAACTATACAAGGAACGACATTGCGGCGAAGGTGCGACGACCGCAATTTGGTCATACAAAGACTTTTTAGACGGCCTT, 0
CACTTAATTGTCATAACCGCATCAATGTCCGTCACACCTGCGCTCCGAAAACTGCCGTAGCCTTTGGACGGTACGAAAGTC, 0
TGATAACAACGCGAACTTCGGCAAAGCCGTTCCTGCTGATTTCAACGGCGGCAGCTTCGGTCGTGGCGACAGCGACGAGTG, 0
CGAGAAATCAATCAACATCATCGGCATAAATTCGCCCATTTCGATGAGAATTTCGTTGAACGTCTGCTAAATCATCCTGAA, 0
TATGAACTGGCAAAACAAATGCTGGCGCGGGAAGACTATCCGAAGGCACTGTTTGTTGCTTCCGATTCCATTGCTATCGGC, 0
TTAGCGGCCCAAACTCTAGTCCACGGCAATAAAGAAAATAACTAACAAGCCACTTTCTCGAAACTACGACCTTAAACTGTC, 0
AGCTGCCCGCGCCTTTACTGGCGACATTACACGCTGACCGCCCTTTGCGGTTGTATTACACTACTGCGACGCCGTCAAGCG, 0
GCAGTCTTTAGTCCGAATTTCCTTGTTTTGCTCTCATTACCTCTAGCCGGTCTTTTTCTTAAAACTTACCACGACGCAACA, 0
AAAATGCCATGTACGAAACCTTTATTCAGTCATTCCGCCCGCTGGTGCCGCTTTTAAAAGAGGCGGCAGACGAGTTAACCC, 0
TAAAAACGGTCAGGTCCGCACAAAACTTCCACATTAATAGATGTCGGACCCTTTACACAGGATTAGGCGGTGCCCACGTTG, 0
TTATTGGCGCGTTTCTCGGCGTTCTCGGGCAAAAACCCTCGAACCGCTTACTGGCGTTTTCGCTAGGTTTTGCGGCGGGGA, 0
TTGTAGGTCTACCTTTATGCCGCAAAAAACTTCACTAAGTGATGAAGGCGTTACCACGGCACTCGAAATCACGCTAACAAA, 0
CTTGCCTGGCTTCGATTCCAGTCATAACCAGTCGAACAGCTACCTCTTTGCACCAAGCTAAAGGTATTTGTCGCCTCTTGG, 0
CGGTCTAATGCGAGACTGCTGTATTACTACAGCCGTATTTCGACGCCTAGGACTCGTTTGTCAGCGGGCTGGTAGCGGTCG, 0
GATGTTCCGGTCCTTTCTGAAGAAGATCCTCCCGGTTGGGAAGTCCGTCAGCACTGGCAGCGTTACTGGCTGGTAGACCCG, 0
TTCAGGATGATTCGGAGCCGTTAAGCGAGATTCGTACCCGCTGTGAGACACTGTTACAGACGGCGCAGAACACCATCAGTC, 0
TGTCTCAATCGACGAACTTGAGAACGTCTGGCCGCTGGTGCCGCCTGGCGCCAGTAATTCAGAAATGTTGGAGAAATTATC, 0
CGCTTATGTGGCAGTGGTGGTGTTTACCGTCCGTCTTCCACTATACGCTCTTGTCGTCGCTGGTCTTCGGTTCGACTTATG, 0
GTCCTAGCTTTGGTGTAGCTACCGTGACGTTGGTGGGCGGCGGTAGTTGTGGTAAAGGTAGCCTGAACCACGAAATAGCGG, 0
GGCCAGTCGTCGTACCAGTCTGCCAGTTCTGGCTTACGGTCTGGACGCACGCCGCCTCATGGCATAAAGTCTCGCAGCTCG, 0
CTGCAAATGCTCACCCTTGCGCGTGTCATACAAGGTTTCGGCGGTGCAGCGTTGATGAGCGTTAATACCGCACTTATCCGC, 0
TTCCGGCGGGACGGAACCGTCCGCTTTTCCTGATACCCTGCCGGGTTACACCGAATATGGCCGGGACAACGGCATCCGTCT, 0
TGAAGAGGCGCAGACCGTTTTGAGCGGGTATATCGATTATATCTCTACGTTGGTGGTGAAAGAGTCGCTAGAAAACGTCCG, 0
AAGTTGCGGTGCGTGAAAAAAATCGCGATGCGCTATCGCGCAAGCTGGAGATTGAACAGCAAGAAGCGTTTATGACGCTTG, 0
GTCATCTATAGTGGGCCTACTATTAGTTTCTGTATAAATTTCCAGTCGCGGCGCATGTGGTCTATTGGCGGCCATCATACG, 0
CGCAAAAGAGTTGGTGTGGCGGGCAGCTGACGTCCCACTCGTCAAAACTGAATGACTGTATTAAGAGTAAGGTACTTTGCA, 0
GGTTACCGTGGCTGATGTTATGAGTGCCCTGCACGCCAGCTATGACGATGGGCAGTCAGGCGAAAAATTTTTGCGGGAACT, 0
AGGCCCCACTTAAATTTCTAAAAGTGACAATGAAGTCACTATATCGTGTTACGTGGAAGCAACGGCTACTACTACACTGCT, 0
CCATAACACCGCCTCTCCAGAGTTCGCCAAAGGCAAACCGGAGTTAACCCTTTCCCGTCCGTATGCGGCTCGCGCGATGGA, 0
CTGTCACAATGGATTCGCATTACCGTTTTTGTGGTTGCCATACTGCTATGGCTGAACGTACTTACCCTGGCGGGACCAAGT, 0
TATTGAAATCCAGCGTAACCTGTTGCAGGAGATGCTGGAACGCCATCCAGAAATCGACGTCGTTGCCGGAACGGCCATTGC, 0
GCTGGCACTGTTCTTTGAAGTGACACTGTTTGCCGTCGTGGCTCTGTTAGTGTCTCCGCTCGGTATTGTTGATGTCGCAGG, 0
GCAAACGACGAAAACTACGCTTTAGCAGCTTAATAACCTGCTTAGAGCCCTCTCTCCCTAGCCTCCGCTCTTAGGACGGGG, 0
GCGTCTCAGTTTTCTCAGTATAAACTGCAAGTGGTCTGCCGCGTGAAATCCGTTCGCACATTATAGGTCGGCGCGAAGCCA, 0
ACCTTTCTGGCTACCTATTGCGTGGTTGTTAGCTACTTCGACATTCTTTCAACCAATTGTCCCATTAGTAGTTGCCAAGCG, 0
CGCCGTATCTTTGCCGAAGGGGCATTTTCCCAGGCATTTGTACCGATTCTGGCGGAATATAAAAGTAAGCAGGGTGAAGAC, 0
ACTTTAGGGTGACCCATTTTGCACGCTCACGTCTGAATGTTTTTACGCCTAAGACCGAGTCTATTCGCGGACCAAGCTGTA, 0
TGAAGAGTTCGCCGAGCGCGCACGTAACTACGTGGTAAAACTGCAAAGCGGTGACGAATATTTCCGCGAGATGTGGCGCAA, 0
CTATTCTCTCGACTACCGTGGCACGTCAGAACTGGCACTGGAATAAGTATTTTGTTGCGCTGATCCTGATTGCTTTCCTTT, 0
GAGAAATCATTCACTAAGCTTCGTGTGCTGGATCTGGATATCAAAATTGATCGTACAGAAGCATTTAACCTGTTTATCAAG, 0
CTGATATTCATATCACCCCGGATGGTCGCCATTTATACGCCTGCGACCGTACCGCCAGCCTGATTACCGTTTTCAGCGTTT, 0
ATTAGACTGGCGAAACGACATTTCTATTTAGAAGAGTGGTACTAGCCACCGACTAAAGAAGTGCGGTGCTCGTGCTTCGTT, 0
TGCTCTCTAACGGCCTGTGTTCGCTCAACCCGCAGGTAGACCGCCTGTGTATGGTGTGCGAGATGACGGTTTCGTCGAAAG, 0
GCCGTTTTTCGACGCTCAAACAGCCATTAAGCGACTTTTAGACCAGCTATAAAAAGTTGCGGACCCTCTACCGTTAGAGTA, 0
TGGTTGTTATTAGCGCCACGGCCATAGGACTGTCCAACCGTCTTGCGGAAAGCGGCGCTACAGCCTCAATGCGTCCTTAAC, 0
CCTAATGATCTCCACCGCGATGAAGGGTAAAGCGCCGTATCGTCAGGTACTGACCCACGGCTTTACCGTGGATGGTCAGGG, 0
GTTTGCCAGCAACCAGGGCGAGCGTTATCTCAACTTTCAGTTAACGCAAAACGGCAAAATGGCGGCGTTTGCGATTACGCA, 0
AGTTCAGTTTAAAGCCGGTACTGACAGCCTGTTCCAGACTGGTTTTGACTTTAGCGATTCGTTGGATGATGACGGTGTTTA, 0
GCCGCTGGATATCGCTGCGATCCCGCTGGATGATAAGAAAAGCTTCGACATGCTGCAACGCTCGGAAACCACGGCGGTATT, 0
CGAGCAGCTCGGTTGGCGGCTCGCCCGGCAATCTCGGCATCTTGTCGTTTATGTGGTCTGGCCGTTGGTGGCCGCTATGCC, 0
AGCATTATCCGGGTACGCCTTGGCTCGTGCTACGGCTCGCAGTCCTTCTAGGTGCGACGGTCGCAGGTGCCTGCTCATTTT, 0
TGTTTAGTGCCTCGCCGGATCTGCTAAGCTGCTTGCAGCTGCGTGCAGACAAACAGTACAAGGCGAAAAACGGCCCGCTGG, 0
TATGGCAATTTATTGTCATGTCAGCGGCCCAATTATACTTTATTCTGCCCGTGGTCCTGCCAACGTGGTTTGTACCGCTTG, 0
CTTTGTCTATCAGGTGGAGAAATAACCACTCACTCCTCCACCCAAGTAGGTACTACTACTGAAACCGTAGCTCGTAGTCGC, 0
GTTACCTGGATGGTGAGAATCCCAACACCTTTAATCCGGCATTCTCTAACGGTTCAATTATGGATATCGGTTTTTACTGTC, 0
CACTAGTGTGTGGGGCAGGTGACTGGAAGCTTGTCGCATTTTAGTCTTTGTATGTGGCCGTAACTTCCTACGTCTTTTCTC, 0
CGCGGTTGGTCATCGCGCGGCTGATTAGGTCCCGGACGCCATATCCGGTGTCGTAGTTACAGAAAACGGCAATTTGGTCTG, 0
AAAGAGTTCCCGGACTGGCCGTCGAAACTCAATGGCTTGATTAAAACCCGCGGTAGCCTGTACGGCGGCACCTGGCAGATG, 0
AAATTGATGCGTCGCTATTTCAAACCCAGGCTTTAGTGCTGTGTCCTACGCGTGAACTGGCGGATCAGGTGGCAGGTGAAT, 0
TTGAAGTTGGCAGAGCTGGCGAAAGATATCTTCCCGGCAGGCGTGATTAACATACTGTTTGGCAGAGGCAAAACGGTGGGT, 0
ATCTGGTTGAGCCGGGTCTGAACTGGAAACCGACGTTTATCGACGAAGTCAAACCGGTGAACGTGGAAGCCGTGCGTGAAC, 0
CAGACTGCCAGTTCGTGGAAGCAGACATCCGCAACTGGCAACCGGTACAGGCACTCGATCTGATTTTTGCTAATGCCTCAC, 0
GAAGCCGCCGGGTTGATGTCGCATCCACTGTGGTCGCATTTCGATATTGAGTTCAAGAACTTTAACTCCGCCACCTCCTAC, 0
TTGAAGGTAACCAGCGCACAGTAATGCCCGTTGCTTTAGAGAAGCAGGCTGATGGTTGGTTTTGCGATATGGGCAAGTTGG, 0
CGAACAGCGGTGCTTACTGTTTTTTGTCCAATAACGCTAGGACGAATAACTCCATAAAGGTGCGGCACAACAAGTAGCGAT, 0
ATCTGGCATACGGCTTTAACTACTATGGCACCGTAGGTTCTAACCGCGATGAGTTTGTTGTAGTGCGTAAGATGAAGAACA, 0
TTGCTGGTTTCTGCTGGCAGAAGCGCGTTACCTGCCCGCCCGGCTGATACAATCTTCACCTCCGCGCAAAAAAGAACAGCC, 0
CAGTTTATCTGGGATTTCAAATGTTTTAGCGGTATCGACCATATCGAAAACCCTGACGAAGATGGCATTTTTAAAATTGTT, 0
TCACACTTACAGTCTTAGCATTACGTCTATTACTCGTCTGTGTGGTGGTCTCCCAACACGAAGTATCGGAAAGAGGAACGG, 0
CGCCGCGTTGCAGGAGCAAGGCTTTGACAATATTAATCAGTCTAAAGTCTCGCGGATGTTGACCAAGTTTGGTGCTGTACG, 0
ATTATCTGTGGAACCGCTTTGGCAGCTCCCACCGCGTGCGTTTTGTCGCTATTAATTTCGAACCGGTCGTCGGGGAAATTC, 0
AAGTGGCAATTTTAGCGGTTAGCCGTCACATTGGCTCGGAAGCGGGACAAGCAACTCGCAATGGCCGTCGCGGACGACGTG, 0
AAGTAGTAGCCGCGTAGCTCTGGAAGACCGCCCGTTTAGAAGGGACCCAACTCAGCCAATACGCCCAGTTTACGGCGAAAG, 0
GTTGAAGATCTGGTAAACCGTTCCATTGAGCCGCTGAAAGTTGCACTGCAGGACGCTGGCCTGTCCGTATCTGATATCGAC, 0
TGAAGATCTGCAAGATATTCGCGTCGGCGATGTGATCTACCTGACCGGTACGCTGGTGACCTGCCGCGACGTTTGTCACCG, 0
TTCGATTTGCTGCAGACGTCACGCATATCTATCGTAATGGTGGGGAGCAAACCGTACATTTTCATTCCCTCATCCATTACC, 0
AAATGTGCGGTTATCCATCGCTGCAATATTTCTACTCTGTTTTTAAAAAAGCATATGACACGACGCCAAAAGAGTATCGCG, 0
TCGTTATGCCGTTAGTCTTCGCCTCTATTCTGAGCGCGGTTGCCCGTCTGCATAACGCATCTCAGTTAGGCAAAATCAGTT, 0
AAGTTAACGCGGTGGTTTCAGTAATTACCGCATTTTTACGTGAAAACGTCTTAAGCGAAACGGTAATTCCGGTAACTGAAA, 0
CACTCTCCTTGCCCAACTCGCACTGTGGTATGCCATGTGGCATGACACCGACTTACGGCCTAAGGCATGGGCACGGAAACC, 0
CCGAAACCATCAAAACCGAAGAACTGCTGACCTTACCGGCAAACGAAGTGTTGTGGCGTTTGTATCACGAAGAAGAGGTGA, 0
TTCAGGCAGGCAGGTGCGCGGCGATATTTTGAATTCAATGCTCCCCATTGAGCGTAATGGTGAAATCCTCGGCTATATCTG, 0
GTGCTGACTGCCGAAGTGATTCAGCGCGTAAGTCGCGGCCTTCGACCGGATTCCATAGGCGTTGGTAGCGAACGTCCGACG, 0
CGAAGGAGGCCCGGCTGAAAAACGGTCCTTAGTTCCTTCGACCGATTTGGACTATGGCGAAGAAGGGTCCCAAACTCTAAC, 0
TTATTCGTGTCATGAACGGACACATCTACAGAGTACCAAATCGTCGTAAGCGTAAACCTGAGCTGAAGCCATCCGAAATAC, 0
GGAATCCCTGTCGGCGGAAATCAACTTTGCGGCGGCGAAACTGGCGCGAGCTTGTGCTGACGAGTGGACCGCGCGCACGCC, 0
TGGTAATGTGGCGCAGGAAGTGCGTCGCGTCGGTCACGTAAAAGTTGTGCAAGCTTTCCGCATGGTTTTCTCCTTTCATCG, 0
CCGGAGAACGAGCGGATCTGGTTTGCCCTCGCTGCGTACAATATGGGCTATGCGCATATGCTGGATGCCCGCGCCCTGACG, 0
CTTTTGCAAGTCATTACGGGTCGGTTTCGCCGGGAGAACATTGTTTTTGTGGTGAAGACGGCTTTTACAACTCTTCCAACA, 0
TAAGCTATAGTGCATCGTCCCAATTTAAGACATTCGGCAACTCATGTCCACTGTCCGCAAGTGTGTCGCCCCGCGCCCTTA, 0
TCAAAGTGAAGGCGTAGAAGTGCAGGGCCGCACGTGTACAACTTGACGTCTTAGTCACACGCCTTTTGGTGCTTCATGTCG, 0
GAAGATGACGCGTTTCCCCAACGACTCGCTGGATGCGGCGTTATGTCATGGTGATGTGTTGCTACAGATTTGCGCCAACAC, 0
GTCGAAGTCGCTATTGTCGGTCTCGAAGTCGCAACCTTGGGTCCAAGCCGCGTATCGGTGGAAGCAGTGGTTGTCGTCACA, 0
GGGTCTTCTACGCAAGTGGATTGTCGTAGCGTAGTTTCAATTATCAGTTCGGTGGCGGCGATGGCCGTTTGAAGCAGTTGA, 0
CCATGTGCCAGCAGATTGCCGATAACGTGGTCACGTTCTTATTGCAGGAAATGGCGCATGGGCGTATTCCGCCGGAATTTC, 0
TATGCCCACAGTCTGGAACACATTATTCCTGGTTTCGCCGACTCCGCCCCCGTAGAACGCCTGATCACCCATGAAAAACTC, 0
CTTATCCGCAGCGAGGATGAGGGTCTGGTCACCCACTGGCACTATGACGAAGCAGACCGCCTCACGCACCGCACCGTGAAG, 0
ATTGCAAGGACAAGGCCACACGCCAATGGCGGGGTCTATAGGCCGCACCAGTGCGGGTAGCCGTCTATCTGGTCTAGGTCG, 0
ACATCCTGTCCCCGGCGAACGGCGAACCAATCATCGTTCCGTCTCAGGACGTTGTACTGGGTCTGTACTACATGACCCGTG, 0
GACGAAGCGGTCAGCGTGCGTTTCAAAGCGCCAGGATTGCTGCATATTGTCGGGCGTAACGGCGGACGTAAGCTAAAGAAA, 0
TGCCGAAGTCGTACTGGATCCTGATGACGGTATTGCTGGTGACACAAAATGGCTATGGCGCAACCCGTCTGAGGATTGTGA, 0
TGCAATTAGAACAGCGTCGGCTGTTAATCCGCGTTCGAAATATCGACGATCTGGAAAAAATTTATAAGCTTCTCGTTTCAA, 0
ACTTTTATGTCATTCAGCGGTGTTGAAAATCAGTGGAATCGCCAGTGGCTGGCGCGATTAACCGTTGCGCCTGGCAGCCTG, 0
GTCCAACCGAAGGTCTTAGCGGGGCCATATTTCGCTGTCCGACGACTGCCACTAAAGACCGTCTGGTATAAATTTCGCCTA, 0
ATCTTTAACCATGTCGCTGATTAATCGCGATCAGATCCTCGCTTTTACTATGGGACCGGCTGCGTTTTATTTCGGCGCAGC, 0
GGACTTCGCCTTTTGTAATGATGTCATGGAACTTGGAACCAAAATTGTAAGAGCTTTACGAGACTCTCATATACACAATTC, 0
GTCGCAAAACAACGGTTGGTATTTCGGCTATGCGGTCGGGCGGTACAACATCGAAAAGCTGTCGCATTTCTTGAGCTGACG, 0
TGCTTGGCCTGCCTGAAGTTGACCATGGACTATTCATCTTGGTGGTTGCGCCGCTCTGAATTGAAGATGTCAGCCCGCGTG, 0
AACTGCCATCAAGCAACAGGGCTGCACGCTACAGCAGGTAGCTGATGCCAGCGGTATGACCAAAGGGTATTTAAGCCAGTT, 0
ATTTGTTGCGGCCTTGAAGAAGTAGGGCGTCCTAGTAGTAGCAAGGGCCGCGCAAGAAAAAGCTCTGTTACCGTAGGCGTT, 0
GGTCGCGGGTCAAGTCCGACAATTGTTTGCGACTCGGTTTCTTGCGGTCCGTCCTCTTGCGGTGCTTCGACTGGCTTGGCG, 0
CACCCCGGTCCTGCGCGCGTCTGATGGAATACGTGTAAGCCCTTCGCTCGCGTGTGAAGCAGTTGTAGTGCGACTCATAGC, 0
GCGCCAGGCGTTACTGGATAAAATTTATCAAGGGCTGAACCCCGGCGGCGCGCTGGTGCTTTCGGAAAAATTCAGTTTCGA, 0
AATCATCGACGGCATGAAAGAAGCGGGCGTGGAAGTCATCACCGATCTCGACCGCAAAGCCTTTAGCGACGCACTGGGGAA, 0
CGACACGGAAATCGTGCCGCTACAACAGAAGCCGAACTGACGGCTTTAGGTCGTGGTCAAATAGGCCCCAATAACGGTCAT, 0
AATAGGCAATAAAGACCGAATGACCGTAGAGAGCGCTGGTGCGACACTTTGTATGAGTGGTCGGTGACCATCACCCGTAGC, 0
GTCGTGGTCTCATGGCATCGCCCACATGACCGACTAGAATGCTGCTGGTCTGAGGGGAAGAAAGAATTAAAGACGGTTGCA, 0
GTGCGATGCTCTGCATGAAGCGGACTCTGGTGAGGGTGTCATCTTCTTAACCGATATAGCCGGAGCGCCACCGTATCGCGT, 0
CACGTTACCACAAAGTGCGTGCGTCTCGTGGTTGCCCGCTGCGAGAAAGTCGTGGTGTAGACGGCGTGCCCAGTCATTCGG, 0
TAGTGAGAATCAGCGCGATATTATCGACATCGATCCGATGGCAATGTCACTGCTTACCGCCTGGTCATGGCCGGGAAATAT, 0
TGCTGGTCTGAGGGGAAGAAAGAATTAAAGACGGTTGCAACCCACTTGGTGGCAGTCGTCGACCTATTACTAGCTGCGGCT, 0
GGTTCGCTGCTTTGTGTATTTATTACCGCTCCACTCATTCGTAATACCGTTCGCCCAACAACATTACTGATGCTGTACACC, 0
CAGTGCCAATCCCGTCGATTTTGGCGGCACGTCGCAGTCGAATACGTGGAAAACGGGTATTGCTGCCCACTCTAGTGGTGG, 0
GGTCAATCTTGCGCAGGCAGTGCAGGGCGCAGCACTGGTGATTACCGGGGAAGGGCGCATCGACTCGCAAACGGCAGGCGG, 0
GTTCTGTGCTGACGCCAAGGACCTTTTAGTAGCTGTGCAATACCGGTTGGTCAAACGCGGCAAGCGCACGCCTCTCTGCGT, 0
AGCGGCAACACGCTGGCCGAAGTTGCAAATCGACTTTATGACCATTCATGCCAGCAAAGGGCAACAGGCGGATTACGTCAT, 0
CCATTTTACCCTCCTTTTTAAGCTATGCGGAAAGTTATTTCAACCCGGCATTTTTATTAGAGAATGGCACATCCGTTGCTG, 0
GCATTTTCGGGCGTTTCGTACAACTTGCGCTAATGGCTCGACGGGCTCGTGTAATAGGCCTTATAGTCTGCCCAAAACGCT, 0
AGGTCGAGACGGTAGCAGTGAAACGGCCTAAATTAGTTGGGTCCGTCTATGAAGCTCATCATGAGCAGCGAGTACGAGTAC, 0
GCCCTTGTCTCGCGGAAAGGTGTCGCCCGGTCATGGCAGTTACATGACCCAGTACCGTCCGTAAAAGTCAAGGCCCAAGTC, 0
CGAACTCAATAGTGCCCAGGCAAAAATCATTGCGGAACGTATGCGTAAAAATGTCGAACTCCTGACCGGCTTTAGTAACAG, 0
TACCGGCTTTGACCCCGTATTTTCCGGCTCTATCGCTGAATCATGGCGTCAGCAGCCGTGCACACCATCCTATTGTTGTGA, 0
GGTAACGGTCGCCATCTTCTGGAACCGGTTCTGGAAGCAATGAACGCTTGTGGATCTCTTGAATGGACGCGTCAGCGTGCC, 0
AGTTGTTGGCACAAAACGGGCTAAGGTCTTAAGCTAACATCTCTAGCTTTTAGCGGTAGAGGGTGTTGAGTAGCGGACGTT, 0
GTTATCTCACACCCTACAGTGAAAAGCGCCTTGATGTGCTGGCAGGATACCTTTCAGGAATGCCTGCCCCGGTATGGCAAA, 0
GAGTAATTTAAATGGCTAACGGTCGCCATTTTTTATTTTATGACGCCAGCCTTATGTGCGATTGCAGTGGTATGGTGCTAC, 0
TCGCCAGACAGGCATCCTTGAAGTTATCTCTCTGTGGTTACAGGAAGGTATTAAACCAACGACAACGCTGCAAAAAGGGCT, 0
AGTTGCATCAACGCTCACAGAAAGAAATCCAGCAGTTCAATCAGCTACAGCGCACCATCACCATTCTTGATAACGATCTCC, 0
CGCCAGAGTTATCGACGGTAAAGTCAGTTTGTTATCGGCGCATATCCAGCGACTACAGGATGCTTGTCAGCGGTTGATGAT, 0
AGCACCGGCTGCAAATACGTCTATTTCAGCAACACAACAACCAGCTATCCAGCAACCGAATGTCTCCGGTACCGTCTGGAT, 0
GGCCACAACATTGGCAATAGTTACATCGGCTCCGAAACGACTATCTACCAAGGACTTGGTCACATAAAATTTGGCCAGGTC, 0
AGAGGAAAACGTACCGGAGCTTCAACGCCAGCGCCCGTGCAAAAAGCTTGAGTGGCGGGTCGTCAAGAAGGGTCAAACCGG, 0
TAGAAACATCAACAGGGTCACTGGCCAAAAAAGGGTGTCCTGTGCCAGGTAGTACTTGCCTGGAAATTGAAGGACTATGAC, 0
CCAGCGCGGTTATCGATAAAGACTGGGCCAGCGCCCGTTTAGCAGAAATGATTGATGCCGATATGCTGATCATTCTGACTG, 0
CGGTGCGCGTCTGGGTAAAGTAGAAGTCATGCGTGGTGAAATGGCGCGTCTCTCAAGCCCATCTGCAGCCATTAAAGATGT, 0
TTCATCATGAAAGCCGTTGCTGCAGCTCTTGAGCAGATGCCTCGCTTCAATAGTTCGCTGTCGGAAGACGGTCAGCGTCTG, 0
CTGGCTATATTTGCCGCTCATCTTGAGCAACACAAGCTATTGGTTGCCCGCGTGTTCTCTTTGCCGGAGGTAAAAAAAGAG, 0
AACTGGTATTTTTAGTGACGGATGCCGCGAGTCATCGGTCCGAAACAATGGGTCGTTGCGGTCCAAAACACGTTATAACGC, 0
CAGCAGCGTTGGCCGCATTTTGCCGAAGCAACGGCCCGCAGCGCCGCACTTTGTGCTGAACAAGAGAGCCTGCTGGATGAA, 0
TAGGCTTCACGATTTTCATCCCTTTTTTGATTATCGACCTGGTGATAGCCAGCGTGTTGATGGCATTGGGGATGATGATGG, 0
ATCACTTATAGCGGTGCGAGTACACGGACGTGGTGCAGTGCGCCGTCGTCCACGACTGCACGTATCACAAATCGGTGCTAG, 0
CTGGCGAAAAAGGGCTGCCCGCAGTCTGGTCAGGTCGCGATTATTGCTGATGTCGACGAGCGTACCCGTAAAACAGGCGAA, 0
TAGTTTAGCACCATTAGGCGTATGCGGTACATCTCAAGGTAGTAACACTTGAGTCCTAATACCGCTTGTCTTTATGGAAGT, 0
TTGCGGAACTGAACGGTGAATTACGTAATCGGCAGTATCTTGTCGAGCAATTAACAAAAGCACATGTCAACGATGTGAATT, 0
ATTTTATTGGCTGGACCGACGACAGGCAGGGTGACGGTATCAACGGCAATATCGATTGCCATGACAACAGCGGGGTGCCGT, 0
AAAGCGCGGTATTCGCTTATGGAAGTAAGTCCGCACCGTCTGACAATAACTAATTTAATCTCGAGCCACGGGTGACGCCCA, 0
CGATCCCCTGTTTGTTGATTTTGATTGGTCGATTCGAACTGCCTGAATCTCCCCGCTGGTTATTACGCAAAGGGCGAGTAA, 0
CGTCCCGCAAACGGTCTGGCACGCCTTATACCTTGACCCTTGGGTCAAACACGCGGTAACTCACTGTATGTGGGTCCTTCC, 0
ACGCTACTGACTAACGACGCTGGCGAAATGCTGTTTGCCGAGCACCATTTTTCGGCTGGTCCTTTGCAGATCACCACCTGT, 0
AAAGTGCGCGATGACAAAGCGCCTAGAGTCGGTTACGCGCCCACTAGTGGTCTAGCGCCTAGCTGTTACCAAGACGTTCGT, 0
TAGCGGTCTTTCACCGTGTGTGATGGCGGCTCGTGCTTCGGCACGGTCTACCGTACCAACATACCTTACGCAAACGTCTGC, 0
GAACACAGCGGTTACCGTCACATTTCAACGGGTATGGCGTCTTGTCTAGGTCATGCGCTAGAAGTCCAACGTGTAGGTCGG, 0
GTTGAAGTTGTCGTAGTAGACCGGTACTCGGTCGAACGCACATTAGGAGAAAGTAGAGGTTCCCTATCTTTCTCAAACATC, 0
GGCATAAAGGTGCGCTGGCGCCTAAGTTGGACCAGTGTGCCTGCGGTACATCTGTACAAGCCCCAATGCGCGTCTCTTCGC, 0
CGACCTGGGAGCACTGACCCGTATGCTGGATCGCCTGGTCTGTAAAGGCTGGGTGGAAAGGTTGCCGAACCCGAATGACAA, 0
ATTGCGGTGCAGCTAGACTACAAGCAATGGCACGAAGCGTATTATCAATCTCATCACCCTCAGCGGCGACACTATGTCCCT, 0
CCGCGCATCAAGCACACTGCAATTGACGGCGGCACCTTCCAGAACGAAATCACCGATCGCAACGTGATGGGCGTTCCGGCA, 0
TGAGCTGGTACGGCCTTGGAAGTGCGTAGCGGCCTCATTAGCGGTAGTCGAACAACAGAAAGCGACGGCAAAGCGTGTTGG, 0
CTTTTTGCCTAGTAAAGCATTCGGCCTTATGCCCGTAACGGTATCCGGCCTACACCGTGCGCGAACATACCGTCGCGTTTT, 0
CCGTAAAATCACGATTGAAGCAAACCAGACCGCTGATTTTGAAGATAATGACTTCAGCGGCAAACGCTCCCTGATGGAATC, 0
GTTAGCGAAAGTCCTTAACGAGTGGCACATTTAGAAGGTCGTGGCAGTCCAACTACGCGCTCGCTGCAAGGCGATGAAGGA, 0
AAACGTCGCCGCGTACGTTAAGTGACGACAAGTCGTGTATCGACCGAAAGTCTAGAAAGTACGCTGGTGCGCCTTACCAGT, 0
GTATTGGTTACTTTCCAGCATCAACCGATTGGTTTAGCCAAACGGATTGGTTCGCGATTGAAAAACAGCTATCCGCGTGAA, 0
GGTGACCGATAGCCAGAACAACATTATTTCCCCTGCTGGTGGAACATTACCGCTCTCTATTCCTGATGATGCAGACAGTAT, 0
GTCAGAGCGTTCGGGTTACTCCAAATGGCACCTGCAACGGATGTTTAAAAAAGAAACCGGTCATTCATTAGGCCAATACAT, 0
ACGAAAGTCAAGACCTTGATTACCCGGCAATCCTGGCCAAAGTTTTGACCACCATTCTTATCAACCATTCAACTTTATGAA, 0
GCGGCGTATATCATTATGCGTGCGCTGGGGGAAATGTCGGTACATAACCCGGCCGCCAGCTCTTTCTCGCGTTATGCGCAG, 0
TTGGTTTTTCACCGTTGGCGCTGCTGCTGGCGTTTCTCTGCTCGACGGTCACCGGGATTTTATTTGGCTGGTTACCCGCAC, 0
TGCATTAGCGGGCTGCGTGTTGTAGTTAAAATAATCGGTCAAATAGACAGCCGTCCAAACGCGGTTAGGGTTGGTGAAGAA, 0
CGGTCAACCACTGGTTGTTCGAGGAACCGACCCTACCGCAATTCAAGCGCTCGTTATAACGCATTGCCTACGTTTTAGTCC, 0
CGGCGTAACGTGGTCGCAAAATAGCCACTGCTAGTCGCGGAAGACTATTGGTGCCGCAAAGTGGAGTAGCCAATTTCGGGG, 0
GGCTACCCATATGTGACAGAAGTGTGATGTTAAAAGTTAAGACCGTTAGCTAAATCCAACGTAAGGGACCCGGCAGTACGC, 0
TTAACGTCCAGTGCGACCTGCTGGGTGATGAGTTAACCCACCTGACGGTACTGGCGGCGAACAATACCGGCTATCAGAATC, 0
GCCGCCGTATAACGGCTCTAGAAAACGACGAAATTAGGGCCGCCGTTAGCGGTCTGGCACGACCTAGCGCGCGAGTGGCGA, 0
TTCCTGCTCTTTATTATCGGGTTGATTGGTTATCACCCGGATACGCGTATCTCGCTGTATGTCGGTTTCGCGTGGATTGTT, 0
ATCCCGCGACGGTCAGTGACACTGCGCCACGGAGGCCTTGTATAAGGCCACGACCTCGCGCGCAGTAACCGCGCCATCGCA, 0
CAGCAGAAACAATATCGACAGTTACGGGCATGTCCACCTCTCGCGTTAGTGGACTATGGGAAGTAGCTCTTACGCTAACTG, 0
GCTGGCTATTATGGAAACCATTTACGTGGTCACCGGCAAAACAATCTACCGCGATATGACGCGCTTCTGGGGTAAGCTCTT, 0
CGTCTCTTTTTAGGGGTGCTGATAGCGGTATGTTGGTCGTTAGTAGTAGGGCCGTGCGGTCGGCATTACGTCGCGTCGGCG, 0
GATGCGAGAGATGATTGAAATGTGCGACAACTGGTTGCGGGTAGATCGCATTGAACTAACCGTGTTTGTCGATAACGCCCC, 0
GTTTTAGAAGGTCTTCAACGACCGCAAGCGCGAAAGGGGTGGTCCAGTTGTAGGACCGGTAATTACCGGTCAGTTCATGCC, 0
CCGCGTACACCTCTCGTCTTACTTCTCTCACCACACCGCCGAAGAGCTGTCGCTGGTGCGCGAAGGCTTCTACGAGAAACA, 0
GGCTGCCTGGAAACTGTCGCCTCGTTAAGCGCATTAAAAAAACAGGCGCGGGTATGGCTAAAATCACAACCGGTTAGTACT, 0
GGTCGAAGATGCGGTCGAAATCGCTTCACCGGTCGAAGTCCGAACCAGTGTGCCAATCGAAAAAATCGTGGCCACCAGTGG, 0
GGAAGTGGTCGGCGGTCCGGTTTTTAGTCTGGCTCGTGATGCGGCTATTAGTGGCCTAGCGGCTGGTACGGCATCGCAAAG, 0
CGAACTATCAGTGACCCCAAGAACGACCACCCCGCACAAAATAGTACCGCCGATTTGGTCCAAAGGTCTAATCCGTGGGCT, 0
TTTTTAACTGTCGGCGGCGGCCTTCTCCGTGTCCGAAATGTCGGGCGTGCCGCACGCAGGACATCTCTATTAAGCGGTAAC, 0
GGCCGAAGTTGCCGCTATAGGTACCACACAAATAGAAGTAGGTGGTGCTATCTTCGTTGCAGACGGCCACGGTAACGCAAT, 0
CCGTAGAATAATTTGGGTTGTTGCGCTAGACGCCCTACGAGAAACTCTACTAAAACATGGGTCCGTATTATAAGACGTAAC, 0
CATGGTTTACAGGCACAACCGTTTGCCCACTCCCGTTAGTAAAGGTCGCTTATTCCGTCTCGCCAGCTCTCTTATCGCTGT, 0
CGTGGTCGTCTGGCTATTTGCGGTGGCCTGGACGATGCGACTGCGTGCGTGGTTGGTCTTCGTCGTGATTGTATAACTACT, 0
AAAGAGCAGGTGCGGCAAGTCATGCGGCCTTTCTGCGGGAAGTGCCACTGCGACAACGTTGTCTGGAAGGTATGGCATCCG, 0
TTGTTGACGGCCCTATGGCAGAAACAACGCAAACTTCAGTTGTTATGCCATTCGGACGAACACCGGTGGTGGCTATACTGC, 0
GCAGGTGTTAGCCGTGTTAGTAGTGACGAAGGGCCAACCAACCTGCGTAAGCAAGTATTTGTGCGGCGTGCGGTAACGACT, 0
TGGAAGCACTACTGCGACCAAAATCGATAGCGGTAATTGGCGCGTCGATGAAACCCAATCGCGCAGGTTACCTGATGATGC, 0
TGGGCGGGTATCAGGCACGATATTGGTCTGTCGGGAGATTCACCGCTGCTTTCGCGTCACTTCCCTGCCGCTGAGCATAAT, 0
TTACGAACATCTCGGCGTTGGTTTATTGGTTTTAATTGTGGTGATCGGCTTTAACTGCTGTCGCAGTCCGTTGCTACGCAT, 0
CCGTCCAACCGTTTGGCGCTGCGTCTAGCAGTAGTAGGTAACGGCCATTTAGTAGTACTTAATTACTCATTCGCACCTATG, 0
TACTATCACTGTAGCTGCAACGGTTCCCATATTGGGAAGCGGACTTATGCTGCGGTCCGAAGCGCATCGTCGAGCGCCGAT, 0
CGTTTCTTCGAAAGTAGAAGCTATGGCTGGCGAAATGGCAGACTTTACTACATGCGGTCTGGAGCTTGTTAGACGTAGCAA, 0
GAACCGCCCGCGCGCTTGATGCGTTTATTGAGGGGATGACGCTGCATTTTGTCACCGACCGTAAGCCGCTATCGCGCGAGG, 0
CGCAGTTGGGCGCCACTACGTTGGTGAGGTGGTAGTAACTGTCTAGCGCTGCCATTCGCAAGTTGCATAAAAGTCGGTCTA, 0
AAAACTGCTGACGCCCACTCAGGACAGCAGGGATATCATTAACGCTGCTACGCGATCTCTGGATGCCATCTGGCAAGCGGG, 0
CCGACTTCTCCTTGTGCGGCAGTCATGGAAGCCGCAACAACCAGAGAAAGTCTTTTGCCAAGACCTAGACGGCGCGCTACG, 0
AGCGGTCCCAACAATTAAACTTGGACAAACTATCACCTTGGTAGTTATAACACATCTCGCTATAATTGCGGCAGTCTACCC, 0
GCGACCATGGGGCACCCGTTAGAAATCTGGGTTGGGTGGTCCGCAAGAACATTTGTAATGGTAACTTTTATTGTACCATTT, 0
CAGAATGCCAGAACCAGCAAGGCAATTTGCGCCGCGGCGTTGGCGTCGCCTGTTTTAGCTACACCTCTAACACCTGGCCTG, 0
CAAAGTGGGCGAAATGGAAGCCAATGCTGCCATATATTGCGTGCGCGTACTAGAAGTTGTATGTTGGTCAGCGCCTAGACT, 0
AGCTCGATGGCGTGAATGTGTTATTACGCCCGGTGAGTGCGGAATCGCTGGATAACCTGGTGGCAACCTCCACCGCGCCGT, 0
CTGCGCCTGGAAACCGGCAACGAATCACTGCAATTTATTGCCGTACGCCTGCCCTATGGTGTTCAGGCCGACGAACAAGAT, 0
AATCCTGGCTAGTCCCGCCACTAGAAGGGGCAACCGTCACTCTCACTTTGCAGCAATTCATGGAACAGACAGGGCATTGAC, 0
TGTGTTTGTGAACGTGGTCGGCGGCGTGAAGGTAACCGAAACCAGTGCCGACTTAGCGTTACTGCTGGCGATGGTTTCCAG, 0
CCGCGTTCCAAGTCAACGCCCTTACATGGCGCCCTATGGTACGACCACTACGTGAGTGCTCGTATGCCCTTGTCTTACAAG, 0
GTTTGTCGTACACCCACAAAAGGAACTTCTTGTCGCCCAAAACGTGTGGTCGTATCGGTCACAAGTAGCTTGCAAATTTCT, 0
CGCGGTCGCAGAGAAGCGCATGCGGCTAGTAGACGCGAAACCGAAGCAATGACATCCACTGTTTAGGCGCAAGTTTGGTCC, 0
GAGACCGGGTCGGGACTGCCACCCATTTTAGTTGTAATTTACTGTCCGCGTTGTTCAACAGGCCCGTCCGTAGCTGGTGGT, 0
TTTACGACGACACGAACGCCCCTCGCAAAACAGGGAAGTCGAAGTTTGTTCACTACGGTGACAACGTCGCGCAATGACGAC, 0
TGGCTGCACTGCCTTTAGGACGGGGAAGTGCATCATCTTCTATTTGAGTGTTTATAAGACCGTCGCCAGCGGTTATGCAAG, 0
ACAGAAATGGATAAAGTGAATGTCGATTTGGCGGCGGCCGGGGTGGCATTTAAAGAACGCTACAATATGCCGGTGATCGCT, 0
AAAAGTCCTTTTACCTGGTCTGGTCCCACTAGCAGAGAGAGGTCAGAGTCCCGCGACATGGTCCGAGGACACTAGTAGGGA, 0
ATCGCCGACGAAGCAATGCGAGTCCTAGTAGTAGTGCATCTGGCACGAGCTTTCCGCCAAGTCGCGGACGTTTTACAGGCC, 0
GACCTCTTTATAAAGGGGGACTTCGCATGACAACCGATTTCCGGGCGATTGCCAAACGCCGTGTCGCCTTTAATTCGATTG, 0
GCGCAGTCACCCGGGCGATGCGTATGCCTGCACTTCGGGCGTATGAGTCTGCCCCCGATCATAAAATTTGTGTTTCCTACG, 0
TTTACCGCAGGGGGGGCATCGTCACCCTTCGCATAGTTATTACGATTCTAATGGCCGTTTTATAAGTGCTTCGAACAGCGA, 0
CAACCGCATTCGCGCCTTGCCGGGGCCGGAATATCATGAGTTCGATCGCGCCTCGCAGGATGCATTCTGGCGTTCGCCCTG, 0
GCCAGATGCACAGCCTGTACAAGCCGCGTCCGGGCCGCGTGAAAGACTATATCGCCATTCCAAAAGCGAACGGCTATCAGT, 0
AGTCGTGGGTGTCGCCGGTCAACGGCCATGCACGCATACCACACTCAGGCCACCAGCCGCAGTGCAATCACCAATTGTGGA, 0
GTCGTTGCGATGGCCTGCTGGCCACCGCGGAAAACGAAATGGTCTTGCGGTCCGCCATGGCCGCTATAGGTCCACGCGGGT, 0
GTACCTGGCGCGGCGAACGCAACTGGCTGGAGAATATGCACGGGCATGATTATGAGCATCATCATCACGATCACGAACATC, 0
TGGATTGTCCATGACTATAAAGTCCCACATTCACACGCGTAGCAGAAGCATTACGTCCTTGTCGCCCGCGTATTGGCCGTC, 0
TAATTGGGCGCACCGCATTTGTGTAGCGCCAAGTAGAGCACGTTTTTGAGCACACGAGCACCGGGCAGCCACATCTTCGCT, 0
TCCAATAGTTCTTACTACTGTAGTACTGGCAAAACGTCATTAACGTGTGTCCATACTGAAGGTTACATTGGCGATGGTGGC, 0
GGACTTACATAAATGGCAGGTGAAAGCCGTTTGTGGTGTCAACGACTATCTACAAAAAGACGAGCCGTTTAAATGGCGACC, 0
CTCGACCCACGGAGTTACTACCACCGTAGCTGGTTCCACGGAACTCAGTAGTACTGCGGACGAAGCCGGTCGGTCGCTAAC, 0
GTGGAATTATATGAACTCAAGCCGACGCGTGAACAAAGTAGTACGTTACACGATCGCGGCATAACCGGTAATTCCGGAGCC, 0
GCAATTTATTACGGCATCGTTCAGCGTATATTTGCTGCCCACGTTGTCGCGGCTAACGGAAAAGCGCGATATCACCCGGGA, 0
ATGGTAATAGTTTAACAACTAATACTAGATGGGGCCCGGGTACTACGGGTATAAAAACAGATTACATAAACGACCCCAGAA, 0
TGTTCGTGGCCATGGCTCCACGCAAAATGCTGAAGTTTGCCGCTCTAGAAGCGGTAGGGCCGTTGGCGTTGCTGATGCGGT, 0
ATCCGGTGCCAGCCTGGAGAAGGGGCGGCACGACCAGTTACTTACCGCACTTCGCGCGCTGCTGTTAAGCCGCAAGAATCC, 0
GCGGTATCATCAAAGTTGGTGAAGAAGTTGAAATCGTTGGTATCAAAGAGACTCAGAAGTCTACCTGTACTGGCGTTGAAA, 0
TGGAACGTTGCGGCTGGGTGAGTCAGGACCCGCTTTATATTGCCTACCATGATAATGAGTGGGGCGTGCCTGAAACTGACA, 0
CGGCGAAGAGTCGCTGCAACAGGTGGCAATGCGCGCTCATCGCCTTGGCCTGCCGACTGACAATCTCAATATGTTGTCGGA, 0
GTCCTTCAAAAATTGACAAAGTCCACGAAATAGCAGTTTTCAAAACTACTGTTATAGCGGCACTAACCACACCTTTCATTG, 0
GTCAAGGCCTACGCGTCGTTGTATGAGTTCACGTCAAACGGTCAATGCGAACAACGGGACTAAAAGCCGTATCCCCTTCAC, 0
AGGGTGTGCCGCTTTATTGTTGTCGGCGTGTAGTAGTGAACCTGTTCAGCAGGCGACTGCCGCGCACGTAGCGCCAGGTTT, 0
TGTAGGTCGGCTCCGTAGTTTAGGACCCGCTATGGCACTGGTGCGACAACGTTTGGTCTCATCGACCACTGCGCGGTCAAT, 0
TCGCGGTGGCCCCATAAACGGCGAAGTCGCTGCGAAAAGTCCGGCGTAAGCGCGCCCAGCTCGTAGCCGGTACCGTCGCAC, 0
TTGAGCCAGACGCGACGGCAACGGGAAACAATGATAATGAGAAAGAAGGGACGGATAGCGTCAGTATCCACTTTAACAGTA, 0
GACCAGAAACTCCCGAAGAAGAAAAGGGTTACTGGTTTCATGCTTATCAACCCGAAGATCTTTGTACCATCCATAATCCAA, 0
TGAATCAGTGTGTGTGTTAGTGGAAGCGTCTGGAAAGGCGCGCGATACAGGGTGACAGCCCCGTACACAAAAATGCACATG, 0
CTTCAGCTTGAAGGGCAAACGGCGTTGCTGTTTCGTCTTGCGCGAGCGTGGGACCGGCGTGCCGATGCCAAAGAAGCCCTG, 0
ACGTAGCGCTGCGTAACCGTAGCAATACCCCGATTTTGGTTGATGGCAAAGACGTAATGCCGGAAGTCAACGCGGTGCTGG, 0
TTGTTAGGACACGGCGGTTTCAGACTAACGCTGCTTGGGTCGCCTAGGCCCATCCAATTATGAAGTCGTACTGTCCGTGAC, 0
TCGCATCAATGCTGACGGAGATATTTCTCCTGCAACAAGCACAGGGAATGCCGGAGCCGGGGTGGGGAAGGATCACCGATT, 0
TCAGCATCGTATTGAACGTTTTGCTCAACGTTGCGCCGGTAACCCTGTTTCCCGTTACCTACTGTTACCGTGCATTGGCAC, 0
AAACGCGCCACTATACACCAGTGGCGCTCTCTGCCAACGATCCGGCTAATGTGTGGGGAAATCTTCTGCCCTGGCCTGCAC, 0
AAGCCATTTCCGCCATTAAACGGTTATTGAACGAGTCATTGCACCTAACCGTGTGATTGTTAGTGGTAAGGCCGTAGCCGT, 0
AAGACATGGTCGCGCGGCAATATTCATTACGTCATCAGCGGGCCGACAAGGTATACGTCGAGAAAGTCCATCAACACGTGT, 0
CGCCAGAACCGCCAGGACAGCTGGTTTCGTAAAACCGCTTCGAAGATGATTAACCGGCTTATTCAGCGCACCACTGGCAAA, 0
TAATCGCCTGGTGTTTGTTGATGTTACCGTCGATGGCAGCGAGCACGTCTACCCGATGCAGATTCGCGGGGGCGGAATGGA, 0
CGTGGTAAGCCCGTCTGCAATCGCGTGCCACGTAGAAGTGTGACTGCCGTTTGACAGCGGCACCTTTACAAGTGTGGAAAT, 0
CAACGTCGTCGGTCTAGTTTAGGCCGCGAAGGTCGCCCAGTTAGACGTACTGAAATTCTAGCATTTATACCGCACTGAGAT, 0
ATCTCAAGCGCGTTGTAGGCGTGAAGTGTTAGCTGTACCGGGCACGTCGGTTCGCGTATCAGCTATACGAGTTTCGGGTTT, 0
ATTGGCAGCATTCTATTCGGGCGGTTTAGACTGGTCCACACCTAGTCAAGGCGGTCCGACATAAATGCTAGTTGTAGGACG, 0
ATTAGGAGTGCGTGCTAGTCCGACCGCAACCATATCCGAAGCCACATAAGCGCCAACTTAAAAAGTAACAAGTCGTCCATG, 0
CAAACCTGTTAAGGAACAAAAACAGCAACTGAATAACGCAGTCAGCATCGACAACGTGAAACCAGGAGTCACTACAGACTG, 0
GGAACACGGTGCCAGCCCGCATCTGACCGATAAATATGGCAAAACGCCACTGGAACTGGCGCGGGAACGGGGCTTTGAAGA, 0
TGCACGCACAACTGGCAGAGTGCCTGAAACAGGTCGAGCGCGACGACACTATCCGTTGCCTGTTACTTACAGGTGCCGGGC, 0
CAGAAGATATGGCAGCGGCGAATGCAATGGCATCTCACCTGCGTAAACTTTCCGCTGTATTGGGCCTGCTGGAGCAAGAAC, 0
GAACCATCACTGCTTTTATGCATATGGTGGAGTACCGGCGTAATCAGAAGCAACTACGCGAAACGCCGGCGTTGCCCAGCA, 0
ACTACCAGAACTTGTTAACTGCCCGGTCAACTACGACGAGCTCGTCCACCGCCTTTAAGTACTACCACCACGCTAGGCCGT, 0
TCCGCTGGCATTTGGCTTCCTTGCCAATACCGCGCCGGAAGGGGTGCAGGTATCCACCGACATCGCCAGCTATTTAAGCTT, 0
AACGCCTGGGTCGTTTTGCCAGAGCATATGCACTGTATCTGGACATTACCTGAAGGCGATGATGATTTTTCCTCGCGCTGG, 0
GGTTTAGCGTGGCAGCACAGCGTAGTGATATTCTTGATGCCGTGACACTGTCACTTAAAGTGGCGGCGCTGGCGACATTAA, 0
CCACGGGTTACGCAGCGTCTTTATAAGCCGCATTAGAAGGACCAGTGGTGTTGGTTTGTCGCGTTGGTCAAACGGCAACTT, 0
CGCGTCTTTGGACTGCGTTATTGCGGTCGCGCAACTCTAGCATTTCACGCCTCTCTAGCGGGTGTTAGCGGTCGCAGCCAA, 0
ATTAACTCGCTGATGCTTTCCGGAGCGATCACTTCGCTGGTGGTGTTAATCAACTATCTGCTGCCGCAAAAAGCGTTTGGT, 0
TTGCAACAATAGCTATATTCGGTGAAGGACTTATATCGCTATTGACATTCTATGGGCTGCGTAAAGGTACTCTACCCGAAG, 0
CCGGAAGTAGTGGCTTGAGAAACCGTTTTGCTGGTCGTAGCTTCACGCCCGCTGCAAGCGTCACAAGCACTTAGTCTGCCG, 0
AATCATCAAGGTCGCTATTGCGACGTTCAGCTAAACGGGCGAAGGGCTATGGTAGTGTGGAAGACGGTCATTACGGACAGC, 0
ATGGTCCACCGCCACCCGTCTTGCTATAGCCTCTTGTCCGTCCATGACCTGTACGCCTTCAGCTCGCAGTGGTCGTCCAGC, 0
TAGCAGCGGACGAGGACACAGTAAGGACCAGCTGTATAGGTCCGTAGGTCTCGGAGTGCTCGGACAAGTCCTCACTAAAAG, 0
CCGCTCGTTTCCTTGTCGCGACGCAATCGTTATAGAACGCCAACCGGGTCTGCAGACTAGCCGCACACGACATTGTAAAAA, 0
GGCAACGTGCATTTCGTCACCATTCCTGCCAACGCGAATGCCAGTGCTGCGGCGAAGGTAGTTGCCAATTTCCTGCTCTCA, 0
TGGCACTTATTATTACGCGCACAAGCAAGGAAAAGACTGAGTCAAAGACGCCCGTAGTACGACACAACGCGCCGTTGCGCT, 0
GCCTACCAAGCCTATTACGCTTGTCGCGTGCCGCAATTTCAACAAGACGAAGTAGTCGTCCTATAGGACGTGGTAGCAGAC, 0
ACGAGTCATAGCCACTTAAATGGGGCCTAAGTAACTTCGATAGTTTTTAGCGGCAGTGGTCGCCGTACCCCCCACTGACCA, 0
AAGGCTTACGCGGACGTAAAACAAATTACGACGCGCCTACTAGGTGCCCGACCCGAATGGTTGTATCTTGCCAAACGCGGG, 0
AAGACCACCACTTTCTACATGGTTGTAGGCATTGTGCCGCGCGATGCGGGCAACATCATTATTGATGATGACGATATCAGT, 0
ACGCCATTATGTGGCTTGACGCCTACGTTCCTCGGTGCTTAACGCCATACATCTAGTTCCACGGTCGCGTGTCTAAGAAAC, 0
GCCGGTGTCCAACTGCGAGTAGCTTATCTCGGTGCGGTGCGGTCATGGGTCGCGGTGGTCGCATAGGTAGCAGCGGCGTGG, 0
AGCAGCCAGACCCGAAACGCGGTCAGTAAGTCTGCGACCACGTCAAGAAATAGTACTCAGCGTTCTTAAACACGACGGTCA, 0
CGTAGTTCCTTTACACCTTGTTTTGACGGACCGGGGAGCGAAGACCGCTGACGCGCAAGAGGCCGAACAAAGTAGGTCACT, 0
CGATGGGAAGCCACGAGCGCCATGCATTGCCTGGTGTTATCGGTGACGATCTTTTGCGATTTGGGAAGCTGCCACTCTGCC, 0
AAAACCAAGAGGGACTATGTCGTTGAGCGGAAGCAAGTAGTCATTGTGCAGTGCCGTGACGAGCCGAAGCAGCTCTATGCT, 0
ACCTGGTTAATAAATTAGGTAACGATAAAATCAAGCTGGTTCTCGAGCTAACGGAACGTAACCCTATTCCGGTAACGCCAG, 0
TGTCCTGATTCGTCGCTGTGATTACCATCTGAATCTGATTCATCCGAAAGATTACAGTTATTTCAACACATTAAGCACCAA, 0
GATCCCTGTCGCAGGCACCCGCGTGCGTATTGGCGAGTACGATATCGATATTCTCGACGTACAGGACAATATGATTAAGCA, 0
GGCGAAAATGGTCGCGCGGCTTTTTGCGTAGTCTTTGCAGGTAGTGGTGGTGCGGTTACCACAGCGATTGGACTCAACGGT, 0
GTTGTATGACCGCCAACAGCCGTTTGACATGGCATATTAAGCGGTTGCGGACTTGCCCCAATCGCGACATAAATCTATTGT, 0
TCTTTATTGAAAAACATCAGGCTGAGTTCAGCATCAAAGCAATGTGCCGCGTGCTCCGGGTGGCCCGCAGCGGCTGGTATA, 0
AGTCCGACCTTCCCTCACAGCTATTAGGTGACCGCCTAAACGCGCGGGCGAAAGCGTTCGACTCATTGTAGCAGTTATAGG, 0
GGTTAACAAGCGCGTTGAGGTAATTTTCCATCGGGTCAGCTAAGAACGGGAATGGTACTGGTGGCAGAGGGGTCATTCGTA, 0
CTAGTAAAGTGGGACGTATGTTAGCCGGTCCGGCACTTACGCCTATTGTGGCAGTGAATGTCTTTGTTATCATGGAAGCAA, 0
CATGGACGAGGTTATGAACTGGGCGGTAGCTGTAATGTTGACTTCCGTTTTTGAAACGGACGGTAATTATCTTCTATTTAT, 0
CTACTGAGGCGGTCGCCAAATCGGAAACCCACCGAATGTCTACGCAGTATTGGGCGAACAAACTACCAAAGCTAGTCGACA, 0
GTGGCCTGCTACACGGCGCGGTGGCCCGACAAGTGCCCCGTCCCGCGACCATACCCAACGGTCTAACTGGTCGCATTACCC, 0
TGCCCGTTGGTTGGATCGCACTCACTTGTTTTGTCGCAGTTGTCTTCGCGGTCGGTCTTGTGGCCCTAACTTTTCGGGTCA, 0
TCCGACCGCCATGCGCCCAATGACGCGTCTGTTTATAGAAGGTCGCGCCGGACGCGGGTACGCGGCATTACGCGTCTACAG, 0
CGGTCGGTTGACGGGTCGAAGAACTAAACGCGTAAAAGGAAGGTAAGTTATTGGACAGACCGCGCAGGGCTAGGTCAGGGG, 0
CCTGCAGTTTGGTCGGTTTTTGCGACTAGCCAAATGGTAGCCGTCAACTCTAGTCTATCGGCGACTACGGCTACCGCTTTT, 0
CCAACGTTACCATGGCGCTCCTGAAGTGAAAATGCGGTCCTTCATAATGACGTAGGACGTTCGCATTCACGACAGCGTTGC, 0
TTATTGACTCGCACTGGTAGGTGTCTGGATTTCGTTTGTACGGCATCTGTTATTAACGCGAATCGGTTACCTTCCGGCGTC, 0
GCACCTGGGAAGAAAAAGGCCGCCAGCTTGGTGAACTGGCCAGCCAGTGGCCGATGATTTATACCGTTGCTGCGGGTCCGC, 0
ATTGTAAGCCCGGTAGTTATCGGTTCTGTTCGTGCCCGTCTGGACAGACTTGATGAGCCGAGCAGCAACAAAGTGCTGCCA, 0
CGAGTTCTATCAAAAACGCGTCAAATAGCTTGAGTGGGCCATAGGGCCGCTGAAATGCGTCGCCACGCAGTAGCGCCGCGT, 0
AGTCGGGTAAACCGTATGTGGCCGCGTCCCTTCCAACGTGGACGTGGACAGTCCGAACGAAGACGTTTGTGTCTCTTTCGT, 0
ATTGCGCGGCGGCGTTCCAGGCCAGTCGTGCATCATGTCTTAAAGCGCCTACTAGACAAACGGCTCTTATGCGCGTAGGTC, 0
CGTAGGGCTATTTGCTGAAGGCGTAGCGGTAAAACGCATCGGTGACGAAACCTTCCGTTTATGCCAGGAGTATCTCGACGA, 0
GACGACCGCCCATCATTTGGCAGCCGTGCCTTGTAGCGAAATTAGGGAGACTACCGGACTGCTTATGCCAGCGCCAAAAGT, 0
TAATTGCGGTCGCCGCCTACGCGGCCCAATTAGTTACCGGGGTCGTGTAACTTGTCCCACGCCCAAAAGTCAACGACCGCT, 0
GGATCAACCCTATAGATGCGCAGAAACGTGGGATTGCCAACGGCGATATGGTGCGGGTGTTTAACCATCGTGGCGAAGTTC, 0
AACCTTATGCCGCCTGACCGGGAAAACCGGTGTCGAAATGGAAGCATTAACCGCGGCCTCCGTGGCGGCGCTGACCATTTA, 0
ACACCATTGAGTCGGTCGTGATTACGAGACAACACGCGACTTGCGCCGAGTTATTAAAACGGTGAAAATGACAATGAAGAC, 0
GGCAGAAGCAGAAGTTGCTGAAATTCAGGAGCAGTTCCAGTCTGGTCTGGTAACTGCGGGCGAACGCTACAACAAAGTTAT, 0
GCAAGGCCCAAAAGGTGATGTAGTCATAAGCGTGTGCGTCTGAGGTCTGGTTCTTTTCGGGTGTCGCAGTATCGCTACCTT, 0
GTACCGAACGTCTAGGCCCGCAGACCGCTCGTTGAGTATTCTCTCACAGCGGCCTTACGGCCAGACCTGAACGCCATTACG, 0
TCGTTACTTTTTATTGTCGGTCCGGAAGTGGGAGACAAAACTATCGTAAAGTAAAGCCGTTTTTCATAAAACGTCATGCTG, 0
ACTCGATCCCACCAAAAGCAGCGGCTACTTGATCGTCGATATTTATAATGAAATCCTGCGCATGCTGTCCAACCGCATTGC, 0
TCCGCGACGTAGGCCGCGTGCTGGGGCATCCGTACGGCTTTGTCGATCGTATCTCGAAACTGATCCCGCCCGATCCGGGGA, 0
CTACTACACTGCGAAACTCTCTTCGCGCATTGATGATATCGATCTCAACCTGGAAGATTTCGTTCAGCGTGTGAATGCCGA, 0
AGCGGGCAGAAGAAGCCCGGCAGCAGGCCATTTCCGGCGGGACGGAACCGTCCGCTTTTCCTGATACCCTGCCGGGTTACA, 0
GTCCTGGTCAACATCACCGTCAGGCGGTATTGGATCAGTTTGCTAAAATCGTTCCAACCGTACTGAAAGAAGAAGGTTGCC, 0
GGCATTTTTTAGCGATGTTAGTGATGCTCCGGGCGCATGCCAGGCTATCACCGATATGATCTACAGCTCACAGGTTGCAAC, 0
TGACCGCCGTCGCGCAGATGAAGCCAGATTCAGGTGCCTACCCGCAATTTGCCAACGTTAGCTTTGTGGCGAAAGACGGCA, 0
TCTTTGAGCAAAGAAGAGTTGCGCACTATCGTGCACGAATCACGCTCACAAATTTCCCGTCGCAATCAGGATATGCTGCTG, 0
TGCCTACCTGTTTAGCACAGCACTGATAGTCCGGGGACTATGCAGTGCGGGGGACCTCTCCGAAGTCTCAGTAAGTATTAT, 0
GGTAGACCCGTCACCAAAAGTGAAAGGGTTAGGTCCTCTGCCGGTGCGATGACGCAAATGGGTTGAGGCGGTAGGTAAGCG, 0
AAACGAAATTTCCATAACCGAGGTACCAGCGGTCTTTCTTTTACGAGGTAATTCCGTGTTATTGAAAGCGATAGAAGCTAT, 0
TTTAGTTGTACAAGGACGGTCAGAAGGCGGCCTAGCTTATTGAGGCGCGGCGGCGCGAGAAGTTTGACTTCTAACTTGTCG, 0
GTCGTGTAGTGGCATCCTCTTTGGTGGCGTGCGCTGGTCCCGCACCTTTAGAAGGTCCGGGCACGCAGGCCAGTCGTCCAG, 0
GTAGCGCGTCCCGGAGGCGAAGGACTGCGGTGAGTAGTAGGTCGAAGAATACCATATCGTCCCTTTGGTGGCGGACTAATG, 0
GGCTTGCTGTTACTGTGCACCGAAACGCATCAACCTTCGCGTGAAATCATGCAACGTTATCCGACAGTGCCTACTGTGATG, 0
GATACGGACGGACGACGAGCGGACCCACCACTACCACTACGACAGCCAGCACCGCCTGGTGTTCTACACGCGGATACAGCA, 0
GTTGGCAACCGCATTTCATCGCCTACGCGTGTAGCGACAGCAGCGACACGTCGTCTTTTCGTCAAAGGCTTACCGGATTGA, 0
CTTTGTTTAGTGCCTCGCCGGATCTGCTAAGCTGCTTGCAGCTGCGTGCAGACAAACAGTACAAGGCGAAAAACGGCCCGC, 0
TATCCAGCCATTGATGGACTGATTAATGCAGGTGCGCAGTGTATTCAGGCTGATTTTTCGACCAACGACGGTGTGATGGCG, 0
TTGTCGCGTAAGACCGCGTACTAGGCCATTTGTGCAAACCGTAACTAGCGTCCGTATGGTAGTTCAAGACGGACAGACGCT, 0
GTCTGGTTACTAGTGGACTTACCGTAGCGGTGATGCCTTCTGCGGCACGCGAGGGTCGAAAAATTTCTGAAGCAGTAGGTC, 0
TCGCTGGCTGGAGCTGGGCCTGACAGACGAAGAGAAACAAAATCAGCTGGAACAGCTGGCTGAGCAGTATGACGAACTGAA, 0
GCATATTAACGTGGTGACATCGTTTGCCATCGACAATACCCACAGCGTTGCGCTGCAGCAGGATTTCTTCGATAAAGTCTT, 0
TGGGGAAGCTCGTATAGCGCGCATAGAAGCAGCTATTCCAGCAAGACGGGCCTTAGTGCCTAGTCGCGGTCGTCAAGCAGT, 0
ACGCCTTTTTTCACCTTTCTATGACGTGGTCGACCGACCGGACAAGCGACAGCGCCGCCTAGTGGCGAAATTACCACAATT, 0
GTTCAGCGTGCTCTCGCGTTATCTCGATCCACAATGGTCGATTATCGGCATTCAGTCACCGCGCCCCAATGGCCCCATGCA, 0
GGCGCGGTATCAAAGAGACGTGGCCTGCGGTCGTGGTTGCGGGCGGCTCGTTTGCCATCGCTCAGTACCTTAGCTCTAACT, 0
TTGGCGGCTGGTCGAGCGGCAGTTGGGTGTCAACGCCCTTCCAGCCGGTCAATCGTATAAAGCCGTCAAGGCGTGCTTACA, 0
CTGGCCATAGAAACGGCATTGCGAGCGCCACGTTCCATAGATAAACGCGCCATTATGCGGGTTGATAGACGGGGCGAAAAA, 0
CAAAGCAGCGCCGGCGAAAACTACACATCATAAAAAACAGCATAAAGCAGCACCTGCCCAGAAAGCGCAGGCGGCTAAAAA, 0
GTCTGCTTGGCGAACACCGCTATGCCGACGCGCTGGAACTCATCTACCAACGCAACGCTCTGCCCGCCATTACCGGTCATA, 0
TTCTAGTCAAAACTAGGGCCTAAAAGCGCGGTATTCGCTTATGGAAGTAAGTCCGCACCGTCTGACAATAACTAATTTAAT, 0
TGGTATTGGTAACGGGCGTCAGGCCGGTGGCGGTCAGCAATTGTGTCCGAACGCGTTAATTAACGATGGCTTGCTGCAACT, 0
AAAGCCAGAATAACTATCTGAATGGCCTGAAGTTGCAGGGCAACTTCTATAACGATGCGGTCATTGACCCGTATATGCTGG, 0
GGATGATAACGGTTCGCTGCTGCTGGATTTTGGCCCACGGCAGTTCACCGTCAGCTTTGATGAAACCTTAAAACCGTTTGT, 0
AAGTATTTGCCATTAGCCTGCGCGAAGTGCGCCTTGAAGTTACGGGACTGCGCGTATAAGCATGTCAAAAAACGGGACTAT, 0
TCAGCGCGCTGCTGACCCAGGAAGGCACGCCGTCTGAAAAGGGTTATCGCATTGATTATGCGCATTTTACCCCACAAGCAA, 0
GGTAAAAATTGCATCTAAAAGGTCGATGTCCTCGGACATGTCAATTGTGGCACCCACCTTGCGTGCTAAAACAGCTTGACG, 0
CTGATTATCTTCCTGATATGTCTCCTCGTTTTCTGGCTCTGGCTGCATAAAACCCATGCCGGACGTAATGTGTTTTTGATT, 0
GCCTCTATGCTCCATCTTGGTTCACCAATGCGCGCTTTTAACTCGCTCAACCGGGTAGGGGCTTCAGCACTCAGTAACGAA, 0
CGCCCCACTAAACATCGACAACGACTTCTTTTAGCAGTCGGCCTTAGTGAAGCTTATAGTCTTGAAGTGACACACATAGCT, 0
CGGGTCCGTAGGGCCGTATTGGCCTAGCGGTTATTTCACCGTAGGCTTCTTGGTGTCTAGGCCTAACTATAGGTCAAGACG, 0
CTATCAACCAGACGGTCAGTCGCGCGTATGCGGTACCGGGGTCCAATTGGGGCTGGCAGGGCAACGGCGACTAGAGCAATG, 0
CCGCGTCGTCCCATGAAAACGGTGGTGGCGACGCCGGGTGGTGGCGGTGTTTGACTGGACGGCCTTATACATTTAGGTCAA, 0
CAAAGCTCCGGGCCTCACCCAGGCGCTAAATACCAAAGATGGCGCAGTGATGGTGATGAGTTACGGGAACTCCGAAGAGGA, 0
GCAAGTCTGACACGTCCTTTCGATGCTATAGTAGGTGTAGGAGGACGCCGTCGAGAAACGGATGGACTATCGCGTCGTAGT, 0
AGCGACCAAGACCGGATTGACCTGCAAAAGATCTGGCCGGAGTATTCCCCTTCCTCGTTACAGGTTGACGATAACCACCGT, 0
ATCAGTAAGCCCAATTACGTCAGCCATCGTGGCTTCGCTGCGCGGTCTAGCTTAAAGAAGCCCAACCATAGCTATCGCTAT, 0
GCGCTAAGCCGAGGCAAGGCGACGACTGAAACTAGGTCGGTAACGGTATTGCCCGCCGCAACTGGTGGTATAAGCGGTGGC, 0
TTTCGCACTATGGCGAATTACCGTCGCGGTCGCTCTGCCGAAGTCGTGACGCGTCGCAAAACTGAAGCGGTGCGGGCGGTT, 0
CGCAGTATGGCGGTAGCATTGTTCAGGGTTCAGCCGGGGTACGTATTGGTGCCCCCACCGGCGTGGCCTGTTCGGTGTGCC, 0
AAACAGCGACAGCCTGCAAAGCGTTAAATTACCGGCGGGATTGTCGTCGCAAATCTTATTGCAGCGCCCGGATATTATGGA, 0
CAGCGAAAACTCGGCAAGCACTGGCAACAGTTGCATAATTTCGTCTATCTTGTCGCGATTCTGGCCCCAATACATTATCTG, 0
AAACCCGATTAACTGGCGCAACTAACAACAACCCTTTGGCCGACGGGCCAGTAGTTGGGCCAATTTAGTTGTGGTATCATC, 0
GCGTCGCATGGCCCGTTATTGAGTACTCCCGCTCGCGCGTCGTATGGCACTGCACGGTAGGTCAGGTAAAGCGGCACCATA, 0
AGACCGATCCGGGGAAATTTATTCGCTCAATCTACTTTCGTAATTTTAAAGGCGCTGCCGAGACAATTCGCGAAAATAATG, 0
GATTAATGAAGCGGTTGCCGCTACGACGACCGTAGAAACGGATTGTCTATTGGTGGCGGACCAGGTGCATGCGACCTTTGG, 0
TGAGCTAATTAAGTATGTAGCGCGAATAGCGGTCGCGGTGCGTCGTCTGGTCCTTGCGGTGGTAAAATGCAGGCGCGTGCA, 0
GGCCAAAGGCCGCTACTTGTGTAAGCCGACCGCGCGCGAAGACCATCTAAGCCCTAACCCGCTCATCGCGTTGGCTTCGCG, 0
AAGATGAAATCGGTCCAGTCTGTCTGCTTAAAGCCGACATTAGCGACGAAATGCTCTTCACTTCGGCTTAAAGCCGTCTGC, 0
GATATCGCGATGGAAAACAACACCTGGCACCAGTGGTCTTTAGACGCCATTTTGCAACGCTTTGCTGATTGCTGTCGGCAA, 0
TCTGTTCGTTATTCGCAACGCGGGCAATATCGTCCCTTCCTACGGGCCGGAACCCGGTGGCGTTTCTGCTTCGGTGGAGTA, 0
GCAATAGCCAGTCGCGTACAACAACCACTTTGCCGCCCAACGTCTCGTGTCGTAATTTCGCCTTTCCGAGGTGCGGCCTCT, 0
TTGAGTCGCACCGTAGTTTGTAGCGATATAGCTGTACGCGGGGAGAGACCGAGAAAAGCGCCGGTATTTCACGTGAGTGAT, 0
CCTATGTGCTGATGAAGAGCCTTGGGATGACGCTGGGTAATGCACTGCATTTGTCACCTGAAGCGTCATTGTCGCTGGGCG, 0
ATTGCGCGACTGGGAATCGCGTTCCGATCCGTTATCGCGAGTACGGGATAACTGTATTTCACTGTTGCGGGGAGTGATGAG, 0
GTCATGCGACTAGCAGAAGTAGTAGCTATCAGTTGACGTGGTCTGCCGCTCACAAGCCTAGTTCGCACCAAAGCGCGTTAA, 0
CTGATTAGTGGTGGTATCGGTCACTCGACAACTTTTTTGTATAGCGCCATCGCACAGCATCCGCACTACAACACTATCCGC, 0
GTCGAAGAACTGTGGGAGCGATTTTATCCGCAGCGCCCCGCTACGCGTAGGGACGAGAAACTTCGTGTCTGTCTTGGGTGC, 0
TACGGTGCGTAGCCAACACTGCTAACAACGCAGCACCGACCACCGAAACTTGGACGACCACCACAGTGGTACCTGAGACCT, 0
GGGCAAACCGTCGCGCCGGTACTGTGGTTCCTGTTTAGCGCCTGGATGTTAGCCATCCAGTATTGCGATTACCCCTTCGAT, 0
CGCGTAAAATGGCCTCTACACACGTCATTGGTGCACTGGCAAAAGATTGAGATGCGCCTTGTACCATAATCCGTTGCAAAG, 0
CAGCATCCACGGCAGGACTGCGTCGAGCGGTTCGCGGAATAACTTCCGTCGGCAGTCAAGTCGTAGTAGAAATGCATCGGG, 0
GTAACCACTATTTAGGCCGTAGACGGCGGCGGAGTGGCACTCGTCGTGGTTACAAATCGCAAGGATGTCGTCCGAGTTTTT, 0
TAAAAATGCGTTTTAGTTAAGGCAGTCACATATCGCAACAAGTAGTTATGCGGCTTCTCGAAGACGTTATAGTATCAAACA, 0
