# Supplementary material for: Assessing the Effects of Data Selection and Representation on the Development of Reliable E. coli Sigma 70 Promoter Region Predictors
Source: PLoS One. 2015 Mar 24;10(3):e0119721. doi: 10.1371/journal.pone.0119721 (PMC4372424; doi:10.1371/journal.pone.0119721)
Supplement: S1 Dataset — (ZIP) [file pone.0119721.s001.zip › data/Test/TS_CoNeg.arff]

@relation Sigma70_CoNe_independent_data
@attribute seq string
@attribute class {1,0}
@data
GGGAAACAGACTCATGTTGACCTTGGTTGTAAAGAGAGAGCAGGCGTTATTATTTTCAGCATCTGTCGCCGCAGAGAAGGG, 1
GCATTTTCTCCTTTCGCGCATCACTCCCTTAACGCCAATTACGTCAAGGGCATACTAGGTTATCACTGAACGGTACACAAT, 0
TGCTTGCCAGACAGGGGCGTTATTACCAGTTCAAGCAGGGTTTGTAAGCTATTATTGAACGATCCGACTTGCGTGGAGTTT, 1
TGAAAGCTGGGGCGGAAAAGAAAATCCGCTTACTTTACCAACCACACGCAGCAGCGACAAGGCGCAAAAATCATCTGCTAC, 0
AATCGTGGTAAGACCTGCCGGGATTTAGTTGCAAATTTTTCAACATTTTATACACTACGAAAACCATCGCGAAAGCGAGTT, 1
CCATCGAACAAAGTGCGCATATGCTCGCAAAGCAAAATTAAGCCAACCTTAAGTTCTTAAGGTTGGCTTTTATGTTTGCTG, 0
AAAGTCAGTTAATGTAATGCCTCCTACTGACCAAAGAATACTTGCACTTAAGGTTCAGTATAAAAGGGCATGATAATTTAC, 1
AATAATATGAGTCGTTTTATGTGTTTATTATATATATTGTACCTGTCGTTGGCACAGCGGGACATTGCGCTACTGTGCCAA, 0
CAACAACGGTTCAGTGATAATTATCACATTTCAATTGCACATTAATGGATATTCTTTAATAATCTCGCGACGTTTCTTTAT, 1
GCTAGTGTAAACGAAGGGGGACCATTGGTGAATGATCTGTTTTGCACAATACCGGGCCAGCATCACGCTGGCCCGCGGTTT, 0
TAAGAAACTAATATTAGACGTAAATATTGAAATTTTTATATTTTTTCTTATTTAGGCTTTGCATTTGGCAAAATTTTGAGG, 1
CTTCGCTCAGAGAGCGCCGCAGGACATGAACTGAAACCTCATAAGATATTGCGAGAGTCAGACTGAAAATTATCTCAATAC, 0
CTGACTAAATAAAAATTTTTCACTAATTGATTAGTCATAGCCAGCGATATACGCTATGCGAAAATGCAGATGGCAATGAGA, 1
GCGATATGCGGTCTACGTTTTTGCAGGCGAGTTATTAGAATAAAGAAATGATACGCGCGAGGTCAGAGAAAATCTTCACAA, 0
AATGCGAGCGGTTTTCCAAAATTGTTCATTTGCCTGATTTTTCAGCGATTGAAACTACACGTTGCAATTTGCCGTTGACAC, 1
TTTATTATTGCTGGCGGACGCTCGTTAATATTTAAGGTCTTCATTGATTAAGACATCCCCAAAGTTAGTTATGTATTCACT, 0
ATTGAAACTACACGTTGCAATTTGCCGTTGACACATTCGGGCGGAATTCATATGATGCCGCCCGTCAACTCGACAAGCTTT, 1
CAAATTAGCTCGAGCTTCGTATGGGGTATTGGCGCCTCGTCAGGCTTTACAGCCCGGTCATCGCAGTTCTATGTGAACTCT, 0
AATAAATTCTAACTATATTTTTTTGCCTGTCTGGATCACATAATCCAGATATTTTCCCTGTATGTTAATTGCAGTCATGCT, 1
AGAATGAGTAAAAGTGGGGGAAAAGTATATCACAGCGAGGAGAGGGGAGTTACCCGACCAGGAGCCGGGTAACGGAGAAGC, 0
CAGAACCGCTTGCCGGTATGGGTTTTGAAACCTATGCCATTGCCAGCGCCATCATTGGCGGCACCAGTTTCTTCGGCGGCA, 1
TTGTCTGTACCAGCGTACGAGATGGCGCGGATTATAATGAGCAACAGGGCCGTTGACTATTGATGAAGGTAACATTTTTTT, 0
AACAGTGTAAAAGGTATGTAACAGACCATTGACTGGCTGAATGGTCTGTCATACTTTGTTACCTGCAAAGGGGAGTAACTT, 1
TAGTTTGTAGTTTTATATTGAAATTCAGCGATATCAGACAGAACCAAAAAGCCATGAGCAAACCCTTTTGGTATCCACAAC, 0
ACAGTGTAAAAGGTATGTAACAGACCATTGACTGGCTGAATGGTCTGTCATACTTTGTTACCTGCAAAGGGGAGTAACTTC, 1
ATACGACCAGCGCGCAGAGCATTGAGCGCCAACGGGGAAGGCTTAGTGAAAACGGGTAGTAATGTTGTCATCATCAGCATT, 0
AATCAAATTTACTGGATTTATTTATCTGGTGAATGACTCGCCTTCGTTTTTAAAATAGCCGCGCATTATTTCCGTCGTCAC, 1
GGTAATTCTTGGATGAATATGCTGGTTTAGAGGATTTATTTAGAGCAATCGACAATTGCCTGGTAAAAGCGTGACACATGT, 0
GGGCGAGTGGCGTTAAGAGTGGTTGTTGATTTTTTGCACTGGCAGGATTACACTCGCGCCGTTAAATAACCAACTGGAGTT, 1
GATCTCATGCCATGCCGGGATAAGCGCCAGAATGCTGGCTTAAAGTTATATTTTTTAACTTTTGATCAACATTTGTGCAGC, 0
GCGCAATTTATTTAAAAAGGGACTAGACAGAGGGGTGGGAAGTCCGTATTATCCACCCCCGCAACGGCGCTAAGCGCCCGT, 1
AATGCTTTTATCCCTTTTCACTATCATACCCTTTATCCTTGCTGAATCGAAGCAGCAGCAAGATGATTCTGAAGTTCAGGA, 0
AGAATAAGGGTGTCTGTTAATCGCATTGACGCCAAAATAACTTAATGTCATACACTTCACACACTTTTATTAACTCAGCAT, 1
TTACGTAATCGATTGCGTTCACGTTTACACACATTCGGGCGGGGATTGTACTGACTTTCGCCCTTGTTGCAAACTTTTACT, 0
CTCCCTGAAAGACACCATCCGTGGCTTTAAAGGCATCATGGAAGGCGAATACGATCACCTGCCGGAGCAGGCGTTCTACAT, 1
CTTGTTCGATTTTTTTCGCCAGCATCAATTACCCTGAATTGATTACTGAATTACTTGTGATGTTACGCCGCTTCGTTGTGG, 0
GAACATAGGCTTCGATTTATTGCGCTATCTCTGTGGCAGGATTGTGAATAAAGTGTCAACAAGCAACGGGGCATCGCCCAT, 1
TCATTCCTCCAGTTACGTGAACGCTACGCATTATCCCTTAGCTCTGTATGGGAAATTTGACGTTAAACAATTTACAACGTG, 0
CCGTCAGGTATGGATGGGCGGTGAAGAGTTGATTCTGACGCCCAAAGAATATGCTCTGCTGTCACGGTTAATGCTCAAAGC, 1
TTTTTTATTTTTATTAAATAGTTGCGCGGTACTTTATGTTCTGGCGCTAACACAAACCAGAGCAACCCTACTCCTGTTCCC, 0
AGGGCATATTCCGTGTGCTGACTTCTCTGGTTTCCTGGGTTGTATCGTTTATTCCGCGCCGCCCGGAGCGGAGCGAAACGG, 1
TAAAAAAATAATCAAAGGCCGGGGATTATAAGCCGGAACGAAAGAGAAATCGAAAGGTATTCCATACTCGCCCTCCTCGGG, 0
AAAATCACACGTCTTGTGACCTTCTAAATTGATTCACATGCTAAATCTGATAAGTTTTAATTTCAATGGTAGGTTTATTTC, 1
AAATACCTCACAGTGAATATTGGCTGATTAAAGCAGCGGCAAATTTATGCACTGTGATAAGCGGCTTTTTCAGAGAGAAAG, 0
TTACAAAACCTGTTGACAGAAAGTTAAAACAGTTTTGTAATGCATGTTACATAATAAATCAAGGAGTCCTTATGGGCGCTT, 1
GGCTCTGATTTAAGTAATATCTGCGGGCGTGGTCACGTTTGCGGGGCTATATGTACCCGTTTCTGCGATCTAACTCAACCT, 0
ACCTGTAAAAGCGCCCATAAGGACTCCTTGATTTATTATGTAACATGCATTACAAAACTGTTTTAACTTTCTGTCAACAGG, 1
AATTGAATGCCAACCCATTTACTGGAAAAGGCAGATGACACTGACGAATGCATGTTGAAGTACGCCTGAAATGGCCTCATC, 0
TACACCCAGGTGAAGTCCATCCAGGTTGAGATGGCTAAATTCCAGTCCATATTCTAACCAGGAGGTTTATTTGCAATTTGA, 1
CTTTGAGGAATATAAAATGCGAGTTTATAGCACCGCGAGCGCCAAATAATTTTATGACCACAACCTGTCGTATTGTGGTCA, 0
GGAGTCCGCATAAACGGAGTGTGTTTTTTGACTTACTCGTAAGCCGTTCTACTCTTCAAAGAGTGGAAGCGAAGGAGTCAA, 1
TATAGGGGGGTATAGATAGACGTCATTTTCATAGGGTTATAAATGCGACTACCATGAAGTTTTTAATTGAAAGTATTGGGT, 0
TTAATCCTTAATAACCTTTTTATTCTTTGCCACGGGTTCCGTGGCGGGAGATTATGCCGCGTGAACATGAAGATTATTCCT, 1
GTGCGTTGAGGTGGGCTGCAAAACAAAACGGCCTCCTGTCAGGAAGCCGCTTTTATCGGGTACTAAAGTTCTGCACCATCA, 0
GGCAATAAGATAAACACGTTTCTTCATTGTTAATCCTTAATAACCTTTTTATTCTTTGCCACGGGTTCCGTGGCGGGAGAT, 1
CCTATTGTGCACTTTAGAAGCTTTTGAACAAATTAAATTTACTTAATTCAAAATTAAGTAAAAATAAGTTCACAAGTGCAA, 0
AAACGGTTATGTTTTGGTATTAAAAGAAAGACACAAGAAGATATGTCTGTTACCGTCTTACTCTCGCCTCACCCATTACCC, 1
TTGTCCGCTTAACCGTTTCAGTCAGCCTATCCTTGATGAAACCGCGAGCAAAGATAGGTGATTACGTCATGGTTTTACAGA, 0
TAAAACAATGTGTTATGATAAAACATATTGCATCATTTAACTGACAATCTATACAAGATTTTTCGCCAACTAGTGTTCAAC, 1
AATAAGGCAGCCTGACAGAGATTATCCAGTGCCGATAGTCGAGACTGAGAGCTTTCTTAACCTCGAACCCGCGCCTGCGGT, 0
TTTGCTCAAAAAATAGCCATACTATTTAATTGCAACAAGGCTGGGAAGAGGAGGATCGAAGTATGTTCGTTGACAGACAGC, 1
CCTCCTTTGTTAACACCCGTAAAAAAAGGGCGCAACATAATAGCTAACATTGACCGCGGATGCACGGTCAATATTTCTACA, 0
GGTTGGGATATTACGGCATAGTTCTTCACACTCCCTTCACTTACCCCGCTTAAATTGGCGCTCAAAGGTAAGTAAAGGGAG, 1
CTTACTTTTTTAAGAGCAATGGATGGATTCGAAGTTAATGGATTACGATTATTTAGCCTCTCGATTCCAGAACCTTCAGTT, 0
GCATTAGTAACTTTTTGCTTTGGCAAATTGCCTATGCCGAACTTTACTTTACAGATGTTCTCTGGCCCGATTTCGATGAAC, 1
CGGAGATACTACATTATCTGCCGCGTCGAGTCACAGGAGATCAACGTGAATAGCGCCGCCGGACGTGCTCCGACGGCGATA, 0
AGCATCGCATTAGTAACTTTTTGCTTTGGCAAATTGCCTATGCCGAACTTTACTTTACAGATGTTCTCTGGCCCGATTTCG, 1
GACAACATTCCTGCTGACGGCACTACCATAAAAAAACACAACGCTTTCAACAACCTTGCGTTTTTCATCTTCCGTAGCGGC, 0
CTGATCCTTACCTGGTTTTTAGCACAGATTTAATTATTTAAGCACTTGATAAATTTGGAAATATTAATTTTCGGAGAACCC, 1
GGTCGGTTACTCCTGATTACGCTGTCTCTTATATAAACCCTACCATATTAGCGGCAGAGACAGCGTTTTACTTAGCCCTGA, 0
AGAGAATTAGGGCGAGCCGTCAAGCATTTGACAGGGGACAAGGGGCAGGTATGAATCAAAAATTTGAAGCAGTTAACGCTA, 1
AAAGAATCATTTTATGAATTACAAAGCCTTCACCCAGATCGCTATTGACCTGTTGTCCGCGAAATTGTGCAACTGCACGCA, 0
ATTATCTTGTTCGATGTTGTTGGTGATTGTCAGGGATAGTAAAGCGCGTTACTCTTTTCAGAGCAGTTTTTCATCCCTGAA, 1
GTGCCAGAGCTTAAGAGCAACGAGGTTATCATTCACTGTTTTATCAGACCGTGATTTTATCCACAAGTTCAATGCAAGCTT, 0
CTGCCCGTCCGGGTGCATGTTTTCACTTGTCGGATATTAAACCAGGAATTTATTATCTTGTTCGATGTTGTTGGTGATTGT, 1
AACAATGTGACGCAGAGCACAAATTATATTTCGAATGAAAGTAAGGATGAAATTGATGATGTGAATGATTTAGCCCGGCGA, 0
TACCTCCGGTGTACATATTACATGATTGAAATGAACCTTCAAGATACTTGTACCTTAACGGTACAAGGGTTTTAATTTCGT, 1
GCAGTCATCGCAACCGTAAATACGGTTTCCCATTAACGGTCGCAACTCTTCCGGGATCGCCCCTTCAAGTTCGATGGTGAG, 0
GGCCAACTCGCCCTGCTGTTCTTTGGTTAAAGAGTCCCAATACGCTTTCATACAATATGTACCTCCGGTGTACATATTACA, 1
AGTACGGACATACTGATCTGATTACTACTCTTACTGGTGAATACAGGTAGTAAGAGTACACAATGCCATTATATAATACCT, 0
ACCCGCCTGGTTTATTAATTTCTTGACCTTCCCCTTGCTGGAAGGTTTAACCTTTATCACAGCCAGTCAAAACTGTCTTAA, 1
ACCATTGAGATAAACCGCGCCGTCGATTTCCGGTGCATCTGCCATGCTGCGACCAATCGCGCCTTCTTCGTCCACTTCGTC, 0
ACCCTTGTACCGTTAAGGTACAAGTATCTTGAAGGTTCATTTCAATCATGTAATATGTACACCGGAGGTACATATTGTATG, 1
TACGCAGCCAACGCAGGTGACCAATACGACGAATCGCCGATCCTTCCGTGACTTTTAAAAACTTCTCTTCGCTCCAGGCGA, 0
TTCAAACCGACGCAATCATTAACGCATAGTTGAACATATGAAGCAATGTTTATTTTAGACATCCAGCCATCTTCAACCCCA, 1
GGTACGACCCCAGAAGTTCAAACAAACAGCACAAGTCGTATCTTCGTTGCGCAGGTAGCGCGGCTCAATCGGATTTGTCGG, 0
CTGCAGCGTTAGCCAGTGTGAAAGGCTGGGTCAGCGCGAAATTGCAATAATATAAGCGTCAGGCAATGCCGTGGACTCGCT, 1
TTAATGCGCTAAGCATAAGGGCGGATGATAGCACTCGTGATCCGGGTCATACATCTTTTTATAGTTAATGGCGCGGCGCGT, 0
GATATTCGCACTGGCAAAAAAACGTGCTTGAATATCTGTTGAAACCCTTTAACAAAGCACAGGAGGCGTTGCGCGAACGAT, 1
TATTTAAGGTCTTCATTGATTAAGACATCCCCAAAGTTAGTTATGTATTCACTGTTATTAGGACAATTATGAATTACCACT, 0
CATCCGTGGTCCATTGAAGAGATCGTTGCCAGCGAGCAGTCGGCGTAATTAAGGAGTAAAAATGGCATTACTGGAAATTTG, 1
GCAGAAGTTTATATCTTATAGTATGTAGTTTAATTTAATCCATGTGAGCAAATTGCGAAATAATAGTCAATGAGGAATTCT, 0
ATAACACCCGGGAAGGCACTCAGTTGACGATTAGCGGTCATCCTGTTCTTAAAATGTAAAAAAATCACGCTTCAGGGCTAA, 1
ATTCTCTCTGTTAATAGTCGGAAAAAATAAACACTTGTCCACCCGTAAATGGGGGGATACCTATGTTACCTGGCATCTGCA, 0
GAACGCAGCCGCAGAGGTGCAAACTTTGAAGCCCTGACCCCATGCCGCTATACTGCCGCCATCACTTAAAAACAGGATACA, 1
ATTCTCCACGCTTATAAGCGAATAAAGGAAGATGGCCGCCCCGCAGGGCAGCAGGTCTGTGAAACAGTATAGAGATTCATC, 0
AAAATAATTTTACAAATCAGTAACAAAAGTAAAGAAGGCGACACCATGCGACTATGGGTCGCCTTTATTTTTTCCCCGTTG, 1
ACCGGGCCGTTTAGCCAACGTTTAAGCTTTTTGAGAAGCACAATGTAATGGCGTCGCCATATTGCTGCAATTCTAGTGTCA, 0
GTTAACAAAGTCACGCGGAAAGTCAGATGCCTGCCGGTAGTGCATTTGCTATAGTAGGGCACTTTTTTAATTCCATCACGG, 1
AAAATTACCAACCCTGTCAATCCACAAGAATATAGATACTGCAAAGACGGTTTAAACATGTGTTCATATTTAAACATGTGC, 0
GCAGGATATTGCATAAACTTTAAAAACTTTACCAACTTACGGTTTCTTTAAGTTTGTGTGTGCGTTATTAATCACCAAACT, 1
TCCTCGCCTGTTTGCAACCGCGTAAGGTCATTCATCTGCATATGTGCTGCAACAATCTGGCGAGCAGACAAGCACACTCCC, 0
AAGCGAACAGTAATCGTACAGGGTAGTACAAATAAAAAAGGCACGTCAGATGACGTGCCTTTTTTCTTGTGAGCAGTAACT, 1
GTTTTGGATAAGGATTCGACACTCATATCAAAACCGGTAACTCTCAACCTTTCAAGGCCATGTGTCAGATCAAGTCGCGAC, 0
GAAAACAGTTCATACAAAACAGAACGTGACTGTGATCTATTCAGCAAAAATTTAAATAGGATTATCGCGAGGGTTCACACA, 1
TGTGCGCGGATTTTCTTACAGGTGTAGGCTAATAGCCTTCACAAAATAATTATCCGCGCAATTTTCGTGAATGGAGCGCAT, 0
GCACCGGAAAGCACACCAACTGTCTATCGCCGTATCAGCGAATAACGGTATACTGATCTGATCATTTAAATTTGAAGCACT, 1
TTTCTAAAATAGCACAGCCACTTAGGGCAGAGCGAGCAATTCATGCTTTTTTAGGATGGTTGAAAAGCAGGGATATAGTTC, 0
AAACAATAAAAATCGTAGCTTCCTGTTGTCATTAGGTTATTTTACCTGTATAAATAACCAGTATATTCAACAGGGGGCTAT, 1
GAAGAGTATGAAATGGATCGCTTGACTCCAGGCAAACGCCAGTAAAAATCCGCGCTATGAAGCAGTTTTTACTGGCATTTG, 0
AATAGCGTCAGTGGTGTTAGGCACGGCATTGAATGACAGGTATGATAATGCAAATTATAGGCGATGTCCCACAATTGACCG, 1
CGCACCATTCCGAAGCAAAATTCTTAAAATGCACTCTTTTAGTGCTACCGCTGGATTACTGTGGTGCAACTAGGTTGTACT, 0
CTTAAAAAATCACTGCCGGTTACATTGTAGTAAAGTAAGTAACTGGTTAATTTACATTCTGGTCGCGTGCGCAAATACGCT, 1
CATCAGCCCACAGGCACCAGACCAGGGGATTCATCCTGAAGAGACAGCGCAAGTGTATTGTGTTCACCGCTCATCAAAGAC, 0
TTGTCTGAATTTTCAAAATATTCACTCGCTGAATTGTTATACAAGGCGCTATTCTAGTTTGTGATATTTTTTCGCCACCAC, 1
AAACCTTACCTGTCGCAAACTGCGACTGATTGGTTAATTGTCGAACATTTAATCGACTGAAACGCTTCAGCTAGGATAAGC, 0
TCATTGGGTTCTCACTTCCTGACCATCAAAATTGACAACATCACCATCCTATAATTGACTGAAAAGGAATTAATCCCCGTA, 1
TCAAGTGCTGAAAATCATTTCATCGCCACTTCCAATTCCTTTCTGCATGGTAAGTAGTGAGGACGAAAAGAAGAATATGAT, 0
AAAAAACAACGCAGGCTGACAAACGATAAAATTTGCCTTTCACATGAGGTAAATTGCATCAATGGAGTGATTTACATCTAA, 1
ATCGTGACAATTTTTCGTCAGAGTAAATAACAAAATTCGGCAAGCGCGTTTAAAAGGTGAGGTAGATCACTAAGAATGGAG, 0
TTAATCATTCATATGGCGAATATTTTCTTGTCAGCGAAAAAAATTGCGGATAAGGTGATGAACACATCAGATTTCCTGGTG, 1
AACCGGCTCAAAGTAGGTGTATTAACGAACAACAACGCCCTCACCCGTTAAGGTGATGGCAATCAAAAAAGATTACGGGCT, 0
TGTATATTTATGCAATCAGACAGCATATTGCATAAATAATCAGATCTGTATCAAAGTTTTAACTTTAAGGAAACACAAGCA, 1
TCCTGTCAATGCAATCCGGGTATGGTAACCCTCATTCCGTGAAGTGATAAGTGAGAGTGTCTGAATTCCTGCGCCTTTGCT, 0
CCGACGCCAAAAGACGCAAATTGTTTATATCATCACGCTTCAGCTAATGTATATTTATGCAATCAGACAGCATATTGCATA, 1
CGTTCTTACGTAGCTCCCCGATTGGGAGCATTGTTAGGTAGCCAAATTCGGCTAACTGAGGTTCAGATTGAACCTGCTGTC, 0
AGCCTCCTGAATAGTGATGCTGAATAACATAACCCCATGATATATCGATAAAATAATCTCTACATTTGAAAATGCACGGTA, 1
TTCCCTGAATAACTGTAGTGTTTTCAGGGCGCGGCATAATAATCAGCCAGTGGGGCAGTGTCTACGATCTTTTGAGGGGAA, 0
CGAACGACAAAGTGAAAGCACTGTTGAAAGATAAAGAGATCAGCGAAGACGACGATCGCCGTTCTCAGGACGATGTACAGA, 1
CGGTGAGCATTTTGCAACGGACCAGCTCCGGTACAAACGCTGTTGTGGGTTCAGATTATAACATTCTGTCTAAGGGGCGGG, 0
TGCTGCCGTTTATTTTCGTGATCCAGTTAAAGTAAATGCATTTACCTGCTACTTTTTAGTAAAAATTTTACTAAACTCCCC, 1
CAAAGCCGTATACACCTCCACTAATATAGTCCAGGCCTGCATAATGCTGGCATATTTGTTTCAATAATAGAGAGTCTTTGT, 0
TAACAAATACGACGCAAACTCTTGCTTAGTTACAACATACTTTAAAGGGATAGTCTCGTCATGACCATTAACTTCCGCCGT, 1
TCCAGCCGAAGAAGACATTTATCTGACTCACATCACACTTTTATCCCCTTTTGTGGGAAGCTTTATTCCAGGCTGGCGTAA, 0
AGATTTGTCACTTATTGGATTTAGTATGCTTGATTTAAATGGCGGACAATTATTGTTATTATTAAGTCTAATGTCATTTAA, 1
TTGGAATTTTTTTCGGTGGCAAAAATGGGGCAAAACGCTGCAAAAGGGGCAAAAAAGGGGCAAAAAAAGAGTGGATTATCG, 0
GTCACTTATTGGATTTAGTATGCTTGATTTAAATGGCGGACAATTATTGTTATTATTAAGTCTAATGTCATTTAAAGGCAT, 1
ATAAATATTGATTCGTGGTAATCAGAGAGAGTCGCGACATTTGTGATGTTATTCTTACAACTGTAAGAAGCGCCGGTGATT, 0
TTTGACGCGGGTTGAAAGAGGCAGAATTAAAACCTCGTAAATTGAAATATATATTGATGTAGTGAATGTATCTTAGGTAAA, 1
ACAAATTATATTTCGAATGAAAGTAAGGATGAAATTGATGATGTGAATGATTTAGCCCGGCGACGACGCCGCCGGGCCGAG, 0
TTTGTGCTTCATGCACACTCTTTCCCCACACTTTTTCCCTTTGCTGTGGTCTACTTATTCGCGCGTGTAGATTTTACTTAT, 1
CGATGCGTTGCATTCTACTTACCTGGCGCGATGAGTCAACGATATTTTTCACCACTTTTGATCGTTTGCTGAAAATTACGC, 0
AATACGACTTCTGATTTGAACAGTTAAAAACGAAAAGTCTGATAAAAGCTATACTTAACGGATAGCTTTCGCGACATAGGA, 1
CCCGGCCCGTTCTTTTCATTGTTATCGTTCAGGTAACCGTGGATGGTTATCGGCAACTCGGGTGATTTACGTTAGTGGTGA, 0
CAGGGCGATATTCAGGTGGTGCAAAACTTCGTTGCGCTGGCAGATCTGGCAGAGTTCGACCCTGCGGAACTGCTGGCCCCT, 1
TGAACAACGCGCACTTAGTCAATAATCAGGATGTGAGGTTACCCCTCACCCTGTCATATCCGTAAAAACGGCATACAGAAT, 0
ATCCCTTTTTCTTCTTTTTGTCTGCTATCAGCGTAGTTAGCCCTCTGGTATGATGAGTCCAACTTTGTTTTGCTGTGTTAT, 1
TTTTACCACTTCAATCTGGTCTGTCCTTTGGCTGTGATATGTACAGAGTGTGATAGAGGGAATATCTGAATTCTCCCGGTG, 0
GATTCGCGTTAATGCTGCATTCATTTGCCGCAGTGGCGTTAATTGTGGTTATCATGGTGCATATCTACGCCGCCCTTTGGG, 1
GCGAAAAATTCCTTATCGGCAGCGGGGTAATGAGCGTAACCAACTCTGCGACCGCAATTATAACACTCTGGGGAGAAATGT, 0
GCGTGGCCGCCTGCGGCCCGATTAGCTTTATTGGTCTCGTGGTGCCGCATATGATGCGTAGCATCACCGGTGGACGTCACC, 1
AAAATGGATCCCAAATCGGAATAGTCTGGATTTGGAAGGCTCACATTATCACCAAAAGAGTTTTACGCAAGCCTGTCGGCG, 0
TCCTCAATTTGCCTGCTGCTTAATGCATTGCAGATGATTTGCTTCCGTTATACTAGCGTCAGTTGATAGCGGGAGTATTTA, 1
TGTCCTCAACTGACAGTCTTTTTATAGGGAATATTTACAGGTTTGTTACACTTATCGTGCCATAAAATTGACCATCAAGGC, 0
CGCCTGTTTTGCCCCTTACTCAAACCATTGAACGCTTTGCGCTCTGGCATCATTCACGCTTAATACTCTTTCCAGGATTGG, 1
AACGAAGTGCACTTTATGCCTGGGGAAAAACGGCATGAAATGCCATCAGAACGGAATGAAATGCCTTAGTTCAGGAATGAA, 0
CGCCGCAAAGTTTGAGCGAAGTCAATAAACTCTCTACCCATTCAGGGCAATATCTCTCTTGCAGGTGAATGCAACGTCAAG, 1
CTTGTGAATAAATTACGCACAAAATGTGACATAGAGATGAAATACCGGGAAGAGACAACGGGGTCTCTTTCCCTGCTACGG, 0
CGCGATTGCACTCATAAGCTGTTCCGTTTTGAAAATTCGTGTTCAACGATGAATCTGTGGATAATACGCACATTTCGCCGG, 1
GTTATCTCCACTTTACTGGCCGATAATTTATCGCAGTATGATTGATTACCTGACAGCGTGTATTCCTCTCCCACGGATATA, 0
CGTGGCTCCTTGTTGTGTTGTTTGCAATTTCTTCATCATACCGTTTATTCAATGTGCTGTGAGTAACTTTCACTTCCGTAT, 1
ACCCCTTGGTTACGAATACAGAGTACAAACCCCGTACAAAAGTACGGGGCATAATGCAATTATAGATGGGGGGGATTTTGA, 0
CTCTGCTGCACACCAAAACCTGGTTTGAACTGGCACCGAAAGCGGCCAATATCATTGTAAAAGACGAAAAAATGGGACCAG, 1
CAGATTTTTAAAGAGCAAAACTTCGCAGTGAACCTTTGCAGGTACACTCTGAAGTATTTTTTATTTAATCACTACAGAGAT, 0
TGTGCGAAATTTTGTGATCTTCCTCCACATTACATAACATCATATGTTGTTATATTCATCATGCATTGTCATGTTACCTTT, 1
AAATCATCTGCCAGAATTTAATCTTGTGCTGCACGAGTCAGCCTATGTTTATATAACCATCAGTCCGTGACTGGTGCGCAT, 0
AAACTTTTGCTCATAACTTTACGGCTTTCCTTGCGTGCTGAAACAGAAGTATTATGCTTTCTTGAAACGTTTCAGCGCGAT, 1
TAACAATCAACATTTTGATTTTAAATGAAAATAACGATTCTTATCTTTTTAAGTATTCGCTTATTTCCTGGCGATCTCCTA, 0
CTGATGAATTGAAGATTCATCTGGTTGAATATGTGCCGATTGCGCGGTGGAATGATCAACATATGGTAGACGCGGAAGGAA, 1
CATTAGTCAGACTACATGTTTGAAGAATGACTATTCATGACACAAATAGGAGAAACAAATGTTAGATATTAATGAGCAATG, 0
CTAACCGGGAGATTTCAGACGAAAGTTTGAAAGATGCTGGATATAGAGTATCCTGACGCTGTTTTTAACACAGTTGTAATA, 1
CTGGTTAAGAGTGTGACGAATTTTTGTCAGCCATTGAATGAGATAAATTCGTGCGTCACGAAAAACAACCCGCGCCAATTT, 0
GGGCGGTTTTTTTACATGGCACGAAAGACCAAACATTTGTTATCAAATGGTAAATAATAAGTGAGCTAAAAGTTGCTTAAC, 1
TGTCATGTTTCAACCCTTCAGATCGTGAATCTAAAGGGTTACATATTAACTATATTATCAACAAGACCAGACACTTATAGA, 0
GTTAAAAGAAAGCTGGCAATCCAATTGCCAGCTTAAGTCGAAACAAGGAGACTCGATATTTAAATCGGATTACATTTTAAC, 1
GTTCAGAGTGATGATATATATCTGAAGATTTTTTCAATCCTCTGCGCTTGAGGCAGCTGCGCGACTGCTGGCTCAGGCAAT, 0
CCAATTGCCAGCTTAAGTCGAAACAAGGAGACTCGATATTTAAATCGGATTACATTTTAACTTTAGTAATATTCTTCAGAG, 1
CTCATACATACACTGAATACTATCTATTAAATCATAAAAAAGCCCGCCAGGTGGGCTTACCTGGCGGGCGTGATGATTTAT, 0
TCATTGTCGTTACGGCATAAATGAAACTCATAAATAACACCTTCCCCATAATAATAAAAATCAGCATAAGTACCCGAGGTA, 1
CGTATGGGGTATTGGCGCCTCGTCAGGCTTTACAGCCCGGTCATCGCAGTTCTATGTGAACTCTCGATTGCCAGGCCCAAA, 0
GATTATCTGCAAGATCACCCCCGCCTTGCAGGCGCGGACAAGAATAACGTTATGGTGATTACGCCTGAGGGTGAGACTGTC, 1
GAGATATTATATAGACTGCTTTTTTTTATTATTCGCAAACTCAGTAATAAGCTTTACTAATATATTGCAGCTAAACTGCTT, 0
TGGTTTTAATAAGCGAAATCTGCTTTTTTTGCCACCGACCACGGATTTGTTATGCTGGTGGCCTTTGTAGATCATAACGAT, 1
AGCCTTCAAAGGGGCAATATTGCCGGAGATACTACATTATCTGCCGCGTCGAGTCACAGGAGATCAACGTGAATAGCGCCG, 0
TACTTGTTATGCCAGAGGTAGCAATTGCGTTAGCGGCGTACTGTTGCTGTAAAGTATAACGCCTATATTTTACAGTTCAGT, 1
GCGTAAAGTAGCATTCGCCGCGCAGGACGCCTTGCAACCCATTGACAACACGTTCTTGATCCTCCATGGAATAAAAAACGC, 0
GTGGTGCCGGAACTGGATATGTACGATCGCAATTGGCCAATTCGCACCTACAATGAATCATTACCGCCAGCGAAATTCGTG, 1
CCGTCTTTATACAGATCGTAAAGATTGATGCCTCGCCTGCGTGGCCTCTATGGCTCTGATTTAAGTAATATCTGCGGGCGT, 0
TAAGCGCAGATGTTTCATGATTTACCGGGAGTTAAATAGAGCATTGGCTATTCTTTAAGGGTGGCTGAATACATGAGTATT, 1
CGCAAATCAGGGAAAATACTGACTATTCACCAGCAAGCGTGAAATTACAATCGCAAAAGAGGTGGCCAGGGGGATCACCTG, 0
TTATCTCATAACAAGTGTTAAGGGATGTTATTTCCCGATTCTCTGTGGCATAATAAACGAGTAGATGCTCATTCCATCTCT, 1
ACCTCATAAGATATTGCGAGAGTCAGACTGAAAATTATCTCAATACTCCAGCGGGTTTGGCAACTGAATAAATCACCCATC, 0
TTGCCACGCCTGACGCGTGATATTGACTCAATACTGTTGCTGGCGGGTTACTATGATCCTGTCGTCGCGCAAGCCTGGCTG, 1
TAAATCAATTGCATCGCATTGTGCTAACGACGCGGCAAAACCCCGGAAGCGTACATCAGCACGCGACCGGAGCGAGCGAGG, 0
ACTGCGTCGTATGCTGCCGCCGCTGGGTAACCAGTGGATCATCAGCATTAAAGACACCTCGCTGTTTATTGTGATCGGCGT, 1
TAAAGTTATTATCTGCTTGTGGTGGTGAATGCACTGACCGGCTATAAGGAAAGGCCAAACAAGAACACGGTTGCAAAAACC, 0
GCAATTGATTTCTGCGCTTAAATTGCCAATCTTAAGCAGATGAAAACCATACATTTTAGTGAACCACGGGTTGAGCTGGCG, 1
GTTAATTAAAAGGGAGCATCAGGCGAATAAAGTAACAATATCGATCGTATTTATTAAATACAAATTACCGATATTTAACCT, 0
CGATACCCGTCATAGTTCATGAAGTTGCCACTGCGCGATGAAGTATGACGAGTATGAAAGAGTGATGCGGATACAAAGGAG, 1
AGATAAAGATCGCCCCGGTAACCGGCCTTTCCATGACTGGATGAGCATAGCGGATTTTCAGGATTTCGCTGATCAGTGGTT, 0
GCGGGTATCGAAGGCACCCAGATGGCGCATTGCCTGGGAGCATACTGCCCGAACATTCTGTTCCCGTATGCTCGTGAGTGC, 1
ATAGCCTATGCCAGCACACAAAAAGTTTTGGGAAAAAAACTTTCTTGTAACGTGGGGTCGCAGGATTATAGAGAAGTCGGG, 0
ACGGCGCAACGCCCTATAAAGTAAACGATGACCCTTCGGGAACTTCAGGGTAAAATGACTATCAAAATGTGAATTGTAGCT, 1
TGCACCTGCCAGGTTGTTTGGCAGGTGTGCCAGCTTTTCATACAGTGGATGCCCTGAAAATAGATGTACACATCATGCATA, 0
TAGCCAGAAACGCGCCGCGCGTCGTTTGCTTGAACGCGACGCCTGATTTGATACTCCCCCCTGACTCCTTCATACTGAAAG, 1
TCGGACAGGGTATGGACACCACAGAAACTATTTTTCATTTCTGCAAAAGCCAGAGGCAGCGGGGGTTACAGGCCTTCCCTC, 0
AGCCAGAAACGCGCCGCGCGTCGTTTGCTTGAACGCGACGCCTGATTTGATACTCCCCCCTGACTCCTTCATACTGAAAGT, 1
TGATAGAAATATCGCCTGGGGCTTTTGTCCATCTGGAACCTCGCGAATGCTTAACGCCAGACAGCCTCAAGCACCCGACGC, 0
GTCGTTTGCTTGAACGCGACGCCTGATTTGATACTCCCCCCTGACTCCTTCATACTGAAAGTGAACTGACAGCCAAATGGA, 1
CATGCGGGGATTTAATCATCGGCATCATCTCATTTCCTCGTCACAGTCTTAATCGTTAACGGAAGCCCGTTGCCGCCCGCG, 0
AAGGCGTCGCTGGCTGGGCTGGCGAAAACTTGCCTTTGGTGCGCGGCAAATAATTTACCTGTCGTCTTTCATGATGCAGGC, 1
TTGGGTGGTGGTAAGGTGTTTTATGCTGTTATTTTTATGCGCATTCTGTGTCTCCTGAATTATCACGTAAAAATCAGACCT, 0
GCAACAAATAGAGCAAAGGGATAAAATAGCAAAAGCGTGATGAAAATGTTATTTTCCGATGCCGCACTGACCCGCTACAAT, 1
AAGACGAGGGCCAGTTTCTATTTCTTCGGCGCATCTTCCGGACTATTTACGCCGTTGCAGGACGTTGCAAAATTTCGGGAA, 0
CTTCCTTCCTGATTTTGCATTGCATTCTGCCGTTGCGGCGATTTAGTGCTATTTTCGAGCAAATTACACACGGAGGTAAAC, 1
ATGAGTTAAGTGTCGCCAGAAAGCGACACGGCAAACCACCCATTGTCGTGATTTACAGACACAAAAAAGCTCCCGGAGTTG, 0
TTCCGTCACACAGATAAATTCATCCGTTGCCAATCTGGCAACGGATGTTATCATATTGCCAATTTGTCAACGGACGTGATG, 1
ATCCCTGGTATGAATTGATAAGAAAAAACCCCGGAGCACGCCCCGGGGTTTTCGGTACAAATACAGTCATCTGATGCGGGA, 0
TTTGCTTAAGAAATCGTGAGTTAAGGTTGAAAGAGCAGGTTTAACTCGACCATACTCTATACTCGCAGTGTGGCGCGGCGT, 1
AAAAAAGTTATCAAAACCCCTCGGTAGTTTTGGGGTAGGCTGGCCGGTCAGGTGGTAGTTCTACTACTAGTCTCCCACATA, 0
CTTAAGAAATCGTGAGTTAAGGTTGAAAGAGCAGGTTTAACTCGACCATACTCTATACTCGCAGTGTGGCGCGGCGTAGCA, 1
CACTGAATACAGGACTTCGTGAATCGAGTCACAGCAATGGAAACGGTTACAGCCGTTTTGTTAACGAATGTGATCCAGATC, 0
GATAGAGAAAAGCCCCGAGTGATATTTTACCATCAACCCGAGGCCTCCTATATGCTGAACACATGTAGAGTGCCTCTTACT, 1
CACTTATTTAACAACTTGAAAATAAGGTGTTTTACCTGGGTTGTTACAAAAGGATTGCATTGCGTAAACGCTTTTTATTTA, 0
TATTATCTATTCCTTTTTGTAATAACTTTTTTACAGAGCATAACCTTGTCTAATGTCTGAGTCGAGGATCATCAATTCCGG, 1
GTAGCTGGCAAGCTTTTGCGTAAAGTAGCATTCGCCGCGCAGGACGCCTTGCAACCCATTGACAACACGTTCTTGATCCTC, 0
CGGCGAAAGCTTCCACGTTTGATGCGCATACCGATAACCCCACCGTGGTCGCCTGCGCGTGGGGTTTGTTTTACCTGATTC, 1
GTGCTGGTTTCCGGTAAACAGATGTGCGCTCATTCTCGTACTTATCCCCGTTAAGTCAATACGACAGCAAGCACGAAAAAG, 0
ATTATCCAAAGCGATGGCGACGCGGCATTTAAAGCTTGTCAGGCGCTGCTACGCTCACCTGATAAGTGATAACCCGATAAC, 1
GTTATTCTCTAATTTTGTTCAAAAAAAAGCCCGCTCATTAGGCGGGCTGGGTATCTGATTGCTTTACGCATGGTGAATACA, 0
ACTTTGGTGGCGCAATTGAAGGTAATGCCAGGCTGTAATCAGGCAAGGATATAATTCCGCAGGAAGCATAGCGTGACTATA, 1
CAGCGGATTCTTCCATCCGGGATAAGAAGGAAACGGCAAATACGACCAGCGCGCAGAGCATTGAGCGCCAACGGGGAAGGC, 0
AAAGGAACGTTTGAAACGGCTTAAACGGTTGTCAGCCGCCCGAATGGACGTAGAATGCCCGCAAGGGCGGCTGACAGAGTA, 1
AGGAAAAAATAACAGCAATCAAGGAAAAGGGGAAAATCAGCAATTTTCTGAAAGAGATGCCCTTTCCGGCGGCAAAGGGCA, 0
TTACGGTCTGCGTGATTAACGCATTGCTGTCGATCTGGGTTATGCAGCTTATTGTTTAACAAGGAGTTACCATGATTGATT, 1
ACTCATAGCTGCCGCAGATGACAATGCTTTTATCCCTTTTCACTATCATACCCTTTATCCTTGCTGAATCGAAGCAGCAGC, 0
GTGACGCTTCAGGGGGTAAACGACAAAGTGTATACCCTGGCGAAATTGTATAATTTGCCTGCTGATGTTCTGCCTCGTTAA, 1
CGACCCCTCCCCAAAGCTTAGAAAAACGTTGTTAATTAATACAAACATGGCCCCCGCAAGGGTTAACGGCATTAAGCGAAT, 0
TCTGACTGTGTTGCAATGGCCATTGAAAGTCGCTTCAAATATATGATGCTACTTTTTTAAATGGTTTTTACCTGTCGGCAT, 1
CGTTTTTTCGGGCGCCCCGAGCCTTGTAGAGAGTGGGGTTATTTTTATAGTTACTGCTTGTGGGAGGGAGATTATGTTATC, 0
GTGTTTATGTCTCTGGCTGCCAATTGCTTAAGCAAGATCGGACGGTTAATGTGTTTTACACATTTTTTCCGTCAAACAGTG, 1
ATTCGAGGAGTGAAAGGCAAAAAAACGGCCTCCCGATAGGGAAGCCGTAGCAAAGTGCGCGTGTTTTTATGCCGGATGCGG, 0
TGGGCTCTCTATTTTAGGATTAATTAAAAAAATAGAGAAATTGCTGTAAGTTGTGGGATTCAGCCGATTTATTATCAATTT, 1
CGATGTGTGTTGTTGTGATTTTCTTATTATGCACGCTGAAAACGCGTAAATAAAAAAGGCGCTAGTGAAAGCGCCCTTTTT, 0
TTTTATTGAATGTAGAATTTTATTCTGAATGTGTGGGCTCTCTATTTTAGGATTAATTAAAAAAATAGAGAAATTGCTGTA, 1
GCCGCCGGAAGCTGAACATTCACCGGCCTATAAGGAAATTATTCACGCCACAGGAAAAAGGCGCAAGCATTGCAATAAAGA, 0
AATTATCCCGCCTGCTGAAGAACGTTGCTCTGAGTGTGATAAACCTTTTTATTCTTGATGATGTCAGCGAGAAGATGGAAT, 1
GTGGGTTGTCGCTGCCTGACCTTTTTTGTTTTTTGCCCGGTCGGGTCAACGTTATGAGGTGGGGATGCCGTACTAATTAAC, 0
CTTTCGTTGATTACAAAATCAACCTGCTTGACAAAAATGACTTCACTAAGGAAGGTGCGAACAAGTCCCTGATATGAGATC, 1
TCCACAACGCCGCACCTTTTTCGTGGGGAGCTGTAGTAGCAATTATAGTCGATTAATACAACATATTGGGTTGGGACGCAT, 0
CGCCCAACTATCTGCCCCGCTTTTTTTGCCACCCACGCCTGCCAGATGATATGGTCCGTCCCCGGATTTTTCGCAGACAAA, 1
CGCTGTTTCGTGTGCCGTGGCAACCTGGAGGTGCCAACCTTAAACTTCGGGGGAATATTCTATACACAACGACGGGGGATG, 0
GCTTCAGTGGCGCATTTTGTTGTGTTGTTTGCATATAACCTTCTAAACGTATGGACATCTAAACATCCAAAGAAGGTTTGT, 1
TCGCAAGAACAGATGGAACCGCAAGAGAGAGGTCACTATACAACGGACGGGGGAAGGATGTTAGTCGGCGGGAAAGAAAGC, 0
TGAAGCATGATGATTTGCTGACATATATTAAATATGTCGAAAGTAAGCGTTATGCTTTTAGTACATTATGCCTGTTCCGAG, 1
TCAGTAGCAGGAGGGGCGCATACGCAGCCTCCCTCGCCATGCGGGGATTTAATCATCGGCATCATCTCATTTCCTCGTCAC, 0
AAATTCTGCAACTGCGTAAGGCGTTAAATGAAGCTCGCCTTGAGCGAGATATATTAAAAAAAGCAACTGTAGATTCAATTG, 1
GTTAGGTAGCCAAATTCGGCTAACTGAGGTTCAGATTGAACCTGCTGTCAACTACGACAAGCCCGCGCATTATACATACTT, 0
GGGCAGGCCTGGGTAAAAATAGGGTGCGTTGAAGATATGCGAGCACCTGTAAAGTGGCGGGGATCACTCCCATAAGCGCTA, 1
CATTCAGCCTCAAAGCATAATATGAAATTTCTTATCTCATAGCAGAGAAAGTCCCTAAAGATTGTAGAGGCGTCATCAGAA, 0
TTCGTCATGGTTCGCTTCAGATCGTTGACAGCCGCACTCCATGACGGGTAAAAAGTGGATAAAATAATTTTACCCACCGGA, 1
ATCGCGGAAACCGCTTCAGACAAGCCTCCGCAAGGAAAATTAGTCACGACTGAAAGCATTGGCTGGGCGACAAAAAAAGTT, 0
AGTTCGTCATGGTTCGCTTCAGATCGTTGACAGCCGCACTCCATGACGGGTAAAAAGTGGATAAAATAATTTTACCCACCG, 1
TGACACATTTCATTCAGATAATGAATTAATGCTACTGCCGGAACAACCAGCAAACGGGCATTGTGTTCTGAAATCCAGGCT, 0
CGACTAAATCAGTCAAGTAAATAGTTGACCAATTTACTCGGGAATGTCAGACTTGACCCTGCTATGCAATACCCCCACTTT, 1
GAGATACAGATACCTGACAACCATTCCTCAGACCAGGACCAAAACGAAAAAAGACGCTTTTCAGCGTCTCTTTTCTGGAAT, 0
ACTGTATAAATAAACAGTAATATTTGGACAAAACGCAAACTGTGATCGATACTCAACTATGCACTAAATACGTCAAAATTC, 1
CCAGAAGTTTTACCCATCTTTACGCATTTGATCTGGAACAGGTTTAACAGCGGATTATCAGGTCATTAAGCAAATATAACG, 0
AATAAATTGATAACAAATGCTGATATTGGAAATATCTGATTTGCAAATTATCGTGTTATCGCCAGGCTTTAGGAGGTTAAT, 1
AAATGCAGAATTGAGATCATAAATAATCATGCAACAGGTTATGCAAGTGCATAAATATGTGATGGATGTCACTTATTTATT, 0
CTTCCGCCAGGCCAGGAGCAGACGATATTTGATAAGTTTGCTCGCGGGAATAAAGAGTCGGCAGTACCGGGGGTAGGGCTT, 1
CGATGAATCGTCATTGTATTCCCGGATTAACTATGTCCACAGCCCTGACGGGGAACTTCTCTGCGGGAGTGTCCGGGAATA, 0
CATATCACCTCCGTGATGGTTGCCGATGGCGACCATTTACTCGGTGTGTTACATATGCATGATTTACTGCGTGCAGGCGTA, 1
TGGAGACTTAAGTTGAATGAACGGGAGTAAAGCGAAAAGACTATAGAGTGAAGGAGAAATTTTGAGGGTGCGTCTCACCGA, 0
CGCCCGGAGAGCAGCATGGCGCGCGCCGCAGATGTGCATCTGTGTGTTAAAGTAGCGAAAGAAGCCTGTCCGTTAGGGCTG, 1
CTGAAAGCAGCCAAAGCGGTCGCGAAAATGTAAAATTGTTGTTGGATTGTGCCATTTTATCGTTCTGCGCTGTGATCTGGC, 0
CCGCTACAGATTGGTTAGCATATTCACCTTTAATCGCGCATGATCGAAAGATAATTAAAGAGGTTAATGTGTTCGCTGAAT, 1
GGTTTTGTTTCGCAACCTCGTGCAATCTCATCTACACAAGCGAGATCATCTGCCGAGGGCCCACAGGTTAGCACAACCTGA, 0
AGTCCCCCCCCTCGCACCAAAAACCACGTTGATATTGCTCGCACTGGGCGAAGGTGGCGGAATTGGTAGACGCGCTAGCTT, 1
TGAATCCCGCCGTCATGTTCATACGCCTCGGGCTGGCTACTTAACCCCTTACCACTGCCTGGTAACTCGAAGTATTGCCCG, 0
GCATATAGTATCGAACATAGAAAAAACTGAAGATTCATCTTATTTTGTATATACTACCTAGCCCAACAATGTAGAGGTTAA, 1
GGCAACAGCTTTTCCGTAGCGGCGATCACATCCTCCGCTGGGATAACAGAAAGATATTTTTTGTTGCGGTCAAGTTCATGC, 0
AACTGAAAATTCAGTATTTTCTTCTTTCCTCAAGCTGATTATTAGCCTGGAATAGAGAGTAGAGGGAACTCCCGATCGGGA, 1
GTTCTCCTCCTTCTCTTTTCTTATTGTGTTGCGCAGAACGCGCTTTACAGACATGTAAGTATAGACAGTGTGACGGGGGTC, 0
CCCTGACGATCACTTACAGTTCAGACGTTTACCCATCTTGCTTTCGCTTATATACTCGTGTCTTTGCTACAGCAACCAGAC, 1
TGTTTGGTTAGGTTGCGAACAGCGTGGCGCTATATTCGTCAATTATTGTTTACTTTGTGTTTTTTCCCACCCTACAGCCAT, 0
AACCGGGCATTAATCCCAAAATGTTGCAGCAATAAACCGGTGTGACGAGTATCCTCGGCGGCAATCAGATCAACGGCCTGT, 1
GTAAACGTAGTGCAGACGTGTCCAGATCCCCAGTTTCGATAACTGTTCGCACAGGCTGACCATGCTGGTTTTTACCGGCTC, 0
AGATCAATCTGGTGACGCAGGATGTTACCTCTGAAGACCTCGTCACGTTATACGGAACAACATTTAACTCCAGCGGTCTGA, 1
GGAACTCCCGTCTGTCAATCTTATGATTTTTGGCCGTGTCTGCGGCATGGGATAACAATGCCATCAAGTGAATTTATATGC, 0
GATTTCGACGACTCAAGAGAATAAATGACGTTTAAGCCATGAAACAAGCTAAAATCCTGCAAAAGACGAGTTTTTACGGGC, 1
TATTAATAAAACGTGTCATTCTGATTAAGACCTTTTATCTTACCCTTAAGATTTCAGGAATTTTGGCTCATGGAAGAGTCC, 0
TACGGCATTGGCACGTCAGAACAAAATCTGAGAGGTGAATCCGTTGAGTATAATTATCTTAGCGACGATTTCGACGACTCA, 1
TTTGGGAAAAAAACTTTCTTGTAACGTGGGGTCGCAGGATTATAGAGAAGTCGGGGTCAAAGATCGACCCCTTTTTGTGAT, 0
CTCGCAATCCGGTAATCCATATCATTTTTGCATAGACTCGACATAAATCGATATTTTTTATTCTTTTTATGATGTGGCGTA, 1
GGTTAACCAGGCTTTTAGAAGTCGCTGTTCTGAGCTTAACGTCTGTATTAATAGAAACGCCGCATTCTACACTACAACATT, 0
ACGATTAAACACCATTGCCTGCGCAATGGTGTTTTTGTTTTTATCTGCTTTATACTTGAGGCCGACGCCCTGGCGGTAAAG, 1
CCATTACCTTGATGATGCAGATCTCCCGGTCGTCATTACTCTACATGGACGCTTTAGCCAGGGCTGGTATTTCTGTTTCGA, 0
AAAGACTTTGCACATTTTGCTAATTTCACCGTACCGCTCTGTGACGTACTATAGTCGGCAAACGTCTCACCTTGAGGTTAA, 1
ATGTTGTGTGCGGATTTGCATCCGCCTTTCAACATATCAAAAAATAATATTGCGGCAATATGAACGTTTGCGTCGCGATGT, 0
TAAGAATTATGAGGAATGGCTATCAGTATTGTCATTTTCAGAAAATATTTATCCTGCATCGGTGAGTCAGAGTAAGATCAG, 1
GATTTTTATGATATTGGAATAGCTATTTTGACAGTTTATTAACAATCTGCGTGGGGATTGGCGTTTTGCCGGAGGGGAAAT, 0
CTGCGCATAATAATATCAAAACGACGTCGAATTGATAGTCGTTCTCATTACTATTTGCATACTGCCGTACCTTTGCTTTCT, 1
TTTGCCACAAGTATAAGCGGCAAATCCGGGTTACGCCGGGAGAGCAGAAGCGCGGGCAAGATTGCCCGCGCGAGAAATCAT, 0
ACAAATCTCATGTTGCGTGGTGGTCGCTTTTACCACAGATGCGTTTATGCCAGTATGGTTTGTTGAATTTTTATTAAATCT, 1
GGTTATTGTAATAAACAGATAAGCCTGAATTATGGATGGTGACAGTGTCGGATAGTGCAGGGAAGTGCAAAGAATTTGTAA, 0
GGTGGGTCGTGGAATTGGGTAACCCGGCTTGTTGCGCCAGTTCCGTGAGTGCCACACTGCCATTGGATTCGGCAATCCACT, 1
CCCAAAAGAAAACCCTCACCGTCAGGCGGCGAGGGTTTAACTCACATGATGATACTGACTGTTGCTCACTCTTTGAAGTGA, 0
TCCGTGATCGGGGTAAAAAAAAGGTTGCATGAAAACGCGAGCGGAGTATAGTGCGCATCCACGGACGCGGGGTGGAGCAGC, 1
GTTGTAATTTTTTCAATAACCCACAAACACCAACAAATTCTAAACTTCCGTTATAGCGAGTAAATAAAAGATCTCCATCTT, 0
GGTGCGGCTGATGGCACCAACTGGAAAATCGACAACAAAGTGGTCCGCGTACCTTATGTTGGCGTAGATAAAGACAACCTG, 1
TTTTTGTTAGGCTGCTAACGGTTATCAAAATTTTATCAAAAAAAGTTATCAAAACCCCTCGGTAGTTTTGGGGTAGGCTGG, 0
CCCGATCACGGATTTGGCATGATTTTGAACAAAAACAAATCACTAAAGCCTATTTTTTGTGCAAAATTTGCGTCAGGGAGA, 1
GGCTGGAACGTGGCGATGACCCAGCAAAGATAAAACGAGTCACAGGTTATGCATGAGAGGAAATCAGGCGCTTCGCCGCTA, 0
TATTGCAACAACCTGAAGAGCGTTTTGCATGGTTAAGGTCAAAGAAAGATAGGTTCTGATAAAACTTTCTTGTCATCGGCT, 1
TGCAGACGTGTCCAGATCCCCAGTTTCGATAACTGTTCGCACAGGCTGACCATGCTGGTTTTTACCGGCTCGCCGTTGTGG, 0
GGTTTACGCAAAATGCCGCTCATTTATGAGTAAACCTTTCACTATTATTACGTTTTTTCAAGCTGGGACGCGCACGACACA, 1
GTTACCTCAGTGTTTATATAAGGATTCGGTCCCCCTCTCTGGAACGGTAACTCTCAATCTGATCGGTTCCTGCGTTAGTTC, 0
TCTGCGTCTGGTGCAGGGTTGACTTTGCATTCTGTTAACAAACGCGGTATAACAAACCTTCTTTGGATGTTTAGATGTCCA, 1
AATTCAGGCTGGAACGTGGCGATGACCCAGCAAAGATAAAACGAGTCACAGGTTATGCATGAGAGGAAATCAGGCGCTTCG, 0
ATACCCAGGATCCCAGGTCTTTCTCAAGCCGACAAAGTTGAGTAGAATCCACGGCCCGGGCTTCAATCCATTTTCATACCG, 1
TCGTGCTTAGATCAATTTTTGCAATCATTAGCAAAAAGATTAATAAGCCATCTATATCAATTTATCTAACCTATTATGCCG, 0
AAGCAATGAAATAATATATTCCAACAGTTGTTTTATATTCTCAAAATATGTTAAGGTTGCGCCCTCATTTGGGGAGTAGCC, 1
ATAAGTTTAGTGGGTTCAGCATCAGAGATGTCTGGTGAGTGCTGTAGAAGCAGGAATAATCTCATTCAATTTTTCACGCTA, 0
CCGTCGATCCTTGAGGGATGATTGCATTACATACAGATATAGCACAGGCTATATTATATAGCTATTGCTAAAACGTTAATT, 1
GTGATTATAAAACAGAGGGTTTATGAATGATTGCGCTTTTTATCTGAAAAAAGACGCGGTTTCATGCCTGCATGCGTCGAA, 0
TATTGCATAGAAAATTAATGCTATTGGAATGAAGAGAGTAACGAATGGCTAAACTGGCTAACCCGAATGACGAAAAATTCT, 1
TGCGAACGGTCGCAAGAGTACACCAAAAAACTGAGTTTGTACGCTGAAAACAATGAAAAAAGGGCCCGCAGGCCCTTTGTT, 0
GTGATACAAGATCGATGACATAGCGTTGAAGAAAAGGATTTGATAATCCGCAAAATTTGCACAACACTGCCTGTAATACTT, 1
TGGGCAGATTTGAGCAGGCTCACAAAATGCGATTAAATGCCTGAATTACAAAAGCGAGGAATTTGTGACGGGATGCACAGA, 0
TATTATTTACACTAAATCTGATTTGATATATTGATACTTAAAACATTTGATGCTTCCTTTGTCACTTTTTTGATGGAAGTT, 1
TTATGATTCACGGAAGTAAGCTCTCTATAACTATAATAGCTAAGAATAAGTCTGGTGAAATTATTCCGTGAAATCTGCTCG, 0
ATCTGGCAGGATGTTTACAGACCCAGGCTTGTTACAGGCCAGGTTTATCTTAAAATTACGGTAATTCATGACGTACTGATC, 1
AATAATCAAAGGCCGGGGATTATAAGCCGGAACGAAAGAGAAATCGAAAGGTATTCCATACTCGCCCTCCTCGGGCGAGTA, 0
AACTAACCTTTTAGGTGCTTTTTCATTGCTGTAATTAACCTTTTAGGTTATAACTAAAGTAACAGGGAGGCGGGGGTTATG, 1
CACTGTTGACCATGACAGGATGTTCAGTCGTCAGGCGTTAACGCGCGATTGGGGCAAAAAAAAGCAGCGGTACGTCGTTAC, 0
CGATGACGCCGGAAGAGGTGCATCGTGTTGCTAATGAACGTCTGATGCAGATGATGCCGCAGGTATTGCCTTCGCCAGACG, 1
GAAGAGTTGCTCGACGCGGCGAACGATTTCGGCTTGTTCTTTTACTGGAGGTAATAAAACAACTTGGGATTTGATATCTTT, 0
TAGACTCAATGATTCCTTTAAGCCTGTCAATTCGGGATATATGATTCCATACATCTGCAATTATTTGATCGTAAATAGTAA, 1
AGACGCGCTTCTTTCAGGAAGTCGAGTAGCATCTGGAAATCTTCTTCTGTCTCGCCAGGGAAGCCGACAATAAAGGTTGAG, 0
CCTAAAAAGCAATATAAATCAGAGAATTGAACAACGCATGTGGAAAAAGTTACACTGCGAATATTCGGCACATAATTGCTG, 1
ATTCCTTAGCTTTTTATTATTGCTGGCGGACGCTCGTTAATATTTAAGGTCTTCATTGATTAAGACATCCCCAAAGTTAGT, 0
ACTCATGAATTTCTCCGCGTTTTTTTCGCATTCATCTCGCTAACTTCGCTTATTATGGGGATCAGTTTCAGGGTTTCAAGG, 1
ATTTTTATGAAAACGTTGCCATACTCAAAAGGCCTAAGGCCAGGCGGCGTAATGTTATTTAAACAATTACGCCTTCAGCGG, 0
ATTGTTGCTGAGTCTTTTGGCAAGTTGGTATCCGGCGCGGCGCGCCAGTAATATTGACCCTGCGCGAGTCCTTAGCGGCCA, 1
CATCCCATGCATCCGAAGACGACTCTACATCCTCTGTTGGGGATACCGCGACAACGCGGGCAAATGTACCACATTTGTCCA, 0
CATCTCTTTCCCCTTGACTATCAAGACTTGCCTCACTCCTGCCTGACCGTTAAGCTTTGCGTTTAAACATAAAAACATCAT, 1
ACACCGCGAAACATCCGTTAAGTTAACCGTTATCATACAGTATAAGACCGTCTGTGTGCTCGTGACAAAGCCCACATTCAC, 0
GTGAGGAAATACCTGGATTTTTCCTGGTTATTTTGCCGCAGGTCAGCGTATCGTGAACATCTTTTCCAGTGTTCAGTAGGG, 1
GAGAATGAGTAAAAGTGGGGGAAAAGTATATCACAGCGAGGAGAGGGGAGTTACCCGACCAGGAGCCGGGTAACGGAGAAG, 0
GTATCGTGAACATCTTTTCCAGTGTTCAGTAGGGTGCCTTGCACGGTAATTATGTCACTGGTTATTAACCAATTTTTCCTG, 1
CTATCATTATTGTTCCTTCCTACGCAACAATAATCCATTTAGCCATTTCATGTTGGAGAGTGTGCGATGCTGCGACCCGAA, 0
CCACTATTTGCTATATATTGTGTGGTTGAATCTTTTTTCAACTACATCTAGTATCTCTGTATCAACAGAGAGACAACCCGA, 1
TTCGCCAGCATCAATTACCCTGAATTGATTACTGAATTACTTGTGATGTTACGCCGCTTCGTTGTGGATTGCAGTAGCATT, 0
GTTTAGCCTCATGTACGATTCTTTGCCAGGCTTAATGCCAACCAGATTGTAGTAAGCCACGAGCAGATGCTTACGTACATG, 1
CAATAAAAACGCCAGCGGCGATGGCTGGCGTATGGGGATATAAAGTGTGTTCGGGGAGGTGAATGCGGGTAAATGCTTCGC, 0
TTTTCGTTTAGCCTCATGTACGATTCTTTGCCAGGCTTAATGCCAACCAGATTGTAGTAAGCCACGAGCAGATGCTTACGT, 1
GGGGTTACAGGCCTTCCCTCGGTGAGTGAGGACCGTCAGCACGGTGCGATGCGGACAGGTGGTGTCCGATATTAACAAAGC, 0
TTTGCTTTAAAATCTGACCATCCGCCTTTGCAAAAATTTGCCTGATTTTACAAACGAATCAGGCTCATCCCATCGACATAA, 1
TCTCCATTTTTGCTTTTTCAGGGACGACAACATCCCTGCAAAAAATGCATATTGTTTTAGAGTGTGATTATTAGCTGGCAG, 0
GGTCGCCCCTGATGGGCAAAACATCTATGATACACGCAATTGTGGATCAATATAGTCACTGTGAATGGGTGGAAAATAGCA, 1
TTTGATAGCCCTGTATCCTTCACGTCGCATTGGCGCGAATATGCTCGGGCTTTGCTTTTCGTCGTCTTTTATAAAGCCACG, 0
CACGTCCGGCGGCGCTATTCACGTTGATCTCCTGTGACTCGACGCGGCAGATAATGTAGTATCTCCGGCAATATTGCCCCT, 1
TCCAGATTTTGGGCATAGCGAAGCCGCTCACCATGCCCTGTAATTTACAGAGGGTTATATTTTTGTATTGCTGTTTTAGTG, 0
CGCTGGCGATTGGCGTGCTGGTACTGGAAGTGCTGCTCGCCCTAACCGTTATACTATGGGGCTACGGTTATCGTTTGTTCT, 1
TTGAGGTTCACACGACAAAGTCCGGCAAACCTACCCCTTCGAATAGCCTATGCCAGCACACAAAAAGTTTTGGGAAAAAAA, 0
CAACATTCTCAAATGCGTCATGCTGAGCTATGATTAGCCGCTATTTTTTTGTCCTGAATGATGTTTGACACTACCGAGGTG, 1
TTGTGGAAAAAGGCTGGCTGGAGATAAGGAGGTAGAGCTGGTATTTCATGAAGTGATGGGTGGAAACGATCATTGTCATTT, 0
AAACTGGCGGCTTACCGCCGTGCCCGAGTCGGCAATTGTAAATTCAACATTCTCAAATGCGTCATGCTGAGCTATGATTAG, 1
CCGGAACATTTCCTTACTGCATATCAGAATCAACAAGCACCTCAATAACTGAAACAGCCCCGGATTTCACCGGGGCTGTTT, 0
AACTCGTCTTTTGCAGGATTTTAGCTTGTTTCATGGCTTAAACGTCATTTATTCTCTTGAGTCGTCGAAATCGTCGCTAAG, 1
GTTGCAACATCGTAGTGTGTGGATTGCGCCTAGAGCTTCTTTATTCGTTCGAGCGCATCGCCAATATTTTCTATTGGGTGC, 0
TAAACGTCATTTATTCTCTTGAGTCGTCGAAATCGTCGCTAAGATAATTATACTCAACGGATTCACCTCTCAGATTTTGTT, 1
TATCGTCCAGAGAACGTTGAATATTATGTAATTTTCCTGTAATTGCCAGCGATTGTTTAAGGTGCTGCAAGAGAGCTGTCG, 0
TCACTCAATCTATGTAATTAGATTTGACTGAAATCGTACAGTAAAAAGCGTACAATAAAGGCTCCACGAAAGTGGGGCCTT, 1
CATTCGAAACCATTCTGATTTGCATGTGACAATATAAGTTATAAATAAGTTAATGCAAGTTTAATGATTTGATGTGATGTA, 0
TGCTGACGCCATTATGAGCAAAATTGAAGCTCACCTGGCGCAAACCGCTTAAGTTCTTCTCCCGCTCGCAAGGGCGGGTTC, 1
AAAAATTAAGGAGGGTGTAACGACAAGTTGCAGGCACAAAAAAACCACCCGAAGGTGGTTTCACGACACTGCTTATTGCTT, 0
CACCCAAACCCGGGTCAGTGGCGCACACCTGATCAAAACGTTGGTCTGGTGCGATAACGAATGGGGCTTTGCTAACCGAAT, 1
CGAACAACTTTCATTGTTCAGTGTTTCAATTTTCAGCTTGATCCAGATTTTTAAAGAGCAAATATATCAAACAAGACTTAA, 0
AATGCTGGTTCTGTATTGGCTTATTTTGCCATAACGAGAAGGGGTTCACCTAATCACGACGCGTCGATCGTTCACGGAATG, 1
TTATTTCGTTGCAGCGAAAGACAAGAAATTTGCGAGGCGTTACGAAGAAAGTTGGGGAAGGGGAGATTATCCGCCCGCGAT, 0
ATCAGGAAATCGCCCCATGGGGTTGGCAGTTTGGCTTCTGCCACACGTTTAAGCTGCATGAAATTCTCCAGATAATGCTGG, 1
CAAAATCGTTTCATCCCAAGGGGCATTGCCTAATGCTACGGCGATATTACGCAGCCAACGCAGGTGACCAATACGACGAAT, 0
GGCTGCGCGTTGTTCCGACCACACGGCGTTTATGTACCTGGGCGAATTGATTGAGTTCAGCAACACGGACGATCTGTTCAC, 1
ACTCGAAGTATTGCCCGGCGTTCTGTGGGGCGGGGTGGGTGGTATGCTGGAACTATAGGTAATGCCTAATTGATTGTCAAT, 0
CACACGGCGTTTATGTACCTGGGCGAATTGATTGAGTTCAGCAACACGGACGATCTGTTCACCAAGCCAGCGAAGAAACAA, 1
AATGTCGCCATGCACATTTACCTTGCAGTTAATTGAATAAAAATTTAACTGGCATCAGTCCTAAAAAAATTGATTTCATCC, 0
AAAACGCAACATCTGGGTAGCATCACAGCAGAACAGTTAGAAAGCGTTTAAAATCATTCGGTCACTTCTGCGGGAGACCGG, 1
ATACCTGTATTTGGTCCTACGGTCTATAGCAGACCGTACAGGGATGCCATACAGGCAGGGCTATTCCTGGTCACTGTTGTC, 0
ACTGGTGCTGTCGCTGGTGATGGTTATTGCCAGCCAGCTTATTGCTCGTGATAAAACGAAAGGTAACACAGGGGACGTTAA, 1
TAAGGAAATTATTCACGCCACAGGAAAAAGGCGCAAGCATTGCAATAAAGATGGGGATAAAGAGAGAAAAAACAAGGCCCA, 0
GCTATCGGGAATATTAACGACAACTGACGAATAAAATAAAAACACCCTGTATAATAGGAAAGCTTATTTTACAGGGTAAAA, 1
TCATTTTATGAATTACAAAGCCTTCACCCAGATCGCTATTGACCTGTTGTCCGCGAAATTGTGCAACTGCACGCAGGCGAT, 0
CATCGGTATAAACGAAACCATAAAAATGAAATGCTGTTTTCATAAAAAATAAAATTGAAGGTTCATTTTATAAACCAGACA, 1
ATTACAGTTTCTGACTCAGGACTATTTTAAGAATAGAGGATGAAAGGTCATTGGGGATTATCTGAATCAGCTCCCCTGGAA, 0
AATTATTTTCAGGGATACGGCACATTGCTATTAATATTTTGACGAATGATAAGGTATTCAAGGCAGGGTTAAGACGTAAGA, 1
GCAACGGGGCGCTACTATAGGGAGTTGGAGTAAAACGGTCAAGAAGAATTTTAATGATAATTATTGTTTGCTCATACTGTA, 0
GCGCTAGCCCGCAAGCTCGGGTTTAACGTTGATATCCAGCTCGAAGAGGGGATCGTTGGGCTTACGCTAAATCTTGCCCAG, 1
TTGTATGGTGCAATCATGATGAGCTTCTCAGAGAATAATTCTCTATTACCGGGCAAAATCAGGAACACAGGAATTAATATA, 0
ATCATGAGTAAGGTACTGGAAATGTTGACCACTTAATCGGGACTGGTGTTATTATTGCCCGCTTATGTCGTCTGCATTGCA, 1
AGACGGTAAACCACTCTCTGCAGGGCATTACACACTAATAACAATTGAATAACTCACAGTTATGTGCAGAGTTATAAACAG, 0
AGAGGGGCGAGGGGACCGACCGAGCGCCTTTTTGACTCTGTACACGGTTAACACTTTGCCGGATGCGGCGTGAACGCCTGA, 1
TAATCAGTCCGGCCTGAAAAGGTCGGGGAACTGATTATCGGATGATTACATTCTCCAGCATCAAAGCCTCGGGTTGAGTTG, 0
CAGGTGCAATAATTGAACGTTCGCGATTTTTGAAAGAAAACGGTCAATGGTACTATATTGACGGTACACGTCCGCAGTTTG, 1
TAGAACAAATGGTTATTAATGAGGAGTTCGATACAAAAGAATAAAAAAACCGGAGCCAAATGTTCATTCGACTCCGGTTTA, 0
GCCTGCCAGGGGAGAAATCGCAACTGTTAATTTTTTATTTCCACGGGTAGAATGCTCGCCGTTTACCTGTTTCGCGCCACT, 1
ATATCGTCCAGAGAACGTTGAATATTATGTAATTTTCCTGTAATTGCCAGCGATTGTTTAAGGTGCTGCAAGAGAGCTGTC, 0
CTGTGCCTAATGCAGTAAGGGTAGGGATTGCCTAATGTAATGCGCATAGGAGAATATTAAGCAATGCTTAGTGGTAAAGAC, 1
TCCAGATGTGGCCCATCTGAGGCCGTGTTGGTGCGCAGCTCGAAGGCTACGTCGAGTCTGTTTTGGCAGTCACCTTAAAGT, 0
CTGGACATCTCTCGGCAGGCAATTGACGTACCCCTTTGATCCATTGATTTACGCTTGGAGGTGATACACCTAAAAGCCTAG, 1
AGTTTATTGCTGCACTTGTTGAAGAGAGTATTTGCAAAAACATTTTATGTCGCTAAATAACATGACGATTTCATTATGCAT, 0
ACACAATGAAGAACAGCTTTATATTGCCAGTGCCACCGCCACCTATATGGTAGGTTGAAGACATAAAAGCAGGTAAACTGC, 1
GAGGTGCCAACCTTAAACTTCGGGGGAATATTCTATACACAACGACGGGGGATGTCGTTAGCCACGGGAGATTTATCTCAT, 0
AATTACACAATGAAGAACAGCTTTATATTGCCAGTGCCACCGCCACCTATATGGTAGGTTGAAGACATAAAAGCAGGTAAA, 1
CTGAACATTCACCGGCCTATAAGGAAATTATTCACGCCACAGGAAAAAGGCGCAAGCATTGCAATAAAGATGGGGATAAAG, 0
GCAATAAAGTCGCCGTCGCCCGCGTTGAATTACACAATGAAGAACAGCTTTATATTGCCAGTGCCACCGCCACCTATATGG, 1
AGAGCATGACTAAAAATGCTGAATATGATAAGGAGCGAAGTGATTATCAGTATGCTGTTCATATAGCCTCGAATTAGTAAT, 0
CGCTTTCCCGATATAAAACAACCTCATTGCCAACCTTTCCTTTTCTTCTTACCGTTGAGAAAAAGGAGTCGCCATGTCTGA, 1
CCTCGTGCAATCTCATCTACACAAGCGAGATCATCTGCCGAGGGCCCACAGGTTAGCACAACCTGATAGCCTCGCTGTTGC, 0
TGCAGATCTTGCCATTCAATCATAATGCTCTCCTTTTAGATGTATGCCTTATACTAGCCGGAATATTTTTTGAAACGTGAT, 1
AACCAAGACGGGAAAGCAGTATACCCGAACATGACCTGTGCCACAAACTTTCATTATCCCTCCTCTTCGCCAGCGCACTAT, 0
GGGTGCAACCTGTATCACACCCGATGAAAGATTAATTAGTCAAGATTATGATATCTTTTTAACGGATAATCCGTCTAATCT, 1
GGCGCTAACACAAACCAGAGCAACCCTACTCCTGTTCCCTATAATTTGTGTTGCTGCATTAATAGCTTATTATAATAAATC, 0
TATTATGCGCTCTTTGTAGACACAGTACCGGATGATGTTAAGAGGCTGTATACTGAAGCAGCAACCAGTGACTTTGCTGCG, 1
AGCTCCTGGTTTTAGCTTTTGCTTCGTAAACACGTAATAAAACGTCCTCACACAATATGAGGACGCCGAATTTTAGGGCGA, 0
TGCCAACTGGCAGGTCAACCGAATGCAGACATCGCAGGCGGGATGTGTCAGCATCAGCGTTACGCTAGTTTCACCCGGGGG, 1
ACGCGGCGTCAGTTTCACACCTTGTTCTGGCACCAGGCTCAGGAATGGGTTGTGTTTCGGTTTTGGCACGTAGTGATGAAC, 0
AAGAAGTCGCGTAAATCGTTATATTTCATGGCGTCCATTGTAGCCTCTTAATCTGCGCCCATTATACGGCGTTCATCTTTG, 1
CCGTCAACTATGCCGGATACATACTGGATTACACTGCAGGCACGCCTTATGAGAGAACGTGCCGCAGTGACGGGTTAATTA, 0
TTTTTGGTTCTGTCTGATATCGCTGAATTTCAATATAAAACTACAAACTATTATCATCCTGAAAGCGATTGTGGAATATGT, 1
AAATTTGATTTTTTTAGATGATATTTGAAATAGCCAGGAAATACTACGCCGGATAGCGCGAACTTCTCCACGCTACCCGGT, 0
AATGCCGCGCTGGCGATGTTAGGAAAATTCCTGGAATTTGCTGGCATGTTATGCAATTTGCATATCAAATGGTTAATTTTT, 1
CCATTTATTTGTTGTACTTATGAACTTGTTTTATACCGCGTGGCAGTCACAGCAGCGTTAAAGGCACGGAATGACACGCAA, 0
CTGCGCGTGAAAGCAGAAACGTTATTTGCCAGCGATGCGGCGGGATTACTGACGCTGGCAGCGGTGGCGGTCATCGGTTCG, 1
TTTTCCGGTGCTTTCCGCAATCGCCATCCGCTTATCCACAACGCCGCACCTTTTTCGTGGGGAGCTGTAGTAGCAATTATA, 0
GCGGCGTGCGGCACGGGCATTTGCAGTGCTTGCCGAAGGAAGATTGAGTCTATTATTGGGTCCTTTGGTGAACGATCAACA, 1
ATATCACGCAAAGGTAATTCTTGGATGAATATGCTGGTTTAGAGGATTTATTTAGAGCAATCGACAATTGCCTGGTAAAAG, 0
ATTGTGACCACAAGTTTTTCTTCGCTTTTTCGTATGAAGATACTGTCATTAAAATAATAGAAAAGGATTTTACGATGAGCG, 1
TAAAGGTGAATATGCTAACCAATCTGTAGCGGCTTAGAAAGGAGAAAATCAGGTTTTAACCTGATATCAACCCGATAATTG, 0
AACGGGCCATTTCATGTAACAGAACGTTTCCATACACCGCTATCCATCTAAATTTAAATCACTTTTTCAGAGAACTGCGTA, 1
GTGATTGTCATTTTTGACGAAAACATGCCGATGAAATGTCATTTTCGACACTCATCGACACGCCCATCCCCAAACAGGCGT, 0
GCGAGAATCACCGGGATTGCTAATGCTAATAACAGACGCGCTTCACTGATATACTTCTGCACGTGAACACCTTTTATTTGT, 1
TCCCCTGCGTAATAAGGTTTGCGGTCGTGTCGACCTGAAATCAAACCTGTTTAGCAAGGGAAGCAAAGGGGGCGGAGTCCA, 0
CTGCTCTCCTTATCCTTAATGGACGCGTTGCAAATCCATGGAAAACTCCGGACAATGACGCCCATTTCTTTGCATCGACAG, 1
ACGCGGAATAATTTATTCCGGTGATTATCATTAGGGTAATTAAAATTGGCAATGGACGTGAGTCTGAAGTGAAAAAGCCCC, 0
AAAAATTTTGCGACGAGAATTACGTGACGAAGCGCGCGGCAAAGTGGACAATAAAGCCTGAGCGTTAAGTCAGTCGTCAGA, 1
GGAATTTTCGGAATAAATATGCTTTTGCATAATTCGATATATAAAGACGGTGTAGAGGAAAAGTAGCGAGAAATTCTGCAT, 0
AAGTTAGCCTTAGTGAATGTGGGCTTTGTCACGAGCACACAGACGGTCTTATACTGTATGATAACGGTTAACTTAACGGAT, 1
ACAATTTACAGAAGAGAATCGCGGAAACCGCTTCAGACAAGCCTCCGCAAGGAAAATTAGTCACGACTGAAAGCATTGGCT, 0
CGGACTTTGTCGTGTGAACCTCAACAATTGAAGACGTTTGGGTGTTCACCAACGTGTAACTATTTATTGGGTAAGCTTTTA, 1
ATTGTGCTTATTTTAGCATTTGGCCTGGCCCGCCCGGCTCGACTGTGATCGCAGAAAGCCTTTTTCTTCCAGACTTCTATC, 0
CGCACGAATTACGCGGTTAATGGTAGTTTTGATTGATGTATAAGGCGATTGAGTATAGAATCTCGCCCGCTTTTGCATACG, 1
GAGCAATGTTACAACGGGGAAAAAATAAAGGCGACCCATAGTCGCATGGTGTCGCCTTCTTTACTTTTGTTACTGATTTGT, 0
CGAATTACGCGGTTAATGGTAGTTTTGATTGATGTATAAGGCGATTGAGTATAGAATCTCGCCCGCTTTTGCATACGCAAA, 1
CTGTCCTGTCGTGTGTGGTGAATTACCGCCTCTTGTCTCCCTCCGGTTACCCGAAGGGAGCGGGCTTTCTTTCACCGATGG, 0
GCGGCGTAATCAAAGCTGAAGTTGTTGCTCACGGTCGTGGCGAGAAAGTTAAAATCGTTAAGTTTCGTCGTCGTAAACACT, 1
CCTCGTTATTACACGTTATGGCCCCTGGAGGGTTGAAAAAAGAAACGCCCCGGTGAGCGGCTGCTCGTCCGGGGGCGCTGC, 0
TAGACTTAGTCGAGATCAGCCCTAACGCCGAGCCGCCGGTTTGTCGTATAATGGATTACGGCAAATTCCTCTATGAAAAGA, 1
ATCCATGCAAAATACGTCATTTAAAGCTGGCGTTATCATAATTGGGAAATTGCGACTTTAATAAGTGGAAGTGTGAGCGGA, 0
ATGACGCTTTAATCAGCAAATTGTTGGCAGACTGAACCTGATTTCAGTATCATGCCCAGTCATTTCTTCACCTGTGGAGCT, 1
TGTTCCTCACATGCACACATTGGTAATGAAAAAAAGACAAAACACGAGGTAAGGCGCAATAGCCAGTTATTAGAATTAAGG, 0
TTGAAATCGCGGTTAAAGGCATGTTGCCAAAAGGCCCGCTGGGTCGTGCTATGTTCCGTAAACTGAAAGTTTACGCGGGTA, 1
ACATTCCCTGTTATTACATACTTTAGAGGCGATAATTTTATCCATGCAAAAAAAATATCCAACGAATTTTCTTGATCCGCT, 0
AGGTTGTTTTCATTGGCACTCATGCTATTTTCCACCCATTCACAGTGACTATATTGATCCACAATTGCGTGTATCATAGAT, 1
TCTATTCGTATACTTTTCACTCTGAAATTGGTTAACCAATAGCCGTGATTTGGCTGCCAGTTATTTAGCAGAGACGTTGAT, 0
CGTCACGCCTGCGGCCATCTCCATTCTGCTGGTGTGGCTGAAAAAACAGGGTATGCTGCGTCGTAGCGCATAACGCATTAA, 1
TTATAGCACCACTTTGTTGCAGGACGCTCCCTCTTCATTACGTCCTGCACGTGGATACCCCAGCATCTCCATCAGCGGATC, 0
TGTTTTCATTCATCAGAGAAAATGATGTTTCCGCGTCTTGATCCAGGCTATAGTCCGGTCATTGTTATCTTTTAAATGTTG, 1
ACAGATTGTCTGATAAATTGTTAAAGAGCAGTGCCGCTTCGCTTTTTCTCAGCGGCGCGGGGTGTGCATAATACGCCTTCC, 0
GACCGACGATGCTGAACAAGAAGCGGTTGCCGCGCTGGTGGCGCTGGGCTATAAACCACAAGAAGCAAGCCGCATGGTGAG, 1
AAGGCGTGGCAGAGACATTTCATCCTTACTCTACGGCATTGTTCTACATACATTGGTTGTGGTACTCACTTATCATCAGTG, 0
AACCAGAGTTGCGAAGGTACAAAAAATTAACGTTTTAGCAATAGCTATATAATATAGCCTGTGCTATATCTGTATGTAATG, 1
ATTTGATTTTTTTAGATGATATTTGAAATAGCCAGGAAATACTACGCCGGATAGCGCGAACTTCTCCACGCTACCCGGTAT, 0
TGACTTGCTAATCCCGTCGATCCTTGAGGGATGATTGCATTACATACAGATATAGCACAGGCTATATTATATAGCTATTGC, 1
TTGCCGGTACACGACTTTTCGCCAGATGCGAAAGAGACATAGAATAAAGTGCCAGAATCAGGAGTACCAGCGATTAAAGCA, 0
GCTGAATTAAAAGAAGAAATCTACTTTGCCTGGCGTCTGGGCGTGCATTGATCCTGACTTAATGCCGCAAGTTCGCCAAAT, 1
GGAAGGAAGCGGGACAGGACTCACTTTTTCATACTAGCACTAACCCGCAGCAGGTAAAAGCAGTTTGCTCGAACTATTCAT, 0
TGCCTACAGCTGTAAGAAACTCCGCTCAGTACTGAAGCACCAGTCCTATTTCCTCTTTTCTCCAGCCTGTTATATTAAGCA, 1
GTGATGAGAGAATATTACAACACGATGATTTTGCAGAGATTATGAAGAACTATACCGGATGACTGGTGATAAATAAAGCAA, 0
ACTCATTAATAACATAAGAGAATGCGATGGCTTGCAAAAGTAATTCATTGCCTGAATAATATAAATTATATATAAATCTTA, 1
GCAAATCATCATGCTTCATGATGATATCGGGATTCAAAAACAAAATGTAATCATCATCTGCGGGTCTATATTTTTCCTTTA, 0
TATATATAAATCTTATTTATGTGATAGTTTGAATTATCATTATAAATGATACTCACTCTCAGGGGCGTTGCGGTTTACTAT, 1
ATACAGAGCGTTACACTCCATTCCCTCTGAAAATACAGGATAAACAAAATATTGCTGCGGATCAGCTCACTAATTCAGGAA, 0
ATTGAGTCTGGCATGGCGCAAATTTGGCAGCGGCAAAGCGGTAGAAGATATTGTGACCTTGTTTACCCAGCGCAGGCCGGA, 1
AGTGTTGTGTGTCGACACTCATTAAAATTAGTCGCTAATGAGAATTAGTCAAATTAAGCGCAACGAGAAGATAGAGGGAAA, 0
CGCCATTGAGTCTGGCATGGCGCAAATTTGGCAGCGGCAAAGCGGTAGAAGATATTGTGACCTTGTTTACCCAGCGCAGGC, 1
AAAAAATAAGACTCTGGCTTCAATTGTGCGCGGATTTTCTTACAGGTGTAGGCTAATAGCCTTCACAAAATAATTATCCGC, 0
TTTCAGGCAAACAAACAAATTAGGGGTTTACACGCCGCATCGGGATGTTTATAGTGCGCGTCATTCCGGAAGTGTGGCCGA, 1
GTCAGAAGAAAGTTCAGGAAGCAGACATGATTGCTCCCGGCATCCCGTCATTATCAGAGAGGATGCGGGAGGATGCCACTT, 0
ATTCGTGGCGCTTTTGATTTCGCTGTCTGTTTATTTTCTGACAAGCAGCGTAAACTCCGCGTCTTCCTCTTCCAGTGATCG, 1
CAAATGGTCCGTGGTGACTGTCGGCGCAGTAAGCTTCGCGAAATAGATTTAGGAATAAGCGAAGAAAAATCCCTTTGCCGA, 0
TTGCTGGCCCTATAATATTGCGCTAGCATTGCTTTCTGGTTGTATCAGCGATACTCAAAAATTCTTAATACAATACTCATT, 1
ATAAGGTAAAATTGATCATCACATTAGCTTATGGTTAAAAAATGCAAAAATCGCGACAGAATAAAAAACCAAAAAATACAC, 0
AATTTACCGCTTCAGGTCTATATTTGTGTTGAATATATTTTGCGCGGAAGTATTCATCTAACGGGGCTCTCTATTTTTTAG, 1
CGGAAGTAAGCTCTCTATAACTATAATAGCTAAGAATAAGTCTGGTGAAATTATTCCGTGAAATCTGCTCGCGCGCAGGGT, 0
AATATTCACACTCTTTACAGGAACTTTTTAGAGCAATAGGCCATCAGGAGTATAGTGATGCTCGACAGAAGAAGTGTTCTG, 1
CTTTCCCACTGAAGCGGGTGTGAATACTAACCAAAGCGAATGACCTTCGCAAGGGCAATTTTATCGCATTGTATCAACTGC, 0
TTGCCGCTAATCAGCCATAAAATCATTTGCAGATGCGCTCTGTCGAGGTAGTCTCATAAGGTTCGTTTATAGATCGACGGC, 1
TCGTTAATGATAAACCCGCTTCGCTCAGAGAGCGCCGCAGGACATGAACTGAAACCTCATAAGATATTGCGAGAGTCAGAC, 0
CTGCGCTTTCATCTTCCATCGAATTTTTCATGTTGCCGCTAATCAGCCATAAAATCATTTGCAGATGCGCTCTGTCGAGGT, 1
ATGGATCCCAAATCGGAATAGTCTGGATTTGGAAGGCTCACATTATCACCAAAAGAGTTTTACGCAAGCCTGTCGGCGCAG, 0
AACACCAGATCTTGTAAGGGCAATCCTGTTGCATTGAGCATAAACTTCACAAAGTAGATTCCTTTACGACCGAATATATTG, 1
GAGAGAAACGTTTCGCTAATAAATAATACCACGCTTAATCACAAATCCGATGTAAACATCCTAATAAATTAATGGGGTAAA, 0
GTAACCAAATGCAGCAATACATTTGTTTTAGCAATACAATTGCTGCACACTATTCTAAAAGCCGCATAATATCTTAGCAAG, 1
GTTTTGGCACGTAGTGATGAACGTGCTCCAGAACCTGCTCATAGCTATGAGGCCCGGTGATTTCCAGCACTTTCGGGTGGA, 0
AAATGCCCGGCCTGTCAGGCGCAGGATTCAATGGCGATGTGGCGCGAAAATAATATTGATATTGTTGAATGTGTTAAGTGC, 1
GCAATAGCCAGTTATTAGAATTAAGGATGAATTGGGTGAAGTGCTGATTGAAAGAATAGATAAGAAAGCGTAACCGCGGGG, 0
TCCGGCTAATCTGAGGCATAACAATTTCCATCAACAAAAATCCAACAAATAATATCATTTATCCTGCTGTAAAAAAAACGC, 1
CGATAATTTTATAATGGTGGCATGATAAGACGCGACTATCATTCATTGCAGGCATTAGCACACCAGGCCGGATGTGATCCG, 0
CAGCGCAACATGTCCTGAATGGTTTGCAGCTCATTTACTGCTTCATCAACGAAAATTTTATCCACGTATTCCTCCAGGGCA, 1
AACGATGCACACAGGGTTTAGCGCGTACATGTATTGTATTATGCCAACACCCCGGTGCTGACACGGAAGAAACCGGACGTT, 0
GAGGGTTGTGCTTCATAGCCTTTCTCCTTGCCGGATGGCGGGTAAGAGGCTAAGATCTGAATTGCTAGGTTCATTCGTTGG, 1
TCAGTTGCTGCGAGAATTTTCAGTATATCGCGCTATGTGGGCTGTTGGCAAAATCATCAATTGTTAATTGATATTTGTCAG, 0
TTGATCAATAGTTCGAGTGCATCCATTTGATTAACTCCTGTCGTGATATTTATTCACAAAATTAACACGAGAGTGGATTTT, 1
CCTGGGGCTTTTGTCCATCTGGAACCTCGCGAATGCTTAACGCCAGACAGCCTCAAGCACCCGACGCCATTCTATACCTGA, 0
AACCGAGGTCACAACATAGTAAAAGCGCTATTGGTAATGGTACAATCGCGCGTTTACACTTATTCAGAACGATTTTTTTCA, 1
TGGCGTGTTGTTGCAACATCGTAGTGTGTGGATTGCGCCTAGAGCTTCTTTATTCGTTCGAGCGCATCGCCAATATTTTCT, 0
TTTGTTTCCCGGAACCGAGGTCACAACATAGTAAAAGCGCTATTGGTAATGGTACAATCGCGCGTTTACACTTATTCAGAA, 1
TGCTCAGGGGGAGTAAAATTGTGAAGCGCATCAAATCCCGCTCCTCGTCCAGCAGACTGGAGAAATTACGCACAAATTTGT, 0
TTTAACGATAACGCCATTGAGGCTGGTCATGGCGCTCATAAATCTGGTATACTTACCTTTACACATTGGGGCTGATTCTGG, 1
ATTTATATCTTGAAAGAAAAAGAGATAAACAGATTAAGACCACCCAGGTAACGCGTGGTGATCTTAATCAATGACGTGTGT, 0
ATTGGCTATCACATCCGACACAAATGTTGCCATCCCATTGCTTAATCGAATAAAAATCAGGCTACATGGGTGCTAAATCTT, 1
TTACATTTACAACGGCAAGGCCACTTGAACACCGGGACATTGTACAGGTACAACAGCAAAAGTTACAAATTTGTAGCAATT, 0
TGGCGATGAATGCGCGGGAGTTTTTGCAAACGGACGTGGTGGTAGTCGCTATTATTCTTTACGCCCTGCTCGGCAAACTGG, 1
CTACCTTAATCAGACTGGCGGCAGTGTAACAAAAAACAAAGCCCCGCATAAAGCGAGGCTATGAAAGTGTTAGCGGGTGAG, 0
GCTGAAATAATCTCGCGCAGGACTGTAAATAGATTAAATTTTGTGGAAATATAATAAGTGATCGCTTACACTACGCGACGA, 1
CGACCATGAAGAAGCGCAGTCACTGATGAATAACACGCGAATTACCGGCGTTCACTATACCGATCGCTATCTGCAAAACCC, 0
CACAAAACAGGCTTGGCGTTATTGCTTTTAATCTCGGTAAACACCACGCCTATGATGTTGGCAGTTTTCTCGATAATTACG, 1
CGTGAATAACTAGTTTACCGCGTTGTCAGGTGAGCGCCTATCATTGCTGTTGAATAGTGCGAAGGCACACTCTATTCGTAT, 0
CGTGTTTATCACCGATCTGAATGATTTTGCCACCATCAACGAAGTCTATAAGCAGTTCTTCGATGAGCATCAGGCGACCTA, 1
TTATGGTTGAAATAATGAGGATGAATAAAACGCGGTAACTGTTATAGCACCACTTTGTTGCAGGACGCTCCCTCTTCATTA, 0
AGAGTATCGTTATTACAATTAAATACCTTTAAATATCAACAAGTTAAAGTATAAAAATCAGCATAAACCCTGATTTTTGTC, 1
ATGCAGTAACTGTGCCAATAAAGAAAATAGTTTGGTAACGTACTGATTATACGTTGCTTTGAGGGGTTTATGTCTCCTCCG, 0
TACCCACTTCTGTGCATACTGTTGAGCTGAAAAACTGACGAATTATGATAAACTCCAGCCAACTTTATTTCATATCATTGA, 1
TTAAAACATAGCCTTTATGCTACTTTGTGCCAATTTGCTAAACATTATGGTTGCCTTTTTATATAACGATAATAATGAATA, 0
ACGTCCACTGGCGCAGGCGCTGGCCTTTGCATGCGTGCTGTCGATTGGTGATTTTGGCGTGGTGGCGTTGTTCGGTAACGA, 1
TCTGCGTCAATATCCTGACACAACGCAGCATGTGTCACCAGCGATAAACTCGCCAGCAGAAAAAACTGAAAACGGCGGCAA, 0
CGTCAATCTGGCAATAGATTTGCTTGACATTCGACCAAAATTCCGTCGTGCTATAGCGCCTGTAGGCCAAGACCTGTTAAC, 1
CCGCTAAAAGAGAAGTGTTTAACAGCAACGGCTAATTATCATCCAGGAATACGATATATAATGACGGGATATAGCGCTAAG, 0
CGTATCGGATTTTATCAGGTACAGTGTGACGCTTTCGTCAATCTGGCAATAGATTTGCTTGACATTCGACCAAAATTCCGT, 1
ATTTCTTTTATTGAGCTAGTCAAAATGCGGTGATAAGAGCGGGATTGTACCCAATCCACGCTCTTTTTTATAGAGAAGATG, 0
AATGAGCAAATATGAACAGCGGCACTGGTCAGGATGAACGGCTTACGGCAGAATATGAACAGATATGAACAGAATGAGTAA, 1
AAACCACTCGTTAGCAGGCTGCCTGATACCTTTCCGTGTCTCCTGAACACTATGGTGTGCATATGAGAAAGCCCATCGTTA, 0
AAGGCTTTATGCTAGATGCATTCCGCTTTGCGACTCAACCTTTTTCACCTAAAGTGCACCGACCGTGAATTTAACCCTGAC, 1
AAAAGACGAGGGCCAGTTTCTATTTCTTCGGCGCATCTTCCGGACTATTTACGCCGTTGCAGGACGTTGCAAAATTTCGGG, 0
TTCATAAGGAACAGTGAAGTAAGATCTAAGAGGAGTTAAATTTTATACAGTATAATCATAATATTGCAGCAAGGTGGTTAT, 1
CACGGGTTGCGCACCGCCGGAGTAAGGATTTACTGAGGCTAGCGACGCCATCATAACGAGCAAAAAGTGCGATCGTCAAAG, 0
CTCCCACGCCCTGGCCCATGCGTTGAAAATGATGCGCGAAAACCCGGATAAAGAGCAGCTACTGGTGGTTAACCTTTCCGG, 1
AACTACTACTGAGACCCGAAAATCAGGTCGTTAAAAATCCCCATATCGAGGGCGCGGCATTATAACACCGCTTCAAGGATA, 0
ATCCTCCCACGCCCTGGCCCATGCGTTGAAAATGATGCGCGAAAACCCGGATAAAGAGCAGCTACTGGTGGTTAACCTTTC, 1
TTATTAGATATACACTAAATCAATTGCATCGCATTGTGCTAACGACGCGGCAAAACCCCGGAAGCGTACATCAGCACGCGA, 0
TTTGTAAAGCACCGCGGCCTTTTTTGAAAGGGACTTTTATAAGGGTGAGGAGTATACACGAGGCTTTCTCCAGGGGCGAAC, 1
CTGATTACGCTGTCTCTTATATAAACCCTACCATATTAGCGGCAGAGACAGCGTTTTACTTAGCCCTGAAGCGTGATTTTT, 0
CATGAACGACGAACAGATAGCCATGTTGAATGCGCGGTTATCGTAGTTGCAAAGTTTGCCCCCAATTTGCCCCATTTAGTA, 1
ATGAGTTATGCTGATTTGTTAAGCAGTTTTATCAGGCTTGAAATGGCGTCCAGCCCCGACAGGTGAATCGTCGGGGCTGAT, 0
TCTGCACTTCGGTTCTTACCATGACGTTGACTCCTCTGAACTGGCGTTTAAACTGGCTGCTTCTATCGCCTTTAAAGAAGG, 1
TGTGTGATGATGTGGATACAAAAAATTTACTTAATCAGCTGGAGATAGCAGATGGATGCACTAAATAAGTGCGTTGAGGTG, 0
GGAAGAGAACACCGGTGACGTTATCGGTGACTTGAGCCGTCGTCGTGGTATGCTCAAAGGTCAGGAATCTGAAGTTACTGG, 1
GCAAAGATGAAGTCGAAATGCGCGATGACACACTACTGAAAGCGGAAGGACGAGTAAAGTTGCAATTAAAAGGAAATGTTA, 0
AATTTTCACGCAATCGTTAACCTAGTTTGCTTACGGACTCACAGGGCGTAAACTAGCGCCGTTTTTTTAAGTGATGAGAAG, 1
CCACGATTAACACCCAATGCAGCAGGCAGTTTTTATCTTTGGACAGCGAATTCAGAAGTATTTTTAGCGGACTGTAACTTT, 0
ATTTCACTAAGTTTTGTGACGTTGTCACATTATGCATGATGTGTACATCTATTTTCAGGGCATCCACTGTATGAAAAGCTG, 1
GTCACGTTTCGCGGCGAGTTCTGCCGTGCATCGCTAAGTATAGCCATGAAAAAACCGACGCTTTTGGCGTCGGTTTTGACT, 0
CCTGTCTTTCGAGGTGTTCCTGGGCACGTTGAAGTTGCCCGCGCTTGCAGTACAGTAAATACCAGGATTGCATAATGACTC, 1
GTGAGGCATGCATTGTAAAAATCAGCAGCAAATCAGGCCTGAGATAGCGTCCAGGCAAAACCTGGAAAATTTCTTAGTTTT, 0
CGCACATCAATTGCCTTAGTACCTTGCGGATTTATGCTACTGGCATTCGTTATTATCTGGTTTTATCCGCTCACGGATAAA, 1
TGAACCGGCTCAAAGTAGGTGTATTAACGAACAACAACGCCCTCACCCGTTAAGGTGATGGCAATCAAAAAAGATTACGGG, 0
TACATATATTAACCACTTGTTTAATGCGGAGAATCAGTACACTATTTTCTTATAATTACATTTGAAATTATATGATCACCG, 1
GTCTGTTACAGGTTGATGGAAGGCGGGGCGCAAAAAGAGCAAATTCGAGAGGGATTACCGGCCAAATAGGTCTGAGACTTA, 0
TATGATCACCGGGAGTGATTGATTAATTATCTTTACTAATAATCAGACTAATATTTACCTGTTTGACCGAGTTGGGATTGC, 1
TTTTGACATGTATCACAAATTTGAATAGATGTATTACATCAACTATCTTTTATTGCACCAACGTCATTGATATATGTCGCC, 0
TTTGAAATTATATGATCACCGGGAGTGATTGATTAATTATCTTTACTAATAATCAGACTAATATTTACCTGTTTGACCGAG, 1
TTTCCTCAAGTCACTAGTTAAACTGAAACTCCAGACAAACAACGCGTACCCAGGGTACGCGTTGCCGCTCTAACTTTTTTA, 0
CATCAGGAGTTGATCAAAACAGGGGTTCGGCGTATTAAAGTTTGCTAACCTGTCGTACCAATTCAAACAGGTTGTATGACT, 1
TTGCCTATGCCTTGTACTCGTCATCTTTCAGGCTGTAACTACGTTGGCTACAGCCTGAAATGTTCCGAGCATTATTCTCGT, 0
TAAAACTGCTCATTAATCATCAGGAGTTGATCAAAACAGGGGTTCGGCGTATTAAAGTTTGCTAACCTGTCGTACCAATTC, 1
CTTTCGGGATGGAAAAAACTTACTGACCTGGACTTGCCCTCTCGTTTGTTAGCTTAACTATAAGCCACTCTTTGCAGGTTT, 0
GCATAACGAACAGTATCGACAGCTCATTGAAGGCTACATGCTGCGCCATAAGGTGAAACCGGGCATTACCGGCTGGGCGCA, 1
CGAGTTTATTCTGCCGGCTAAAGCCACCAACGCTGTCGAGCGGGTCAAAGACATTCAGATCCACAAACAGTTGAATGGACC, 0
AATATTTAGATGAGGATGTGGCAAACGTTTGCTTTTCTCTTTCGGTCAGCTAAAATGCCCGCTTTGCTACCACGGGATTGT, 1
CTTTAATACGCCGAACCCCTGTTTTGATCAACTCCTGATGATTAATGAGCAGTTTTATGAGAAAAGTGTGGCGCGGATCAT, 0
GCTTCGGCGGCCTGTTTCTCTGTTTGAACGATGACTAAATAGTGACTGCGAAAATGAGATAAGCCGTTCTCAAGGCGTCCT, 1
AGGGGGCGGAGTCCAGTCAGTAGCAGGAGGGGCGCATACGCAGCCTCCCTCGCCATGCGGGGATTTAATCATCGGCATCAT, 0
CTGCTCTCGCCTGTGGTTCATACCATTGCCAGTGATTATCTACGCCAGCGTAAACTCGGCGTGCGCCCGGTGTTTGATCCA, 1
GGAATGAAATGCCTTAGTTCAGGAATGAATGACGCGACAATTATTCACCAAATTTATTATTTGGTAAGTTAGCACCCACTA, 0
TTCGCGATATGGCAGGACAAGACGTAAAATTGACAGCAATTTTATTCATATAAAGAATGAATCGCAGCCAAGGCATTCATC, 1
AGAGAACGTTCCCATTACATCTGTGTGATAAAGATCACATAGGGTATGTCTTCATGGCGAAAAAGTATAAAATTCTTAATA, 0
CTGCCCGCCGATTTTGCTGCGTTGCGTAAATTGATGATGAATCATCAGTAAAATCTATTCATTATCTCAATCAGGCCGGGT, 1
AACCACCAGAACGGCTACCAATCACCGTAGCCAATAAAGTGATAGCTTGCAGGATAACGACCAGCAAGGCCAAGAGATAAT, 0
GTACCGCAACGGGCAGAATAGCAGGATTTTGACGAGGTGTTAATCTGTTTACAAAAAAGCAACATAAAAAAGTGGCTGAAT, 1
GCTTTTCCGGATAGCAATTATCTAAACGTAACACTTGACAACTGTGTGAGGAAAAGCGTATTTGCGCACGCGACCAGAATG, 0
CCCGTTATTCCTCTCACGAGTGACTGGTTTGAACGTGCAAGCCCACGTATTATCCTCGCTGCACAACAGCTCTGTAATGCG, 1
ACCCCTCGGTAGTTTTGGGGTAGGCTGGCCGGTCAGGTGGTAGTTCTACTACTAGTCTCCCACATAGATATTCCTTAGCTT, 0
TGTCAGCACTCTGACTTAACCGTGGATGCAAGTCTAAGCCTACGAAGATAAACTCTGTTTCGCAAGGTGACTATACCACAC, 1
GTGAATATCAATATCCATTGAAGGCGTCAGTATGGCTATTTTCTTGATGAATAAAAATAGCTTTATTCAGCCACCGCATTC, 0
GAGTCCTAAAAATGGCGGGATAACTTGCCAGAGCGGCTTCCGGGCGAGTAACGTGCTGTTAACAAATAAAGGAGACGTTAT, 1
AAGTGAAATATCATTTTTTAACGATAAAAAGAGTGTTATTTCTTGTGTATCAGACAATAAGCATTCATTCAAAACCTTTAG, 0
CATGTCGAACCGGACTGGATCCTGATTTACAAACTTACCGATAAACTTTTACGATTTGAGAGAACTGGAACTCACGCGGCG, 1
TGAGGATGGTCAGGTATTGAAGATCCGCTTCGATCAGGGGATGGGCTACTGGCGCATCAACTTTTCATCGCAATGGCATTA, 0
TTGCTTGACCCGCAAATGGAAAGACAACTGGTGCTGGGATTATGATGTATACTATTATGTATATTCTGGTGTGCATTATTA, 1
GGGAGTGGCTGGTACATATATGGCAAAAGCCCGGAAAATCCGGGCCTCGCAGGTCCCTCAAGGGGAGAAAACTTAGGGCCT, 0
TCATCATTCAAAACCCAGATGTAATTGTCATCAAAGGCGGGAATACTGTTAAGATTCATAGATTACCTCTCAGTGTGAAAC, 1
AACCGAATAGAAAACAACCATTTCGCCATCAACAATCTCTTACATTCGCTTATATATTGACCACAACTGATACATCAGATT, 0
CGCACTCCCTCTTCCCTTCCGATTTACCTCTCCTTGTTCTGCGTCATAGTATGATCGTTAAATAAACGAACGCTGTTCTAT, 1
GACCATGCTGGTTTTTACCGGCTCGCCGTTGTGGAAGCCAGTACGATGTTTAACATCAACGCCATAGGCGGAAGTATCCTG, 0
GAGAGGGAGAACACCGGCTCCATTTCATTGATTTTTCATCCCGAAAAAGGTACGTTTTCGCCTTAATTCCAGCGTGGACAT, 1
CAGGTCAGCCAAATGCATAACCCGCAGCCGCCGCGTAAATCACGGGGAATATCGCTGACGCGAAAAGTCATGCCCGCTGCC, 0
CAGGCTGGGGCTACCTTCGTCTCAAATTTAGATGTTGGATAGGTATTATATAATGGCATTGTGTACTCTTACTACCTGTAT, 1
GTCTATCTATTTGAAAACCCTTAAGTTGTTAAGGGTAACTTTACATAAAAGTGTGAACAAGCTGGCACAAATTGTTTAATG, 0
TATCCGGTTGTTTGTTGGATTGATATTTACCATGTCAATGAAATGGTGGTTATGCTGCCAGTGCTCCGCAAAACAGATGTT, 1
TCACCTTAAAGTATAGATAGCTGACAAAAAAGGCTCTCGCGCTAAAAAAGGCCCCACTTTCGTGGAGCCTTTATTGTACGC, 0
CTCACTCCTGCCGTGAAATTCATTGTTTTGATAATCGCTGGCAGAAGCATAAACAGAACTATGCCGGAAGGCAAAAGCGCG, 1
GTTGATTGGTGCTGAGGAGCATATCGCATCTCATCATAATGTCGTATCTCCTGGGGTGTTATACAAGATATCGTTGTTGGT, 0
GATAAATTAGGTTGTTATATCGGGCAGCGTTCACGCCTTGGCGTACAAGTTATTATTTTGCCTGGGCGAATTATTTCCCCG, 1
TCCTTGTTGTGTGCTTCTTTGCGACAAGGGTAACGCCAGGATGTAACAGATACGAGGGGCGAAACGATAAAGCGTGAGATG, 0
TCGAACCCACGGGTCTGAAAGCCCTTGCTTTTCAGTTATTAGCAACATTTAACATTTATAAATTAACATCTGGCTGCGCCA, 1
TTTCACTTATCGGCATCGTGCTCCCACAGGTTCCGGCTACGCACAGCCAGAACGCGCATATTTGACGCTTACCAAAAAATA, 0
GTTAAATATACCTGGTAATATTCTTCACTCCGAAGAAATACTGGTAATTTAATCTAAATAATGCCCGTCAAGGATTTGACG, 1
TTATCTGTATGCCGCCGGAAGCTGAACATTCACCGGCCTATAAGGAAATTATTCACGCCACAGGAAAAAGGCGCAAGCATT, 0
CGTAATTGTTAATAAATTTAACTTAAGGTTGCCATTTTGTGACTCACAACGAAGATTCACGCTTCGGGAATATTCCCAACA, 1
CGACAAGGGTAACGCCAGGATGTAACAGATACGAGGGGCGAAACGATAAAGCGTGAGATGGCGCGCAATTGGGTATGCGCG, 0
TACAGGCAGATTCATGGCAGCTCCGTTAACGAAAAACAACATCCTTGCATATTCTGCAACAACCGTCTGTGGTGTAGACAA, 1
CCCACCCTACAGCCATTCTTTTGTCATACAGGATGAAATTCGGAATTTAACAATAGTGGTGGGAAATTAATCTATGAAATA, 0
TATGGCAAGTCTGACAGGTCATTTAGATTGTCAATATCAGAATCATGGTAAATTGATGTTGGGAATATTCCCGAAGCGTGA, 1
CCGGTGAGCATTTTGCAACGGACCAGCTCCGGTACAAACGCTGTTGTGGGTTCAGATTATAACATTCTGTCTAAGGGGCGG, 0
ATGCAGCAACTCTGCTAACTCATTGATTTTCAAATCGAGCGGTTCCAGATATTCATAGAGAAGAATATCTCCGGGTGTCGT, 1
ATTAATGGGGTAAATATCTTTTTCTGATATCCCGTTACGCAAATAAATAATATGATAATTATTTGAAGTCAGACCAGAGTT, 0
ACATGCAGCAACTCTGCTAACTCATTGATTTTCAAATCGAGCGGTTCCAGATATTCATAGAGAAGAATATCTCCGGGTGTC, 1
TCAGAGCAGGATGATTCACAACGCGTTTCATTCAGAGGATTTATGACTGAAACGCCTGTAACCGGAGCTCATAGGGCAAAA, 0
GCGGTGAGGGATGGCGCAAATGGAGTTGGAGACTTGTTTAATGTGTTTGTATGATTCAGTATGTTCTTGCATCGCTATTCA, 1
CGCCTGAAGTCAGTTCCGGGAATGAGTCTGATCTCAAGACTGGCCCAGTCCGGGCGTTGATTGGTGCTGAGGAGCATATCG, 0
CCCAGAACAACGCACAAATCGTCTTTGAAGCTCTGATGAGTAACCTGCGTAAAGAGGCGAAAATCAAAATTGGCGATGCGC, 1
TCCCGCTCCTCGTCCAGCAGACTGGAGAAATTACGCACAAATTTGTGAATCAGCGCACGGATTTTTTCTTATTGAGTACAA, 0
CTGAACCATTGTTAATGCAAATACGTCTGCCTGCAAACTATGGTCGCCGTTATAATGAAGCCTTTAGCGCCATTTACCCCA, 1
GTGGGGATGCCGTACTAATTAACATCAGTGTAACAGTGCGGATCCTCCATAAAATGCCCCTCGTGACCTACAATCTGTCAA, 0
TTGCAGGTCACAGCGTACAGGTTGTTGCCTGATCCCTTTCCCGGCCTGTATCAACAGGCCGGTTCTCTTTTCAGACTTTTG, 1
ATATTAGTAGTGATTTAGTCCGTCGAAAAATGAATGACCTTCCTGAAAGCCCAACAGGAAATAACCTCGAAGCACTAGCAC, 0
AAAGTTGTGGGCGACGTCGTGTTTGAAGACGCGGCTAAACGCGCCTCATACATTACGCCTGTTCCCGGCGGCGTTGGCCCG, 1
TGCGTCCATTGGTGGAAAGAATCTGCCGAAAACTGTGCGGGCCAGGCATGATCCTTTCCAGGCGGTGTATTAAAGAGCGCG, 0
GCCCGATGACGGTTGCCACGCTGATTGAAAACACGCTACAGGCGTGCGTTGAATATCATGATCCACAGGATGAGTAACATG, 1
GAAACGTGGAATAAAAGGAATGTTTGTCCAGCCGAAGAAGACATTTATCTGACTCACATCACACTTTTATCCCCTTTTGTG, 0
CTGGATCAAAGAAGGCGCAATTGTGATTGATGTCGGCATCAACCGTCTGGAAAATGGCAAAGTTGTGGGCGACGTCGTGTT, 1
AGTATTACTGAGAATACACCCATCAAGCATAATCGAAGGTTCAATATCGCCCCTTTTTGATCGCCAGCGATTCGTCACCGT, 0
TGCTTTCAAGATTATGGCGTAAGAAAATTGCAATACGATTATTGTTGTATATTCAAGATAATGTGACCTTAATTGTCTTTT, 1
AACGCCATAGGCGGAAGTATCCTGCGAGATCACCAGAATCTCTTTAACGCCCGCATCTACCAGACGTTTCGCTTCACTTAA, 0
TTAAGAAGGAGCAATTCTATCGATTTTGATTTTGGGAAATCAACACGGCATAATTATGTCACCGGAGCCTGAACAACTCCG, 1
TCCCACTGAAGCGGGTGTGAATACTAACCAAAGCGAATGACCTTCGCAAGGGCAATTTTATCGCATTGTATCAACTGCGGA, 0
GATGTATGTAAGGCCAACGTGCTCAAACCTTCATACAGAAAGATTTGAAGTAATATTTTAACCGCTAGATGAAGAGCAAGC, 1
TGCGTCAATATCCTGACACAACGCAGCATGTGTCACCAGCGATAAACTCGCCAGCAGAAAAAACTGAAAACGGCGGCAACC, 0
TTTATTGTACCTGACGAAGTTGCGTGTTGAAGGCACTATAACACGATGCTAGTATTTGGCAATCAAGACGTTTAGATGTCT, 1
AATGAACGTCCTGTTCCCGGTTGCTAACAAGGCGTCCTGCCCGGTTAAAAGCCCCCCGCCGCAGCGGAGGGCAAATGGCAA, 0
CTAACGGAAGATACCTTGCGATTGCTGGAAAAAATCGCCCCTTCCGCACATAAAATTGGTGCATCGAGCGCGATTGAGGCC, 1
GCAGCCTATGATGACGGCTGAAACAGGGTTATGCAAATCAGGAGAATCTGAGAGGAAATAGCCGGGCAGATGCCCGGCAAG, 0
GATCTGGGCCGGTGACTAAGCCGGGAATTGCCTTACAGAAGAATATCCCTGACAATGGTGTTTTAACTTACATTTAACAAT, 1
TCTCTGGTTCAGGAAGTATTACAGGCAGTGTTGTGCAAATTTTGCGGATTATCAAATCCTTTTCTTCAACGCTATGTCATC, 0
TTTATTTAGACATCTAAACGTCTTGATTGCCAAATACTAGCATCGTGTTATAGTGCCTTCAACACGCAACTTCGTCAGGTA, 1
CGATTGGGTAGGGAGTAACCAGTATAAAGAGTTCGAATGGATAAAAAAACAGCCTCCGAAAGGAGGCTGTAGAAAGGACGG, 0
GCCTTGCTCCGTAACTCACCCCATTGATTAACCTATTGAAATAGTTGATTATGGTGAGCAAAAGCGTTCCGTTCCAATTAG, 1
AACCGCGGGGGCAGAATGGGGATTAAGTAGCCAGATATGTGTTACTAAATGTAACTAACAAGCTAACCTTCAAACGGGGTT, 0
GTCATTACTCATAATATCTGCTAATGCTTTACATCTCCTTCGCGTTTGTATATTTTCTTTATCACTTGCAGAAATGCGGTG, 1
TCTGTCTGAACCTGGTTCGATGCCAGTTTTATCTTTGGGGACGCATAATGCCATTTTTGCCCCCAACAGACCATGAATGTT, 0
GCATTGCGAGGCTCGTTTATTTATACTTTTCTGACGCGACATAATACGCATAAAATAAGGCTTACGCAAAAATGGAACACA, 1
ATGCACTCTTTTAGTGCTACCGCTGGATTACTGTGGTGCAACTAGGTTGTACTGATGCTGTTTCAGGGTTTGCCTTGTATA, 0
ACTTGACGTGAAAATCATTATCATTTCCTTATGGTTGCAGATAAAACATATTATATTTTTATGTGTTCCATTTTTGCGTAA, 1
CATGCTGAAAAGCCCGTTTTCAGGATACTCAAATGGAAACGCACAGACATACAAAAGATTGGCTGGCTAATCTAGCCAGCT, 0
GATTCTCTGCTGCGTTTCATAACCTGGCTGAAATCTTAAACCAATGCCTTATATTCACCTGCAAATGCACTGTTGGAAGAG, 1
CATTTACAACGGCAAGGCCACTTGAACACCGGGACATTGTACAGGTACAACAGCAAAAGTTACAAATTTGTAGCAATTATT, 0
GGAATTAGCAAGAAAAACGCCAGATTGTCGCGAAAAACGAGATCTCTCCTACAATTTCTAACTGTAACTCCTTTGTTTGTT, 1
AGAGGAAATAGGACTGGTGCTTCAGTACTGAGCGGAGTTTCTTACAGCTGTAGGCAGAAGTTTATATCTTATAGTATGTAG, 0
TGTTTGCTTCATGAATGCTCCTTTGCATTTAGCAACTGACTGTAACAGCTAAAATTAGTCGCTTTTGGCGGTGAATGCTGA, 1
CACAACACTGCCTGAAACAATCGATAAAGAATATGATTTATTACAATGTAATCATTAATTGCTAAGGAATAACCCAGTTGC, 0
CATGATTCAGATTCCAGACGTGAATTTGCTGGCTCTCAGGGCTGGCGATATAAACTGTTTGCTTCATGAATGCTCCTTTGC, 1
GTTTAAATGAGAATTGAGATGCCGGTGAACCATCATGCTCACCCACACCGCGAAACATCCGTTAAGTTAACCGTTATCATA, 0
TCTGGATCCGGCCTTTTGGCAAACTGATTTACCTGATGCCGCCCTATATTATTCTCCCGCAACAGTTGCAGCGTCTGACCG, 1
CGCTGCAGGTACGTTTAAATGAGAATTGAGATGCCGGTGAACCATCATGCTCACCCACACCGCGAAACATCCGTTAAGTTA, 0
TCAACGATTAATAACATTTTTTCATTAATTTAAGTTGGCTAAATGCAGTTAAAATTTTTAACGGCCAGCCACCCAAAATCG, 1
ACTATAAAAAAACGCTCATTTGAGACAATTACTGACATTAACTGCTTCACTTGCTACGCATGGAACTTTTAATTAAATTAG, 0
GGAGGCACACCAGATTCCTCTCATTTAAAATCGCCCCTCCTCCAGCATCTATACTTATCTTTTTGCTCTATTTTCTCACTG, 1
TGAATGCTCGCGGCCTGGAATGTTCGCAAATAAGTATACAAAGTACTTATTAAAGTATAAATAGCTTATCCATGCTTATAT, 0
TATAGGCCAACGCAATTCATATAGCCGTTGATACCTAATGTGATTACACTAGTAAAATATATTGTTACTTTACTATCGTTT, 1
GTTGTTAATTAATACAAACATGGCCCCCGCAAGGGTTAACGGCATTAAGCGAATAAAGCCATTTTTGATTGCATTAACGTG, 0
GTATGCCGGGGCTGTTTTACTGGTTATTGATGATCCCCGCGCATCTGTTTATTTTTCGCGGAATGGCAAAACAAATCGCCA, 1
GTATTATCCTCTGTATTATGTGTTATAGGCGCTTTACTCAAAAAAAAGCCGACTCTTAAAGTCGGCTTTAATTATTTTTAT, 0
CCGCTGGGATATCGCGTATTTTCACCCATTGACAATGTTTTTGGCGGTGGCATGATGCGCATGAAATTTGAACTTCCTCAC, 1
ATACGCCTCGGGCTGGCTACTTAACCCCTTACCACTGCCTGGTAACTCGAAGTATTGCCCGGCGTTCTGTGGGGCGGGGTG, 0
GGAACTGGAAGCTGCCTCGCAGAGTTTTGAACAGTTTTCACCCTTTCGTTAAATTCTTCTGAATATGCCTCGGGGAACGCA, 1
CTCAAAGAATCATTTTATGAATTACAAAGCCTTCACCCAGATCGCTATTGACCTGTTGTCCGCGAAATTGTGCAACTGCAC, 0
CTAACTCATCGCCCGCTGCACGAAAGCTTTGATTACGGGCCACGGCAAAGAAAGTGGCAAAGTCAGACATATTCATCCGCA, 1
TGAGGGGGATGAAAAAAATATTTCGATATATTCTGGTAAAGCATCTTTGGTTAATCGAGCTCGAATAAGTTTATCAGGATA, 0
TAGCGTCGCTTGTCAATGTAAGTTGTTGATACATAATATTTATATATGATTAATCAACGGATGATTCACATGAAGAATACT, 1
CCTATTTAATCATCATGTGCAAAACGTGCAAACACACCGCGGTGTCCGCATTCGATTTCGGCGCATTGATAATCAGTCCGG, 0
ATCGCACAATGTATTTCAATCATTGGCATTCCTGTCGGCATTGCGAACTTTAAAATTGCCGCTATTGCACTATGGCCGGTT, 1
AGTAGCAATTATAGTCGATTAATACAACATATTGGGTTGGGACGCATTTTAAAGTCTATATATAGTGCTTTGCATCAAGGA, 0
GCGTCATTGTCCGGAGTTTTCCATGGATTTGCAACGCGTCCATTAAGGATAAGGAGAGCAGCAATGTCGAAAGTCTGCATA, 1
CGTTTAAGCAACCGCTATTCGTTAGGGCCAACATTACTCATAGCTGCCGCAGATGACAATGCTTTTATCCCTTTTCACTAT, 0
TTGTTTGTGGGCGGAATTTCATATTGACAACAGTACAGTTCTTATATCTATTAATAATAGAAAGGGATCTACAACCTACAG, 1
AGTTACACGTTGGTGAACACCCAAACGTCTTCAATTGTTGAGGTTCACACGACAAAGTCCGGCAAACCTACCCCTTCGAAT, 0
TAAGTGTGATCTACGTCACTCATAACTGCAACGGATAATTTGTTGTTGCATAAAATGTGTGCTCGATCTCATTCATGGCCG, 1
CTGATATACATGGTTCTGCTAACTGCTTCGCTGCAGTTTCAGTTTACCGGTATATGGGGACCAACGCTGTTTCGTGTGCCG, 0
GAGTCAGGGGTAATTTTACCTTTTGCATAGGGCGCGCATATTAACTTTGTAACGTCATAGAGTCAAAGAAAAAGGCAGCCT, 1
TCGCCAGTCGGTAACAGCTTTACGACAGCTATCACGAATTTACGGGCAAGGGTTACAGAGATAGTTGAAAAAGCGGCTAAC, 0
TCGTTCAGTGCTGATAACAAACATCAACCTGCAAAACGAAGCGCATAGTTTAAAATGGCTATCATCAATACGCTATATCTG, 1
ATGAACAGGAGGAATAGCTGCTTTTAAAGAAGATATTCCGGCCTGTTCAATATGCAAGGAAGTACGATGTAACGCATTCCC, 0
CGGTGATTTACTGGCGCGACTGGGTTTTGAAAAAGAAGGCTATGCGAAAGACTATCTGTTGATTGATGGACAATGGCGCGA, 1
ACAAACAGGTGACAGTTATATGTAAGGAATATGACAGTTTTATGACAGAGAGATAAAGTCTTCAGTCTGATTTAAATAAGC, 0
TGCCTGTACGGCGCTGCCTGCACCTATGATAATTCGCCTGACGAAGATTTTATTATCGATACCCTACCCGGCCACGATAAT, 1
GATTTACGACATGAACAGAAGATTTCTCTTTACCGGGAGCCGCTTTTAGCGGACGACGTGAGTAAACAAAACCCAGACATC, 0
GAGTATTAACCGCGTTATCCGTCCGCGTTTGAAGTTGCATTAATCGACGTACACTGGCGGATGTGGCATAAACGCCTCATC, 1
TAATCCCTGTAAGCAAACGACGCGTGTTACAACTGCCGCCGAACGACGTTCAGCGGATTCTTCCATCCGGGATAAGAAGGA, 0
TCATTAAAGAACAGATACCCGTTATCTTAATATCCGCCACAGAATTGCTCTATCATAGAAACCGCAGAAGACGTCTGATAC, 1
CTGGTTTCCGGTAAACAGATGTGCGCTCATTCTCGTACTTATCCCCGTTAAGTCAATACGACAGCAAGCACGAAAAAGGGA, 0
CCGCCTGAAAGCGGCGGCAAAACTTGCATCGCTGTGCCAGACTGGTTATAAGGTGCGTTTTAACGTAATGGCGGAACACCT, 1
CGTATACACCTCCACTAATATAGTCCAGGCCTGCATAATGCTGGCATATTTGTTTCAATAATAGAGAGTCTTTGTTGTCGC, 0
GCTGACAGTCACTTTCGATGGGCATTCTTTGACAACTCGCGTTTTGTAATACTTTTTGCCGCCTGAAAGCGGCGGCAAAAC, 1
ATTCCTTATCGGCAGCGGGGTAATGAGCGTAACCAACTCTGCGACCGCAATTATAACACTCTGGGGAGAAATGTGCCGAAA, 0
AGGGAATAACTCGATATAAACTCACCTTTGTAAGGGGGATGTTAAATATATATTAATTCCTGTGTTCCTGATTTTGCCCGG, 1
TATATCCTTCCTTTCAGTTATTTATTACGGCTTTCTTAAGTAGCGTGCCGTGTTGACGAGATTAACTTTACTGACTTTAGC, 0
GTTTGTACCGGAGCTGGTCCGTTGCAAAATGCTCACCGGGAGAATTCAGATATTCCCTCTATCACACTCTGTACATATCAC, 1
TAAGTGCGTTGAGGTGGGCTGCAAAACAAAACGGCCTCCTGTCAGGAAGCCGCTTTTATCGGGTACTAAAGTTCTGCACCA, 0
AGGGTTGTAATTGTGATCACGCCCGCACATAACCCACTGGGTGTTGTCTATACTTTACACATAAGGAAGAGGGGTATTCCC, 1
CATAAGAATGAGGCATTTTTTAAACGCAGTGCGCTGAAGTGTGGTTGGATAAAAAAGTCAATCCATTCAGGAAATACGGGC, 0
CGCGAGAAAATACGACAAAAGTTGCCAGTAATCGTTATTCTTTAAGGCTATGGTTTTTCATTATTACCGGAAGTTACCGAC, 1
GCGCATCATATCAAATGACGCGCCGCTGTAAAGTGTTACGTTGAGAAAAATGAACTGGTTGCGTAATTTTCATCCGTAACG, 0
TGCTTTTCCATACAAGACCTGATGCTGCCACCCGAGGCTTAACCAGGGTACAATTGCCCGCTAATTAACACCTGCATAAAA, 1
CCTTACTGGTTTTTTTCTAAGTGTAGATGACAGCAAGGAAAAGCGGAGAAAAGGTCCGAAAATTCGGACCCGATGGAATTT, 0
AGCACAGAAAGTCGAGCATTATGAGATTGCCAGTTACGGGACATTAGCGACGCTGGCTGAACAATTAGGTTACCGTAAAGC, 1
AACATTTTAATTGCTACGGATTATGGCTGAATCGGTGAAGCAGATTTGCCTTATAGCGCACATTATCACGGGAAAGAACGT, 0
GGCGCTCTTGCCACCAGCGTGGTATATTTGTCTGCAAGCCATGCCTGGCGTAGACTAATGTCCTTGTTTAAGGAGTAAATA, 1
TAAATCCCATAATTAATGTGAATATATACAATATTTTTAGCACAACGCTATGCGCACTGTCACCCGCTCAACAGATCACGG, 0
GTCAAGCAAATCTATTGCCAGATTGACGAAAGCGTCACACTGTACCTGATAAAATCCGATACGCAACTTTATTAGCATGCA, 1
CATTTACGAATGGTTTGAGATTTGTAGCTAATGATTTTAGCTAACTCAGCTGTTGAAATGAGCTGTGATTGAGATGTATCC, 0
GAACTAAGTCTGGTTGGCACAGTTAACCTTGATATGCGTAGTCTGTGGCTAAATTTCGAGATTACCCTGGCAATCGACGAT, 1
GCAATATGTCCCGGCGCAGAATCCACACCAATAAAAAGCACTGCATGATCAATTAATGCACCCAGTTCAGGAAAACGTGTT, 0
CTGCGTGACTAAAACCCTTGTGCTCAATTGACAGTTTATTTTCTGCGGAGTAGTCTCTCGTTTCATGGGACCGCTACCACG, 1
ATGAAACGTCGGTTTTTAGTCATTTTTTGACAGCGGCGCATTGTGCCTAAATGGGGGGGAAATGACAAGAGAATGAGAGGC, 0
AGGCCATTGATTATCAACTGCCCGTGTTGTCATCGACCGGCGAACTCCATAAGATGTGCAGCATTCACGTTCGGACGGAGT, 1
CCCGCTCAACAGATCACGGTTATCGTTCGTTTTTTATACTGTTCAGGGATAAAAAAAGGCCCCTGTTGAAATTGCAGGGGC, 0
GGCACCAGACACCGCATCAACAAAGTTCATTTGTAAAAATGGAGATAATTATGATTGCACATCACTTCGGAACTGATGAAA, 1
ATTTTCAGCTTGATCCAGATTTTTAAAGAGCAAAACTTCGCAGTGAACCTTTGCAGGTACACTCTGAAGTATTTTTTATTT, 0
GGCCTAAGTCTTTACCACTAAGCATTGCTTAATATTCTCCTATGCGCATTACATTAGGCAATCCCTACCCTTACTGCATTA, 1
TTATTAAACCCCTTTTGCATCCATTAGTGTCTTTAGGAATATTCGCTATAAAATAAGGGTTGTGCTTAATGCTTTAAGAAA, 0
ACCCTTACTGCATTAGGCACAGCCTATTGACAATTGCGTTAGGCGTCGCCTAATATTTCTGTGTGTTTTTGGAGTTCATTC, 1
AAGTTCAGGAGAAGTCATTCAGGTGTGAACGGGACGGCAAGAGATCGGACTGGGACTTAGCCAGGTCATGGCGAGATAATT, 0
CGCTGATGTGGGGGACACAAAAGCGAAAATGCAGAAGAAAGCCATTTGCTAAAATTGAAAGATTACTACTGGGCGCGCAGC, 1
TACTGATTATACGTTGCTTTGAGGGGTTTATGTCTCCTCCGCTGTTTGAATGTAAATCAGCCACTGTGTCGCTAAAAAGAG, 0
AGCGATGTTAAAAACGAAGCGGTGTCGCTGACAAGTGAAGTTGTTTGATTATGATAACTTGATTGCAAAATATTATTAACA, 1
TTCGCTTCATCTCGGAACAGGCATAATGTACTAAAAGCATAACGCTTACTTTCGACATATTTAATATATGTCAGCAAATCA, 0
ATTGACTTAGCCCCTTTTTCGGCATTGACTATGTCGTCTGAAAAGGGGCTGAAAAATTTATTTTCACCAACACTTTTTTTG, 1
TATAGAATGAAAGGACGCCGATCTCTAATTCAGCGATCCCAGTGTACGTTACGCAAAGTGTTAAACAATTTACGCGACGTT, 0
GTTATAGCGTACAGGCACCGTAGCATTTGTCCGTTATAACGCACAAGTGATAAACTTCCGTTTTGCCGGAGGAGTCGCATG, 1
ATTGAAACAAAAAGGTTAAAAAGTTTGAGCTGGCTCGCACAAACCAGCACTTTTTAAAGTTTTGTAATCAGTTTGGGGTAG, 0
CGCTCCCTTTTTCGTGCTTGCTGTCGTATTGACTTAACGGGGATAAGTACGAGAATGAGCGCACATCTGTTTACCGGAAAC, 1
AAAGTCCCTAAAGATTGTAGAGGCGTCATCAGAACATGCCTCTACAATCGATTAAGAAAACCTATGAAATACTGGCAGGAT, 0
TTGATTCGTTAGTCGCCGGTTACGACGGCATTAATGCGCAAATAAGTCGCTATACTTCGGATTTTTGCCATGCTATTTCTT, 1
TTTAAGCAACCGCTATTCGTTAGGGCCAACATTACTCATAGCTGCCGCAGATGACAATGCTTTTATCCCTTTTCACTATCA, 0
CGCGCTGTTTTTACTTACTATCAATCGTTTCTAAACAAGTTTTCATCAGGTATTCTACTGATGACTTGTTATGGAAGTGTT, 1
AACATGATTAAATAATTTAAATGAAATAAAAAAGACGGACAACTTAGTGGGTTGTCCGTCTTCATTATAAGAATTTATGCA, 0
CTGACCACATAGTCTGCCTGCAAAATTTTTGAAACCAGTCATCAAATATTACCGTTTCACAACACTAATTTCACTCCCTAC, 1
AGAAGAGAATCGCGGAAACCGCTTCAGACAAGCCTCCGCAAGGAAAATTAGTCACGACTGAAAGCATTGGCTGGGCGACAA, 0
TGAAACCAGTCATCAAATATTACCGTTTCACAACACTAATTTCACTCCCTACACTTTGCGGCGGTGTTTAATTGAGAGATT, 1
CGTTTGTCCTTTGTGCCAAGAGATTCCTTAATTCGTTTCCCGCCCGGGAGCGAATACGAGGCATACCATATTTCATTTCTG, 0
AAGTGTGACGCATATTGCTTTTGGTCATTATCTGCACAGTAAACGGTGGTATACTGTGCAGGTCTTGTCTAAAAGCGAGGA, 1
GCCTCCGATGTGTGTTGTTGTGATTTTCTTATTATGCACGCTGAAAACGCGTAAATAAAAAAGGCGCTAGTGAAAGCGCCC, 0
TATTCAAAAAATGAAATAAGAATACATTGCTAAGTTATTCGCGCCTTTTTATAATTCGTTACCTTTCCAGGGACGCTAATC, 1
GTTAACGGAAGCCCGTTGCCGCCCGCGCTCCATAACGCGACATCCGGGAAATGTCTGGATTACCAGCAAATGTCAGGCCTG, 0
CGATGGTGGATAAATCCTGGACTGGCCTGATTTCTACCGGGATCACCTACAAATTCTGATAATGCATCTTTCCAGGGCATT, 1
TATACTTTACAGCAACAGTACGCCGCTAACGCAATTGCTACCTCTGGCATAACAAGTATATCGGGTAAGGGTTTCTGTTCC, 0
AGCCATGCTTTTTGCGTGGCTTTTGCATACAATTTATTACTATTACCCCTAAATTTCCCCTCCCCAGCGGCGCAGAGATGA, 1
TCAGACTTGAATGCGTGAGAATACCGCCCGTGCGTGCAGGCAAGAACGGGCGAATTATCAGAATTGTAATATTTTGCGTTG, 0
AACTGGTCTGTACCACTTATGGGTGTTGCCATACTTTCACTACTGATGGCGATTTTCGGACTTTGCGCCGGGAGAGACAAA, 1
GATAAGGAGGTAGAGCTGGTATTTCATGAAGTGATGGGTGGAAACGATCATTGTCATTTGACCAGGCGCAGAGCTTTACGC, 0
CATTTATCACCTCATTGCGAGTGTTTTATAAAAATCAGAACTGTTTTTTATTATAATTTCGCACCAGGGTGGTCGCAATCC, 1
TCAGGGAGTGGCTGGTACATATATGGCAAAAGCCCGGAAAATCCGGGCCTCGCAGGTCCCTCAAGGGGAGAAAACTTAGGG, 0
TTTATCACCTCATTGCGAGTGTTTTATAAAAATCAGAACTGTTTTTTATTATAATTTCGCACCAGGGTGGTCGCAATCCAT, 1
CCGGTCGGGTCAACGTTATGAGGTGGGGATGCCGTACTAATTAACATCAGTGTAACAGTGCGGATCCTCCATAAAATGCCC, 0
AACTGGTTTCTCCCGCCATCAGCGCGTTAAAGTCGCGATTTAAATCCGCGTAAAATTCTGTTTTGTTCATTATATAATCAC, 1
CTTCAGTACAGAATACTGATATCTGGCATATCTGCCCCCCCGGACATAAATAATCCAGCAACAGGACAGATATGTGAATTG, 0
GCGCACAAAAAAAGCGCACTTTTTGACTGGCACATTCGGCTGCCTCAACTAGGCTGAAAAATGGTGCGATCGGACTGGTCG, 1
CACCTGAAACCAAAACACTCCTGTGCAGGTCAGTGTAAACATTGACCATCCGGCAATGTGAGCCAACCGGATGAAAGCTGT, 0
TAACGGCTGCTTCGTCAAACCGACGTTACATATGGTGTAAATATAAATGTACAATAAAAAGCATTCAGTCCTGCGCTGGCG, 1
ATGTATTACATCAACTATCTTTTATTGCACCAACGTCATTGATATATGTCGCCTGAAGTCAGTTCCGGGAATGAGTCTGAT, 0
GCATCAGAAGCGGCGTGAAATCAGCGGTTGGTTGGCACAGGGCAACAGGGTAAATTAACGCTTTTACTGAAAGACGAAGAG, 1
CCTTTCCGTGTCTCCTGAACACTATGGTGTGCATATGAGAAAGCCCATCGTTACAGGTGATATTGACGATCGCTTCCACAT, 0
AAAATGGACATGCCATTGTTTTCTCACTGTTGGATAAGAGGCCAGAAGCGTAATATCCGGCCCCAGGGAAACGATAACGGT, 1
ACATGATTTAACATAATATACATTATGCGCACCAATATAAACCAAGGAAGAATCCAGTCGTTGGCGGTCATGATTGTCATG, 0
CCAGAATTTAATCAACCAGGCGTGTTTGAATTGCTGCCATGACATGAATGTAGCCTCTGAACTCAGAAGGTTTGAAACAAG, 1
GAAATTGAATGCCAACCCATTTACTGGAAAAGGCAGATGACACTGACGAATGCATGTTGAAGTACGCCTGAAATGGCCTCA, 0
CCCGATGCCCCCGTGTCGGGATTTGAAAGCGATTTAGGCTCTACCGCGGGAAAGTGGTTAGGGGCACTGGTCGGATTTTTA, 1
AACACGGACACATCAGAACCTTCCCGGGGAAAACAGTGCTTGTTTACAATTATTAGATATACACTAAATCAATTGCATCGC, 0
GTTTGCCGTTTCTATCAACAGTTTGTTGCATTTGCAGACAATTTGTTGGCGAAAATCTTTGCAGCTTTGCTGATTCTCCCT, 1
TCAGTATGCTTAATATAACAGGCTGGAGAAAAGAGGAAATAGGACTGGTGCTTCAGTACTGAGCGGAGTTTCTTACAGCTG, 0
ATGATAGTGAAAAGGGATAAAAGCATTGTCATCTGCGGCAGCTATGAGTAATGTTGGCCCTAACGAATAGCGGTTGCTTAA, 1
GTGTTGTTGTGATTTTCTTATTATGCACGCTGAAAACGCGTAAATAAAAAAGGCGCTAGTGAAAGCGCCCTTTTTTGTCAT, 0
CCTTGATCTACAAACTAATTAATAAATAGTTAATTAACGCTCATCATTGTACAATGAACTGTACAAAAGAGGAGATTGACA, 1
GGATGCACAGAACAGAACAATAAAAAAGGGCAGAAAATAATCTGCCCTTGAGGAAATAACCTGAGTGTTTGATGAACGTTT, 0
ACGCTGCGCTTTGCTTTCATATTCCGGTTGTCGCGACGGCAACATTTCGCTAAAGTCACGCCCCTTCTTCACCGGCATGGG, 1
CGAGATAACGCGTTAACACTTCTGCAAAATTCAGGATAAATAACGTGTAACTTGATGTCTCTCAACACCTACAGATAGTAG, 0
TTCGCGGGTAGTTATATTATATTTCAATGAATAATAACAACTAACCATTAAAATTATTTCTATATGGGGAAAACCCACTCA, 1
CGGCATCTCCGTGGAGAATGAGTAAAAGTGGGGGAAAAGTATATCACAGCGAGGAGAGGGGAGTTACCCGACCAGGAGCCG, 0
TATTGAAGATGCCACTGTTTAGTTGAATATTAGGTATATGCTCTTTTTTGAAATTTATCGGTGGCAGCCGTTAGTATTCGC, 1
AATTTGCATTTTAAATACCATTTATTGGTTACTTTTTAGCACCATATCAGCGAAGAATCAGGGAGGATTATAGATGGGAAG, 0
ACCGCCATCGGTTAATGTGGCAATTGATAAGCAACAAGGACTTTCATGCACAATCACCTTCGGTAAAGAGATTGATGAAAG, 1
TGCAGATCTCATGCCATGCCGGGATAAGCGCCAGAATGCTGGCTTAAAGTTATATTTTTTAACTTTTGATCAACATTTGTG, 0
ACCTGGGTGAGTACCGGCTGGTCCTTAAGTTTTCACCCGGTTTTAACCACTACAATGTTGATAGCAAAGCGCTAATGAGCT, 1
AATTTAAACGAAGCGGGAGAACAGGATGATAATGTGTGATGTTCTACGGGCAGGATGACTGGATTTATAATACAAAAACGT, 0
TGGATTATAAATCTCATTATCTTAATTGCAACGGGGTCCAGCCGTGGTTATAATTCGTTCGTTGGAACACGATGTTGCACA, 1
AATTCGTGATTAAACCACTCGTTAGCAGGCTGCCTGATACCTTTCCGTGTCTCCTGAACACTATGGTGTGCATATGAGAAA, 0
GGGTGATGTGCATAGTCGCTTACCACTTATAAAGATTAATTATAAATATATAATCAATTTTATTTTTAAACCAGTTAGTCG, 1
AAATATCAAGGTGATATAGCCTATATGCCTTTGATGCGGAGGAATGAATGTGATGGGAGTGATGTATCTGAATAGTTGAAA, 0
TACCTTTTTTAATTTCGTTCGCTCTTGGCATCGAAAAATTCCTGTAGTCGAAAATGTCAAAAATATCGCGACAAAGTACTC, 1
TCTCCGAAGCCGGGAAGGATAATTTTTGCACAGAGAAATTACGATATGAAACGCGGGCACAGTTATCACCAGCCCGCCGAA, 0
CTGAATAAAGACATTCTCTGCCAGTACGTTGAATACATCACCAATATCCGTATGCAGGCAGTCGGTTTGGATCTGCCGTTC, 1
GAATCCTCCTTCATAGCACGATGCCTTTCACTTATCGGCATCGTGCTCCCACAGGTTCCGGCTACGCACAGCCAGAACGCG, 0
CCATTGCACCGGGTTGAACAATTTACAAAAGAAAGATATTCCATATCGTATAATGCGATTAAATACGCCGTCTTATAGAAA, 1
TTCATTGTCCGGTAATAAGAACGGCTTCTCGCCTGAGAAGCCGAAAAGGCAACGCCCCGTCATCGCGGAACGCTGCCTGAC, 0
AAGTGACTAGATCCTTTTTTTCGCTCATTGAATCCTCTGTGCCAGGCAGTACAATCCCGCAGCTTTGGGAATTTTGATTAA, 1
TGTTGTGATGTTGTTTTTCAGCACTTTATTTCGTTTTATGCATGACTACCCGTGCTTTAGCAGCATACTCTGCTAAAACAT, 0
GGGTTGCGTTGTTGAATCATTATTTGCTATGGGTTTCGATATTGTATTTTATTAAGATTAGCAGGATTATACAAAGAGTAT, 1
TCGCCCTTGTTGCAAACTTTTACTATCAATCCAGGTGATGTAAGCAGAGTAACAAAATGACGGGGAAAGATGTTGCGGGAC, 0
GTAATCTTAATTTCACTGCCGGAGATTGCATCCGGCAGCGTTATCCCGCCACAATGACCTGATGATGTCATCATACGTAAG, 1
TCTTTCATCTGAAACCAGAGAAAGAAAACGGTGGCCGGCATTGTGCCTTATCCATTCACCGAATGAAACGCTGTTTTTTAC, 0
ACCTGATGGTTCCCTTTTTCACATCATTGACAATCGCCGCCAGTTCCAGGCAAACTTCCCGCTTTGTCGATTTCCTTCTGA, 1
CAGTGGGTTGTCGCTGCCTGACCTTTTTTGTTTTTTGCCCGGTCGGGTCAACGTTATGAGGTGGGGATGCCGTACTAATTA, 0
AAATGGCATTCCGGAACGTCCGGCACGCTTCATTAAAGCACTACAAAATTATTATCACACGCCGGAACTTACGGCGGAACA, 1
GGCAAGATCATACTGAACTTATCGGAACAGTAAAGCGTAAAATACCAGCAATTTGCGCTCAATAATCAATCTTTACACACA, 0
TCAGATTTTGATGCGTCAGATTTTGACGGGTCAGAGTCTGACAGTTGAGAAAATGCCGCTGCCTGAAGCTTCGCAACGTTA, 1
ACTCCTGTCAGGTGTGATCACCGCGCTGAATGCTCGCGGCCTGGAATGTTCGCAAATAAGTATACAAAGTACTTATTAAAG, 0
TTCAAAATGACCGTTGCTCTCTGATTTCTCATTTCATGCTCACCCAATATGATGGCGGCGTTTTCTAAAACTGTTAAAGAA, 1
ATCGACGGTATATGGCTCGACGATGGCACCGGTCGGGCAAATCGTCATACAGGCCACGCATTTGCCGCATCCTTCCTCGAC, 0
GCTGTTTTCATTGATGCTTAGCAAAAATTGCCAGAGGTTAAGGATTGTCTTACTATTAAAGTGACTGAAGTTACAGGTTTT, 1
AAGAACTACGGAATTACTACGGGAAAACCCGGAGCATTCTGAATAAGCCCGATATAGACATTTTAAAATATTCATTATCAG, 0
AAAATCGGCAACAGGCTGGCCCCCTGTTTGCTTCGCGATGCGAATAAACTTATTATTTGTGTGCCTGAAAACCCCGATCAG, 1
CCTGACGTTTTACAGGCTTTGTATTAAGAAACTATTAAGCCTGTGAGATATTATTTTTACAGGTGAGAGAGTCACTTCAGG, 0
TTCCGCCCGAATGTGTCAACGGCAAATTGCAACGTGTAGTTTCAATCGCTGAAAAATCAGGCAAATGAACAATTTTGGAAA, 1
CGGTACGACCCCAGAAGTTCAAACAAACAGCACAAGTCGTATCTTCGTTGCGCAGGTAGCGCGGCTCAATCGGATTTGTCG, 0
CGCCCACATCACCGACTAATGCATACTTTGTCATTCTTCAACTGCTCCGCTAAAGTCAAAATAATTCTTTCTCACACTGTA, 1
TCGTCACAGTCTTAATCGTTAACGGAAGCCCGTTGCCGCCCGCGCTCCATAACGCGACATCCGGGAAATGTCTGGATTACC, 0
GAAAAAACACGTAAAATAGCGCTCAACAATGCCACGGATTGCGTGGCATTATTATTTTCAGGAGGAACAATGTCTCAGGTT, 1
AATATTAACCGGCGAACGATTCAGATTGCAGACGAAAGAAAAAAAGGCGCTCCGTGGAGCGCCGAATAACAGTCACAAGTT, 0
CGAAATCATAAGAATTGCTAGAGATTTGGAAGCGCCAGTTGACGCTCCGTTAGATTGCTAACGCCAAAATTAGCGCTGAAT, 1
AATATGAATAATTTATTCGTTCTGACAGTACGAATAAGATATGCCGTCAACAAATGCAAAAAGGGCGCCGAAGCGCCCTTT, 0
TTGGTAGGTAGAGTATTTGAAAAACGTAATTGATTGCGAATAGCAACAACTAAACAACCAATACACCCGGCCCCTCGCCGG, 1
TAGCCAGGTCATGGCGAGATAATTGAGATGAGTCGTGGGGTCATTGTTGGCTATCCCCTTCATAGCCGAGGCAAAAAGGGG, 0
ATGGCTAACTGGAATTTTTAATTCATGGCAATTAGCGGCAATGGAATATAAAATTCACTCGCGTGTGTCTCATATTGCCTG, 1
CTACATGTTTGAAGAATGACTATTCATGACACAAATAGGAGAAACAAATGTTAGATATTAATGAGCAATGATATTTGTTAC, 0
GACGTTACGGCTGCAATCTTCATCTGTTTGTATGGATATCGCTTCTCGGGTATTGTTCTCACCCGGTGCTATCGCCGTTTT, 1
TGTGACGCAGAGCACAAATTATATTTCGAATGAAAGTAAGGATGAAATTGATGATGTGAATGATTTAGCCCGGCGACGACG, 0
TGTGTGGTTTTTATTGATTTAAATCAAAGATTCAAGGGTGTTTGAGGAGTATATATACACTCAAGCAACAATGGTTTTACC, 1
AGCGATCCCAGTGTACGTTACGCAAAGTGTTAAACAATTTACGCGACGTTAAGCGGCAGTATTCTACTCGTAGCGACCTGT, 0
TGGTAGACAGTACCCGACACGGAACATTTAAAAAAATGAATGTTTTTATATTCTAGATTCGATATTTTCGATAGGTTTGGG, 1
TTTGGGCAAAATCAAGATACGCGCAGAAGAATACTTTCCGAATGAAAGTTAAAGGTGTTTTATTTATAGATGGGGAGAGTC, 0
CCCTTACCTCTGTATAGATAAATTTACACTCCCTTTGAAAACAATCCGCTATGCTTTGAAAAAGGAGAAAGAAATGATGAA, 1
TCGCCAGAAAGCGACACGGCAAACCACCCATTGTCGTGATTTACAGACACAAAAAAGCTCCCGGAGTTGGGAGCTTATGAT, 0
TATTTACACAGGCAATTTAGTCGCGCTTTCAACCCTTACCTCTGTATAGATAAATTTACACTCCCTTTGAAAACAATCCGC, 1
GAATTCCTTCACGACAACCTGCCCCAATAATACCCAATTCTGACAGTTACGTTATAAATTGTGTGAGAAATGCGGAATTCC, 0
AGCACTATCGCGATCTGCAAAGTATTGCCGATTATCCGGTGAAGGTTCGTAAACTCATCCGCCGTTTGCGCCGTATCCGCA, 1
GCTGATTTGTTAAGCAGTTTTATCAGGCTTGAAATGGCGTCCAGCCCCGACAGGTGAATCGTCGGGGCTGATTTTTTCTTA, 0
TAGATGGTGGCCCGTGCCATACCTGTTTTTTGGATAACCGCTGGTAACCGTAGTATTCTAACGGCCGATCGATTGTTCATT, 1
AACCGCACCTGTTTTGTTCTGAAGCGTATTCAGAACAATATTTTCCGTTGCTAATGCCAGTGAACAGACTTTGGAAATTGT, 0
CTGTATCGAGTAATGAAATTGGTTGCTAGAAAGTCGATGATTTGTTGCGTATGATTAAAAATCAACCTTAAAGGCTTTATA, 1
TTCAAACAAACAGCACAAGTCGTATCTTCGTTGCGCAGGTAGCGCGGCTCAATCGGATTTGTCGGATTGAGCCAATAATAA, 0
TTAGTAACAAATTTGGTACAGCAATTATTAGATCTGTTGAGACAGAACGATATTATCAGATCCTGAGACACCACCGGGTTT, 1
TGCTTATTGTCACTAATTTTACGTGGCAGACAAGAAAATTATAATATAAAAAACCTTATTCTTCCCCTTTCTATATTTTTA, 0
TGACAGTGCTGCTCCCATTCCCATTGACCCTAAGCCAACGATACCGACATGAAACTCAGATCCCGTTTTCATCTGCTCTCC, 1
CGTTCATCATTCCAACATATTCCACAATCGCTTTCAGGATGATAATAGTTTGTAGTTTTATATTGAAATTCAGCGATATCA, 0
CCAAAATTATATTTATTTTTTCTGTATTAGTTTTTAATGATAACGAATATAAAATTACCGATGCCGCCGTCAATTTATTTA, 1
CCTATCTCTGGTAACCGTCTTCCATTGACCACATCGATAGAATCCTCCTTCATAGCACGATGCCTTTCACTTATCGGCATC, 0
AGTAAAAATGCTTTTTATCTGGTTTGTCATGACAGTCAGGCAGAACTGGGTAAAATAGCCGCCTTTCGCCAATGGATCCTG, 1
CAGGGAGTGGCTGGTACATATATGGCAAAAGCCCGGAAAATCCGGGCCTCGCAGGTCCCTCAAGGGGAGAAAACTTAGGGC, 0
GTCATTTTCTGATCCAGTAGCCATCGCTTTGACCTGCCGCTTTCCGGGCATATAATTACCGCTTCATTTTTTTGGCAGGGC, 1
GGAGTAAGGATTTACTGAGGCTAGCGACGCCATCATAACGAGCAAAAAGTGCGATCGTCAAAGGAGAATCGTGAGGAAATG, 0
CCAAACACGTTTCGCTGGAACATATTGAACGTAATCTGATGAAAGGTCGTAAACTGCGCGAAATAGGCGCTCACGATTAAT, 1
TTGTGAATAGCGATTCCACGGGCAGATAAGCTGGCAGTCATCGCAACCGTAAATACGGTTTCCCATTAACGGTCGCAACTC, 0
CCTCCCATCGCGGAGGAAGCCACCTCTTGCAGTCATCTTTTCTTCGCTCTATCCTCTGCCGCTATGAAAACATCCCGTCTC, 1
CAGCAAATCAGGCCTGAGATAGCGTCCAGGCAAAACCTGGAAAATTTCTTAGTTTTGCCGGATATGAAGTGAAAAGGTGAG, 0
GGAACCTTATGCGGAACATATGCTTGAAGTGATGTCTTCTATTGACGGTTATAAAAACCTGTCAGAGAGCAATGATTACGT, 1
TTCATCCAATGATGCTTTCACCAGGCGGCACTAACCCGGACGTAGACTGTATTACAAAAGCGGCAAAAAGCAGAGACAAAA, 0
GCTTTTTCACTTCAGACTCACGTCCATTGCCAATTTTAATTACCCTAATGATAATCACCGGAATAAATTATTCCGCGTGAG, 1
TCGCATAACGCGGTATGAAAATGGATTGAAGCCCGGGCCGTGGATTCTACTCAACTTTGTCGGCTTGAGAAAGACCTGGGA, 0
CAAGCAGCCAGCGAGAAGCATACATTGCATTTTCAAGAAAACGTTCCATACATTCCTGTCGTGTAGTTAAAACGGGCAACA, 1
ACAATCAGTATTTTTTATGAATTTTATCCGTGGTTAATACTGGTTTTCGTATGAGATCCTGAGTTGGTGGTTCAATTACTC, 0
CTTCACCTCCAGCTACGGGCCGCGAACTTTGCCAGTTTCGACAAACTGCGTAGTGTACTGGCAACCGATTATGTTGTGCAA, 1
TTCGTGTTAGACCGCAAGAACATGAAAATGTCACGGAAGAAGTGAAATAAACCTGAACTCACCCAGGTGGTAAGTTCAGGC, 0
CACAGAAGGCGGTTTCTCTGGTTGCCATCGTTTCTGACCGCCGAAGTTTAACTTAAGGCTGGCGGGATACTTTTTACTATC, 1
AGTGATGTATCTGAATAGTTGAAAAACCGCAGTCACGTCGTATGCAAGAACGTGCTGCGGTTGGTTTGACTTTGATTGAGA, 0
CGTGGAATTAATTATTGACATATTACGTTGATTCACGAAAAACCCGGCAGTAAATAATGTATTGAATATTACGTGGTCCGT, 1
CATCCCAAGGGGCATTGCCTAATGCTACGGCGATATTACGCAGCCAACGCAGGTGACCAATACGACGAATCGCCGATCCTT, 0
AAAACCCGGCAGTAAATAATGTATTGAATATTACGTGGTCCGTGCTCAGAATATCCGTTCAACCTTATTGTGACAATGGTT, 1
ATTTAACATAATATACATTATGCGCACCAATATAAACCAAGGAAGAATCCAGTCGTTGGCGGTCATGATTGTCATGCTCAT, 0
AAAATAGCGTGCGCAAAAGTCGTTCTTTGCCTAAAATATCGCTATATATGACAATATATAGCGAATGAGGTGAACGATGAA, 1
GAAATGGGGGTTGATACCGATCGCGTGATGACGCTGGCCTCTCGCAGCCAGCAGGCAACGATTCCGGGGCCGGAGTGGCAC, 0
CGAGGAGGGCGAGTATGGAATACCTTTCGATTTCTCTTTCGTTCCGGCTTATAATCCCCGGCCTTTGATTATTTTTTTATC, 1
CGCTAATTGTCTTACCAATCCGCTCTGGAAACAAGGAAAATCCTGGAAAACTTTGAATAAAACCCTACTGCTAACTCGTTG, 0
AGTCGATAAAGACTGGAATTCTGTTGAAATTGACGTCAAACAGATCCGCAAAGTAAATCCGTAATTGTTACCGCTCCCGGG, 1
TTTCTTTTATTGAGCTAGTCAAAATGCGGTGATAAGAGCGGGATTGTACCCAATCCACGCTCTTTTTTATAGAGAAGATGA, 0
ACCGTATTTGCTGCCAGTAAACCGTGTTGTAACGCGCTCTGTACAGCACTAAATTTTATTTTTTTCCCTTAAGAAGTTGTT, 1
TGATCACAAAAAAAGGCGTATATTTGCGCTGTGAATGGTTGACAAAAGATGAAATAGAATACCTTTTGTCAGCTGACACTT, 0
TTTTTTTGGGGATTGAAAATATGGCTTTGAATAAGTAAAAGATGAAAGTATCAACGTGTCATGTTGATAATTATAAATGGA, 1
CGCTCAAATATTGTTAAATTGCCGGTTTTGTATCAACTACTCACCCGGGACTCGCCAGGGGACAGCCAACAGGCATTGGGT, 0
TTTAGCCTACAGGATTGAGAAAAACTTTTGCTATAGTTTAGTAAAATTTTACCCTAAGGGAGGAAGCAATGGAAACCGTGG, 1
TTCGCTGTATTTATTCGTTCGTCAGCCCGCCATGTTACTTAAGCGGCGGGCCTTTGACCAGTCACGGCAGTCTTAAAGGTT, 0
TTCTCCATTTTTAGCCTACAGGATTGAGAAAAACTTTTGCTATAGTTTAGTAAAATTTTACCCTAAGGGAGGAAGCAATGG, 1
ACAATTATGAATTACCACTCCTTACACCCGCTCAAATATTGTTAAATTGCCGGTTTTGTATCAACTACTCACCCGGGACTC, 0
AGCGTAACGACTTCCGCGAACTGGCGATCTTCAAAAGCGGCGTAACGCTATAAAGTCGAAATGAGTTGTTAATAAAAAACG, 1
CTTTTATTGAGCTAGTCAAAATGCGGTGATAAGAGCGGGATTGTACCCAATCCACGCTCTTTTTTATAGAGAAGATGACGC, 0
TAACGCCGGGTAAATGAGCGTTTTTTGATAGTGCGAAAGAACCCTGCGAGGAAAATAAGCATCTATTATTGTTTGTCATGA, 1
GATGAGTGATTGATGATGGTTTTGCTGAGAGTATGGATTTTTCGAGAATGGAGGTTATCTCCACTTTACTGGCCGATAATT, 0
TGGCAGTTCGGGTAGTAATCATAATTCTTGACCTCTCTTTACTTCCTTTTATGGTAAGGGGCTGGACGCTACATTGTTAGC, 1
TTCATGCCGGTAAACCCGGCGTCAGCGCCAGGTTTTGGTATGCTTGATGAGTACGGGCGACGGCTTTCTGCCCGTCAGAAA, 0
TTGCCAGCCAACGGCTGATGGCGATGAGTGTTTCCATTGCTGTTCTCTTTTATACTGTGGGCCTGACCTTAACATGCGACG, 1
AAATCCCGCTCCTCGTCCAGCAGACTGGAGAAATTACGCACAAATTTGTGAATCAGCGCACGGATTTTTTCTTATTGAGTA, 0
CAATACAACTTTAACTGCCTTAAATCAAAAATTGTCGCAGCAAGGTTAACTAAAATCCCAGTTCGTTAACATTTTTGCGTT, 1
AGAGATGAAATACCGGGAAGAGACAACGGGGTCTCTTTCCCTGCTACGGAACCCATTGCAGGGAAAGAGTATAACACGCTT, 0
ATGCAAAATGGTCAAGAAGTGGTAATTGATAGCGGTAAAAGCGTTAGCCTCACACTGACAATGGCTCCAGCTTTTAAGGAT, 1
TCAATATAGAGATTATATATGAACAGGAGGAATAGCTGCTTTTAAAGAAGATATTCCGGCCTGTTCAATATGCAAGGAAGT, 0
GTGTGGAAAATGTTCTCAAAAGGTTAAATCTTGGTTTATATGGCGGGAATATTGTGAGTGGAATCGCATTCCTGAATGAAA, 1
AAACGCACCGTTAATATTGACCAGACAATTGCAACTTAATACTTCATTCATAAAACATTACGCCACGGTACATAAAGTAAC, 0
ATCAGCTTTTTCCCGTCGCTGTTGCATAAAACGAAACGATGCGGCGACGACAATTAAGCCAATGATAACAATAAAGAAAAG, 1
TCCTTTGTTAACACCCGTAAAAAAAGGGCGCAACATAATAGCTAACATTGACCGCGGATGCACGGTCAATATTTCTACAAA, 0
ATAAGCATACCCTGCCAGTTATGGTGTTGTCATCCGTCCACCCTCGCCACTAAACTGGAAGCAAGACCGTAGGCATTCCGC, 1
GTGACCTGGGAGAGGAATTGAGTTCTATTAAACCGTCAACTATGCCGGATACATACTGGATTACACTGCAGGCACGCCTTA, 0
TTTGCCCAATACATATATTGAGATTTAACTCATAATTACTTCCTAAAGTGTAATATTTTATTTTTTAATATATACGCCTAC, 1
GATTTTTTCAATCCTCTGCGCTTGAGGCAGCTGCGCGACTGCTGGCTCAGGCAATGAATGAGTTATAATAGCAGCATTTAC, 0
TTTCCTGGAGTAAATAAATAACAATTAACAAGCATAATATTGCCATTGATAAAATAGCATGCCATAAAAGGACTTTTCAGG, 1
CAGTAAGACGAAAAGTCAGTGAAGAGAACGTTCCCATTACATCTGTGTGATAAAGATCACATAGGGTATGTCTTCATGGCG, 0
AGGTGTATGTCATAAGATAAAATGTTAACTATGTATTCCTCGCGGTAAATAATATGAGGTAAAATATGAAAATTGGAACTG, 1
CTCCATCGTGGCGGATTATTGTGACGATTTGGTTAATTAAAAGTGACTAACAGATGAAGAGTTAACGGGAATTCGATGACA, 0
ACCCCGCTATAGTTATGCTATGCATTTGTCTTTAATGATATCTCGTCATTATATTAACAGGATGAAATTATCATTAATGCA, 1
ATTATCAATCCAAATGTTAAATTTTATATCCGCATGATTTGTCAGGGAAATGGAATTGAAAAAGCCCTCTCGGTTGAGAGG, 0
CCAATATAAGGAAATCCTCAAAATTGTTTTAAATAGTGCCCTCGACATGTAATTTCAGGCGTTTAGCTGTAACTATTTATA, 1
AAATGAAAATAACGATTCTTATCTTTTTAAGTATTCGCTTATTTCCTGGCGATCTCCTACAGAGTCTGTAAGAGATCTCTC, 0
TTATGCAGTGGCTGGCTGGCGTAATGAAAGAGTACCTGGACTGACCGACTATACTTTTTAAGAATGACCACGACAGAAGGA, 1
TCTGTAAGTGAGAACTTGAGGTTTTTTATTAACACATCAGGATCGCAAGTTGATATCATGAAAAGATAAACATTTAATGTT, 0
AGCGAAAGCTAAGAAATAAACCTACCATTGAAATTAAAACTTATCAGATTTAGCATGTGAATCAATTTAGAAGGTCACAAG, 1
TTTACGTAAAGTAAATTACCGCCAGAGAGGCAAAATGGGCAGATTTGAGCAGGCTCACAAAATGCGATTAAATGCCTGAAT, 0
GATGGCATTTCATGCCGTTTTTCCCCAGGCATAAAGTGCACTTCGTTATGGTTGTCGGCAGAGATTTTTCCTTTTTATTAC, 1
TCCTCTGCGCTTGAGGCAGCTGCGCGACTGCTGGCTCAGGCAATGAATGAGTTATAATAGCAGCATTTACTAACAGGGATT, 0
GCATTTCATTCCGTTCTGATGGCATTTCATGCCGTTTTTCCCCAGGCATAAAGTGCACTTCGTTATGGTTGTCGGCAGAGA, 1
CCAGCAAGCGTGAAATTACAATCGCAAAAGAGGTGGCCAGGGGGATCACCTGGCAGCATGCTGCCAGGCGCTGGGCCGAAG, 0
TGACGCATCGGTGAAAAAGTCAATATTTAATACAGGGCTACTATGCCCGATATCCTTCATACAATGACAATAATATTGCCG, 1
GCTCAAAGTATCCTGCCAATAATGGATAAGCTTTTTATCCGCTTCCATCATATCCAGAAGAATAATAGAGCCTGAAGAGAT, 0
TGTATTGAGCAGTTAAATATTACTTACAAATTTCCGAGTATTCCCAGGAATAATCTTCATGTTCACGCGGCATAATCTCCC, 1
AGAGTCACTTCAGGGTAGAGAGATAATGAGAGCAGCTATATAAGAGATCAGCACAATTACGAACTCTTTATTACACTGACA, 0
CGAATTGCGCAGTTTTTGAGCATGTTAATGATTACGTTACAGAACTATTACAATGTCATTAGTTGTGAACAAAGCACCTGG, 1
ACGTTCGTTCGAGCGTATTGGGAACGATAAACTCTCATGACATATGGCTACAGTGAATATTTTGGGGGGAATTCTCCGAAG, 0
AAATTGCATTCCAGTTAACGCGCTGGCTGTATTTGCCGCACCGCGCAGGTATACTCCTTTCCTGGTTTTTTTAATCACTAC, 1
AGTAAATGACTGCTTGCTGGCGGCTATTTTGTCAGCACTGAATACAGGACTTCGTGAATCGAGTCACAGCAATGGAAACGG, 0
GAGGATTCAGCACGTTTTCCTTAATGTCATCTTTACCGGGAACCTAAACTAAAATTGGCGGCCGCGCATTCCCGGCGCGGG, 1
CCGCTTGACGAAAACGTTTCAGGATTTGTGGGATTTGCTCAAAACGTGCTTTGGTGCTGTCTACCTGCGCCAGCAGCGTAT, 0
TATTGAGGATTCAGCACGTTTTCCTTAATGTCATCTTTACCGGGAACCTAAACTAAAATTGGCGGCCGCGCATTCCCGGCG, 1
ATGACTAAAAATGCTGAATATGATAAGGAGCGAAGTGATTATCAGTATGCTGTTCATATAGCCTCGAATTAGTAATGTGTT, 0
ATCCAGCGCGATCACCTGCATTTTGCCTGCTAACTTTCGTGCCAACGCCGATCCTGCCGGGCCGAGGCCAATAATCGCCAC, 1
AAGCGCTCATAACTCATCTGTCGGCCAGAAGGCGCGCCTCTGAATTATCCGACGGACAAACCGGGAACAGTGTAATTTCCC, 0
GGATGTCTGGCGACCAGCCTATGCAGCCTTTGTACAGAAATTATTTAAATAAAATAAGGCATTAAGATGAAATTAATCATT, 1
AAACATGGCCCCCGCAAGGGTTAACGGCATTAAGCGAATAAAGCCATTTTTGATTGCATTAACGTGTGGCTGCTTTCCTAT, 0
CGCCAGAACAACTCAACTTCACTTGCACAAATAAACAGGAATCAGCCACTAAAATTCACGAATTAGCGGGCTACAGCAGCG, 1
TGTATGAGTCTCCGGTCAGCATGGCAATATGCCCACTCTCATGCAAGAGTCGGCATATTTTTTCAGAATATATTTATTTTT, 0
TCAGGCAATGGTTCGATGATTTTTTTGATTTGTTATTTTTCCACTTTCAGTATGCTAATGCTTGCACCTACTGATTCATCA, 1
AGGTCTTATGCCATCTTGACGACAACAGTAACATTCAACGTTAAATATGTTAATAAGACGTTGCATTATTGTCCTGAAGTT, 0
GAATATTCACGGGCTTTTTTTATTATTTAATAAATATAAATACATTCTGATAATGCATCCTGCCGCTGGACATTATTTCAG, 1
CACGAAACAGACCTGATATACATGGTTCTGCTAACTGCTTCGCTGCAGTTTCAGTTTACCGGTATATGGGGACCAACGCTG, 0
TTACGGACAGAGAAAATAACTTGTATTGATTAGCAGTCAAAATCATTGAAGAACATTTCACTCGCTAAAGGCAACATTATG, 1
GTTCAGATTTCCCGTTATTGTTAAAGTCTAATGCCCGGCATAACAAATAATAAAAACCCGCATCTTATTCCATCCCGATAT, 0
ACAGCCGGATGAACTAACGTTCGTCCGGTTTGCTATTGAGTTCCTGCCTGGATACTTACCGCGAAAACAGCACGCCTGACA, 1
GGGAAATTAAAAGAAGATGTACATTGTGCACCTTCCCTACTTAAGTAGGGATAAACCGTTATTGGTCTTATTATCGTCATT, 0
CAAACTCCCGGCTTGTCCGGGAGTTTGAACGCAAAATTGCCTGATGCGCTACGCTTATCAGGCCTACGCAATCTCTGCAAT, 1
AAGGCTCTCGCGCTAAAAAAGGCCCCACTTTCGTGGAGCCTTTATTGTACGCTTTTTACTGTACGATTTCAGTCAAATCTA, 0
CAATATATTTCTGTCTGCATTTTATTCAAATTCTGAATATACCTTCAGATATCCTTAAGGAATTGTCGTTACATTCGGCGA, 1
AGGGTATGATTACGCTTTTTAAAGCGTACCATAAAACATAACATAATAAATGATTTGTGATGACACGGGATTATTGCGGTT, 0
CATCGCTAATTCCCCGCGCCGTAATTCGCATGCTTTAGTTGTGTATACTCGATCCCGCCCGAAATGTTTTTGGGTAAATCT, 1
ACACCACAGAAACTATTTTTCATTTCTGCAAAAGCCAGAGGCAGCGGGGGTTACAGGCCTTCCCTCGGTGAGTGAGGACCG, 0
CGCGCCGTAATTCGCATGCTTTAGTTGTGTATACTCGATCCCGCCCGAAATGTTTTTGGGTAAATCTCCATTCATTCAATG, 1
ACAAATCTCCGTCGCCTGTACACGACCCAATAATACTTTGTACAATATACGCTAAAATTGTACAAAGTATAAATAAGATTT, 0
ATAACGTTTCGCTGGCAGGGGATTGTCCGCCACGCATCTTGACGAAAATTAAACTCTCAGGGGATGTTTTCTTATGTCTAC, 1
ACCCTCATTCCGTGAAGTGATAAGTGAGAGTGTCTGAATTCCTGCGCCTTTGCTCACAATCCAGACAGTTTCGCGACAATT, 0
AAGAGAAAAAAGCAGCAAACTTCGGTTGAAAAAGCCGCTATGATCGCCGGATAATCGTTTGCTTTTTTTACCACCCGTTTT, 1
GGACGCCAGAATACGTGATCCGTTGCACCAAATAGACTAATGACTGGCGTTTTCACTGCCGCTGCAATATGTCCCGGCGCA, 0
CTTTCTACAGCCTCCTTTCGGAGGCTGTTTTTTTATCCATTCGAACTCTTTATACTGGTTACTCCCTACCCAATCGTATTA, 1
AGCACAAGTCGTATCTTCGTTGCGCAGGTAGCGCGGCTCAATCGGATTTGTCGGATTGAGCCAATAATAAACAACGAAATA, 0
GCGGGAGTATGATGATATTCGCAGTTGATGGGAGAGTACAGAGTCACGATATTTTTCATTCTCTCCGCGATGTGATGCAGG, 1
TTGCATATAAATATTTGTGATCTACAACACGCCTTATCTATTGCTTGTCCGCAAACGGACATATCAAGGTAATAAAAAAGG, 0
AGGCTGATGGCCGCTATACCGTTAAGGTATTGAAAGAAGAAAGCAAAAAATAATTAGCTCGTACAAGGGAAGTGGCTTGCC, 1
TTTGGTCCTACGGTCTATAGCAGACCGTACAGGGATGCCATACAGGCAGGGCTATTCCTGGTCACTGTTGTCGGTATATAC, 0
ATAATTAGCTCGTACAAGGGAAGTGGCTTGCCACTTCCCTTTTTTGCTCATAAGGAGAACACATGAAAACACCCTCACAGC, 1
AACATAGTTCAATAAGTTCAGTTGTTCCAGGCCAGTGGGAGAAGTTATTACATAGTGCGTGCAATATCACATTTTTTGCTA, 0
GAAATCGGCGCTCACTATCCGGGCTTTGAAACCGATATTCACGGTGCATACCGTCAGGCTGATGGCCGCTATACCGTTAAG, 1
GTTGTTATGCATTGCACTGTACCAGTACACGAGTACAAAAGACAGAAAAAAAGCCCCGATGGTAAAAATCGGGGCTGTATA, 0
TAAACTGGGAAGTTTAATCTTTGCCCGTTGCATAACCTTTAATTATTCATATGCATTGCTGTTGTTACTTTTTATATAGCT, 1
CCCCAGTTTCGATAACTGTTCGCACAGGCTGACCATGCTGGTTTTTACCGGCTCGCCGTTGTGGAAGCCAGTACGATGTTT, 0
AATATCCACAGCGACGCGATGCGTTATTGCTGGTTTTTGTTGTCTCTGACAAACTCTTGTAAACAGAGTTATCCACAGCCT, 1
TGCACAACTCTCGGCTTTAGAGGGCACAGAGAATAGCACGGAAAGAGAGCAAGGAAAACGGTTGCGTGGCTGTGAAATCAG, 0
GAAATGGTCACCATCAACTTCTTTATCATTGATTAAAATTAAATCAGAAGATCATCACAGAGGAGAGCACACAAAGTCAGC, 1
CTGGTGATAGTGTAGCGGCGCAACTTGCCCCGCACCAAATAAAAAAAGCCGGTACTGACTGCGTACCGGCTGCGAATGGAT, 0
GGCAACTTCCGCACCGTCCGATTTGCCTGAGGCCAACTCCAGCGCAGTGGAAACTGCTTCTTCCAGAATCTTGCGCTGCGC, 1
ACAGCCCGGTCATCGCAGTTCTATGTGAACTCTCGATTGCCAGGCCCAAATGCCAAACCCGAGATTCTCAAAGGTGGCGTA, 0
GCTAAGTGCTGAAATTTTCAGCATTGCATACAGCGATGTGTAACCTTTGTCACACTCCAGGCACCCCGCCCTGCCATGCTC, 1
AGTTAATAAACCAGCGAAACATCTTAGAGCAAAGTTGCGCTGGCATAAATAAGCAAAAAGCCTCGCTGATAAATCAGACAA, 0
ATAAAAATTCCCTGAATTAAAAAATCCATTGATATAACTTATATATACAGACAGTAAAATGTTCTGCCACGTTACAATACT, 1
TTAGCAGGAAAATGGTTATTGAGGAGCTTAAGGATAAATTTCTGGTAAGGAGGACACGTATGGAAGTGGGCAAGTTGGGGA, 0
TTTTTGCCAGCCTATTACTGATAAGAGTATTGTAACGTGGCAGAACATTTTACTGTCTGTATATATAAGTTATATCAATGG, 1
TGGCTGCCAGGTCACATATGTTGCAAAACATATCAGGTTGATTTTAAGAAGCTGTTGCAAAAGGGCGTTATAACAAAAGGG, 0
AGCGACTTATAAAGTAATAAAGTTTTTGCCAGCCTATTACTGATAAGAGTATTGTAACGTGGCAGAACATTTTACTGTCTG, 1
TAGCGAAGCCGCTCACCATGCCCTGTAATTTACAGAGGGTTATATTTTTGTATTGCTGTTTTAGTGCCCGATGAGGGGCTT, 0
TTTAGGTTATTTTCTCTTCATTACACGTATTCTCTTTGCCGGACGTTGCCTATACTCCAGGCAGGAAACTGGAGGATATCT, 1
TTTTACGGGAAGGTTACATTACTGTAAACATGATTAAATTCCTGTTACTTGGATTTGGCTGCCAGGTCACATATGTTGCAA, 0
TAACAATCAATAGTACTGGCGTATTTGAAGACAATATAATTATTTCTGGATATTGTTGAGGCTCCCTAATATTTACTTTAA, 1
AGGGTTAACGGCATTAAGCGAATAAAGCCATTTTTGATTGCATTAACGTGTGGCTGCTTTCCTATTTTAACTGCAAAAGGG, 0
GAGACATATTGCTTACCACCGATTCTTGAAGCATCTGAAGAAGCAAAAGATAAAGTCCACGTGCTGCTTACCGCGCAGGGC, 1
GCTTTTAGACAAGACCTGCACAGTATACCACCGTTTACTGTGCAGATAATGACCAAAAGCAATATGCGTCACACTTTTCTG, 0
TACCGTAGCCGGGTAACAGGTAAAGAGTATTAATCCCCGTTTCTGGCGGTATACTGCGACACAATTCCACCTTGAGTAATG, 1
CGGTTCCAGTTGGAAGGTAGAACAGGCTCAAGGCGAGCCTGGGACAAAAAAAAGTGATTTAGTTTACCAGTGCAAAAGAAA, 0
GAGTAATTGTGTTTCGCTGCAAGGCGATTGCCTTGTGAAGCCGGAGCGGGAGACTGCTCCGGCTTTTTAGTATCTATTCAT, 1
CGTGGCACAGCTTACATTTACAACGGCAAGGCCACTTGAACACCGGGACATTGTACAGGTACAACAGCAAAAGTTACAAAT, 0
CGGCTTTTTAGTATCTATTCATTTTTCTCTCCAGCTTGAATATTTTCGCTATACTTTTCAGTGAAATGTGTTAATAAATCT, 1
AGCGTGTCTTAACCGCCGGGCTGGTAACTGAAAAGTGGGAATAAGATAAGTTTTCTTGACTGGGAAGTAAAATACCGTATG, 0
AACCTGCCGTTAATGTCAACCTTGCGTAATGCACAATTACGTAAACAATTAAAATTATAAATACAGGAGTCCGGCGTGGAA, 1
ATTTATAACTAAGGCGTACCGGCACCATCGTTTCAAGGTACCAGCTACGAGTAAAGCAACTGGACGAGATACAGATACCTG, 0
GCGTTTCACCGTGGCGGACTAGGTATACCTGTAACATGCTTTTTTTCCGTATACTGCTGTAACGTTAATTTTCTGAGTAAT, 1
ATTGGCAATCCTTCCGGCAGAAATACACGGTTATAAGACACCTTCATGATCGCCCAGGGATTATAAGTAAAGCAGCCAATC, 0
GGTCTGCATGTTTGCTACCTAAATTGCCAACTAAATCGAAACAGGAAGTACAAAAGTCCCTGACCTGCCTGATGCATGCTG, 1
TAAGTAATATCTGCGGGCGTGGTCACGTTTGCGGGGCTATATGTACCCGTTTCTGCGATCTAACTCAACCTTTTTAACTAC, 0
CTGGAAAGTCACATCGATGCGAATTGATAATAATTCAACCGCAACAGCAGTATTGTATAAATAAGGATGTTCACAATGGAA, 1
GTGGCACCGCATTTCTGCAAGTGATAAAGAAAATATACAAACGCGAAGGAGATGTAAAGCATTAGCAGATATTATGAGTAA, 0
AGCATCACCGACAGTTCTGGAGGATACCATTGCTGATATAGCCAGAAAATATAATGCTTCATCCTGGAAAGTCACATCGAT, 1
AAAACAAGTTGATCTCGTTATCGGCAAGGAGGGGGGAAACTTTATTGCTGATGCCACCCGCCGCGAAATTGAAATAAAAAA, 0
TGCAACACTATTATCTGGCGTTATGGCATTTTCCACCAATGCAGATGATAAAATAATTCTGAAACATATCAGCGTCTCGTC, 1
ATAAAATTACATTCACAAACCGGTCATTCTCTTTGCGCTCATCAAATGTTACAGGACAGGAAATTTCTGCCCTGTAACACA, 0
TCATTGATGGTATTTTATATGTTTAAAAAATCTGTTTTATTTGCAACACTATTATCTGGCGTTATGGCATTTTCCACCAAT, 1
TGGGAAAAAAACTTTCTTGTAACGTGGGGTCGCAGGATTATAGAGAAGTCGGGGTCAAAGATCGACCCCTTTTTGTGATTT, 0
CTATTCAAATTTGTGATACATGTCAAAAAATTGGTTGACCAAACTCGTTATTTATATAAGGGCACTTACGAAGTGCACTCT, 1
AGCAAACGCAGGGGCTTTACCGTAAAACATGCTTTTTGCCTGCTTTTAATAAGCATAGACCCTGATGTGTGGGTTAACAGG, 0
AAAGCCGCAGCAAGGGACAATTTTTGCAGCGGCACAGCGTTCAGATAGTTATTTTGTTAAATGTATTAACATGCTGAGTTT, 1
GCATGATTATTAGTGGGATAGTTTAAGAGGGTAACAAGCCGGTGGGTAAAGCACCGGCTTGTTACAAAGTAAGAATGGGAG, 0
CCCATTGCTTTGACGAAGTTGAGTTTAAATATTTCCCCGGACGATCGGGTGAAAATAGTTGTTACTGTTTCTGATGGACAG, 1
GACAAGATAGCACTTTCGTCAGGAAGATGGTGTTGGCGTTGCAATTTTACGAGGAGGATTCAGAAAAAAGCTGATTAGCCA, 0
CCGCCCTCTTCAGAAAAGTCTTAATTTGTTGAAATATCGAGCATAAGATGAATCTGGAGAGAATGGTCTGCTGCGAATCAG, 1
TTGCTCATACTGTAAACAAGTTGTGCAGTATATCTACATCGAGACAAGTTACGGACTTATACTTCCAAAGTACTTCATACA, 0
ATAGCCTCAGTAAAAGTGCAGTATCTTGATAAACAGAAAAAGCTGGCTGTAATGAACATCGAATATAACTAAGTTTCTGAA, 1
TGATCACCGCGCTGAATGCTCGCGGCCTGGAATGTTCGCAAATAAGTATACAAAGTACTTATTAAAGTATAAATAGCTTAT, 0
TCTTTGCTGTCTTTATTCTTTTTTGTAATTTTATCATTCTCAGTGAGTGGTATTATCTTTGCTTTGACAGTTAAGCCCAGA, 1
TAAGAAAAAACTAATCCGCAATAAGAATGCGGATTAGTTTTTGCGCGTAAATGTTGCAATGTAATATTCCGTAACAGGATG, 0
TTCTCAGTGAGTGGTATTATCTTTGCTTTGACAGTTAAGCCCAGAACTGAAAGTCAAGTCGGAAAAATCCCGGACGATAAA, 1
CAAGGCCCTCTCACACGGAGAAGGGCGTTTAACATAACCACGGATTGTAACGTGAGATGGGTCAGGAGGACATATCGCGCA, 0
CCTGCTTCGGCAGGTTTTTTTATACTTGACAATGTACCTTTGAGATACATAATGTACCCAAGAGAAACAACAAACAGGCAG, 1
AAACCCAGTCCTTGCAAAGATGAAGTCGAAATGCGCGATGACACACTACTGAAAGCGGAAGGACGAGTAAAGTTGCAATTA, 0
GGTGTAATTATAGACAGCTAATTAGCTCGTTGCCTCTTGTTACTATTGTTCATTATTTTGTTTGCTATAATTGTTTGAAAG, 1
ATTTTTTAACTTTTGATCAACATTTGTGCAGCGTAGTGCAGTTTTGGTGCAAGAGGGGAAGTTAAGGAAGGAATCTCCCGG, 0
TAAATTCGCTGGATTTTTGACTAAAGTTTCTTTAGGATTTGTCTCATCGTATGATTAATTACACCAATCGTTCAACGTCTT, 1
TATCTCCTGGGGTGTTATACAAGATATCGTTGTTGGTGACCTGGGAGAGGAATTGAGTTCTATTAAACCGTCAACTATGCC, 0
AATATCTATTTCAGGTCAAAAGATTGAATTATTCACTGGAGACGATTCGTAAATTCGCTGGATTTTTGACTAAAGTTTCTT, 1
TTCTCGCCATTATCTACTATGAATTTCTCCAGCTATGACTGTAGAGGTATCGGTTAAAGATAGATAATCATTTTTGAATAA, 0
TATAATTGTGAGTTTAATATTATGTTGACTCACTCATTGATCCAATACCTAACTTTACCAGCAACACCTCCGTCCCCAGTA, 1
ACTGGCGTATTTTCTAACATAGTTCAATAAGTTCAGTTGTTCCAGGCCAGTGGGAGAAGTTATTACATAGTGCGTGCAATA, 0
ATTATATTGTTTTCAGGTTTTTTTTGGCGCTCCTAATATATGGCTGATTTATAATTGTGAGTTTAATATTATGTTGACTCA, 1
ATCATTTACGTAATCGATTGCGTTCACGTTTACACACATTCGGGCGGGGATTGTACTGACTTTCGCCCTTGTTGCAAACTT, 0
GACCGGGTTTCTTATTTCACCATATTAGTTACAACATCCTATATGCCTTTATCATTAACAGGTGCCACATGCAGCGCCTGC, 1
TCACCGAATGAAACGCTGTTTTTTACCTCAATGGCGTAAGTATAGTCAATATGCGTTTACATTTTGACCAACACTCCGCCA, 0
CAGGGATATCAATGAGCTATTTTTGATAGTTCTTGCGGTTAATATGCTCTATATAGTGATGTTCCGATGACTTATGACTAT, 1
TTACATGCCGGTCCGTATCAGAGATACTTTTTGAGTGGCTTTGCTGGTGATTAAAAATTAAGGAGGGTGTAACGACAAGTT, 0
AAACGTACCAGGAGGGTGTTTATATTGATGATATTATGTCGCCCTATAACTATACATGATGTCAATAAGAGACAAAGATGA, 1
CAATGCTTACGCATAACCATAGCGAAAATAGTGGCGCAGTGTAAGGTTGTTGTGAATATTGAGTTGCAAATATGTCGGTGT, 0
GGCCAGGAAAGCATAACTTAGACTTTCAAGGTTAATTATTTTCCTGGTTTATATTTGTGAAGCATAACGGTGGAGTTAGTG, 1
TTCCATTATGGTTACAGAAGGGAAGTCCGCTATCAGGGTAACGGGAGATTTACAAAATTCCAACTATTACTGATGAAAACG, 0
CTTTCGGGGCAAAATGTATCTTTTGTAAATCAATGATGATTACATTTGATAATATTTCACAATACTTAAATGCCAGCCGTC, 1
GACAGACACTGCGCTCTTAGCATGGGGCAGGGAATAACCAGGCTATTTCTCCATGCACAGGCCAATTATGAAAGAGGAGAG, 0
TGTGGTGTGCGTTAGCTCGTGTTTTTACACCGCATTCTTGCGCTAACCTTATGATCTGGCAGACAACATGGGAGAGACATC, 1
TAAATGATAATACTCTGGCTTTATCGTTAATTACTTAATTCCACATGTAAGCAATTTGCCCGCTTGGCATAGCAGGCATTT, 0
ACCAGACTTTCCAGTGACTGTTCTTTGGCAAGGGATTGCGAGACGCGGGCGATAATCTGATCTGACACGGAACAACTCCAG, 1
TTGTTGTGAATATTGAGTTGCAAATATGTCGGTGTTTGCTGGTGATTTGAACAATATGAGATAAAGCCCTCATGACGAGGG, 0
TGTCACGTTTACCTTACGAGCCCAAACTTAAATAAAACTTATACAGAGTTACACTTTCTTACATAACGCCTGCTAAATTAT, 1
TTCTTTTCATTGTTATCGTTCAGGTAACCGTGGATGGTTATCGGCAACTCGGGTGATTTACGTTAGTGGTGATCAGGCTTT, 0
ATGTAATAACTTCTCCCACTGGCCTGGAACAACTGAACTTATTGAACTATGTTAGAAAATACGCCAGTTTAAGTATCTGCC, 1
GAAGCCGACAATAAAGGTTGAGCGTAGGGTCAGTTCCGGGCAGATTTCGCGCCACTGTTTGATGCGCGCCAGTTGGCGATC, 0
TATTCGTGCTTTTTCGGAATGAGTCGCTTGCTTCAGCGCATATTGCCGCTACGATTAAGCGAACATAAAAAGAGAAGAGGT, 1
TTTAAAACAGCGTTGACAGAAGCCATAAAATAAGCAACCGAACGTTCGTTCGAGCGTATTGGGAACGATAAACTCTCATGA, 0
CAGTAGTGGCGATGATATTACCGACTGTTTTAAATCTGATTCTTGGATTTATCATCGGCGGCATCGTGGTGCTGGGAGTGA, 1
GGCGGCGATTTTAGCATGATCCGCAGATGCTAACGTAATTGTCAGTCAGGGAGTGGCTGGTACATATATGGCAAAAGCCCG, 0
ACCTCCGCCCAACAGCAGCAACTCACCAGTTGGCAAGAACAAGGCCATGATATTTTCCCACTCGGCATTTAATGATTCGTT, 1
CCCGTTGTCGGTCAGTCTAAATGACGTTAAAAACACTTCGTGTTAGACCGCAAGAACATGAAAATGTCACGGAAGAAGTGA, 0
AAAAAGAATAAAAATAAGAATTATTATTGCTGTGCGCGCGAAGATGTTTAAACTGCGGGCTGTAATTCATTGTCCGGGTTT, 1
AGAGACATTTCATCCTTACTCTACGGCATTGTTCTACATACATTGGTTGTGGTACTCACTTATCATCAGTGAGCGAACAGA, 0
AAGGCGTCTTTGTTGTTATGCAACGGTTGGAGCAGCGTTCACCTGACGCTATACTGCTTCTCTTTCTTATTGCTCAAACTG, 1
ATAAAAGGCACCGCCTGTGTGCCACATTTTTTATCATTAACCTTGAGGAAAGGACACTACCAGGTATAGCAGATAAAGAGA, 0
CACCTGGATGCAGGCGTTATCACAATTTGGCTGGCGCGGTCTGCTTCCTGAAAATGAAAGGGTTGAGTTCAGTGCGCCATC, 1
GCGCATCTTACTGCGCAGATACGCCCTCGTCAATCCCTTAATAGCAAAATGCCTTTTGATCGGCGAGAAAGTCAGCAGGCC, 0
CAGTGTGATATTCGTATTGTCAAATAATTTTAAAAAGCAGAAGCGTGATTACTCTCACACAACACCTCTGCTTTCCATGTT, 1
TATTTTTTATGCAGGTGATCATCCCAGAAAGCCGGAACAGCCTCTGATTTGTCAGCCTTTTTTGATTGCGGCGTAACGATA, 0
CAAAATTACAAAATCATGGTGTATTGACATCATCAATAACCAATGAAATTATGCAATTATATACGGATAGGGAGGTTCTTA, 1
TTATAGGTCGCGACGAGATAACGCGTTAACACTTCTGCAAAATTCAGGATAAATAACGTGTAACTTGATGTCTCTCAACAC, 0
CATTAGGGGTATTAATTTTAGTATTGATGGAAGGTGATTATTGAACAGTAACATCGAGTCACGGTAAAAATGTGAGGTATA, 1
CGTATTTCAGGTAAAAGCTCCCCCTACCCTCCGCAGAAGGTAAAATGAAAAAGGAGAGAGCGTGACGCCCGAATCGACGTC, 0
GGCAAGACATTGGCAGAAATGAGCATTGAGAGCCAGGGCGCTGGCGATCACAATGAAAAACATCAGGCAGATCGTTCTCTG, 1
GATTGGCATTAACCCGCTTTTGTCGATATAATATATAAACACTATAGCCAGAATTTAATCAAGTTTCAATTACGTCCTGCC, 0
GCGCGTATAGCATCGACCGCCTGCTGAATAAAAAGTGGTAAGCACGCGCTATACTTAACGATAAAAAACGAGGAGGAAGCT, 1
TACGGTCTATAGCAGACCGTACAGGGATGCCATACAGGCAGGGCTATTCCTGGTCACTGTTGTCGGTATATACTGGTATCA, 0
TTTCTGCCTGTATAATCTTTAAAGATGTTGAACATATATTCACATTAAATATGATTATGTACTTGTTACAAGGATAAGGTT, 1
TGGATGCCCTGAAAATAGATGTACACATCATGCATAATGTGACAACGTCACAAAACTTAGTGAAATAAAAGGGCAACTATT, 0
CGGTTGCCAACAACGTTCATAACTTTGTTGAGCACCGATACGCATTGTTGGAATTATCGCTCCTGGGCCAGGACCAAGATG, 1
CCCTTTAAGGCAAATCAATAAGATATCGAGAAGTATACGTAGCGACCTTAATGAATCCTTAACGCGGAGAAACCCCGTAAT, 0
ATGCTCAAGTTAAACTCCACGCTTGCCGATAGCCAACCGCAGAATCATGTATTGTGTCCGGTGCGACTGACCACGCCTGAC, 1
ATACAACGTTAATTATGGCAAGCCATTTTTAAACATGTCTCGATCAGACGCACAAATCTCGATACGTCTTCCACTTTTTTT, 0
TCAAATCAAATTAAAAGTCAATAGGTTGAAATAACTCCAGGAATTTGCTGATATTCCGCCTTCAGAGGGTTTGCTATGATC, 1
CAGACATACTTTCCATCGTAACGCAGCGTTAACAAAATACAGGTTGCGTTAACAACCAAGTTGAAATGATTTAATTTCTTA, 0
TCAGAAGAAGCAAAAAGACACTTTACCGAAGGGTTTAACATTTTTTCGTGATACTCATCACCATGACGCAAATGCGTTGCA, 1
TTTTATGAATTGTGACAGCTTTTTACCATTAATAGGTATGACTATTGCGGCACGTTATTTTTACACTGGTTATAAAAGTTG, 0
ACGTTAGCCGAAAGCGTAAGCCATCTTTTTAATGTTAATAACTAGTTAATTAAAGTGGCATCCTCCCGCATCCTCTCTGAT, 1
TAAAACATGCTTTTTGCCTGCTTTTAATAAGCATAGACCCTGATGTGTGGGTTAACAGGCACGCTAAGAATTAGGTATCTC, 0
CATGGGAAGTCTCCATCGTTTTGTCTTGTGTTTAAATACGCTAACACCTAAACTTACTTTTAGTAAGTACGTACAAAAAGG, 1
TTGTTGTGATTTTCTTATTATGCACGCTGAAAACGCGTAAATAAAAAAGGCGCTAGTGAAAGCGCCCTTTTTTGTCATTAT, 0
TTTCAGCTGTCTGAATTTTAACCCTCTGGCGGCTTTACAGTACCTTACGCTATACTAGCCACTGAAAATGCCGGTTCACTT, 1
GATAAGATGTATTTTAAATGCATCTTTAAGGCAAAAGCTATAACCCTTACGTAGCAGAGGCTTATTTAACTCACTGCCAGC, 0
TTGGGCCCTGGTGGACCAGAAAAGGGCTTGTCTCTTCTCATCAGGGTAGCTATAGTGTCGCCCCTTCGCAGACCATGGGTC, 1
CGCACCTGTTTTGTTCTGAAGCGTATTCAGAACAATATTTTCCGTTGCTAATGCCAGTGAACAGACTTTGGAAATTGTCCC, 0
ATTGAAGCTGCGACAAGCTGGATTGAGTACCGATTTTTTACGCGGCGATTATGCTGACAAGTTGTTGGACAAAATCAACGA, 1
TTTGAGAAGCACAATGTAATGGCGTCGCCATATTGCTGCAATTCTAGTGTCAAAAAAATGCGATGTTGTTAGGAATTAGTT, 0
GATTTCAAATTGGTCAATGGTCAAAAGTTAATAAACCCATTGCTGCGTTTATATTATCGTCGTGCTATGGTACATACATTC, 1
GGTTAATAACCAGTGACATAATTACCGTGCAAGGCACCCTACTGAACACTGGAAAAGATGTTCACGATACGCTGACCTGCG, 0
TAGGTAAGAGCTTAGATCAGGTGATTGCCCTTTGTTTATGAGGGTGTTGTAATCCATGTCGTTGTTGCATTTGTAAGGGCA, 1
TGCTCCCTTATCGGGAAGCGGGGCGCATCATATCAAATGACGCGCCGCTGTAAAGTGTTACGTTGAGAAAAATGAACTGGT, 0
TTGCATTTGGCAAAATTTTGAGGCATTTTGCCGACATCGTAGGATTTTTAATATTACACCAACTGCGAATTATCGCCAGAA, 1
TTTCCTCGCCGGGGGGACAGGTCAGCCAAATGCATAACCCGCAGCCGCCGCGTAAATCACGGGGAATATCGCTGACGCGAA, 0
TTTACCACGGCACACCTCTTTGCATGATTATTCGAAATTAGTGTATTTTTATTCTGTTTTTTCGCAGGGTGCAAGTGTAAA, 1
TCAGCCAGTTAAGGCACTCCGACAAGAAATTAGCCCCGCAAATGGGGCATTGAATGTAAATTACGCGTTAACAGCGCAGAA, 0
ATAAAAAATGAACAATTCACTCTCTTGCTTATTTAGTGACAACTATTCATGATTTTGTGAAACCGGTTTCTTAATTCCGTT, 1
CTCGCCGCGCGATATCCCTCACCATCGTAAACTGACGGTGACTTTTGAGGATGGTCAGGTATTGAAGATCCGCTTCGATCA, 0
TTGGGGTGCTCTTGACAGCTATTTTTGATATGATTTGAGATTCAACTCTCAAATTTGTGAAAAATATAAGGTGTTGGAATG, 1
AATACAGCCACGAAAGAGATGAGTCGTCAGACATTAAAAATGAAACTTATTAAATTGTCAGAGGTCTGTATTGAGTGTTAG, 0
TACGGCGAGACGGGAATTTGCTCACTTTTTGACTTTCCGTTACGCAACAGAAAAAGTTAAAAACGAAAAGACTAAAATCAC, 1
AGGCAGGGCTATTCCTGGTCACTGTTGTCGGTATATACTGGTATCAGATTTTAGTACGGACATACTGATCTGATTACTACT, 0
TGGTTCAACTATCAAAAATCGCTCACCCTTTTTCACCTGTTTAAAATATGTTCAGCAACCCATCTTGATGGCGACCTCCTC, 1
ATCACTTGATTTTATTATCGTCTGGCAATCAGTGCCGCCGTTCGATGCGTTGCATTCTACTTACCTGGCGCGATGAGTCAA, 0
TCTTAGAGTATAAAAGTTTTGTGCATTTGAAACATTACGCTTTGCAAAGGATTTTCATGGAACGTGCGAGTAAAATGCCGT, 1
AGCTGCCGCAGATGACAATGCTTTTATCCCTTTTCACTATCATACCCTTTATCCTTGCTGAATCGAAGCAGCAGCAAGATG, 0
CAGGGCTATTTACGCCCTGATTGTCTTTTGTTACTTACACAACAATTCATTATTTTTATCACTTATCCTATAGCATTCACG, 1
GCGGGTGTGAATACTAACCAAAGCGAATGACCTTCGCAAGGGCAATTTTATCGCATTGTATCAACTGCGGAAAAAAACAGC, 0
CAGCAAACTGTCCTGCGGCAACCAGCATTGCCACCTCCTGTCAGAGTCGTAAAATTCGCCAACGACGATTATTCGGCGTTA, 1
CACGCGGCGGGCAAATATCCGAACGCCAGGAGCGAAGATAAAGCATAGTAAAAAGCCTCGCATTCGACGAGGCTTTATAGC, 0
AAGTCCTGAGTAAACACGTTGACGTTGAATACCGCTTCTCTGCCGAGCCTTATATTGGTGCCTCATGCAGTAATGTGTCAG, 1
CGCACTATCGATCCCCATGTTCGGGGGAAAAATGAGGCCGCTATAAATAGCAGATGCTTTTCCGGATAGCAATTATCTAAA, 0
ACTCAAAGAAGGAATAAGTGAATAACACCTGAAATGAGAACTGCTTTAGTAAACTACTTCGTATATCGTCTGTTCTTCAAA, 1
GTGTGCTCCTGGCTCGAAAATGAAACCGTAACAGTGTAATAACAATGTGACGCAGAGCACAAATTATATTTCGAATGAAAG, 0
ACTACTTTGTATGCTGTCTGTCTTTCAAACCGACGCAGCTATTAACGCATGATAATTGAGATTAAGCAAATTTTATTTTAG, 1
ACGGGCACAGCCAAACTTTACCGTGCCCTAATACGACAAAAGCCCAGACTTTGCAGCCTGGACTTTTCAATTCAAACAAGG, 0
GATGAAGGCTGGAACATGACGGCGTTTGTCTTCACCGTGCTAATCATCGCTATCCTGGTTGTAGGCTCCATCTGGATTATG, 1
TCGGTAACAGCTTTACGACAGCTATCACGAATTTACGGGCAAGGGTTACAGAGATAGTTGAAAAAGCGGCTAACAATTTGC, 0
AGATATTGCCGGAACTCTGGCCTGGTTGAAAAGCGTGGTTGATGACTGGTATTGTGCGCCACTGGAAGGGCCGCGCGGTGC, 1
CTGATGAAAAAACAATCTTTATGTAACGATTGTGTGATGATGTGGATACAAAAAATTTACTTAATCAGCTGGAGATAGCAG, 0
CATAGTTAGCTAATGCTAAATCGTATTGACTATGTTTTTGTTAACATCTATCTTGTTAGTTATGACTAACAATAAAGGTGT, 1
ACCCCTAAATTATTAAAATGTACCGCTTGTCCGAACTACTGCGTATGACCAGGTTATAACCGTTTGGTTTAACAGCTGTAA, 0
TTGTCAAGTGTTACGTTTAGATAATTGCTATCCGGAAAAGCATCTGCTATTTATAGCGGCCTCATTTTTCCCCCGAACATG, 1
AAGCACAGGAAATTTTCTTACGGAATAATCATGTAAAGATTTCGCTTCATCTCGGAACAGGCATAATGTACTAAAAGCATA, 0
CAGCGAAAATGGTGCAAAAACCGTAGTTTGCCATAAGCATGATGGAGAGAGAAAAAGAATGCTCAGTTTATTGTCTGAATT, 1
CCGGAGAGTTGATGCAGATTGCCAGTGGCATGATTTTATACAGATATTTTATTCTTTTACATGAAATAAACCAGCATACCA, 0
ATAAATCGGGAAAATCTGTGAGAAACAGAAGATCTCTTGCGCAGTTTAGGCTATGATCCGCGGTCCCGATCGTTTTGCAGG, 1
CCACCAGATATCCGACATACATAAACACAATGGATAATATACCCGGTAATACATTTGGTACAGGAATAGGCAAGCGCACGA, 0
TTATGCAAATGGGCTGGATAGCAACGCTTTGATAACAACTTACCGGGCATATAAATGCCCGGTTTGCCTTTTCGCCCGATA, 1
GTGCCCTAATACGACAAAAGCCCAGACTTTGCAGCCTGGACTTTTCAATTCAAACAAGGGAGATAGCTCCCTTTTGGCATG, 0
CACACAGGCATATTGAGCGATTTTTGATATTTATTCATCTCCTTACGCACTATATTCAGAGCAATAAGTTGCCTCTTTTCA, 1
TGTTTGAGCTTTTTTTGATGTAGCTCAAAGTAAAAAGCAGAGCGTACGGATGACGGGCGCTACAGCGATATGTAAATTTTT, 0
AGTGAAACAGAGACATGGCAATTCCTTGCTGACAACAGAAACGAAATGTATATCATGCCGCTTAGGTGTGCCGTTGTCACC, 1
TCAATTACAGTTTCTGACTCAGGACTATTTTAAGAATAGAGGATGAAAGGTCATTGGGGATTATCTGAATCAGCTCCCCTG, 0
TGAACGCCTTATCCGGCCTACAAAAATCTTGCCAATTCAATATATTGCAGGACCATGTAGGCCTGATAAGCGTAGCGCATC, 1
GACCGTAAAACAATCACTCGTTGAGCGTTTTATAGGCGCAGACTGGTCGAATAATTGTGAGAACGTTCACGTGAAAACGCG, 0
TAAGGTTCGCCGTCTAACATGATTTTAAGACCAGCACGAAAATCGTTGCTATAGTACGTTGCCATAAGGCCCTCTGAAATT, 1
CACACTCTATTCGTATACTTTTCACTCTGAAATTGGTTAACCAATAGCCGTGATTTGGCTGCCAGTTATTTAGCAGAGACG, 0
TTCTCTATTAAATGGCTGATCGGACTTGTTCGGCGTACAAGTGTACGCTATTGTGCATTCGAAACTTACTCTATGTGCGAC, 1
AGCCATTTTTAAACATGTCTCGATCAGACGCACAAATCTCGATACGTCTTCCACTTTTTTTGCACACTTATGCAACGGAAT, 0
ATAGCCTTCGGGAATAGCGGCGACGATTTGCCAGACGCGTTGGGGAAATGAATCTTCTTTTTCCATCTTTTCTTCCTGAGG, 1
CATCTGCATATGTGCTGCAACAATCTGGCGAGCAGACAAGCACACTCCCATGAGACGCAGCGCGCATTATTCTACGTGAAA, 0
TTATCATTTGCAAGCCAGATAAATCCCTTGCTATCGGGTAAACCTATCGCTATGATTAGCAATCATTATCATTTAGATTAC, 1
GTGCGCAGTTTAAACCAATTCATTCGCTGCGCCACCAGGAGGCAGCAAAAATAGGACGCAATTGGACAATTATCGGGCGAA, 0
TGTGGGGGTTTTTTTTATCCTCAATTTGCCTGCTGCTTAATGCATTGCAGATGATTTGCTTCCGTTATACTAGCGTCAGTT, 1
CCAAATACCATGCTGCCGATGACCATAAAGTTGCGATATTTTCATCCGTGCAGGTAAACAACGTACCAGCAGCGCCACCAT, 0
CACAAATGTCGCGACTCTCTCTGATTACCACGAATCAATATTTATCATATTCTTCTTTTCGTCCTCACTACTTACCATGCA, 1
GTGAGCGGCTGCTCGTCCGGGGGCGCTGCATTGTACAAATTCTGGCGCACGGATGCCACGTTTGCACGCGGCATTTACGAA, 0
AAAATAGCCTAATAATCCAGACGATTACCCGTAATATGTTTAATCAGGGCTATACTTAGCACACTTCCACTGTGTGTGACT, 1
GATATGCCTCAACATATGGGGGCATATCTCTGATAAGCAATGCTGTTCATTATCCGTAATCGACATGGTTTAGCAAATTGA, 0
TTAGCCATTTCAAACATTATCATGGCTGATATTTTCCGTAGTCAGGTTTAATGTTTTAAAAGTGCTGTGGGAAAGTGAACA, 1
CTCAAAGTAGGTGTATTAACGAACAACAACGCCCTCACCCGTTAAGGTGATGGCAATCAAAAAAGATTACGGGCTGATGTG, 0
ATCTTTCCATAACAAATGGTTATTCATTAATCCTGCCATAAACTCGCGTTATTATGCATTAATGCAGCGAAAAGCTCTGTT, 1
TGATCAACTATCCTGGTAATAAAAAAACTGCCCGTTGTCGGTCAGTCTAAATGACGTTAAAAACACTTCGTGTTAGACCGC, 0
TGCGCAAAAAGTGTGAGCAAGGGCTACGTCACATGGCCGCGCCGTGTATAATAAGCTCGTATGTAGGCTTTATTTCGCTAA, 1
AGCACGCAGTTCTTCAGTCAGGCGTGGTGCACCGTAACGCTGTTATTGCTGGGTAAGATCAAAAAACTTTCAGGCAGCTAA, 0
ATGAACTGATTGAGCATATTGCGACCTTCGCACTTAATTACAAAATTAAGTATAATGAAGACAATAAGCTCATTGAGCAGA, 1
ATATAGGGGGGTATAGATAGACGTCATTTTCATAGGGTTATAAATGCGACTACCATGAAGTTTTTAATTGAAAGTATTGGG, 0
TTTTTGCTTAAGAAATCGTGAGTTAAGGTTGAAAGAGCAGGTTTAACTCGACCATACTCTATACTCGCAGTGTGGCGCGGC, 1
TGATTAATAAACATACTGAATATGTATTGTGCAGGTGATACATCAGATCAAAGCAAAGGTAAAGCCTCGATATTTCCAGCC, 0
GTATACCCTGGCGAAATTGTATAATTTGCCTGCTGATGTTCTGCCTCGTTAAATTTTTTCAGGCCGGATATGGCGTTAACC, 1
TTGCCCCTGGGGTTAATGCGCTAAGCATAAGGGCGGATGATAGCACTCGTGATCCGGGTCATACATCTTTTTATAGTTAAT, 0
TCATTTCTGACTGTGTTGCAATGGCCATTGAAAGTCGCTTCAAATATATGATGCTACTTTTTTAAATGGTTTTTACCTGTC, 1
ATCAATCTGGTGATAGTGTAGCGGCGCAACTTGCCCCGCACCAAATAAAAAAAGCCGGTACTGACTGCGTACCGGCTGCGA, 0
AAATACGTCAAAATTCGTGCCGAAATTGCGCGTTCTGCGCGGAACACGTATACTTTCAGTGTTGACATAATACAGTGTGCT, 1
CTTGCTTGATTTAATTTGGTATTCTGCGTTTAAAGTAGATAATTCGCCATTTCGTGCTACTTACCATAGTTATTTAAATAC, 0
TTTTGCGTAGCTGCTTCCGCATTTGCCTGTCATTCACTGCAATAAAGACGATTTTCAGGAAGCGTCCTCGCAGACTCCGTT, 1
CTCCTGAAAATAATAATGCCACGCAATCCGTGGCATTGTTGAGCGCTATTTTACGTGTTTTTTCGCGGCGGCGGTTTGTTC, 0
CCATCACAGATATAAATGAGCAAGAACTGAACAATTGCATTAAAGATTTAAATATGTTCAAAGTGAAGAATGAATTATGAC, 1
CCACACATTTATTATGGTTATCGATATCATGATACTGCGGCGGGGCGCTAAAACGAAGGGAAGAAGCATTAGTGTAATTAA, 0
TCGTTGCGTAATGTGATTTATGCCTCACTAAAATTTGATAAAACGTTTTATCTTCTCGCGCAATTTACTGAATCCAGATTG, 1
CCAATAAATAAATGCGTCAACAATTCAGCACACGAAACAGACCTGATATACATGGTTCTGCTAACTGCTTCGCTGCAGTTT, 0
GCAACCTAAATCGATTGCCAGAATTGAAAATTGTAGTGTGAAGACAGTGTATACCCATCGGCGTAATGCTGAGGCCAAGCT, 1
CAGGGCATTCCATCGCGGTAATAAACGCCCAGGCTTCCAGCCGGTAATTTATTGTGCACAGGTAAACGCATAGGGACGCAA, 0
ATTAACCGAGTTTAAGCTCCGTTTAACATTCATTGAGAAAACTGATGCTACTGTGTCAACGATTCGTTATCAGTGCAGGAA, 1
AATCTCCATGTATATAACGACTGCACCTTTGCCGGTACACGACTTTTCGCCAGATGCGAAAGAGACATAGAATAAAGTGCC, 0
AAAAGAGTCATCTTGCCTAAGAGTATTGGCAGGATGGTGAGATTGAGCGACAATCGAGTTACACCGTCGCTTAAAGTGACG, 1
CCCCCGCTAGCTGCGCGTTCAGCTTTGATTTTTTCCAGCAACGCGGCGGCGCTGTTTTCTCCGCTGATCAAATCCGGGTTT, 0
GAAAGATAGGTTCTGATAAAACTTTCTTGTCATCGGCTCCGTTCGCCGTTATGATCGGTCGTCTTTTAAGCAACTATTGAC, 1
GCGGGACAGGACTCACTTTTTCATACTAGCACTAACCCGCAGCAGGTAAAAGCAGTTTGCTCGAACTATTCATAACATTTC, 0
ATATAGCTATTGCTAAAACGTTAATTTTTTGTACCTTCGCAACTCTGGTTTACAATGTGCGCACGAAATGAGAACGCTATG, 1
ATCTCTTCATGTCATATTGGGCGACGGCTTTCTGCCCATCAGAAATAGCCAGGCCTGCATCTTGCGATACCGGCCCGGCTT, 0
GTGGGACGTTTCTGCGCACCTAAATCAATGACTAATGCCGATGGGTCAACTATACTTTTCACGAGTCTTTATGACCTCTCT, 1
CGCCAGGGAAGCCGACAATAAAGGTTGAGCGTAGGGTCAGTTCCGGGCAGATTTCGCGCCACTGTTTGATGCGCGCCAGTT, 0
CAAACTGGCGCTACTAATGCGCCACTTTCTTATATGGTCAATCACTTTCCTTAAAGAATACGTTTTGTGTGGTCACTATCT, 1
GTTACAGGTGGTTTGAATGAATGTAGCAACGAAATACAGAATTTCAGGTCATGTAACTCCCGGCAAAACCGGGAGGTATGT, 0
CAGCATATATGCTGGCGCAGAACATTGCAGAAGCGGCGAGCGGCATTGATAAGCTGGTTTCCCGCGTGCTGGTTCTGGCTG, 1
AAAGCAGTATACCCGAACATGACCTGTGCCACAAACTTTCATTATCCCTCCTCTTCGCCAGCGCACTATTGAAATCAGGAG, 0
CATTACCGCGCGCCTGCTGTTTTTATAAACAATGTATTTTCAATCCGTTATACTTTTCCTGGTGATGTTAGAAAGGAGTAA, 1
TGCCTTCGTGGTATCTGCAACTTTCCAGGGAACACCCTATTTTAACGTGGGAATAGTAGAGGGGAAGTAACAGATCTACCA, 0
TTTAATTGTAGGTGAGGTGATTTTTCATTAAAAAATATGCGCTTATGATTATTTTGTAAGAACACATTCATAATATTCATA, 1
GAAATTTTCAGATAGGCATAATGACGCGGCGTCAGTTTCACACCTTGTTCTGGCACCAGGCTCAGGAATGGGTTGTGTTTC, 0
TCGACCATCTGATTTCATTAGTATCTTGAAAATCGGGTAATTACGACGCTAAATTAATGCAAGAATAAAAAACAGAGGAAC, 1
GCGAGGGTTTAACTCACATGATGATACTGACTGTTGCTCACTCTTTGAAGTGATTTGCGTCACATTCAGGGAATTCCTCAA, 0
GCAAATTCCTGGAGTTATTTCAACCTATTGACTTTTAATTTGATTTGAGGACGATTATTTATTAAGTTACATAAATGTAAA, 1
CTTATCTATTGCTTGTCCGCAAACGGACATATCAAGGTAATAAAAAAGGTCGCCGAAGCGACCTTTTTACCCGAAATGCTA, 0
CCGTTATCTCTACCTTTGGGCTGGTCTTTGCATCTGTTTATTCGCTGGCGATGTTACATCGCGCTTACTTCGGTAAAGCGA, 1
AAGTACCTGCAAATCCGAAGATTCGCATATGCTCCCTGACGGCGAGCATGGAGATGTCAGGCCGCGCCAGGCGGCCTTAGG, 0
GACAATAAAGGCATATAACCCGCGCAGAATAACGTATAGCAAATTAAAAGTATAATTTTTATTTTGTATGTATTATCTTCG, 1
ATTTGTGCAGCGTAGTGCAGTTTTGGTGCAAGAGGGGAAGTTAAGGAAGGAATCTCCCGGAATCGTAGCTGAAATCACAGT, 0
GCGCAGAATAACGTATAGCAAATTAAAAGTATAATTTTTATTTTGTATGTATTATCTTCGATACATTCACCAGACTTATTA, 1
TTTGTGAATCAGCGCACGGATTTTTTCTTATTGAGTACAACAGGTTGGACAAATTTTGCCGGAGGGGGAATGTGCCGGTGC, 0
AACATCGCATTTTTTTGACACTAGAATTGCAGCAATATGGCGACGCCATTACATTGTGCTTCTCAAAAAGCTTAAACGTTG, 1
ATTTTCCGTTGCTAATGCCAGTGAACAGACTTTGGAAATTGTCCCGAAACGGGTTCGTTTCGGGACACCGTTACCGTTAAA, 0
CTGCAGATGATATTTAGCAAAGTGGTAAGCGAAGCCGGGGAATCTGAGTAAAATAGCGCGGTTCTTTTGTACCGGAGCCGC, 1
TCAATGTATGATCAAAACGTCAATATTGAATCAGGAGCTTGTAAAAATGACAAGACGGGCAAGCGCCCGTCCTGAATGATA, 0
CAATTTATTTGTCGGATAAGCCTTTGCCAGTTCCGGGTATTCTTCAGCAGAAAAAGCGGCACCATTGCATTTCAGCCAGCC, 1
GTTTTCGTATGAGATCCTGAGTTGGTGGTTCAATTACTCCTTAATGTTCGTAGGTTATGCATAAAAAAGGCCGCTTACGCG, 0
TGAGCGAGGTGGTCATAGTGTTGATTGCACCAGAGCCTGGCGACAGGCTTAAAATGATCGATGTCAGCAGGTAGGCAAACC, 1
ATTTAGTCTATAAGATATTTGGCAAAAAAAAGCCCGGTGCAATATACGCCGGGCCTCAATTTTATTGTTGGTTAAATCAGA, 0
ACTGGAGCAGCTCCTGTGTAAACACTGATTGCCTCCCCCCCGTTGATGGGTAAAATAGCCGCAATTTTTCGTTTTCAACAA, 1
ATAGTTGAGTATTTACTCTCTTACAATCAGATCTCTTTCATTGCTCAACAGGCGATGGCTTCAGACTTTGCATTACGGAAT, 0
GTGCAATAATTGAACGTTCGCGATTTTTGAAAGAAAACGGTCAATGGTACTATATTGACGGTACACGTCCGCAGTTTGGTC, 1
ATTTTACATCCTTGTATGAGTCTCCGGTCAGCATGGCAATATGCCCACTCTCATGCAAGAGTCGGCATATTTTTTCAGAAT, 0
ATCTTGTAAATTCAGCTAACCCTTGTGGGGCTGCGCTGAAAAGCGACGTACAATGTCGCTAGTATTAATTCATTTCAATCG, 1
AGAACGTAGCCATCAGTCGTTATACTGACAGGAGCAGGATGGTTTATCGAGAAGTAAACATATCCGTATTCGTACCGGAAC, 0
GTTTTTGTTTTTATTTTCAACGCGTTTGAAGTTCTGGACGGTGCCGGAATAGAATCAAAAATACTTAAGTAGCGCGCAGGG, 1
CCATTAAAAGATATTTACAATGAAATCAGGAGGTTAAACGTAATTTTTAGTTGTGGGACTGGAGATATCGTTGATCTATCC, 0
TAGCAGAGAAGACAAGGTTATATTTGGCGGGCGTTTGGCCGAGTATAAATATTATGATATGCATCAAGTGATATCTGCCGC, 1
AATAATATTGCGGCAATATGAACGTTTGCGTCGCGATGTTGAGGAAATATCACGCAAAGGTAATTCTTGGATGAATATGCT, 0
TATACCAGAATAATTGAGCATAAACATTTTGACTATGTTGAGACAAAGCATACGGTTGTTACAAAAGAATATCCATTAGAG, 1
GCCTGACAGAGATTATCCAGTGCCGATAGTCGAGACTGAGAGCTTTCTTAACCTCGAACCCGCGCCTGCGGTAAGAATGAA, 0
TATTATGATATGCATCAAGTGATATCTGCCGCTCTTTATCAAGTGAAAAATATAATGAGTACGGATTAATGATCTATCTTG, 1
TCAATGCATACCCCCCTATAGTATATAACACTGGAGAATAAAATTTATCCGGTGAATGTGGTCGGAAAACAAAGAGGAAAG, 0
TTTATCTTCGCTCCTGGCGTTCGGATATTTGCCCGCCGCGTGATTCGCGTTACACTTGCGGCCTTTAGTATCCTGCCGGAG, 1
CTCCAGATTTTGGGCATAGCGAAGCCGCTCACCATGCCCTGTAATTTACAGAGGGTTATATTTTTGTATTGCTGTTTTAGT, 0
TGTGCTGATGGCTGGGTTCGGGATTGTAATGTCAATCCACACCCACAGGAAAATGTTGTCGAAAAGCGTGTAAGAGGTGCG, 1
GCGTTTCACGCCTGTTCAGTTGCAGGAACAGAGCATTCCTTTTTACGTTTTATCAACAGTCTCAACCAGATAGTAACATTA, 0
GTAAATATAACCGTCTCCGGTATGTTGCCTGAGGCGGTTTTTTTGTCTCTAACGTGCGGAAAAATTTGTTCCTCTTCACAT, 1
GGGGCTGACAACTTTTTCATGGTGAAATTATCACCACGAAACCCAGCATCGGAGCCACTCCCGGTCCCCAACGCAATCGTT, 0
GAATTACGCGGTTAATGGTAGTTTTGATTGATGTATAAGGCGATTGAGTATAGAATCTCGCCCGCTTTTGCATACGCAAAG, 1
TAGACCACAGCAAAGGGAAAAAGTGTGGGGAAAGAGTGTGCATGAAGCACAAATTTACAAAAATGCAAGTTTGAAAAGAGA, 0
TAGTGTTGGATTCCACCACCTTAAGCATTGAGCAAGTGATTGAAAAAGCGCTACAATACGCGCGCCAGAAATTGGCTCTCG, 1
AATCCTCCTTCATAGCACGATGCCTTTCACTTATCGGCATCGTGCTCCCACAGGTTCCGGCTACGCACAGCCAGAACGCGC, 0
TGGCTAACGCCTCAATGAATTAAAATTCAATTTATATGGATGATTATTCATTTGCAAGTCTAAAGCATAAATCTTTGTCAC, 1
CTCTCTTACAATCAGATCTCTTTCATTGCTCAACAGGCGATGGCTTCAGACTTTGCATTACGGAATTTTTAAGAAAGGCAG, 0
AGACATTCTTAGAGGATAAAAAGGAATTTACTACTATCAGTGTCTTAAATAAAGTAATCGGTTATATACGGATGTGGAGTC, 1
TAGCCTCCAGGCCATTGTTTTGTCGTTCCTGATCCGGCCTACATGCCGGATCCTGAAAAAAAGGGGACGATTCTAACGACG, 0
CTCGCAAGAACGGAGAGCCGTCGATTGACACTAAGGGCGGAGTGACATAATTTCAGGAGTGAGGGTTAGGGAGAGGTTTCC, 1
CATTAACGGTCGCAACTCTTCCGGGATCGCCCCTTCAAGTTCGATGGTGAGATAAGAGATACAGCGGCGAGCATCGACGGT, 0
AGGGATATGTGTTAATGAAACCTTCTTGACGCTGATTTTTTTTCAACCTAAAGTAAAGGAACAAGGGTGAGGGAGGATTTC, 1
GCGGCGCTGTTTTCTCCGCTGATCAAATCCGGGTTTTCGGCCCGCCACTGGGCGGTAAGTTCACCACGGAACGCTTTTGCC, 0
TGGCGCAAAACACGCTGATTTTTTCATCGCTCAAGGCGGGCCGTGTAACGTATAATGCGGCTTTGTTTAATCATCATCTAC, 1
CCTATGTTTATATAACCATCAGTCCGTGACTGGTGCGCATCATAAAGTAAGCGGATAGATTGCGCAATTTTTATACAGCAC, 0
TATTATGATGTTTTTTTACTCGGCGCTTGATTCACCTTGTTACAGATTGCTATTGTGTGCGCGCGTCGAATGACCGTTAAT, 1
GAGGGCAAGATTTGTGACGAGCATCACGGAGGTTTTTTTTGCGATGGCGCAGAAATTGCGCCATCAACGATCAGTGATAAT, 0
GAACAGTGAAGTAAGATCTAAGAGGAGTTAAATTTTATACAGTATAATCATAATATTGCAGCAAGGTGGTTATAATTGAAA, 1
GGGTGGGTGGTATGCTGGAACTATAGGTAATGCCTAATTGATTGTCAATAGGCTATGCCTAATGTTTTGAGCGTAACCTAA, 0
TCATAGTGTGGTAGAATATCAGCTTACTATTGCTTTACGAAAGCGTATCCGGTGAAATAAAGTCAACCTTTAGTTGGTTAA, 1
GAATGAGTAAAAGTGGGGGAAAAGTATATCACAGCGAGGAGAGGGGAGTTACCCGACCAGGAGCCGGGTAACGGAGAAGCG, 0
AGAGTTCACGCTAATTTAACAAATTTACAGCATCGCAAAGATGAACGCCGTATAATGGGCGCAGATTAAGAGGCTACAATG, 1
ACACGATGAATAGACAGCCAATATATTATTGCGATTAATAAGCAACCGAATGCCCAGCTGTTTTTTTAAAGGCTGGGCATT, 0
GAAGTTATTATGGGCATCCGCACATCAATTGCCTTAGTACCTTGCGGATTTATGCTACTGGCATTCGTTATTATCTGGTTT, 1
CTGAACCTGAGAAGTTAGGTTGAAAAGACGATGGAATAACCAAGACGGGAAAGCAGTATACCCGAACATGACCTGTGCCAC, 0
CAGATTTATCTTCACCGGACGCAGACTTGTCTATGATGTCGCGTCATACTATTTTTCAACACGTTGAAATCAGGTCAGGGA, 1
TCGAAACTGGAGATGAGGCCGCGCGCTTAGCTGGTAACGCACCTTTTATTATTGATAAAGACAGTGGTGAAATTCATTCTC, 0
AATGAAATGTTTTACATATATTAACCACTTGTTTAATGCGGAGAATCAGTACACTATTTTCTTATAATTACATTTGAAATT, 1
AGGGAAAAATTTATAACTAAGGCGTACCGGCACCATCGTTTCAAGGTACCAGCTACGAGTAAAGCAACTGGACGAGATACA, 0
AATGTTTTACATATATTAACCACTTGTTTAATGCGGAGAATCAGTACACTATTTTCTTATAATTACATTTGAAATTATATG, 1
AGTACGATGTTTAACATCAACGCCATAGGCGGAAGTATCCTGCGAGATCACCAGAATCTCTTTAACGCCCGCATCTACCAG, 0
AGGGGCTGGAGACAGTTATCCACTATTCCTGTGGATAACCATGTGTATTAGAGTTAGAAAACACGAGGCAAGCGAGAGAAT, 1
AATCATCATCTGCGGGTCTATATTTTTCCTTTACATACGCCACCGCAATATTATTATTATGACCAAAGCCGTATACACCTC, 0
GAAAAAACAGAAAGCCCATTTGCCAGTTTGTCTGAACGTGAATTGCAGATTATGCTGATGATCACCAAGGGCCAGAAGGTC, 1
GTTGTGCTGTCTGGCATTTTATCAGTCACATTGGTGGGGGCAATGATTTATCCGTAGCAGCACTGCCAGAAGGTGACAGTG, 0
GCAAGGCCAGTACTGGCGCGGCCTGCAGCGAGATTTACCACTTTGAGAGTAATTTTTTTAACTACGTTTATTGATCTAACT, 1
TTCTTTCTTTAGCACGCTTTTTAGCAATTAATCTTGATGGAATTCTGATGAGAGCGAAAGAGGTAAGCCAGGTCGTACCCG, 0
ACTGATATTTGGTTGACCAGTTTTCGTTTTTTTGCCCACCTGTACGTGCCAACTTCCAGTGCTAATGGTATAGTTTGAGAT, 1
TGCTCCTTGTTGTGTGCTTCTTTGCGACAAGGGTAACGCCAGGATGTAACAGATACGAGGGGCGAAACGATAAAGCGTGAG, 0
ATTTTTTGTGCTTTTGCGCAGAAATTTCGCGATATGGCAGGACAAGACGTAAAATTGACAGCAATTTTATTCATATAAAGA, 1
AAAGAGGACTGAACTGTAAAATATAGGCGTTATACTTTACAGCAACAGTACGCCGCTAACGCAATTGCTACCTCTGGCATA, 0
TGTAATAAAAAGAAAAGATTACGTGCCTGAATCTTCTCTTTATCAGCAGTAAACTAGTGGGTATTCATCCCCCTACCTCTT, 1
GAGAGAAAGACTCTCTGGCGATGGGTTTATAGTTTGTACTGCGCAGATGTTAATGTTTTGTTTGCTGTTATCTTATTGATA, 0
TGCCATGTATCGCCTGTAACGAATTGATATTTCTCTGAACGCTGCTCGGTAAACAATAAAGAGGTGGCTGACGATAGCGCG, 1
CAGCGTGTCTTAACCGCCGGGCTGGTAACTGAAAAGTGGGAATAAGATAAGTTTTCTTGACTGGGAAGTAAAATACCGTAT, 0
CACGCTCGCCACAGGCGATTGTCATTACAGGCGGACCGGACCAAATTCCTAAAATCAAACAATACTGGGGTGAACAGCTCA, 1
ATAAGCTTTTTATCCGCTTCCATCATATCCAGAAGAATAATAGAGCCTGAAGAGATATCGTCCAGAGAACGTTGAATATTA, 0
CTCCTTGTTCTGCGTCATAGTATGATCGTTAAATAAACGAACGCTGTTCTATAATGTAGAACAAAATGATTCAGCAAGGAG, 1
ATCATCATCGAATGAATGGTGAAATAATTTCCCTGAATAACTGTAGTGTTTTCAGGGCGCGGCATAATAATCAGCCAGTGG, 0
GTAATTCGGAAATAAGATATGACCATTGCTGGTTAATTGAATAGCTCATTACACTCCATTAACACGATGTTGTAATTCGGC, 1
TGGGCCGACTTTCCGGGAGGTGCTTAAACGAAAAACCCCGCCCGGTTTGCGCCGGCGGGGTTTTGGAATCGTGTGTTGTTC, 0
ATTTGTTTCTTTGACCCGATACCCTTTCACTCAATCAGGTTTTATTTCTCTATAGTCTGCACATGTAAGAGTAGCTTTCGT, 1
TGTATATAACGACTGCACCTTTGCCGGTACACGACTTTTCGCCAGATGCGAAAGAGACATAGAATAAAGTGCCAGAATCAG, 0
GCCGTAATCAAGTTCCCGTTGATGTTGAAAATCCCGGTCAGAAGATCGGGATTTTTTTTGATGTATGGAGATTGCGAAAAT, 1
GTTCCAGGCCAGTGGGAGAAGTTATTACATAGTGCGTGCAATATCACATTTTTTGCTATGCAATGAATAAAAAGTTATATC, 0
GATAAGACCTCAATGAAAATGATAATTGTTATGCTAAAGTAGCCACTCTGTAAGCTGACAACACTCAATATGCAACGAATC, 1
TACGCTATTTAAAGATAAAGATCGCCCCGGTAACCGGCCTTTCCATGACTGGATGAGCATAGCGGATTTTCAGGATTTCGC, 0
ATTATACCTGATTACTGAAAGAGAGTTCCCCCTTATTCCTGCGAAGGATAAACTGTTTTTAGTAAAAATCAGAAAAAGGGA, 1
GTGAACACCCAAACGTCTTCAATTGTTGAGGTTCACACGACAAAGTCCGGCAAACCTACCCCTTCGAATAGCCTATGCCAG, 0
ATTTATTGACCGTCTAAATGAGAGTTTTTGATATATAACTACAGACAGCTACTATAACTTTCATCTATTTATTCACAGCGC, 1
TCAATGAAGTGATTAAGAAGTTATAGAGTAACAGAGAATTAATAAGATTCTTTTCTCTGAGACGCCAGAATATTTGTTCTG, 0
CAGGTCAGCCAGCAGGGCAACCAACTGACACTGAAAAATCCTACCGCGTATTATCTGACCATTGCCTATCTGGGGAGAAAT, 1
GAAGCCGCTCACCATGCCCTGTAATTTACAGAGGGTTATATTTTTGTATTGCTGTTTTAGTGCCCGATGAGGGGCTTACGT, 0
CCTGTACATCACATCAAATCATTAAACTTGCATTAACTTATTTATAACTTATATTGTCACATGCAAATCAGAATGGTTTCG, 1
ATAGCGATTCCACGGGCAGATAAGCTGGCAGTCATCGCAACCGTAAATACGGTTTCCCATTAACGGTCGCAACTCTTCCGG, 0
CTAACTTCTTGTTTACTAGTAAGCTGTTGAAAGAAATGGTAATTTACGATAATGTTTTTTACCAGAATTCAGGGCGCAGAT, 1
GCCTTCGTGGTATCTGCAACTTTCCAGGGAACACCCTATTTTAACGTGGGAATAGTAGAGGGGAAGTAACAGATCTACCAC, 0
AAAACAGCGGATACGCGACATCCAGCGTGCAAGACGTGGCTGAAGACACTAAAATTTGCCAACCTGGCTACATAATGCCGC, 1
GTGAAGCAGATTTGCCTTATAGCGCACATTATCACGGGAAAGAACGTGCCGAAATATCTTAAACAGTCGAAATTTAACGCA, 0
CATTAACTCATCCTGAATCATCACGTTTACAGGATTATGCCGCCTGCGTAAAGTGCGCTCCAGAACTTAACGTGGAGGTAA, 1
CACTCCTGAAAATTCGCGTTAGCCACGCTCACTCTGGACTGCGACATCGCCAGGAAATCAGAGGTGACGTAGGGTGTTTTT, 0
GTCATTTTGATTAATGGTAGCGTCGCTTGTCAATGTAAGTTGTTGATACATAATATTTATATATGATTAATCAACGGATGA, 1
CCGATTGGGAGCATTGTTAGGTAGCCAAATTCGGCTAACTGAGGTTCAGATTGAACCTGCTGTCAACTACGACAAGCCCGC, 0
ACCGCTTTCAAGATTTTCAAGTTGTTGATATTTCATAGCGATCTCAATGTTACCGTGTAACTCTTTACAGAATATCAGCTT, 1
TCGCCAGCACCTATCTTACATGCCGGTCCGTATCAGAGATACTTTTTGAGTGGCTTTGCTGGTGATTAAAAATTAAGGAGG, 0
AAATATGTCTATATGTTAGTAAGTATGATTAAAGAAAAATTTTGACACATTATTATTCGGGCGGTCTTTTGACAGGAGCTA, 1
GATACTGGAATCAGTCTCGTTGCTCAGGGGGAGTAAAATTGTGAAGCGCATCAAATCCCGCTCCTCGTCCAGCAGACTGGA, 0
CGAAGTAATGATTTTTCGCGCCCTTTGGCTAACACTAAACGTACACTCATAATTTACTTTTCTGTCGATGCAAAGAAATGG, 1
GTGCATCCTCTCTGCGTCGTCCTCACTTCAGGTAAGGCTGTGAATACTCATGTATTCAGCCACCCTTAAAGAATAGCCAAT, 0
AACGCGCAACTCTTCCTGCTGAGTTGCGTTGATTAACATTCTTTTCATCGTAACTTACTCATTATTCTTACATTGACGACT, 1
CCCGTGCGTGCAGGCAAGAACGGGCGAATTATCAGAATTGTAATATTTTGCGTTGCGTGCCATCGGTTTTCTCCGGTGGCA, 0
GGGAATAACTCGATATAAACTCACCTTTGTAAGGGGGATGTTAAATATATATTAATTCCTGTGTTCCTGATTTTGCCCGGT, 1
CATTATCCTGTTTGCTAAGAGTTTTCACATCAATTTACAGATTAACAGATAAACTCTTTATCAACGGCAATGGAATGGCAG, 0
TCTTTCATGCCCCCTAATTTCACCTTTATCCCGCCCCTTAGACAGAATGTTATAATCTGAACCCACAACAGCGTTTGTACC, 1
GGGTTCAGCATCAGAGATGTCTGGTGAGTGCTGTAGAAGCAGGAATAATCTCATTCAATTTTTCACGCTAAATGAAAGGGA, 0
CAGCACAGAAAGTCGAGCATTATGAGATTGCCAGTTACGGGACATTAGCGACGCTGGCTGAACAATTAGGTTACCGTAAAG, 1
AATCCAGCATTCTCAATCCATTACGAAATAAGATGGCATTACGGAATAGCCAGACTTTCTCGTGTTAACGTCCGACAAAAT, 0
ATTTTGGTCGAATGTCAAGCAAATCTATTGCCAGATTGACGAAAGCGTCACACTGTACCTGATAAAATCCGATACGCAACT, 1
TTGTCCATTGTTACGTATACCCAGGGCGTGCAGAACATAATCTCATTATTAGTTACGGTTTGAATTATGAACAGAGGAGAC, 0
ATCCAGTAATCTTGTTTACACCTTCGCATTATTTATCTCTTTTCGTTTCTATACTGATTTTTCTTAATCCGTTTTATTACA, 1
ATACAGGTAGTAAGAGTACACAATGCCATTATATAATACCTATCCAACATCTAAATTTGAGACGAAGGTAGCCCCAGCCTG, 0
GCGGTTAAGGACATACGATTTCCTCCTTTCAGAGTGCTCCGCTTCTCACTATTATCTCACGCAGTATTCTTAAGGGAACGA, 1
GTCTGGGGTTAATCGAATGTTGGTGCAAGTTGAAAAATAAGAATATTCGAGCCTGCTTCCCGATGTCTGTAACGCCAGTTC, 0
TTGCTGTAACATAATTGCTTTAATTGTTAATAATATTTTGCAATCAAGTTATCATAATCAAACAACTTCACTTGTCAGCGA, 1
CAAAACACGAGGTAAGGCGCAATAGCCAGTTATTAGAATTAAGGATGAATTGGGTGAAGTGCTGATTGAAAGAATAGATAA, 0
TTCAAGAACGGCTGTAATAGCGTTTAATTTAATTCCTCTTAGATTGGGTAATATGAATTTCGAATAGCAGTCATATTTCCT, 1
CAACCGTAAATACGGTTTCCCATTAACGGTCGCAACTCTTCCGGGATCGCCCCTTCAAGTTCGATGGTGAGATAAGAGATA, 0
ATTTCCTGACTTATCTTCCATCTATCAAAAGTTTAAGACTGGACAATAATAAAATAACCCACATTGATACTAATAATACAT, 1
GCCTGCTCCCTTATCGGGAAGCGGGGCGCATCATATCAAATGACGCGCCGCTGTAAAGTGTTACGTTGAGAAAAATGAACT, 0
TATTTGACAGCTAGTTGGCTGATTTTAAATGCCTTATAACAATTGGCAATATTCTTATTTGGCAATTATAAAAATAGCAAC, 1
ACGGAAAGACTCTTTTTTAAGCAAAGAATAGAAATATGAATAAAAATAATGGGCTACCAAAAGTAGCCCATTGACAAAAAA, 0
ATTTAACTCACTAAAGTTAAGAAGATTGAAAAGTCTTAAACATATTTTCAGAATAATCGGATTTATATGTTTGAAAATTAT, 1
AGCATTCAACTAATACGCTGCTGACTCTGTCCCCAACACCAGATATTTTCCCTAACCCGATAGTGTATGAGAAAAGATTAA, 0
GCGCACAATTGAAGCCAGAGTCTTATTTTTTATATTGAAAAATATGTTAATTTAAACACTATGAGAGATGATGCTTAACTT, 1
TGTCAGCGACAATTTACAGAAGAGAATCGCGGAAACCGCTTCAGACAAGCCTCCGCAAGGAAAATTAGTCACGACTGAAAG, 0
TACTGCTTGCTCTGGTCAGCCATAATATTGATAATAAGAATCATTGTTATATCAATTATTATTAATTTTTATGCGTTATAC, 1
GAAGCTGTTGCAAAAGGGCGTTATAACAAAAGGGGAGTGCTGAAGGAGTCTGGGCGGGCAATTGGTATAACCAATGTGAAA, 0
GGAAAATCGCGATCAAAAACAAACTATGACATGCAATATTCCTGGAAACATAAACTTTATGCCATGTACCCAGGGAAAATC, 1
GAGTTATAAACAGAGGAAGGGGTGGATAGCCGTTTTTATTCACCTTTTCTGTGGATAGAGTTGTGAAGAACTACGGAATTA, 0
CTAATCATGATGAGCTATTTTTGATAGTTCATCCTGTGGCGTCGCTCTTAAACTTATATTGTAAATGACTTAGATTTAAAT, 1
TCAACCTGTTCCTTGCGGAGTTGCCGCGTACCAATGCTTCAACCAATAAAGCGGGAGTTTTTAATCTTTCCCACTGAAGCG, 0
GTGGCGTCGCTCTTAAACTTATATTGTAAATGACTTAGATTTAAATGAGATAATAATTTTGTTAACAATATGAGGCGGGAG, 1
GAACATTCACCGGCCTATAAGGAAATTATTCACGCCACAGGAAAAAGGCGCAAGCATTGCAATAAAGATGGGGATAAAGAG, 0
CATACATTAGCTTACAATCGCTTTAAATATGACAGCATAACCTTTACATAATTTAGTTCCAGAAAACAATCATTCGGAAAA, 1
GGGCAGGCTCATTAATGATGCGGGTAACTAAATTAATACAGCGGAGGTTCCGCTTTCCAGCACTAATTATATCCGGCCTGT, 0
TTAGCGATAATTTGTCATTTTAGCTTGATTCAACATAACAATAAAAACGGTAAGGTACAGCCTCGTTTGTAACAATGAGAA, 1
TTTTTCTCCAGTGAAATCACTGCGAGCCATACGGCCCGCAGATGCAATTATCTTTATCAGCTGATATTAATAATTAACGGT, 0
CATTCACTCAAAACATATTACGTCTTGTTTCATCTTTGTTGATGATGTTTTATCATGCCTGCAAAGATTAAATAATCAGCA, 1
ACAGGTTATGCAAGTGCATAAATATGTGATGGATGTCACTTATTTATTTCAATAAATATATCGCCTAAAAACAACGCGGGG, 0
GTCTTTATTGCTGATGTTGATTTCTCAACCGAAAAGAAATATACTGTATAAAATCACAGTTATTATGAGAGGCTGCAAATG, 1
TGTTGGATAGCGTTTCACGCCTGTTCAGTTGCAGGAACAGAGCATTCCTTTTTACGTTTTATCAACAGTCTCAACCAGATA, 0
AGAACCCGTCGGCATGGCGGGTTATTTGTCCTGGTTATTCCCCCGTTGTAAAATCTCTCCTAAACTTAACGGTACGGCACC, 1
TAGCAGAGAAAGTCCCTAAAGATTGTAGAGGCGTCATCAGAACATGCCTCTACAATCGATTAAGAAAACCTATGAAATACT, 0
AAGTCGCAGCGTTAGCTGTATGTCACAACTGAATGAAAAAAGGCGGCTATTATACTGGAAATTCTGCCGCACCGTAAGAGC, 1
GGAAAATATGCTTTGTTCAGCATGCTGAACCGTAATGATGTGATTAAATGTGATCTTGTACACACTTTGAATAATGAATCC, 0
ATAAAAAGGTGGTTCATAGTAAACGTGAAAATCATTCTGCTGGCGAGAGATATAATTGCACTTGATTGTTAAAAAAATGTT, 1
AGCCAGAGAGTTCAGTGTACGGGAATTCGTTTGCGAGCAGAACTGATAATATTCATTTTGCCTTCTCTTAACTATTTATCT, 0
AAGTTAATCATTATCAGGCCGAAATTGAATTGTATCCTGATAAAATTGCATTATCATTTTTATTCTTGAGTGGGTTTTCCC, 1
CTTTCAGGATGATAATAGTTTGTAGTTTTATATTGAAATTCAGCGATATCAGACAGAACCAAAAAGCCATGAGCAAACCCT, 0
TTGTACAGAACATTTATTATAATCCTATTCAATTATAATAATCATGCCATTATTATATTTAAACACTAGAGAGTGTCGTTG, 1
CACTTGAACACCGGGACATTGTACAGGTACAACAGCAAAAGTTACAAATTTGTAGCAATTATTTTGATTGGCATTATCTAT, 0
TTGAATATTAGGTATATGCTCTTTTTTGAAATTTATCGGTGGCAGCCGTTAGTATTCGCTGTCCCCATTGCAAGCTCCTGG, 1
GCATCTCCGTGGAGAATGAGTAAAAGTGGGGGAAAAGTATATCACAGCGAGGAGAGGGGAGTTACCCGACCAGGAGCCGGG, 0
TCATCGCATTAACAATCCAGACCAATTTCAATTGCTGTCATATAACTTTACACTGTCGTTGTTAATTAATCGTTACTAAGA, 1
CGCGTGGCAGTCACAGCAGCGTTAAAGGCACGGAATGACACGCAAAATACAAATTATACTCGCTATGCATCTCGCCAGTTG, 0
TATTCATCAAACGAATGACATTGTTTGAATTCATTAGCAGATAAATAGTGACAATTCCATACGTATTATTAGTTTCAAGAG, 1
GATGGGGAGAGTCTTCGATAGTAGTGAGGTTGACAGATATCCGCTGCCTGATGAGCAATTATGCCCAATGAATCTACCTCA, 0
GTTTTCATTGATGCTTAGCAAAAATTGCCAGAGGTTAAGGATTGTCTTACTATTAAAGTGACTGAAGTTACAGGTTTTTTA, 1
TGGTACAGGAATAGGCAAGCGCACGATTGTAAACAAAGCACCAATACCAAAACCAACGCCGGAAGAAAATAAAATATCTTT, 0
GAAAAATCAGGCAAATGAACAATTTTGGAAAACCGCTCGCATTCAGTAGTTATTCATGTCACGGTTTCCTGTAAAGTGGTG, 1
CTCGCCGGGGGGACAGGTCAGCCAAATGCATAACCCGCAGCCGCCGCGTAAATCACGGGGAATATCGCTGACGCGAAAAGT, 0
TGACGCTTTTTTACATAACGAAGAATTGACCATTTTGTCCTGTTGTGCCTTAATGTAAGTACCGTCCACAGCGTGGGACAT, 1
ACGTGTTTTACCTGCAAGGCCAGTAATGGGTTTTGTTTCGCAACCTCGTGCAATCTCATCTACACAAGCGAGATCATCTGC, 0
TCTGTATAGATAAATTTACACTCCCTTTGAAAACAATCCGCTATGCTTTGAAAAAGGAGAAAGAAATGATGAAAAAGTTTA, 1
AATTTGGAGTCCGGGTCATGATGTATAACTATTTCCTGACCAGACCAAACTGGCGATAAGATTACTCACGAAAAAAGGATT, 0
CTCATTGTGTTTTATTTCTCACATTGATGACGGTCGCATGAAAAAATGATATTTTAATGAGCATTCTGAAAAAATATCGAT, 1
CCCGAGCCTTGTAGAGAGTGGGGTTATTTTTATAGTTACTGCTTGTGGGAGGGAGATTATGTTATCTCCTCATCCCATGTG, 0
GCCAGCACAATACGATTAAATTAATTAAAACCCCACAAATAAATTAAACATAAGATTTTACTCATTGTGTTTTATTTCTCA, 1
TCCCGGGGAAAACAGTGCTTGTTTACAATTATTAGATATACACTAAATCAATTGCATCGCATTGTGCTAACGACGCGGCAA, 0
CTGATGAAAATGCCAGCACAATACGATTAAATTAATTAAAACCCCACAAATAAATTAAACATAAGATTTTACTCATTGTGT, 1
CCGTAAAAAGATAACGCGCCTGCCGGGTAGTAGCAGGCGCATTACGCAATAGGTAAACAAGGGAGGAAGTTCAGAAATGTA, 0
CTGTCGGATGGATTGAGGCCGAGATTGATGAGTGGTTATCACAACGCTGTAAACTTATTTGAGGGTGTTACATGAATTCAT, 1
AAGTGACTGTTTGGTTAGGTTGCGAACAGCGTGGCGCTATATTCGTCAATTATTGTTTACTTTGTGTTTTTTCCCACCCTA, 0
CCCAGTTCGGATAAAAGCTTGTCATCTTGATAGGTAATATATAGGTACATAGACACATCAGAACGATCACTTACTCCAATA, 1
ACAGATAAGCCTGAATTATGGATGGTGACAGTGTCGGATAGTGCAGGGAAGTGCAAAGAATTTGTAAATGTTGCAGATGGG, 0
CCAGCCCTTGACCCTGGCATAGGACCAATTGATTGGATTGAATAGTTTTTATTTTCAATGAATTGTCTGGATTCAGTCTCG, 1
TGTGTATAGCCAGCCATTTTTTACGGGCACAGCCAAACTTTACCGTGCCCTAATACGACAAAAGCCCAGACTTTGCAGCCT, 0
TTATTGTGACAATGGTTAATTGTGACATTGACCTGAATTACGCTTTCATAAAAACATATTAACCAAATAAATATTTTTAAT, 1
AAAATATGACGCTACTTTAGCGTAATTGCTTGATTTTGTCGCTGATGGCGAAGGAGAAGAAAATTCAGGAAATGGATAAAG, 0
GTTTCGTTCTGATATGGATCAGAGTTGAAAAACATGTCTGATATAAAATTAAACATTGTTGATAATTGTTTATATTGGTTG, 1
ATGTGTGGGTTAACAGGCACGCTAAGAATTAGGTATCTCATTGTTAGATAATGGTTATTATCTAAGGAGCATTAAGGCTGT, 0
TCATCGCAAACAGTGCATAACATATATTAACAATATGTTTCTGCGTTATTTATCATTATTACAGGAGTTTTAATTTAAATG, 1
CAAAGCCTTCACCCAGATCGCTATTGACCTGTTGTCCGCGAAATTGTGCAACTGCACGCAGGCGATCATGACGCATATAAT, 0
TTTTATACTGCCTTAATTGGTAATGACGTTTCATGCTACTGTTTTTGCCTAAAATCCATCAGGAGATAAAAAAATCTGACA, 1
ATGAGTAAAAGTGGGGGAAAAGTATATCACAGCGAGGAGAGGGGAGTTACCCGACCAGGAGCCGGGTAACGGAGAAGCGAG, 0
TAACGAGCAGTCTGCTTATATTCATATAATCAATGAATATTAATTAATATATAATACATAGGGAATGTAAATGAACAAATT, 1
TCGGCGCATTGATAATCAGTCCGGCCTGAAAAGGTCGGGGAACTGATTATCGGATGATTACATTCTCCAGCATCAAAGCCT, 0
GTTCTTAACGAGCAGTCTGCTTATATTCATATAATCAATGAATATTAATTAATATATAATACATAGGGAATGTAAATGAAC, 1
GTCCTTTTTAAGGTGGTTATTTACACCTTAGCGCAAAGCGGACGTGGTTCCTACTGGAGTGCGCATAACGAACACAAGCAC, 0
AGTATCGATTCACCACGCTAACTTTTTTTGATTATTTTCTGAAAAAAGCAAAATACTACTGCCCGGATGCGATAATTAACC, 1
CAAACAGCACAAGTCGTATCTTCGTTGCGCAGGTAGCGCGGCTCAATCGGATTTGTCGGATTGAGCCAATAATAAACAACG, 0
TTATACTCGGGCAAATATAAATTTGCAAAAAATGCGAAGATAATGTTTTTAATATTTTGAACAATATGGCATTGAATGATA, 1
ATACTGGTTTTCGTATGAGATCCTGAGTTGGTGGTTCAATTACTCCTTAATGTTCGTAGGTTATGCATAAAAAAGGCCGCT, 0
GGTTAACGATTGCGTGAAAATTAACCATTGCATTGTCAACGTAAAGCAGTATCATGCGGCGGCTCGAAAAAAGGGTAAGCA, 1
CCCACAATACAAGAATTAAAAATGTTACGGGTAACTGTTATCGGTAACATTGTCCAGCCGGACAATATCAGAAGCAATATC, 0
TATATATTACTATATAAATATGAATCTTGCACCGGAGAAATTGTAAGCATTATTATGCCGACTCTTTTTTATCTTATTTTA, 1
AAATATGGAACGATGAACGAGAAGGGAGATAACTTTTATAGTAACACACGGAGGAGAGGAGGCTGTCTCTCATCCGTGTGC, 0
AAATAACGCCACAATATTGCGATTAATTAACATGTCCGGTATTCCATTTTAAAATAAGATAAAAAAGAGTCGGCATAATAA, 1
TGTAGATACCGATACTATTGAAAACCTGACATCCGCGTTGAGTCAAAGACTTATCGCGGATCAATTACGCTTAACTACCGC, 0
TTTCTCCGGTGCAAGATTCATATTTATATAGTAATATATAAAATTATATATAATTGGGCTGTTGCGATGACAAAATTACAA, 1
TGTCGTGCAACTCCTGAGCTTGCCGTTTGTCCTTTGTGCCAAGAGATTCCTTAATTCGTTTCCCGCCCGGGAGCGAATACG, 0
AATGCTTACAATTTCTCCGGTGCAAGATTCATATTTATATAGTAATATATAAAATTATATATAATTGGGCTGTTGCGATGA, 1
TTCTGTGGATTGACACATTTCATTCAGATAATGAATTAATGCTACTGCCGGAACAACCAGCAAACGGGCATTGTGTTCTGA, 0
TTTATCGTCAAAAAATTGACAGCCGTCACTTTTTAAACAATTGGTGAAATTAAAATGAACGCATCCCAAAATGTTTAAGGA, 1
TGCGACATCGCCAGGAAATCAGAGGTGACGTAGGGTGTTTTTTGCCGTTTTTATAGGTCGTTCGCCGAATACGGCGCGTGT, 0
CGATAACTAAACCATTTTTGAGTAATAAATGAAACAACTGCAACACTCTTATTATTTCTGGAAAACGCCTCGCAAAAACAA, 1
TGCACTCGATATTTTTAAAATCCTGTATCAAGTGCTGAAAATCATTTCATCGCCACTTCCAATTCCTTTCTGCATGGTAAG, 0
AAACAGATGCCCTTATTCTGGTATTAATACAAGGCTGTTTTACTTGAACTTATAATAACTGCAACTGTTACATCATATCTG, 1
TGGTCGTAAAGGAAATCGTTATCCTGACGCAAGGCGGGAAGGGGAGAAAGACGGATCGGCGATAACAAATATCAGAAAGGT, 0
AGGAATGACAAAAATTTTTCATTCTTGAATATAAAAAACAGATGCCCTTATTCTGGTATTAATACAAGGCTGTTTTACTTG, 1
GATGAATAGACAGCCAATATATTATTGCGATTAATAAGCAACCGAATGCCCAGCTGTTTTTTTAAAGGCTGGGCATTCGGT, 0
GCTATTGAGTTCCTGCCTGGATACTTACCGCGAAAACAGCACGCCTGACATAAAATAAATATGGTCTAATGGGGAAATTTC, 1
ATAAGCCCTATCTCTGGTAACCGTCTTCCATTGACCACATCGATAGAATCCTCCTTCATAGCACGATGCCTTTCACTTATC, 0
GGGCTTTTTCTGCGACTTACGTTAAGAATTTGTAAATTCGCACCGCGTAATAAGTTGACAGTGATCACCCGGTTCGCGGTT, 1
AATCATCAGACAACGCACGCTATATTCGCGTCGTTGTTAAAAACAGGAAAACGGCCCCTGTCCAGGAGCCGTTTTCAAAGT, 0
AAACAAAAATCATGATTAACTATTTGATGGTATTAGATTAGTTATTTACTAAGATTGTTGGTGTTTGTAATCAAAAACCAC, 1
TTACCTCAATGGCGTAAGTATAGTCAATATGCGTTTACATTTTGACCAACACTCCGCCATTCAGCGCGGATTCATATAGCT, 0
ATTTGACGTTTGGATGAAAGATTATCATTTGTCATACAAATGAGGGGTGGTATGTTGCTAGCCAATTAAAAAAGAACGCCA, 1
CGACAATTGCCTGGTAAAAGCGTGACACATGTCACCAAATTTAATGAAGAGAATTTTTTTAACGGGGGAGGTTCCCCCGTC, 0
GATGCCGAAAGAAATAAAATTAGTTATTGCATTTGACGTTTGGATGAAAGATTATCATTTGTCATACAAATGAGGGGTGGT, 1
GGTGATATTGACGATCGCTTCCACATCATTTAAACGATTTTTGGGGCTCTGAGGTGGAATTCTTCCCTCGACCGATGGATA, 0
AAAATCAAAGCCTAATCAATGTTTATGAACCTGCTTCGGCAGGTTTTTTTATACTTGACAATGTACCTTTGAGATACATAA, 1
TCCCGAAGACTTTCCTGGTCTGGAGGGCAATACGCCCTCCCTAACGTTCCAAGTGTAACGGCAGACGCGGTAAGAAAAATT, 0
ATGTGCATAGCTATGATTCTTGGTCGCCTTGAAATTTATCCTGTTATTATATTGTTTTCAGGTTTTTTTTGGCGCTCCTAA, 1
ACTTATGAACTTGTTTTATACCGCGTGGCAGTCACAGCAGCGTTAAAGGCACGGAATGACACGCAAAATACAAATTATACT, 0
GAACACAATAAAGATTTAATTCAGCCTTCGTTTAGGTTACCTCTGCTAATATCTTTCTCATTGAGATGAAAATTAAGGTAA, 1
GTTGTACTTATGAACTTGTTTTATACCGCGTGGCAGTCACAGCAGCGTTAAAGGCACGGAATGACACGCAAAATACAAATT, 0
AAAAGACGCGATGTATAACGGTTCTTTGTTGATTCGTCTGTTGCAGGGTTAACATTTTTTAACTGTTCTACCAAAATTTGC, 1
CACTTCAATACGTGTCGTCAAATTTTTACTTAGGCATGTGATTAACAGCACATTTTTCGGGCTTTTTCGCTGAAATTTCCC, 0
GTAGTACGGCTCACTTGAAATCCTTGCTAAATATGCCTGTAGATCAGGCTTATACATAGGGTAGGAAAATCGAATTGTTCT, 1
ATTACGTCCTGCACGTGGATACCCCAGCATCTCCATCAGCGGATCTTAGAATGTAATGGCGCGTGGCAGGTCGTTGGTTCC, 0
CAAGAAAATTCGTTGGATATTTTTTTTGCATGGATAAAATTATCGCCTCTAAAGTATGTAATAACAGGGAATGTGATGAAA, 1
TTTTTTGAATATCCATCCCTGGGGGGCTTTTATCGTCTTTGCTTTACCGCCAGGGCGTCGGCCTCAAGTATAAAGCAGATA, 0
CGTGCCATATCGTTATAATCCCTTTGATATTAGATGCAAATTAAGGTCATATATAGCCTTATCGATAACATGGTTAATTTT, 1
TCAATCCTGTAGCTAGTTTTAAGGACAACATCGCCGTAGCGAAGAAACACGTGCTAAACCCCTAAATTAGGTTGCCGATCA, 0
CCCGGCAAAATTACAAAATCATGGTGTATTGACATCATCAATAACCAATGAAATTATGCAATTATATACGGATAGGGAGGT, 1
TAAATGTTCTCAACTGTTCCACCACCATGGAAATGGGGGTTGATACCGATCGCGTGATGACGCTGGCCTCTCGCAGCCAGC, 0
CAGTATTCCCCAATCAGTGTAGTGCCTTTAAACATAACGTGCGTAAATATATTGTCCCCGATCACACTTTTTAGTGAAAAA, 1
CTATGATTTTTTTCATGATGTTACCGTAGTATGTGAGTATCCATCGAATAGACACCAAGCAAAAAAGCTCCCGAAGGAGCC, 0
TAATCTTAAAGTTCAGTCTATTTAATGTTCAATGAAATATTTCTGCCTGTATAATCTTTAAAGATGTTGAACATATATTCA, 1
TTGGCTGGGGAACTTTCGATAGTGTGAGTATTGAATGATTTCCAGCCGTTACCGATTTTACGTACTAATTCGTGATTAAAC, 0
ATCTTAAAGTTCAGTCTATTTAATGTTCAATGAAATATTTCTGCCTGTATAATCTTTAAAGATGTTGAACATATATTCACA, 1
ATCGCATTGTGCTAACGACGCGGCAAAACCCCGGAAGCGTACATCAGCACGCGACCGGAGCGAGCGAGGAAGCCTGCAAAA, 0
TCTTACTCATGCTTCCTCCGCGTTGTTGCATTGGATGAGGCGAATTTCCCACAATCGGGGATAATTACCTCATGGTCTATT, 1
ACCCCTCAAATTTAAGATGACGCGACAATAACCACGATTAACACCCAATGCAGCAGGCAGTTTTTATCTTTGGACAGCGAA, 0
CTGCGCGAGCGTCATATAGCCGCCTTGTTGTAATGACAACATTTTGCGGCTATTCTTGAAGTGTCTGGTTTCAAGATTAGC, 1
CCATCAGCGTCACTTTTTGCGGCTTTGCCGCCTGTACGCCGGGTATCAGCATCAACAGTAGTGCGGCTATCCATTGCTTCA, 0
TTCAGTGATAATTATCACATTTCAATTGCACATTAATGGATATTCTTTAATAATCTCGCGACGTTTCTTTATGATAAATAA, 1
AGCAGTTGCACCATGACAGTGCGTATAATCAGGATGAATTGAGTAACCCTTCAACGACGGGGTTACTCAAGATTGAGGAAG, 0
AGAAACTAATATTAGACGTAAATATTGAAATTTTTATATTTTTTCTTATTTAGGCTTTGCATTTGGCAAAATTTTGAGGCA, 1
TTCTCCTTCTAAGAAGCGAGTAAGTACCTGCAAATCCGAAGATTCGCATATGCTCCCTGACGGCGAGCATGGAGATGTCAG, 0
TTTGGACTATTCCTTGGGGTGCTCTTGACAGCTATTTTTGATATGATTTGAGATTCAACTCTCAAATTTGTGAAAAATATA, 1
ATAAAACGGTTACACACGCCAGGACGGCAAAATGGATCCCAAATCGGAATAGTCTGGATTTGGAAGGCTCACATTATCACC, 0
ATCTTCTCCTTAAAGCGATTAATAAATCTTAATAGTATTGATTAACAGGCTAAAATTAACGCCTAACACTATTCAGCATAT, 1
TGAACTAACGGACACCTTTCGGGATGGAAAAAACTTACTGACCTGGACTTGCCCTCTCGTTTGTTAGCTTAACTATAAGCC, 0
GTATCCCGGATCGTTTCTGAACAAACTTAATAAACCATTATTATAAAATTAACATATATATTTCAGTTAATTATGTAAAAA, 1
ATTTGCCAGACAGAGTAATCCAGCAAATCGTCCGGGGAAACCTTACCTGTCGCAAACTGCGACTGATTGGTTAATTGTCGA, 0
GTATATTTATGCAATCAGACAGCATATTGCATAAATAATCAGATCTGTATCAAAGTTTTAACTTTAAGGAAACACAAGCAC, 1
CTCCGTGTTAATTGACTTGCCCAAAATTCAGGACCTCTGGAGGCAAGCTTAGCGCCTCTGTTTTATTTTTCCATCAGATAG, 0
ATAATTGAAGTTTATATTTTACCTTTTGCAAATAATAAAATAACAAATTATAGTGACGCCACAGCAACAAATATAACCTTT, 1
ACTAAATTAATCGCAGGAGAATATTCATTCTCTATTTGCGGCAGATCACAAAAAAAAGGTGCACATTTGTGCACCCAAGGA, 0
ATAATCAGTACGTTACCAAACTATTTTCTTTATTGGCACAGTTACTGCATAATAGTAACCAGTGGCTCATTCACCGACTTA, 1
CATATTGTTAATATTTATTAATGTATGCCAGGTGCGATGAATCGTCATTGTATTCCCGGATTAACTATGTCCACAGCCCTG, 0
TTGAAGCCATATTATCTATTCCTTTTTGTAATAACTTTTTTACAGAGCATAACCTTGTCTAATGTCTGAGTCGAGGATCAT, 1
TACTCCAGCGGGTTTGGCAACTGAATAAATCACCCATCCCTCTGCATATCTGGTCGCTGCAAGCGCGCTGCCTTGCTACCA, 0
CAATAGACATTTTTAACATGTTGTTTTTCTAAGTGTTATAAGGTAGGTATAAAATGGGATGGAGCCTCTGCTTCTGGCATG, 1
CGTCCTCTCATAACAGGGTAGCGACCCATCATTATCCGACTGAGCAAATAACGAATGATGCAGAGTCGGATAATTCAGGTG, 0
GCAATCCACATAACAAAACGCGTTTTGTTACTGATGTCACAAATTGAGCATATTTTTGTAGCTGATAGTTTGTTACAAACA, 1
CAGCCGCCGCGTAAATCACGGGGAATATCGCTGACGCGAAAAGTCATGCCCGCTGCCTGCAACGCTTTGCGGGTTTGTATG, 0
CGCAGATGATGATTACATTTTGTTTTTGAATCCCGATATCATCATGAAGCATGATGATTTGCTGACATATATTAAATATGT, 1
AACTAAATTAATACAGCGGAGGTTCCGCTTTCCAGCACTAATTATATCCGGCCTGTAATAAAAAAACCGCCGCCTGGTCAG, 0
TGTTGAAAATAAACCTTCGATTTGTTTGTCAAGATATTGTCCATCTTTATATAATTTGGGGGTAGGGTGTTCTTTATGTAA, 1
CATTTTATGTGGGGTCATTCCCTGATATTACGGGCACTATTTATTCAAAACTCTGACGAAAAACAGGCTGTCGTCAGTTTT, 0
TTGAAAAGCCGGAATGTACTCTTTATTGCAAACATTTCAGGGATGAAGTGAAGATGAATTGAGACGTAGTATCCACACCAA, 1
AGTGACATAATTACCGTGCAAGGCACCCTACTGAACACTGGAAAAGATGTTCACGATACGCTGACCTGCGGCAAAATAACC, 0
TCACTTCTCATTTCTGCCATTCCATTGCCGTTGATAAAGAGTTTATCTGTTAATCTGTAAATTGATGTGAAAACTCTTAGC, 1
CCTTCGTGGTATCTGCAACTTTCCAGGGAACACCCTATTTTAACGTGGGAATAGTAGAGGGGAAGTAACAGATCTACCACA, 0
ATGCAGATGTTTTGTGAATGTGTTGGTTGACATTCATATGAAAAAAATCATAATTCCATCATGTTTGTGTGGGGTCTTTTC, 1
GTGGTAGCAACAACTGTGCCAGAGCTTAAGAGCAACGAGGTTATCATTCACTGTTTTATCAGACCGTGATTTTATCCACAA, 0
ATACATAACCCTTTCTCCCTGTTAATCATGAACAAATCATTCGCCATGATTATAATATTTATCCCTGATATTTGTCTGGTT, 1
CGATTTAGGACAGTTTCAATCTACGCTACTGTTCTTCAGAAGAGTATAGCCCATCGTAATTATTTTTCGGTGACAGCGAAT, 0
CAATTAGACATAAGATTATTGTAATTTTTTAAATATTATTTTTCCATGAATAAAATTGGAGTAAGTGCGTGGATAGTAATA, 1
AATGTGATGGGAGTGATGTATCTGAATAGTTGAAAAACCGCAGTCACGTCGTATGCAAGAACGTGCTGCGGTTGGTTTGAC, 0
CTACTTTTTTATTATTGATGAGTATAAACTTGACGCTTTCAAAATAAAAAGAAAATCGAAGCATTCACACATGAATAAAAA, 1
TTACAATTATTAGATATACACTAAATCAATTGCATCGCATTGTGCTAACGACGCGGCAAAACCCCGGAAGCGTACATCAGC, 0
AGGCCAACGCAATTCATATAGCCGTTGATACCTAATGTGATTACACTAGTAAAATATATTGTTACTTTACTATCGTTTAGG, 1
GCATGAGAGTTACCTCAGTGTTTATATAAGGATTCGGTCCCCCTCTCTGGAACGGTAACTCTCAATCTGATCGGTTCCTGC, 0
TTTTTACCAGAATTCAGGGCGCAGATTCATTCAGCGCACCTAAACGATAGTAAAGTAACAATATATTTTACTAGTGTAATC, 1
AGAACGTTCACGTGAAAACGCGCAAAGCTGAACAAATAAAAAATTATGTGAGCCGAGTGGAATAAAAGCGCTCAACGTTTG, 0
CTGGTTGTTTTATATTCATCGCTGTTGCTTATTTAGACATTTTGTACTTTTATTGTTGAGGTTATTAAGCGAAGCGACAAT, 1
TGAGGGAGCCCAGAAAATGTATGTCGACTTGCCAGCCATCATTATTCAACAGATTAATGACGGCAGATATTTATCGGTAAG, 0
TCATAAGACTTTCTCCAGTGATGTTGAATCACATTTAAGCTACTAAAAATATTTTACAAAATTTCAAATTTAATTGAAAGC, 1
GCGACTACCATGAAGTTTTTAATTGAAAGTATTGGGTTGCTGATAATTTGAGCTGTTCTATTCTTTTTAAATATCTATATA, 0
TTCACTGTTTTAAATCTTACTCACTGGCTTGACGGCACCACGCAGACTTATATCATTTGGATGAATCGATAAATTTCACAA, 1
GCCTTGCAGCGTCAACCTCTTTTTCAAGGAAAATTGCTCGAAAGTGACTGTTTGGTTAGGTTGCGAACAGCGTGGCGCTAT, 0
AATAAGTCGCTATACTTCGGATTTTTGCCATGCTATTTCTTTACATCTCTAAAACAAAACATAACGAAACGCACTGCCGGA, 1
CAATATAGAGATTATATATGAACAGGAGGAATAGCTGCTTTTAAAGAAGATATTCCGGCCTGTTCAATATGCAAGGAAGTA, 0
CATAACCTGTTGCATGATTATTTATGATCTCAATTCTGCATTTTGTCAGTAAAATGCAATAATTTATTAAATATCAATAAA, 1
CTTTCTTAAGTAGCGTGCCGTGTTGACGAGATTAACTTTACTGACTTTAGCGTCAATTAATCAGAGCAACGGTAAAACAAT, 0
AACAATATGATTTATTGGAGCTTTATTTAAAATTTTGCAGATAAATATATATAAATAAAAATCTGTTTTCGCCACATGCTT, 1
CGAACTCTTTATTACACTGACAGGATTTTACATATTTAACAGATTATCCTCAGATAAAAGGGCTGGAATACCAGCCCTTGT, 0
AAATAACAACTTTTTTATCTGCTTTTGTCATTAACACGGCACACAGGCGTAATATCTGACAAAACTGCATTTCGATTTCTT, 1
ATAGAAAGCGAACGGCCTTATTCTCTTCAGCCTCACTCCCAACGCGTAAACGCCTTGCTATTCACTTTTCATCAGACAATC, 0
TCTGGTATACGCGGTTACCGACGATTCACTGCTCATTGCAGCATGTCGTTATCATTATTGAACAGATTCATTCATAGAATG, 1
AGTGCATCCAAAACGAATTTGCGAGAGAAAGAAAATGGCGTGTCGGAGAATGAATTGCAACACAAAAATAACAAATTGAAT, 0
CCTGTTTGGCTGCGAAATAAATATAAAATTAATATATATGTTGTAATGATATATTTTTATAAATTATTCCCTGCGTGAATT, 1
ATATCGTTGTCGGTCAACCTGTATGCCCGTTTTTTCGGGCGCCCCGAGCCTTGTAGAGAGTGGGGTTATTTTTATAGTTAC, 0
AACAACAGAGATAAAAATATCTAAGATATTCACCTTATTGCAAGATATTTAAAATGCTCTAGAGTTAAAAGTATGATGTAA, 1
AGAGAAAATCTTCACAATCAAGACTTTGAAATAACGGAGATGGATAAGAATTTTCTACTAAATTAATCGCAGGAGAATATT, 0
TGGTAATGACGTTTCATGCTACTGTTTTTGCCTAAAATCCATCAGGAGATAAAAAAATCTGACACAAGATAAGCAAAAGTG, 1
TCGCTGTATTTATTCGTTCGTCAGCCCGCCATGTTACTTAAGCGGCGGGCCTTTGACCAGTCACGGCAGTCTTAAAGGTTT, 0
ATCATTTGTTAATGGCATTTTTCAGTTTTGTCTTTCGTTGGTTACTCGTAATGTATCGCTGGTAGATATGGAGATCGTTAT, 1
ATGCACGCATTTCGTCTCTCTATTTGCTGCGCAATCGCCCACGCTATGTGCTCATCGAGAAGTGGGTGCTCACCTTTACGA, 0
GCAACATTATGTATCTTCAATTTATTAAGTTAAAAACAGCTCAGCTTCTGTAAAGTTTTTATATATCAGTTTTATGAGAAT, 1
ATTTCGGGAAGGCGTCTCGAAGAATTTAACGGAGGGTAAAAAAACCGACGCACACTGGCGTCGGCTCTGGCAGGATGTTTC, 0
CATCCGCAGCGTTTGAGCAATTAATTAAAATAAGTCCTGCGAAATATATTAAATTGCAGGACTTATTCATTTCGTGAATTT, 1
ATTATTACTACCTTAATCAGACTGGCGGCAGTGTAACAAAAAACAAAGCCCCGCATAAAGCGAGGCTATGAAAGTGTTAGC, 0
GCCGAAAGAAATAAAATTAGTTATTGCATTTGACGTTTGGATGAAAGATTATCATTTGTCATACAAATGAGGGGTGGTATG, 1
TTCAGGCCCGGCAGGGAAAAAGTGCGGAGGTAGTCAGATAAGTAAAATCTACACGCGCGAATAAGTAGACCACAGCAAAGG, 0
TGAGTCATGGTATGAAGATACGCAGATTTACTCTTGCTTTAAAATGAATAATATTAAGCCACTTATTCACGAATCGAGAAT, 1
GCCTGAATTATGGATGGTGACAGTGTCGGATAGTGCAGGGAAGTGCAAAGAATTTGTAAATGTTGCAGATGGGGGCGCAGA, 0
GAAAATGAAGGCTCCTTCGGGAGCTTTTTTGCTTGGTGTCTATTCGATGGATACTCACATACTACGGTAACATCATGAAAA, 1
ATAACAGGCTGGAGAAAAGAGGAAATAGGACTGGTGCTTCAGTACTGAGCGGAGTTTCTTACAGCTGTAGGCAGAAGTTTA, 0
TAGACATATCAGTTCTACAAATCGCTTGCATTTATCATGATTAACAATCATTATCATTTGCGAGTTTTATTTAGATATATC, 1
GAGTACTGATGGATAAATACATTGCAGTGGCGTGCCACGTACCAAAACACCAGCCCTCATTCGAAACCACCCACCGCACTT, 0
GAATTACGCAAAAGAGCTGAATAATTATTCCCAAGAATTGATAGTGAGCGTAATATTCACGCGCTCAATTATCATAACTTA, 1
TAAGATGTATTTTAAATGCATCTTTAAGGCAAAAGCTATAACCCTTACGTAGCAGAGGCTTATTTAACTCACTGCCAGCGT, 0
AGTTTACTTCTATAGTGAGATATTTAATGGCGACATAAAGTAACCAAATAAAATAAGGTTGTCATATGTTACCCAGGATCA, 1
ATTTGGAAGGCTCACATTATCACCAAAAGAGTTTTACGCAAGCCTGTCGGCGCAGGGTTTACAAATTTCATCGGAAGCGGG, 0
TTAGATGTAATGTGTTTGTCATTGCTTACTTTTTGGCGTTATATGATGGATAATGCCGGGATACAGAGAGACCCGACTCTT, 1
TGCAAGAGGGGAAGTTAAGGAAGGAATCTCCCGGAATCGTAGCTGAAATCACAGTATTTAAGTGACAGTGTCACGTTAAAT, 0
CCTGAATAATATAAATTATATATAAATCTTATTTATGTGATAGTTTGAATTATCATTATAAATGATACTCACTCTCAGGGG, 1
TACATCCGTAGTTAACTTTCCTACAGATTACTGTAAGCACTTATCGCTGCAAGATAAAGACCGAAAAAGCCTGCGCACAGG, 0
ATAATTTATCAGATGATACAGCTATTTCTTACGATGTAATTCCATTTATTAAACTTCAAGACATCAGTGCAGAAGAATCAA, 1
AAATTTACAACCATTGTTCATTAGGTCGCCTATTGTGCACTTTAGAAGCTTTTGAACAAATTAAATTTACTTAATTCAAAA, 0
AACAACGTTGATATGCGTTGATTCCATTAAAAATCAACATATTACAAAATATCATCAACTATTGATCAAGATAGATTTTCA, 1
TGCAAAATTCAGGATAAATAACGTGTAACTTGATGTCTCTCAACACCTACAGATAGTAGAAAAACTGTACAGTTTTGGCTG, 0
CAACCAGTTGAAATATATAAATCTTGATTTCCTGACTTATCTTCCATCTATCAAAAGTTTAAGACTGGACAATAATAAAAT, 1
CTATGCCTAATGTTTTGAGCGTAACCTAATAGGTGATGGCGACAGCAGAAAGTGATGGGGGGGTTAAATAACGGAATCCAG, 0
ATAAAAATATCTAAGATATTCACCTTATTGCAAGATATTTAAAATGCTCTAGAGTTAAAAGTATGATGTAAAGACCATTGG, 1
GGAGACTTAAGTTGAATGAACGGGAGTAAAGCGAAAAGACTATAGAGTGAAGGAGAAATTTTGAGGGTGCGTCTCACCGAT, 0
ACTCCCGGTACTTAAGTTGTAATTTTGTCATCGCAACAGCCCAATTATATATAATTTTATATATTACTATATAAATATGAA, 1
CTCCCGAAGACCACGGTTGAATGAACGTCCTGTTCCCGGTTGCTAACAAGGCGTCCTGCCCGGTTAAAAGCCCCCCGCCGC, 0
TTCATGTGTGAATGCTTCGATTTTCTTTTTATTTTGAAAGCGTCAAGTTTATACTCATCAATAATAAAAAAGTAGTCAGTT, 1
AAAAGTTGTATTGAAAATGACTATTTAAGAGATAGGTAAAAAAGTGCAGCGTTCAGAAATAAGAAAACCCTTAAGTCTGTG, 0
CCGATGTATGATAAATAACGGAAGCATTTGAATGGATAATATACAGTATACATTCTATTAATATTTATGATATAATTCTTT, 1
TCCCCCTGGGTGAATCAAATAGATAAAAATGGTCTGTCAGTATACCTGAACCAGAGGCGATTTCGGGACAATTGTCGCCGA, 0
