# Supplementary material for: Assessing the Effects of Data Selection and Representation on the Development of Reliable E. coli Sigma 70 Promoter Region Predictors
Source: PLoS One. 2015 Mar 24;10(3):e0119721. doi: 10.1371/journal.pone.0119721 (PMC4372424; doi:10.1371/journal.pone.0119721)
Supplement: S1 Dataset — (ZIP) [file pone.0119721.s001.zip › data/Test/TS_Convergent.arff]

@relation Sigma70_Conv_independent_data
@attribute seq string
@attribute class {1,0}
@data
GGGAAACAGACTCATGTTGACCTTGGTTGTAAAGAGAGAGCAGGCGTTATTATTTTCAGCATCTGTCGCCGCAGAGAAGGG, 1
GCCACGAATAAACTCACCACGTAAATCAGGCAATTTATTTGTCGGATAAGCCTTTGCCAGTTCCGGGTATTCTTCAGCAGA, 0
TGCTTGCCAGACAGGGGCGTTATTACCAGTTCAAGCAGGGTTTGTAAGCTATTATTGAACGATCCGACTTGCGTGGAGTTT, 1
GTTGGCGTCTGATCATTGATTTATCCTCAAAAGCCCAACCTCATTGGTAATGAACCAGCTCCGTGAATGTCCGCTCTGGCA, 0
AATCGTGGTAAGACCTGCCGGGATTTAGTTGCAAATTTTTCAACATTTTATACACTACGAAAACCATCGCGAAAGCGAGTT, 1
TATTGGCAATTGCCTGCTGTTCGAGCCCGCAAGTGAAGAGATATTACCTTGATCTCATTTGTTTTTTGTTGTCTACTCTGA, 0
AAAGTCAGTTAATGTAATGCCTCCTACTGACCAAAGAATACTTGCACTTAAGGTTCAGTATAAAAGGGCATGATAATTTAC, 1
TGTTGTAAGCCGGATCGGAGGCAACGTCTTCTGGGTGCAAAAAAATCATCCATCCGGCTGGTCAGCAACTGTAGTTGTTAA, 0
CAACAACGGTTCAGTGATAATTATCACATTTCAATTGCACATTAATGGATATTCTTTAATAATCTCGCGACGTTTCTTTAT, 1
ACGCTAACAGGCATTTTCCTGCACTGATAACGAATCGTTGACACAGTAGCATCAGTTTTCTCAATGAATGTTAAACGGAGC, 0
TAAGAAACTAATATTAGACGTAAATATTGAAATTTTTATATTTTTTCTTATTTAGGCTTTGCATTTGGCAAAATTTTGAGG, 1
TTTCTATATCCTCAAGAATATGCTTTGCCTTATTGCCTGTGACTTTCTGAGATTCAATTATAGTATCGTTAAATTCTAATG, 0
CTGACTAAATAAAAATTTTTCACTAATTGATTAGTCATAGCCAGCGATATACGCTATGCGAAAATGCAGATGGCAATGAGA, 1
ACTCTGTCATATCTCCGGTAATATGGCGTCAGGCTTCATCATCAGAAAGGGGGCCTGACGCCTGAAAAAGTGAACAACAGA, 0
AATGCGAGCGGTTTTCCAAAATTGTTCATTTGCCTGATTTTTCAGCGATTGAAACTACACGTTGCAATTTGCCGTTGACAC, 1
CTGGTAGACGACCTAGCCTACCGAAGATGTGAGTTATTCAAAAATGTCGCTTTCCCGCGTTCCGTAGACAAACGTACCTAA, 0
ATTGAAACTACACGTTGCAATTTGCCGTTGACACATTCGGGCGGAATTCATATGATGCCGCCCGTCAACTCGACAAGCTTT, 1
GATTGTTAGGTAGGTTGGTCAAGTCCGTAATCTCGAAAGAGGTTACGGACTTTTTGTTTATGGGGTGGAGGAGGTTCAGAC, 0
AATAAATTCTAACTATATTTTTTTGCCTGTCTGGATCACATAATCCAGATATTTTCCCTGTATGTTAATTGCAGTCATGCT, 1
TGCGCCTTTATTTATCACCAGCAGGAAACGCCTTGTCCATAGACGCCCCTTCCACATGCGCCACAAGAAACCTCTATTCCA, 0
CAGAACCGCTTGCCGGTATGGGTTTTGAAACCTATGCCATTGCCAGCGCCATCATTGGCGGCACCAGTTTCTTCGGCGGCA, 1
GGAACAGAGTTTTTGACCTTGCGAATCGTGATGTCTGTTGGGGAGGGACAATTTGCTCACTGAAGCGTGAGACTCGATTAA, 0
AACAGTGTAAAAGGTATGTAACAGACCATTGACTGGCTGAATGGTCTGTCATACTTTGTTACCTGCAAAGGGGAGTAACTT, 1
CCAGATTATTATATTGGCAATTGCCTGCTGTTCGAGCCCGCAAGTGAAGAGATATTACCTTGATCTCATTTGTTTTTTGTT, 0
ACAGTGTAAAAGGTATGTAACAGACCATTGACTGGCTGAATGGTCTGTCATACTTTGTTACCTGCAAAGGGGAGTAACTTC, 1
AAATTCGCTGTGGAGCAGGAAGGGAATTACCGAATGGAAAGCGTAGCCACACGCAACAACTGAAAGCAGTTTGGCAGAAAC, 0
AATCAAATTTACTGGATTTATTTATCTGGTGAATGACTCGCCTTCGTTTTTAAAATAGCCGCGCATTATTTCCGTCGTCAC, 1
GATATTGATCTTCACTCTGTCATATCTCCGGTAATATGGCGTCAGGCTTCATCATCAGAAAGGGGGCCTGACGCCTGAAAA, 0
GGGCGAGTGGCGTTAAGAGTGGTTGTTGATTTTTTGCACTGGCAGGATTACACTCGCGCCGTTAAATAACCAACTGGAGTT, 1
GGTGATCCTGGCCTCACTGTGGGTGCATCGTAAGTGGGTCGCTCCGCGCTCTTCACAAACGGCAGATGATCGCAGGCGTGA, 0
GCGCAATTTATTTAAAAAGGGACTAGACAGAGGGGTGGGAAGTCCGTATTATCCACCCCCGCAACGGCGCTAAGCGCCCGT, 1
TGAAATCTAAACTTAGTCATGTCACGTTTTTGGGTTTCTAAAATTTTAACTTCGCGTTTTTCGTTGCCGTAAGGGTTATAC, 0
AGAATAAGGGTGTCTGTTAATCGCATTGACGCCAAAATAACTTAATGTCATACACTTCACACACTTTTATTAACTCAGCAT, 1
AAACCGATAATAATGGAATGGACGCCCCGACCATGAAGCAACGGTAGGATATTACTGATAAACCTTCCAGTGGAGGTGCGT, 0
CTCCCTGAAAGACACCATCCGTGGCTTTAAAGGCATCATGGAAGGCGAATACGATCACCTGCCGGAGCAGGCGTTCTACAT, 1
ATTAATGCCACAGAATTTGTAGAGAATGCTAATGATTAGCCCTGGATGGGTAAAATGGAGGAGTTTTCAGAGGCGACAAAC, 0
GAACATAGGCTTCGATTTATTGCGCTATCTCTGTGGCAGGATTGTGAATAAAGTGTCAACAAGCAACGGGGCATCGCCCAT, 1
GGGGCTTTCTTAATATACGTCTGGATGCTCGCCATTTCGTAGCCCTGTTTTTGAAAGCGCTCTGTCATAATGAGAGTTACC, 0
CCGTCAGGTATGGATGGGCGGTGAAGAGTTGATTCTGACGCCCAAAGAATATGCTCTGCTGTCACGGTTAATGCTCAAAGC, 1
ATATCGGAAATAGTCAGTGACGAACATCAGTATTTTTACATAATTACGTCTAGGTCATTGTCGGTTTATCTCCTTTTACTT, 0
AGGGCATATTCCGTGTGCTGACTTCTCTGGTTTCCTGGGTTGTATCGTTTATTCCGCGCCGCCCGGAGCGGAGCGAAACGG, 1
GCAGTGATACAGGGTATAGTGCCATTAACCACAGAAACAGCACTGTTGTCCTGTATTAAGCAGGCAAGAGAAGATGTCCTT, 0
AAAATCACACGTCTTGTGACCTTCTAAATTGATTCACATGCTAAATCTGATAAGTTTTAATTTCAATGGTAGGTTTATTTC, 1
AGCCTTCAACCCCATCTCATCAATCAACGCCCGGCCCCGCTGCCGGGTTTTTGCTATGCACCACAATTACCCCAACCGGAT, 0
TTACAAAACCTGTTGACAGAAAGTTAAAACAGTTTTGTAATGCATGTTACATAATAAATCAAGGAGTCCTTATGGGCGCTT, 1
ATAGTCAGTGAGTATATCGCGCTACTTCAGGATGATGTAGATCCGAAGAACGCTACAGAAGAGAGGCATTGTTGCTGGCAA, 0
ACCTGTAAAAGCGCCCATAAGGACTCCTTGATTTATTATGTAACATGCATTACAAAACTGTTTTAACTTTCTGTCAACAGG, 1
GGGTGTTGCTCCTTTTGCAACGTATCACTTGTCAATAAATAGAAAGTGTAGATGTATTAGGCGCAGCTATTTAGTCTATAT, 0
TACACCCAGGTGAAGTCCATCCAGGTTGAGATGGCTAAATTCCAGTCCATATTCTAACCAGGAGGTTTATTTGCAATTTGA, 1
ACGGAATAATTTTGCAGCAAAAGTGAACAGTGAGAACCAGGAAAAATTGCTGATTTTGCGTAAAGAGGATGCGAGTGCATC, 0
GGAGTCCGCATAAACGGAGTGTGTTTTTTGACTTACTCGTAAGCCGTTCTACTCTTCAAAGAGTGGAAGCGAAGGAGTCAA, 1
GGAAGTGACCAGATAATACATATATGTTCTGTACTCTCTTGCGCATTTTGATTGTTGACTGAGTAACCAGACAGTTGATGT, 0
TTAATCCTTAATAACCTTTTTATTCTTTGCCACGGGTTCCGTGGCGGGAGATTATGCCGCGTGAACATGAAGATTATTCCT, 1
TAAATAATCGATCGCGTAATAAAATCTATTATTATTTTTGTGAAGAATAAATTTGGGTGCAATGAGAATGCGCAACGCCGT, 0
GGCAATAAGATAAACACGTTTCTTCATTGTTAATCCTTAATAACCTTTTTATTCTTTGCCACGGGTTCCGTGGCGGGAGAT, 1
ACCACAACCAGAGCAATCAATACAATCCAGTACCAGGCGATAAACATCCTTTTACCCTTAATATTTAACAATACTAAACAT, 0
AAACGGTTATGTTTTGGTATTAAAAGAAAGACACAAGAAGATATGTCTGTTACCGTCTTACTCTCGCCTCACCCATTACCC, 1
ATCCTCAAAAGCCCAACCTCATTGGTAATGAACCAGCTCCGTGAATGTCCGCTCTGGCACAGAGCGAAATTTTTTGATCTC, 0
TAAAACAATGTGTTATGATAAAACATATTGCATCATTTAACTGACAATCTATACAAGATTTTTCGCCAACTAGTGTTCAAC, 1
TATTCTACCTTTTCGGCTGTCTCTTCTCTCGTACTGTTTAAGTATTTGTTCCGCGCTTCAAGCAGTGCGTCTCTGTCCTGG, 0
TTTGCTCAAAAAATAGCCATACTATTTAATTGCAACAAGGCTGGGAAGAGGAGGATCGAAGTATGTTCGTTGACAGACAGC, 1
GTACTTTCGAACGATGAGCGCAGTGGTCAGTTTTTTTCAGATATATTTATCTTTTTTTGGCTGTAAGCTCCGCTGTGAGCG, 0
GGTTGGGATATTACGGCATAGTTCTTCACACTCCCTTCACTTACCCCGCTTAAATTGGCGCTCAAAGGTAAGTAAAGGGAG, 1
CTCTTAAGGTTCACTTAATCTCTGACGCGCATACTCTCCTCCAGGTTAACGGAGGAGAGTGCAATGAAAAACCGTGTTTAT, 0
GCATTAGTAACTTTTTGCTTTGGCAAATTGCCTATGCCGAACTTTACTTTACAGATGTTCTCTGGCCCGATTTCGATGAAC, 1
CTTCACGAAAGCCTTATTCTACCTTTTCGGCTGTCTCTTCTCTCGTACTGTTTAAGTATTTGTTCCGCGCTTCAAGCAGTG, 0
AGCATCGCATTAGTAACTTTTTGCTTTGGCAAATTGCCTATGCCGAACTTTACTTTACAGATGTTCTCTGGCCCGATTTCG, 1
TCTTCTGTAAATATCCTGGTATTACCAATGCCAGGATATTTACAGTGAAAAAGACAGGCATCCATTCCTGAAAACGGGTTC, 0
CTGATCCTTACCTGGTTTTTAGCACAGATTTAATTATTTAAGCACTTGATAAATTTGGAAATATTAATTTTCGGAGAACCC, 1
TGAATATTCAAAAACTCCTGTCAAATTGCCTTTTGCCCTGAAAAATGCATAGTCAAATATCTGTTTTAACTAATTGGCGTT, 0
AGAGAATTAGGGCGAGCCGTCAAGCATTTGACAGGGGACAAGGGGCAGGTATGAATCAAAAATTTGAAGCAGTTAACGCTA, 1
ACTCTTGGAAATTATGGACTTTGTCCCGCGGCTTTAATCTGACGGCCGCGTTCCTTTTTTGACTCAATTATTGAACCCTTC, 0
ATTATCTTGTTCGATGTTGTTGGTGATTGTCAGGGATAGTAAAGCGCGTTACTCTTTTCAGAGCAGTTTTTCATCCCTGAA, 1
CAGTGACGATCTAACCCTTCAAGAATATTCTACGATTGTTCTGTTTAGGAAAAGCAAGGCGGGAAGTCGGGAGATAAGTCA, 0
CTGCCCGTCCGGGTGCATGTTTTCACTTGTCGGATATTAAACCAGGAATTTATTATCTTGTTCGATGTTGTTGGTGATTGT, 1
ATTTTGACTCGGCTCATTATTTGCCCGCTTGAGACATTGTTTCCATATGTACGCGGGCGAATAAATAGAGGAATCTGATTA, 0
TACCTCCGGTGTACATATTACATGATTGAAATGAACCTTCAAGATACTTGTACCTTAACGGTACAAGGGTTTTAATTTCGT, 1
TGTTCCGCGCTTCAAGCAGTGCGTCTCTGTCCTGGCGAAACGCCCGACAATAACGTTTCAAATGCAGGAAATAACCCACCA, 0
GGCCAACTCGCCCTGCTGTTCTTTGGTTAAAGAGTCCCAATACGCTTTCATACAATATGTACCTCCGGTGTACATATTACA, 1
TCTTCAGCAGAAAAAGCGGCACCATTGCATTTCAGCCAGCCTGTTGGCGGAGTGGCTGAAGGCCACGGAACCGGGACACCA, 0
ACCCGCCTGGTTTATTAATTTCTTGACCTTCCCCTTGCTGGAAGGTTTAACCTTTATCACAGCCAGTCAAAACTGTCTTAA, 1
TTGAAGGGGCTGGAACGCCCCTTCAACCTTAGCAGTAGCGTGGGATGATTTCACAATTAGAAAGACCTGCATGATGAGCTA, 0
ACCCTTGTACCGTTAAGGTACAAGTATCTTGAAGGTTCATTTCAATCATGTAATATGTACACCGGAGGTACATATTGTATG, 1
ACGGAGGAGAGTGCAATGAAAAACCGTGTTTATGAAAGTTTAACTACCGTGTTCAGCGTGCTGGTGGTCAGCAGCTTTCTT, 0
TTCAAACCGACGCAATCATTAACGCATAGTTGAACATATGAAGCAATGTTTATTTTAGACATCCAGCCATCTTCAACCCCA, 1
CAGGGTATAGTGCCATTAACCACAGAAACAGCACTGTTGTCCTGTATTAAGCAGGCAAGAGAAGATGTCCTTACCCTGCGC, 0
CTGCAGCGTTAGCCAGTGTGAAAGGCTGGGTCAGCGCGAAATTGCAATAATATAAGCGTCAGGCAATGCCGTGGACTCGCT, 1
ACAGGGAGTGATATTGATCTTCACTCTGTCATATCTCCGGTAATATGGCGTCAGGCTTCATCATCAGAAAGGGGGCCTGAC, 0
GATATTCGCACTGGCAAAAAAACGTGCTTGAATATCTGTTGAAACCCTTTAACAAAGCACAGGAGGCGTTGCGCGAACGAT, 1
TGGACCTCCTTACTTTTTATTAAAGAGATCCAATATTCACTACTCTGTCCGTATCTCTACTCAGGCATCAGCCTTCTTCGT, 0
CATCCGTGGTCCATTGAAGAGATCGTTGCCAGCGAGCAGTCGGCGTAATTAAGGAGTAAAAATGGCATTACTGGAAATTTG, 1
TGTCCTGGCGAAACGCCCGACAATAACGTTTCAAATGCAGGAAATAACCCACCACAACCAGAGCAATCAATACAATCCAGT, 0
ATAACACCCGGGAAGGCACTCAGTTGACGATTAGCGGTCATCCTGTTCTTAAAATGTAAAAAAATCACGCTTCAGGGCTAA, 1
CAAGCCTGTACAGCTCTGGTTTGCGTTGATTATGAACCTGTCAGCCTAAAGCAAGCGGATGGACGATGAGTATTGGTAATC, 0
GAACGCAGCCGCAGAGGTGCAAACTTTGAAGCCCTGACCCCATGCCGCTATACTGCCGCCATCACTTAAAAACAGGATACA, 1
TTAGCCGCCGGGGTCAAACCTGGCGGCTTTTTTATGGCATTAAAAAGCCCCGCCGGGATGGCTCCGGGCAGGGCGGGATAC, 0
AAAATAATTTTACAAATCAGTAACAAAAGTAAAGAAGGCGACACCATGCGACTATGGGTCGCCTTTATTTTTTCCCCGTTG, 1
CTTGCATTCGACGTGCTGCGCCTTTATTTATCACCAGCAGGAAACGCCTTGTCCATAGACGCCCCTTCCACATGCGCCACA, 0
GTTAACAAAGTCACGCGGAAAGTCAGATGCCTGCCGGTAGTGCATTTGCTATAGTAGGGCACTTTTTTAATTCCATCACGG, 1
GTTTACTAAAAATTATTAAAAATGGGGCGTTGAGACGCCCCCAAAAATAAAGGGTAATATATAACAGAAGGTTTATATAGT, 0
GCAGGATATTGCATAAACTTTAAAAACTTTACCAACTTACGGTTTCTTTAAGTTTGTGTGTGCGTTATTAATCACCAAACT, 1
GGGAGCGAAAGCTCCCTTTATTATTGTTAGCAAAGTGTGCTTCGTTCATTCCTGAAAAATAATTAAAATTCAATATATTGC, 0
AAGCGAACAGTAATCGTACAGGGTAGTACAAATAAAAAAGGCACGTCAGATGACGTGCCTTTTTTCTTGTGAGCAGTAACT, 1
TCATAGGATGAATGTCTAAAAGAATAATGGTGAGCGATAAGAAAACGACTGAATAACTGCACATTTTCGCTCGAAAGCTTC, 0
GAAAACAGTTCATACAAAACAGAACGTGACTGTGATCTATTCAGCAAAAATTTAAATAGGATTATCGCGAGGGTTCACACA, 1
CACAGGTCGGCGATACCGCCCGCTCCGTATTCTACGAATATTTCCGGGAATTCCTTTGATGCCAGAACAGTTCTGTAAGAT, 0
GCACCGGAAAGCACACCAACTGTCTATCGCCGTATCAGCGAATAACGGTATACTGATCTGATCATTTAAATTTGAAGCACT, 1
AGAATATGCTTTGCCTTATTGCCTGTGACTTTCTGAGATTCAATTATAGTATCGTTAAATTCTAATGTTAAAGAGAACTCT, 0
AAACAATAAAAATCGTAGCTTCCTGTTGTCATTAGGTTATTTTACCTGTATAAATAACCAGTATATTCAACAGGGGGCTAT, 1
ACTTCAGATCTAGCCTCCGGTACCAGACTAGCTAGCCCCTACGCAACCAAATAAATCAACCATCGTCAGAGTGCAATCGTT, 0
AATAGCGTCAGTGGTGTTAGGCACGGCATTGAATGACAGGTATGATAATGCAAATTATAGGCGATGTCCCACAATTGACCG, 1
TTTACGCTAACAGGCATTTTCCTGCACTGATAACGAATCGTTGACACAGTAGCATCAGTTTTCTCAATGAATGTTAAACGG, 0
CTTAAAAAATCACTGCCGGTTACATTGTAGTAAAGTAAGTAACTGGTTAATTTACATTCTGGTCGCGTGCGCAAATACGCT, 1
TTTCTGCACATCTAACCATTATTAAATTTAATAATAAGTATCGGGTTTGTTACGATAGAATATTTCTATATCCTCAAGAAT, 0
TTGTCTGAATTTTCAAAATATTCACTCGCTGAATTGTTATACAAGGCGCTATTCTAGTTTGTGATATTTTTTCGCCACCAC, 1
TGACCAGTTTTCGTTTTTTTGCCCACCTGTACGTGCCAACTTCCAGTGCTAATGGTATAGTTTGAGATTAACGGGGGCCGT, 0
TCATTGGGTTCTCACTTCCTGACCATCAAAATTGACAACATCACCATCCTATAATTGACTGAAAAGGAATTAATCCCCGTA, 1
GTCATAATGAGAGTTACCCGATACCTTATTATCAACAGGTAACTCTCAATCTTTAAAAAACGTCTGTGTTTTTAAATGTGA, 0
AAAAAACAACGCAGGCTGACAAACGATAAAATTTGCCTTTCACATGAGGTAAATTGCATCAATGGAGTGATTTACATCTAA, 1
ATATTAAGCATGGAGGGTTTCAGTTCACGGGCTCATTAGAAAATAATCACAAGATAACCACTATCAAAATTAGCTCATTTT, 0
TTAATCATTCATATGGCGAATATTTTCTTGTCAGCGAAAAAAATTGCGGATAAGGTGATGAACACATCAGATTTCCTGGTG, 1
TAGCCCCTACGCAACCAAATAAATCAACCATCGTCAGAGTGCAATCGTTCATATACACTGTCGGTGATGCGCTAAAAAATG, 0
TGTATATTTATGCAATCAGACAGCATATTGCATAAATAATCAGATCTGTATCAAAGTTTTAACTTTAAGGAAACACAAGCA, 1
GGTGTAAGTAAATTCTATCAACGAAGATCAATCTTATCTACTGACCAAAAAGGCCTGATAGGGCTTCGCTCACTATACATC, 0
CCGACGCCAAAAGACGCAAATTGTTTATATCATCACGCTTCAGCTAATGTATATTTATGCAATCAGACAGCATATTGCATA, 1
AATTCTATCAACGAAGATCAATCTTATCTACTGACCAAAAAGGCCTGATAGGGCTTCGCTCACTATACATCCTTGGCTGCA, 0
AGCCTCCTGAATAGTGATGCTGAATAACATAACCCCATGATATATCGATAAAATAATCTCTACATTTGAAAATGCACGGTA, 1
GTTAACACGCATGACTCTTGAAATCCATAAATTCAAGCGCAGTGCCCAGCCATCCCGATACTGCTGCTTTCACCAAATCCT, 0
CGAACGACAAAGTGAAAGCACTGTTGAAAGATAAAGAGATCAGCGAAGACGACGATCGCCGTTCTCAGGACGATGTACAGA, 1
AGGAGACATAAAAGGATACGCAAAGGAGCCGCGGCTCCTGGTAACATGAAAGCCCACAGATGTGGGCTTTTTCGTTGATGG, 0
TGCTGCCGTTTATTTTCGTGATCCAGTTAAAGTAAATGCATTTACCTGCTACTTTTTAGTAAAAATTTTACTAAACTCCCC, 1
GCCTCCGGTACCAGACTAGCTAGCCCCTACGCAACCAAATAAATCAACCATCGTCAGAGTGCAATCGTTCATATACACTGT, 0
TAACAAATACGACGCAAACTCTTGCTTAGTTACAACATACTTTAAAGGGATAGTCTCGTCATGACCATTAACTTCCGCCGT, 1
ACTGTGGGTGCATCGTAAGTGGGTCGCTCCGCGCTCTTCACAAACGGCAGATGATCGCAGGCGTGATTGCGCGCTGAGCGA, 0
AGATTTGTCACTTATTGGATTTAGTATGCTTGATTTAAATGGCGGACAATTATTGTTATTATTAAGTCTAATGTCATTTAA, 1
CTTATTCTACCTTTTCGGCTGTCTCTTCTCTCGTACTGTTTAAGTATTTGTTCCGCGCTTCAAGCAGTGCGTCTCTGTCCT, 0
GTCACTTATTGGATTTAGTATGCTTGATTTAAATGGCGGACAATTATTGTTATTATTAAGTCTAATGTCATTTAAAGGCAT, 1
CATTAGCATAATCATTCACTAAGTTAATTTATATAGTATCTGCCCAGACACTTATTTATAGTTATTAAAGGTGCGTCCGAC, 0
TTTGACGCGGGTTGAAAGAGGCAGAATTAAAACCTCGTAAATTGAAATATATATTGATGTAGTGAATGTATCTTAGGTAAA, 1
CAGCCGTATTGTGGCCCTCATCGGGCCACTTTTCGCCATCAGCCTTTTCTTTAAAGACATATTATCTTTGTATCATTTCTG, 0
TTTGTGCTTCATGCACACTCTTTCCCCACACTTTTTCCCTTTGCTGTGGTCTACTTATTCGCGCGTGTAGATTTTACTTAT, 1
GCTGCCGGTGATTAAGAAAGCTGCACCTACCTAAGTAGTAGCAAACGCACACTTTTTAGAAAAATCGATGGTCAGAAACTG, 0
AATACGACTTCTGATTTGAACAGTTAAAAACGAAAAGTCTGATAAAAGCTATACTTAACGGATAGCTTTCGCGACATAGGA, 1
AGTTTAACCTTATATTGATTACCAATATCAAATAAAAAGGTCCTGTAATGAGAATAATCACCTTTAACCTCCTCGGCAAAA, 0
CAGGGCGATATTCAGGTGGTGCAAAACTTCGTTGCGCTGGCAGATCTGGCAGAGTTCGACCCTGCGGAACTGCTGGCCCCT, 1
CAGGTCAGGATGGTAAGGCACCTGCTTTACACTTTCGCCCGTGGTCAGTGATGGCTGCGGGCGAATCGTACCAGATGTTGT, 0
ATCCCTTTTTCTTCTTTTTGTCTGCTATCAGCGTAGTTAGCCCTCTGGTATGATGAGTCCAACTTTGTTTTGCTGTGTTAT, 1
TTGTCTGCCTGCTCTGGGATCGCTGGGGCGGGCATTTTTTTGCCTATTTTGCATTGTTGGTTAGCAAGGATGCCATTCGAT, 0
GATTCGCGTTAATGCTGCATTCATTTGCCGCAGTGGCGTTAATTGTGGTTATCATGGTGCATATCTACGCCGCCCTTTGGG, 1
GGCATTTATAACTATTAGGTGCAGAGATATTCGCTTAAATGGATTAGTTTCTTTGTGGAAAAGTAACTGATGTTATAATGT, 0
GCGTGGCCGCCTGCGGCCCGATTAGCTTTATTGGTCTCGTGGTGCCGCATATGATGCGTAGCATCACCGGTGGACGTCACC, 1
AACGAAGCGTCTCTCCTCAAAACTGGATTTGCGGAACGATGAACGAAGCAGTCGCCTGACTGCTTCGTTCATTAAAGTGAA, 0
TCCTCAATTTGCCTGCTGCTTAATGCATTGCAGATGATTTGCTTCCGTTATACTAGCGTCAGTTGATAGCGGGAGTATTTA, 1
AGTTTTTTAACGCCGCTATACGCCTCACAGGGCTCTTAAGCACCGACGTTGACTTGTGACCTGTAAAGTACAATATCCCTG, 0
CGCCTGTTTTGCCCCTTACTCAAACCATTGAACGCTTTGCGCTCTGGCATCATTCACGCTTAATACTCTTTCCAGGATTGG, 1
TAGCCGCCGGGGTCAAACCTGGCGGCTTTTTTATGGCATTAAAAAGCCCCGCCGGGATGGCTCCGGGCAGGGCGGGATACT, 0
CGCCGCAAAGTTTGAGCGAAGTCAATAAACTCTCTACCCATTCAGGGCAATATCTCTCTTGCAGGTGAATGCAACGTCAAG, 1
ATGGAGCCTGTACATAGATTTGTGTAATTGCCTGATTTTGATATGTTCAATTCAACATCAAATGAAGGTTAAATTATGGAC, 0
CGCGATTGCACTCATAAGCTGTTCCGTTTTGAAAATTCGTGTTCAACGATGAATCTGTGGATAATACGCACATTTCGCCGG, 1
GCGCATAATCAATCGCGGCCGCGTTAGTACTCACGACGTGGCTGCGTTTTTTCACGGTTAATTTATGGCGTACTGAAGCCC, 0
CGTGGCTCCTTGTTGTGTTGTTTGCAATTTCTTCATCATACCGTTTATTCAATGTGCTGTGAGTAACTTTCACTTCCGTAT, 1
TTCATACATTGTGGGTATTGTTCTTATTATCGCCGCTAATCAATAAAATCCTGCCCCATATCTACATGGGGCAGTTGTTCA, 0
CTCTGCTGCACACCAAAACCTGGTTTGAACTGGCACCGAAAGCGGCCAATATCATTGTAAAAGACGAAAAAATGGGACCAG, 1
TCCTTCCTCGGGAGATAACTGGTCTAATTCCGCAGCCGTTTTTCAAAAAAAAGCCCCCTGCGAAGGGGGCAAAGCAAACTA, 0
TGTGCGAAATTTTGTGATCTTCCTCCACATTACATAACATCATATGTTGTTATATTCATCATGCATTGTCATGTTACCTTT, 1
AATGCAGGAAATAACCCACCACAACCAGAGCAATCAATACAATCCAGTACCAGGCGATAAACATCCTTTTACCCTTAATAT, 0
AAACTTTTGCTCATAACTTTACGGCTTTCCTTGCGTGCTGAAACAGAAGTATTATGCTTTCTTGAAACGTTTCAGCGCGAT, 1
ATATATGTTCTGTACTCTCTTGCGCATTTTGATTGTTGACTGAGTAACCAGACAGTTGATGTGCACGATTTCCCCTCGCCC, 0
CTGATGAATTGAAGATTCATCTGGTTGAATATGTGCCGATTGCGCGGTGGAATGATCAACATATGGTAGACGCGGAAGGAA, 1
TTTCTTATGGCTGGAAAGGCCTGATTTGTTTGTATTAAGATATCGGTAATCTTTTGATGGTTGGAAGCCCGTCCTGGTAGA, 0
CTAACCGGGAGATTTCAGACGAAAGTTTGAAAGATGCTGGATATAGAGTATCCTGACGCTGTTTTTAACACAGTTGTAATA, 1
AAAAAGGCGACATGCCAATGTGTCGCCTTTTTCAACTTTCCGATTAAGAACCTGCTCAGCGGGTTCTTGCTGTTTGTACTT, 0
GGGCGGTTTTTTTACATGGCACGAAAGACCAAACATTTGTTATCAAATGGTAAATAATAAGTGAGCTAAAAGTTGCTTAAC, 1
GTGCTTCTAAAGGAAGTGGCTTGAGGGAGCCACTTATATGTTGGGGAGGCAACGCCTCCCGCAACATATCTTTTTCGTAAT, 0
GTTAAAAGAAAGCTGGCAATCCAATTGCCAGCTTAAGTCGAAACAAGGAGACTCGATATTTAAATCGGATTACATTTTAAC, 1
CAAAACGCGCATACAAAAAAAGCCTCCACTGGGAGGCTTTCAGGCGCTGTTTTCCGTTTCTCTTCTCACGCGCTAGCCTCC, 0
CCAATTGCCAGCTTAAGTCGAAACAAGGAGACTCGATATTTAAATCGGATTACATTTTAACTTTAGTAATATTCTTCAGAG, 1
GTTGCATCAGTCACAATCGTGGATCTTGACGGTAATCCATGAGCATGATCCTCCGTTGCATACCCCTGAATACTTAAAATA, 0
TCATTGTCGTTACGGCATAAATGAAACTCATAAATAACACCTTCCCCATAATAATAAAAATCAGCATAAGTACCCGAGGTA, 1
TCAACCCCATCTCATCAATCAACGCCCGGCCCCGCTGCCGGGTTTTTGCTATGCACCACAATTACCCCAACCGGATACACA, 0
GATTATCTGCAAGATCACCCCCGCCTTGCAGGCGCGGACAAGAATAACGTTATGGTGATTACGCCTGAGGGTGAGACTGTC, 1
GGTTAACGGAGGAGAGTGCAATGAAAAACCGTGTTTATGAAAGTTTAACTACCGTGTTCAGCGTGCTGGTGGTCAGCAGCT, 0
TGGTTTTAATAAGCGAAATCTGCTTTTTTTGCCACCGACCACGGATTTGTTATGCTGGTGGCCTTTGTAGATCATAACGAT, 1
ATGCCAATGTGTCGCCTTTTTCAACTTTCCGATTAAGAACCTGCTCAGCGGGTTCTTGCTGTTTGTACTTTGTCTCAGGAA, 0
TACTTGTTATGCCAGAGGTAGCAATTGCGTTAGCGGCGTACTGTTGCTGTAAAGTATAACGCCTATATTTTACAGTTCAGT, 1
GGCCCCGCTGCCGGGTTTTTGCTATGCACCACAATTACCCCAACCGGATACACAGCCGGATACAATTCCACCAGCACCCAG, 0
GTGGTGCCGGAACTGGATATGTACGATCGCAATTGGCCAATTCGCACCTACAATGAATCATTACCGCCAGCGAAATTCGTG, 1
CCAGATTCTCACTCCTGAGTAAAATACTCTTATAGCAAGCGCGTTTAATATAACGCCACCTTCAACTTTATTTTTCTCATG, 0
TAAGCGCAGATGTTTCATGATTTACCGGGAGTTAAATAGAGCATTGGCTATTCTTTAAGGGTGGCTGAATACATGAGTATT, 1
TAGAAAATTGCGTAACGAAACTGCATTTTAGTAATTTTTTGAAACAATACAAATAAGGCCTTCTCACTGAGAAGGCCATTA, 0
TTATCTCATAACAAGTGTTAAGGGATGTTATTTCCCGATTCTCTGTGGCATAATAAACGAGTAGATGCTCATTCCATCTCT, 1
ATATTAAAGAAAAATCATCGAAGCTAATGAAGTAATATGCAAAAATAATTAGTCCTTACAAGGAGCAAAGTTCCATAATCT, 0
TTGCCACGCCTGACGCGTGATATTGACTCAATACTGTTGCTGGCGGGTTACTATGATCCTGTCGTCGCGCAAGCCTGGCTG, 1
GACTTGCCTGCCTTTTATCACGGCGTATCCGGCACTTTCGTCAGTAATCTGAATTTGCCCGGCACGTAGCCGGGCAATTTT, 0
ACTGCGTCGTATGCTGCCGCCGCTGGGTAACCAGTGGATCATCAGCATTAAAGACACCTCGCTGTTTATTGTGATCGGCGT, 1
TCGGATAAGCCTTTGCCAGTTCCGGGTATTCTTCAGCAGAAAAAGCGGCACCATTGCATTTCAGCCAGCCTGTTGGCGGAG, 0
GCAATTGATTTCTGCGCTTAAATTGCCAATCTTAAGCAGATGAAAACCATACATTTTAGTGAACCACGGGTTGAGCTGGCG, 1
TCTGGAGCAGACTCGCAAAGTAGAATGCGCAACGCGGCAACGGTGTGGAGAAGGGATAAAAAAACGGGCAAGTCAGTGACC, 0
CGATACCCGTCATAGTTCATGAAGTTGCCACTGCGCGATGAAGTATGACGAGTATGAAAGAGTGATGCGGATACAAAGGAG, 1
AAGGCGACATGCCAATGTGTCGCCTTTTTCAACTTTCCGATTAAGAACCTGCTCAGCGGGTTCTTGCTGTTTGTACTTTGT, 0
GCGGGTATCGAAGGCACCCAGATGGCGCATTGCCTGGGAGCATACTGCCCGAACATTCTGTTCCCGTATGCTCGTGAGTGC, 1
GGTGAGTACTGCTTTGATCTAAAGGCTGGTTTTCTGTGATGATTGACCAGCCTCAGAGTATTGATGACACCACCGTTCATA, 0
ACGGCGCAACGCCCTATAAAGTAAACGATGACCCTTCGGGAACTTCAGGGTAAAATGACTATCAAAATGTGAATTGTAGCT, 1
GTTTTGTCTGCCTGCTCTGGGATCGCTGGGGCGGGCATTTTTTTGCCTATTTTGCATTGTTGGTTAGCAAGGATGCCATTC, 0
TAGCCAGAAACGCGCCGCGCGTCGTTTGCTTGAACGCGACGCCTGATTTGATACTCCCCCCTGACTCCTTCATACTGAAAG, 1
TTCTGTAGTCACTTTTGTGGGGACAGTCCACAAAACTGCCAACTTCCGCTTCTTGCTCTTAGCGGACATTAGCATAGGCTA, 0
AGCCAGAAACGCGCCGCGCGTCGTTTGCTTGAACGCGACGCCTGATTTGATACTCCCCCCTGACTCCTTCATACTGAAAGT, 1
AAATCTATTATTATTTTTGTGAAGAATAAATTTGGGTGCAATGAGAATGCGCAACGCCGTAAGTAAGGCGGGAATAATTTC, 0
GTCGTTTGCTTGAACGCGACGCCTGATTTGATACTCCCCCCTGACTCCTTCATACTGAAAGTGAACTGACAGCCAAATGGA, 1
GGAAATACGACTTGTGAGCATAAGATAAATCTTAGCAAAATACAAATTAAAGATAAGGAAATTGTTACGAAAGCTATTAAT, 0
AAGGCGTCGCTGGCTGGGCTGGCGAAAACTTGCCTTTGGTGCGCGGCAAATAATTTACCTGTCGTCTTTCATGATGCAGGC, 1
ACGCTTTACCCTTGATGGAGCCTGTACATAGATTTGTGTAATTGCCTGATTTTGATATGTTCAATTCAACATCAAATGAAG, 0
GCAACAAATAGAGCAAAGGGATAAAATAGCAAAAGCGTGATGAAAATGTTATTTTCCGATGCCGCACTGACCCGCTACAAT, 1
AGTTGCTGTAAGACAATGCAGTGATACAGGGTATAGTGCCATTAACCACAGAAACAGCACTGTTGTCCTGTATTAAGCAGG, 0
CTTCCTTCCTGATTTTGCATTGCATTCTGCCGTTGCGGCGATTTAGTGCTATTTTCGAGCAAATTACACACGGAGGTAAAC, 1
ATATGTTCAATTCAACATCAAATGAAGGTTAAATTATGGACGACAAACAATTGCAGGCTCAGGCTGCGTTCAGCAAAGCAT, 0
TTCCGTCACACAGATAAATTCATCCGTTGCCAATCTGGCAACGGATGTTATCATATTGCCAATTTGTCAACGGACGTGATG, 1
ATAAACCCATGAGACGGACTAACTTTTTCATTAAAATTAAAAAGATATGAATGAATACTGCGGATATCAACATGGCCAATC, 0
TTTGCTTAAGAAATCGTGAGTTAAGGTTGAAAGAGCAGGTTTAACTCGACCATACTCTATACTCGCAGTGTGGCGCGGCGT, 1
AGATTTACGCCAGGATCATCTTGAAAAAATCTTTAACCATGGTCCGGTTTTTATCCCCTTGTATAAATATTACTAAATGCT, 0
CTTAAGAAATCGTGAGTTAAGGTTGAAAGAGCAGGTTTAACTCGACCATACTCTATACTCGCAGTGTGGCGCGGCGTAGCA, 1
TGAGCTAGAGCAGTAAACACGCGGGCTGACAATGGGTCAGAATATGAGTTAGCCCGGCGTTATTCCTGGGGTCAGTACTTC, 0
GATAGAGAAAAGCCCCGAGTGATATTTTACCATCAACCCGAGGCCTCCTATATGCTGAACACATGTAGAGTGCCTCTTACT, 1
AAATAAAAGGATTTATTTCTGGTCACGTCCACACATTGACCACATCGACAAAAAAGCCCCTCGACTGAGGGGCTTCCTGTT, 0
TATTATCTATTCCTTTTTGTAATAACTTTTTTACAGAGCATAACCTTGTCTAATGTCTGAGTCGAGGATCATCAATTCCGG, 1
GGCAGGAGAGCAAAATGCCACGCTCTGTTCGTTGATAAAAGGCCGCATAGCGGCCTTTTTCCTTTCTTTACAATACATCAA, 0
CGGCGAAAGCTTCCACGTTTGATGCGCATACCGATAACCCCACCGTGGTCGCCTGCGCGTGGGGTTTGTTTTACCTGATTC, 1
CTTAGCCGCCGGGGTCAAACCTGGCGGCTTTTTTATGGCATTAAAAAGCCCCGCCGGGATGGCTCCGGGCAGGGCGGGATA, 0
ATTATCCAAAGCGATGGCGACGCGGCATTTAAAGCTTGTCAGGCGCTGCTACGCTCACCTGATAAGTGATAACCCGATAAC, 1
TTGTCAGCTTAATAATCCCAAACATGCCGAGTCTTTTCCTCCTGAAAATACCGATACCGCCTGGCAAACTGCGAAAGAGAA, 0
ACTTTGGTGGCGCAATTGAAGGTAATGCCAGGCTGTAATCAGGCAAGGATATAATTCCGCAGGAAGCATAGCGTGACTATA, 1
CTGACTTTGATTTATTTTCTGGAGCAGACTCGCAAAGTAGAATGCGCAACGCGGCAACGGTGTGGAGAAGGGATAAAAAAA, 0
AAAGGAACGTTTGAAACGGCTTAAACGGTTGTCAGCCGCCCGAATGGACGTAGAATGCCCGCAAGGGCGGCTGACAGAGTA, 1
GCTTCCTGTCAGATCCATAGCGAATCAAGTGCTGAATGTCACAGTATCGAACAGAAAACAGTGACGATCTAACCCTTCAAG, 0
TTACGGTCTGCGTGATTAACGCATTGCTGTCGATCTGGGTTATGCAGCTTATTGTTTAACAAGGAGTTACCATGATTGATT, 1
GGAGGGTTTCAGTTCACGGGCTCATTAGAAAATAATCACAAGATAACCACTATCAAAATTAGCTCATTTTTAATGCGACTC, 0
GTGACGCTTCAGGGGGTAAACGACAAAGTGTATACCCTGGCGAAATTGTATAATTTGCCTGCTGATGTTCTGCCTCGTTAA, 1
GCTTTTAATCACATATAAAAAGCGTCCTTTTTCTCACAATCAAATGATCATCGGCTTCTATAACGAAATCGATACGGATTA, 0
TCTGACTGTGTTGCAATGGCCATTGAAAGTCGCTTCAAATATATGATGCTACTTTTTTAAATGGTTTTTACCTGTCGGCAT, 1
TAATGTTGAGTTCCTCGAACCCTTACCAATTAAGGGACATAGCCAGATACGCAACTGGCTGATGCAAGCAGTCTAATGTCT, 0
GTGTTTATGTCTCTGGCTGCCAATTGCTTAAGCAAGATCGGACGGTTAATGTGTTTTACACATTTTTTCCGTCAAACAGTG, 1
CATGATAGTGTCCATTAAAAGGATGGACACTATTTCCCCGGAACCTGAACTCACCGCACAGGCGTTCTACATAAAACGCTT, 0
TGGGCTCTCTATTTTAGGATTAATTAAAAAAATAGAGAAATTGCTGTAAGTTGTGGGATTCAGCCGATTTATTATCAATTT, 1
CAAAAAAATCATCCATCCGGCTGGTCAGCAACTGTAGTTGTTAATGTGACAGAGCCATTGCCCATGATAGTGTCCATTAAA, 0
TTTTATTGAATGTAGAATTTTATTCTGAATGTGTGGGCTCTCTATTTTAGGATTAATTAAAAAAATAGAGAAATTGCTGTA, 1
CCTTTCCTCATACCGCTTGCACTATATACTGCGGGTAGGAAAGGCGCGCAGAGGGAAATATAAGATTGTTAACTATCCCCC, 0
AATTATCCCGCCTGCTGAAGAACGTTGCTCTGAGTGTGATAAACCTTTTTATTCTTGATGATGTCAGCGAGAAGATGGAAT, 1
AAATGTGAACCATGGACATCAACGCGTCATAAATGTTTACGCAAGTGCACAATGCACCCTTTCCACTATCAACAAGGAGGA, 0
CTTTCGTTGATTACAAAATCAACCTGCTTGACAAAAATGACTTCACTAAGGAAGGTGCGAACAAGTCCCTGATATGAGATC, 1
AGCAAAATACAAATTAAAGATAAGGAAATTGTTACGAAAGCTATTAATTATTGTTGGTAATATAGTTTCAAGTGGTACTAT, 0
CGCCCAACTATCTGCCCCGCTTTTTTTGCCACCCACGCCTGCCAGATGATATGGTCCGTCCCCGGATTTTTCGCAGACAAA, 1
TTGATTATACCCCCCCGTTCCCAGAGAAATAATATTTATTAAAATTCCAGTTCTTCTTTTTCTGATTACAGAAGGCAAAGT, 0
GCTTCAGTGGCGCATTTTGTTGTGTTGTTTGCATATAACCTTCTAAACGTATGGACATCTAAACATCCAAAGAAGGTTTGT, 1
GCTGTAGTTGAGTGGACCCGCTGGTTATCGTGAAACGAAGCGTCTCTCCTCAAAACTGGATTTGCGGAACGATGAACGAAG, 0
TGAAGCATGATGATTTGCTGACATATATTAAATATGTCGAAAGTAAGCGTTATGCTTTTAGTACATTATGCCTGTTCCGAG, 1
CGTAAGAGTATGAGATGATCTTGCGTACTGTCAGAGCACTGATTTCTCTGACAGTACGTGCTGCGTGCAAAATCACTACAT, 0
AAATTCTGCAACTGCGTAAGGCGTTAAATGAAGCTCGCCTTGAGCGAGATATATTAAAAAAAGCAACTGTAGATTCAATTG, 1
AAAAGATCGCACTAAATAGCTACGCGGAATAGTGCTCTACTTTCGTTTAGCCCTTTCAGAGGTAAGACATTAGGGCAATTT, 0
GGGCAGGCCTGGGTAAAAATAGGGTGCGTTGAAGATATGCGAGCACCTGTAAAGTGGCGGGGATCACTCCCATAAGCGCTA, 1
ATTCCCACAAACGAAACGGAATAATTTTGCAGCAAAAGTGAACAGTGAGAACCAGGAAAAATTGCTGATTTTGCGTAAAGA, 0
TTCGTCATGGTTCGCTTCAGATCGTTGACAGCCGCACTCCATGACGGGTAAAAAGTGGATAAAATAATTTTACCCACCGGA, 1
TTACACACATTTGCTGTGTAAAACGAGGGGTTTTCCGCAGGCAGGAGAGCAAAATGCCACGCTCTGTTCGTTGATAAAAGG, 0
AGTTCGTCATGGTTCGCTTCAGATCGTTGACAGCCGCACTCCATGACGGGTAAAAAGTGGATAAAATAATTTTACCCACCG, 1
GTTTTTTGATTTTTCAACAGCTGAATATCGGAAATAGTCAGTGACGAACATCAGTATTTTTACATAATTACGTCTAGGTCA, 0
CGACTAAATCAGTCAAGTAAATAGTTGACCAATTTACTCGGGAATGTCAGACTTGACCCTGCTATGCAATACCCCCACTTT, 1
GCGCAAATACAGCGCCATTTTTATAGGTTAAAAACATTGCTTTTTATATTCTGATGCAGATAGTCAGTGAGTATATCGCGC, 0
ACTGTATAAATAAACAGTAATATTTGGACAAAACGCAAACTGTGATCGATACTCAACTATGCACTAAATACGTCAAAATTC, 1
ACGGATATATCCGTGGCTTTCGAATATTTTACTGTGCGTATTATTCAGTTATTTCGTACTGAACAGAATCAAGCGTATTAT, 0
AATAAATTGATAACAAATGCTGATATTGGAAATATCTGATTTGCAAATTATCGTGTTATCGCCAGGCTTTAGGAGGTTAAT, 1
AAGCAGGCAAGAGAAGATGTCCTTACCCTGCGCCATCTGCAGCTTCTGCACCAGAACCGGTGAATCTCACTCAACAGGCTT, 0
CTTCCGCCAGGCCAGGAGCAGACGATATTTGATAAGTTTGCTCGCGGGAATAAAGAGTCGGCAGTACCGGGGGTAGGGCTT, 1
AATCAAATTGTTACGTAAGATCTTATCATTCTCCCACCAAAAAATTATCTTAATGTAACAGCTGGTGTAAGTAAATTCTAT, 0
CATATCACCTCCGTGATGGTTGCCGATGGCGACCATTTACTCGGTGTGTTACATATGCATGATTTACTGCGTGCAGGCGTA, 1
ATGGTAAGACTTATCAAAAATACAGGTTAATTTTGGTATTTAAACCTTTTTTACTTGTTAGTATGATACAAAGGCTTTCAA, 0
CGCCCGGAGAGCAGCATGGCGCGCGCCGCAGATGTGCATCTGTGTGTTAAAGTAGCGAAAGAAGCCTGTCCGTTAGGGCTG, 1
ATTGTGGCCCTCATCGGGCCACTTTTCGCCATCAGCCTTTTCTTTAAAGACATATTATCTTTGTATCATTTCTGATAGTTA, 0
CCGCTACAGATTGGTTAGCATATTCACCTTTAATCGCGCATGATCGAAAGATAATTAAAGAGGTTAATGTGTTCGCTGAAT, 1
GCCGTCAGGTGTTTGTGCACCGGGCCATAACCTGCAGTTGGGAATTGAACGCCTGACAACAGGAAATGAGCTAGAGCAGTA, 0
AGTCCCCCCCCTCGCACCAAAAACCACGTTGATATTGCTCGCACTGGGCGAAGGTGGCGGAATTGGTAGACGCGCTAGCTT, 1
GATATGGCGAGGGTGAAAACGGTGAGACTTGCCTGCCTTTTATCACGGCGTATCCGGCACTTTCGTCAGTAATCTGAATTT, 0
GCATATAGTATCGAACATAGAAAAAACTGAAGATTCATCTTATTTTGTATATACTACCTAGCCCAACAATGTAGAGGTTAA, 1
GAAAAAAATTTTACTTCCGCCTCATGCGGCGAATGTGGGAATTGCCCAGGCGGCGGGGGATAGGGGCTGGAGACAGTTATC, 0
AACTGAAAATTCAGTATTTTCTTCTTTCCTCAAGCTGATTATTAGCCTGGAATAGAGAGTAGAGGGAACTCCCGATCGGGA, 1
AGGTGGAAATAGCAATGAGGAGTATCAGCAAGAATACTCGCCGCTTTACCACAACGTGGATGAGAGGGATGAAAAACTCAA, 0
CCCTGACGATCACTTACAGTTCAGACGTTTACCCATCTTGCTTTCGCTTATATACTCGTGTCTTTGCTACAGCAACCAGAC, 1
GCTGTCCGCCGCTCGCTTAAAGTGGACTTTTTAGTTTTTATCATGTGCGGTGAGAAATTCAATGTGGCGTTGAGATGCTTA, 0
AACCGGGCATTAATCCCAAAATGTTGCAGCAATAAACCGGTGTGACGAGTATCCTCGGCGGCAATCAGATCAACGGCCTGT, 1
TGATCACAACCTAAGGTTTTATCCTTAGAACAAAATAGGAATTGATAATCAAATCTGTCACTATTGCGCCTCTAACAGATT, 0
AGATCAATCTGGTGACGCAGGATGTTACCTCTGAAGACCTCGTCACGTTATACGGAACAACATTTAACTCCAGCGGTCTGA, 1
GATTGATCTATTTTCCTGAAACAAGGTGAATATTCAAAAACTCCTGTCAAATTGCCTTTTGCCCTGAAAAATGCATAGTCA, 0
GATTTCGACGACTCAAGAGAATAAATGACGTTTAAGCCATGAAACAAGCTAAAATCCTGCAAAAGACGAGTTTTTACGGGC, 1
ACGCCCCCAAAAATAAAGGGTAATATATAACAGAAGGTTTATATAGTTAGAAGCAAGGTTGTGCTTCTAAAGGAAGTGGCT, 0
TACGGCATTGGCACGTCAGAACAAAATCTGAGAGGTGAATCCGTTGAGTATAATTATCTTAGCGACGATTTCGACGACTCA, 1
GGATTAGTTTCTTTGTGGAAAAGTAACTGATGTTATAATGTATGATGTTGACTATTTCACTATTCCAATAAAACCAGTCAG, 0
CTCGCAATCCGGTAATCCATATCATTTTTGCATAGACTCGACATAAATCGATATTTTTTATTCTTTTTATGATGTGGCGTA, 1
ATAGGCTATTTACCATAACGCCTCATTACGCGCACCGCCCAGACTGACTCAGCGCGTTTCTGGCATATCCCCGGTAAAACA, 0
ACGATTAAACACCATTGCCTGCGCAATGGTGTTTTTGTTTTTATCTGCTTTATACTTGAGGCCGACGCCCTGGCGGTAAAG, 1
GGCGTTATTCCTGGGGTCAGTACTTCAGATCTAGCCTCCGGTACCAGACTAGCTAGCCCCTACGCAACCAAATAAATCAAC, 0
AAAGACTTTGCACATTTTGCTAATTTCACCGTACCGCTCTGTGACGTACTATAGTCGGCAAACGTCTCACCTTGAGGTTAA, 1
TGTAAAGGGGGAGGTGGAAATAGCAATGAGGAGTATCAGCAAGAATACTCGCCGCTTTACCACAACGTGGATGAGAGGGAT, 0
TAAGAATTATGAGGAATGGCTATCAGTATTGTCATTTTCAGAAAATATTTATCCTGCATCGGTGAGTCAGAGTAAGATCAG, 1
CACCACAACCAGAGCAATCAATACAATCCAGTACCAGGCGATAAACATCCTTTTACCCTTAATATTTAACAATACTAAACA, 0
CTGCGCATAATAATATCAAAACGACGTCGAATTGATAGTCGTTCTCATTACTATTTGCATACTGCCGTACCTTTGCTTTCT, 1
AAACTCCTGATCACTTTTTGGTCTAAGCGATGGTTTCATATGATCAACCATTCTTGATAAACCCATGAGACGGACTAACTT, 0
ACAAATCTCATGTTGCGTGGTGGTCGCTTTTACCACAGATGCGTTTATGCCAGTATGGTTTGTTGAATTTTTATTAAATCT, 1
CATCCACTTACGCACTTTGTTTTGCCATGCCAGCAGTTAGCTTCTGCTGTAAAACTATTCATGCAGCAAACCTGCACTTCA, 0
GGTGGGTCGTGGAATTGGGTAACCCGGCTTGTTGCGCCAGTTCCGTGAGTGCCACACTGCCATTGGATTCGGCAATCCACT, 1
TGCGAAATTCAACAACTCTTGGAAATTATGGACTTTGTCCCGCGGCTTTAATCTGACGGCCGCGTTCCTTTTTTGACTCAA, 0
TCCGTGATCGGGGTAAAAAAAAGGTTGCATGAAAACGCGAGCGGAGTATAGTGCGCATCCACGGACGCGGGGTGGAGCAGC, 1
TTACCCATATTTCATCAAAATAGAAATTAATCGTTGCATCAGTCACAATCGTGGATCTTGACGGTAATCCATGAGCATGAT, 0
GGTGCGGCTGATGGCACCAACTGGAAAATCGACAACAAAGTGGTCCGCGTACCTTATGTTGGCGTAGATAAAGACAACCTG, 1
AGGCGACATGCCAATGTGTCGCCTTTTTCAACTTTCCGATTAAGAACCTGCTCAGCGGGTTCTTGCTGTTTGTACTTTGTC, 0
CCCGATCACGGATTTGGCATGATTTTGAACAAAAACAAATCACTAAAGCCTATTTTTTGTGCAAAATTTGCGTCAGGGAGA, 1
GATAATATTGCAGATCGTAAGAGTATGAGATGATCTTGCGTACTGTCAGAGCACTGATTTCTCTGACAGTACGTGCTGCGT, 0
TATTGCAACAACCTGAAGAGCGTTTTGCATGGTTAAGGTCAAAGAAAGATAGGTTCTGATAAAACTTTCTTGTCATCGGCT, 1
GATTGTTTATATGTTTTAAAGGTTCCATAATCCGGGGCTGGTAATCCGGCATCGTTTGTGTTTCCTCTTTTGATAATGTCA, 0
GGTTTACGCAAAATGCCGCTCATTTATGAGTAAACCTTTCACTATTATTACGTTTTTTCAAGCTGGGACGCGCACGACACA, 1
ATACATTGTGGGTATTGTTCTTATTATCGCCGCTAATCAATAAAATCCTGCCCCATATCTACATGGGGCAGTTGTTCATTC, 0
TCTGCGTCTGGTGCAGGGTTGACTTTGCATTCTGTTAACAAACGCGGTATAACAAACCTTCTTTGGATGTTTAGATGTCCA, 1
CACTGAGTGAGTTTTCAATCACCTTTCCATCCACCTTATATTAAGCATGGAGGGTTTCAGTTCACGGGCTCATTAGAAAAT, 0
ATACCCAGGATCCCAGGTCTTTCTCAAGCCGACAAAGTTGAGTAGAATCCACGGCCCGGGCTTCAATCCATTTTCATACCG, 1
CGCATAGTTTCCCGATAAAGACGCGATAGCGACATCCCGCATAAGGCATTTTTCTCTTTATCTTTGTACGGTACTTCATGG, 0
AAGCAATGAAATAATATATTCCAACAGTTGTTTTATATTCTCAAAATATGTTAAGGTTGCGCCCTCATTTGGGGAGTAGCC, 1
TAGTAGCAAACGCACACTTTTTAGAAAAATCGATGGTCAGAAACTGGATTAGCAATTCCGTTCCATGGTTGCTTTTGATTT, 0
CCGTCGATCCTTGAGGGATGATTGCATTACATACAGATATAGCACAGGCTATATTATATAGCTATTGCTAAAACGTTAATT, 1
GCCAGAATCGCGTTCGATGTGACTATGATCATTTTCGGTGAGTACTGCTTTGATCTAAAGGCTGGTTTTCTGTGATGATTG, 0
TATTGCATAGAAAATTAATGCTATTGGAATGAAGAGAGTAACGAATGGCTAAACTGGCTAACCCGAATGACGAAAAATTCT, 1
AACGTTCCTTGCGCTTTCTTAAATTAAGAAGTCGCAATGAGTATTACTTTGTAAATTGCAGGGTATTGTTTAGCTATCTGT, 0
GTGATACAAGATCGATGACATAGCGTTGAAGAAAAGGATTTGATAATCCGCAAAATTTGCACAACACTGCCTGTAATACTT, 1
GGGCCACTTTTCGCCATCAGCCTTTTCTTTAAAGACATATTATCTTTGTATCATTTCTGATAGTTAACATTACAAGATATA, 0
TATTATTTACACTAAATCTGATTTGATATATTGATACTTAAAACATTTGATGCTTCCTTTGTCACTTTTTTGATGGAAGTT, 1
AATCTCTGACGCGCATACTCTCCTCCAGGTTAACGGAGGAGAGTGCAATGAAAAACCGTGTTTATGAAAGTTTAACTACCG, 0
ATCTGGCAGGATGTTTACAGACCCAGGCTTGTTACAGGCCAGGTTTATCTTAAAATTACGGTAATTCATGACGTACTGATC, 1
CCTTCACGAAAAAAATTAGCTTATAAAGTCTGGGGGAATTACTCTCGCCACGTTAACGAGAGTAATTTTATTGATATTAAT, 0
AACTAACCTTTTAGGTGCTTTTTCATTGCTGTAATTAACCTTTTAGGTTATAACTAAAGTAACAGGGAGGCGGGGGTTATG, 1
GGAGATAACTGGTCTAATTCCGCAGCCGTTTTTCAAAAAAAAGCCCCCTGCGAAGGGGGCAAAGCAAACTATGGCAATGTT, 0
CGATGACGCCGGAAGAGGTGCATCGTGTTGCTAATGAACGTCTGATGCAGATGATGCCGCAGGTATTGCCTTCGCCAGACG, 1
GTTAGAAGCAAGGTTGTGCTTCTAAAGGAAGTGGCTTGAGGGAGCCACTTATATGTTGGGGAGGCAACGCCTCCCGCAACA, 0
TAGACTCAATGATTCCTTTAAGCCTGTCAATTCGGGATATATGATTCCATACATCTGCAATTATTTGATCGTAAATAGTAA, 1
CTGTGGGTGCATCGTAAGTGGGTCGCTCCGCGCTCTTCACAAACGGCAGATGATCGCAGGCGTGATTGCGCGCTGAGCGAA, 0
CCTAAAAAGCAATATAAATCAGAGAATTGAACAACGCATGTGGAAAAAGTTACACTGCGAATATTCGGCACATAATTGCTG, 1
CTAGAGCAGTAAACACGCGGGCTGACAATGGGTCAGAATATGAGTTAGCCCGGCGTTATTCCTGGGGTCAGTACTTCAGAT, 0
ACTCATGAATTTCTCCGCGTTTTTTTCGCATTCATCTCGCTAACTTCGCTTATTATGGGGATCAGTTTCAGGGTTTCAAGG, 1
TTATCTTAATGTAACAGCTGGTGTAAGTAAATTCTATCAACGAAGATCAATCTTATCTACTGACCAAAAAGGCCTGATAGG, 0
ATTGTTGCTGAGTCTTTTGGCAAGTTGGTATCCGGCGCGGCGCGCCAGTAATATTGACCCTGCGCGAGTCCTTAGCGGCCA, 1
TAACCAGGCCCGAGGTAATCTGAAAAAGGTGCAATCTTTTGCACCTTTAACAGGTTAGCTCGGGCTAACATTCATGATTCT, 0
CATCTCTTTCCCCTTGACTATCAAGACTTGCCTCACTCCTGCCTGACCGTTAAGCTTTGCGTTTAAACATAAAAACATCAT, 1
CCAAAAATAAAGGGTAATATATAACAGAAGGTTTATATAGTTAGAAGCAAGGTTGTGCTTCTAAAGGAAGTGGCTTGAGGG, 0
GTGAGGAAATACCTGGATTTTTCCTGGTTATTTTGCCGCAGGTCAGCGTATCGTGAACATCTTTTCCAGTGTTCAGTAGGG, 1
TTTTCTTAACGTCGGGTATACAAAGCCCATCGTTGAAAAAATTTTATCCATATTTTTTGAAAAATGCAAACATCATGTCGC, 0
GTATCGTGAACATCTTTTCCAGTGTTCAGTAGGGTGCCTTGCACGGTAATTATGTCACTGGTTATTAACCAATTTTTCCTG, 1
TGATGAAACTGCTCAAAGGCGAGGTATAAAATGAGTTTTTTTGATGAGTTGAAAACCTCTCTGGAAGAGGCTGTCGAGATT, 0
CCACTATTTGCTATATATTGTGTGGTTGAATCTTTTTTCAACTACATCTAGTATCTCTGTATCAACAGAGAGACAACCCGA, 1
AAATATGCTAGCCATTGTTTCATGTATTGGACCTCCTTACTTTTTATTAAAGAGATCCAATATTCACTACTCTGTCCGTAT, 0
GTTTAGCCTCATGTACGATTCTTTGCCAGGCTTAATGCCAACCAGATTGTAGTAAGCCACGAGCAGATGCTTACGTACATG, 1
CCGCCAGAATCGCGTTCGATGTGACTATGATCATTTTCGGTGAGTACTGCTTTGATCTAAAGGCTGGTTTTCTGTGATGAT, 0
TTTTCGTTTAGCCTCATGTACGATTCTTTGCCAGGCTTAATGCCAACCAGATTGTAGTAAGCCACGAGCAGATGCTTACGT, 1
TGGCGCAAATACAGCGCCATTTTTATAGGTTAAAAACATTGCTTTTTATATTCTGATGCAGATAGTCAGTGAGTATATCGC, 0
TTTGCTTTAAAATCTGACCATCCGCCTTTGCAAAAATTTGCCTGATTTTACAAACGAATCAGGCTCATCCCATCGACATAA, 1
ATGACGGCGAAAAAAAACCGCCAGTAAACCGGCGGTGAATGCTTGCATGGATAGATTTGTGTTTTGCTTTTACGCTAACAG, 0
GGTCGCCCCTGATGGGCAAAACATCTATGATACACGCAATTGTGGATCAATATAGTCACTGTGAATGGGTGGAAAATAGCA, 1
CTTTTCCTCCTGAAAATACCGATACCGCCTGGCAAACTGCGAAAGAGAACTAGCCGGTAGCCCGGCAGAAATCATCAGGGA, 0
CACGTCCGGCGGCGCTATTCACGTTGATCTCCTGTGACTCGACGCGGCAGATAATGTAGTATCTCCGGCAATATTGCCCCT, 1
AGAGGGAAATATAAGATTGTTAACTATCCCCCTCTGGAAATACGACTTGTGAGCATAAGATAAATCTTAGCAAAATACAAA, 0
CGCTGGCGATTGGCGTGCTGGTACTGGAAGTGCTGCTCGCCCTAACCGTTATACTATGGGGCTACGGTTATCGTTTGTTCT, 1
TTTGCGTAACGCTGGTTTTTCTTAGGCATCATGAAATAACGCAGCATTAATGCATAGTGGTTAAGTATAAAAAACAGCAAA, 0
CAACATTCTCAAATGCGTCATGCTGAGCTATGATTAGCCGCTATTTTTTTGTCCTGAATGATGTTTGACACTACCGAGGTG, 1
GCCAGATTATTATATTGGCAATTGCCTGCTGTTCGAGCCCGCAAGTGAAGAGATATTACCTTGATCTCATTTGTTTTTTGT, 0
AAACTGGCGGCTTACCGCCGTGCCCGAGTCGGCAATTGTAAATTCAACATTCTCAAATGCGTCATGCTGAGCTATGATTAG, 1
ATCAGGCAATTTATTTGTCGGATAAGCCTTTGCCAGTTCCGGGTATTCTTCAGCAGAAAAAGCGGCACCATTGCATTTCAG, 0
AACTCGTCTTTTGCAGGATTTTAGCTTGTTTCATGGCTTAAACGTCATTTATTCTCTTGAGTCGTCGAAATCGTCGCTAAG, 1
GGGCGTTGAGACGCCCCCAAAAATAAAGGGTAATATATAACAGAAGGTTTATATAGTTAGAAGCAAGGTTGTGCTTCTAAA, 0
TAAACGTCATTTATTCTCTTGAGTCGTCGAAATCGTCGCTAAGATAATTATACTCAACGGATTCACCTCTCAGATTTTGTT, 1
ACCACCCGAAAATGAACACCAGAAACGCGACTTAAGAATCTACCCTATGAATGGATATGCACTCAACCGAATCGATCTTGG, 0
TCACTCAATCTATGTAATTAGATTTGACTGAAATCGTACAGTAAAAAGCGTACAATAAAGGCTCCACGAAAGTGGGGCCTT, 1
TGCTCTGGGATCGCTGGGGCGGGCATTTTTTTGCCTATTTTGCATTGTTGGTTAGCAAGGATGCCATTCGATGAATTTTAA, 0
TGCTGACGCCATTATGAGCAAAATTGAAGCTCACCTGGCGCAAACCGCTTAAGTTCTTCTCCCGCTCGCAAGGGCGGGTTC, 1
GACAATAACCTTCACGAAAAAAATTAGCTTATAAAGTCTGGGGGAATTACTCTCGCCACGTTAACGAGAGTAATTTTATTG, 0
CACCCAAACCCGGGTCAGTGGCGCACACCTGATCAAAACGTTGGTCTGGTGCGATAACGAATGGGGCTTTGCTAACCGAAT, 1
GCTTGCTTAGTCGCATTGTTAAATGCAATACCGTATATTCGGTATGTAACAGCGATATCCTCTGTGCTGGCAACGATCTGT, 0
AATGCTGGTTCTGTATTGGCTTATTTTGCCATAACGAGAAGGGGTTCACCTAATCACGACGCGTCGATCGTTCACGGAATG, 1
CGATCCCCTTACAAGGAAATGTGAACCATGGACATCAACGCGTCATAAATGTTTACGCAAGTGCACAATGCACCCTTTCCA, 0
ATCAGGAAATCGCCCCATGGGGTTGGCAGTTTGGCTTCTGCCACACGTTTAAGCTGCATGAAATTCTCCAGATAATGCTGG, 1
GGTAATCCGGCATCGTTTGTGTTTCCTCTTTTGATAATGTCAGTGCCACTATTTACCCATATTTCATCAAAATAGAAATTA, 0
GGCTGCGCGTTGTTCCGACCACACGGCGTTTATGTACCTGGGCGAATTGATTGAGTTCAGCAACACGGACGATCTGTTCAC, 1
AGAATATTTCTATATCCTCAAGAATATGCTTTGCCTTATTGCCTGTGACTTTCTGAGATTCAATTATAGTATCGTTAAATT, 0
CACACGGCGTTTATGTACCTGGGCGAATTGATTGAGTTCAGCAACACGGACGATCTGTTCACCAAGCCAGCGAAGAAACAA, 1
GGAGCAAGTTACAGCGTAAAACGCATAATATTGCTGCGCTAAAAATTATTGCTCGCCGTAGCGAATAATTATATGCCTGGT, 0
AAAACGCAACATCTGGGTAGCATCACAGCAGAACAGTTAGAAAGCGTTTAAAATCATTCGGTCACTTCTGCGGGAGACCGG, 1
TTCGTAGCCCTGTTTTTGAAAGCGCTCTGTCATAATGAGAGTTACCCGATACCTTATTATCAACAGGTAACTCTCAATCTT, 0
ACTGGTGCTGTCGCTGGTGATGGTTATTGCCAGCCAGCTTATTGCTCGTGATAAAACGAAAGGTAACACAGGGGACGTTAA, 1
GGTTTTATCCTTAGAACAAAATAGGAATTGATAATCAAATCTGTCACTATTGCGCCTCTAACAGATTCATCGTGCTGTACC, 0
GCTATCGGGAATATTAACGACAACTGACGAATAAAATAAAAACACCCTGTATAATAGGAAAGCTTATTTTACAGGGTAAAA, 1
AGGCAATTTATTTGTCGGATAAGCCTTTGCCAGTTCCGGGTATTCTTCAGCAGAAAAAGCGGCACCATTGCATTTCAGCCA, 0
CATCGGTATAAACGAAACCATAAAAATGAAATGCTGTTTTCATAAAAAATAAAATTGAAGGTTCATTTTATAAACCAGACA, 1
GGCAAAAAGTTAGATTTGATAATCGCGGATGGACGAAATTGCTTGATACACCCGCTTATCAGTTTTACATGGAAGCTCTGA, 0
AATTATTTTCAGGGATACGGCACATTGCTATTAATATTTTGACGAATGATAAGGTATTCAAGGCAGGGTTAAGACGTAAGA, 1
TCTACGCAACTTCAGTTCCCACCACCAACTTTGCGGCAGTTTCATAGGATGAATGTCTAAAAGAATAATGGTGAGCGATAA, 0
GCGCTAGCCCGCAAGCTCGGGTTTAACGTTGATATCCAGCTCGAAGAGGGGATCGTTGGGCTTACGCTAAATCTTGCCCAG, 1
TTAATATTTATCAAATAGTTAACACGCATGACTCTTGAAATCCATAAATTCAAGCGCAGTGCCCAGCCATCCCGATACTGC, 0
ATCATGAGTAAGGTACTGGAAATGTTGACCACTTAATCGGGACTGGTGTTATTATTGCCCGCTTATGTCGTCTGCATTGCA, 1
AGGTTATATTGTTTTAAGGTGGATGATTAAAGCATCTGCCAGCCATAAAAAAGAAGCCTCCGTTATGGAGGCTTCTACGTA, 0
AGAGGGGCGAGGGGACCGACCGAGCGCCTTTTTGACTCTGTACACGGTTAACACTTTGCCGGATGCGGCGTGAACGCCTGA, 1
ATGCCAGGATATTTACAGTGAAAAAGACAGGCATCCATTCCTGAAAACGGGTTCCCTTCCCGGTCATTGTCACTTCAGCTT, 0
CAGGTGCAATAATTGAACGTTCGCGATTTTTGAAAGAAAACGGTCAATGGTACTATATTGACGGTACACGTCCGCAGTTTG, 1
ATTTGAACAACACAATACTGACCCACATTCCCGTAATCGTATGAATTGTCAGCTTAATAATCCCAAACATGCCGAGTCTTT, 0
GCCTGCCAGGGGAGAAATCGCAACTGTTAATTTTTTATTTCCACGGGTAGAATGCTCGCCGTTTACCTGTTTCGCGCCACT, 1
CCCCGCATATCCGGTTGTCAGGTCAGGATGGTAAGGCACCTGCTTTACACTTTCGCCCGTGGTCAGTGATGGCTGCGGGCG, 0
CTGTGCCTAATGCAGTAAGGGTAGGGATTGCCTAATGTAATGCGCATAGGAGAATATTAAGCAATGCTTAGTGGTAAAGAC, 1
AGCAAACGCACACTTTTTAGAAAAATCGATGGTCAGAAACTGGATTAGCAATTCCGTTCCATGGTTGCTTTTGATTTACGT, 0
CTGGACATCTCTCGGCAGGCAATTGACGTACCCCTTTGATCCATTGATTTACGCTTGGAGGTGATACACCTAAAAGCCTAG, 1
CCAGCCTTCAACCCCATCTCATCAATCAACGCCCGGCCCCGCTGCCGGGTTTTTGCTATGCACCACAATTACCCCAACCGG, 0
ACACAATGAAGAACAGCTTTATATTGCCAGTGCCACCGCCACCTATATGGTAGGTTGAAGACATAAAAGCAGGTAAACTGC, 1
AATATTACTAAATGCTTGCTTAGTCGCATTGTTAAATGCAATACCGTATATTCGGTATGTAACAGCGATATCCTCTGTGCT, 0
AATTACACAATGAAGAACAGCTTTATATTGCCAGTGCCACCGCCACCTATATGGTAGGTTGAAGACATAAAAGCAGGTAAA, 1
TAAAACGCTTACGCTTCATTGTTGACTCGAACTCGACTTCAGATAAATCACGCTTTACCCTTGATGGAGCCTGTACATAGA, 0
GCAATAAAGTCGCCGTCGCCCGCGTTGAATTACACAATGAAGAACAGCTTTATATTGCCAGTGCCACCGCCACCTATATGG, 1
CGTTCCTTGCGCTTTCTTAAATTAAGAAGTCGCAATGAGTATTACTTTGTAAATTGCAGGGTATTGTTTAGCTATCTGTAT, 0
CGCTTTCCCGATATAAAACAACCTCATTGCCAACCTTTCCTTTTCTTCTTACCGTTGAGAAAAAGGAGTCGCCATGTCTGA, 1
TGTCAAACAGTCAAAGATTGTGGCGTTGACGGTCAGTCTTGGGGACAAAAAAGCTCAGTATTCTCGTTGGCAACCAGATAA, 0
TGCAGATCTTGCCATTCAATCATAATGCTCTCCTTTTAGATGTATGCCTTATACTAGCCGGAATATTTTTTGAAACGTGAT, 1
GACCCGCTGGTTATCGTGAAACGAAGCGTCTCTCCTCAAAACTGGATTTGCGGAACGATGAACGAAGCAGTCGCCTGACTG, 0
GGGTGCAACCTGTATCACACCCGATGAAAGATTAATTAGTCAAGATTATGATATCTTTTTAACGGATAATCCGTCTAATCT, 1
AATCACGAAAAAAATTTTACTTCCGCCTCATGCGGCGAATGTGGGAATTGCCCAGGCGGCGGGGGATAGGGGCTGGAGACA, 0
TATTATGCGCTCTTTGTAGACACAGTACCGGATGATGTTAAGAGGCTGTATACTGAAGCAGCAACCAGTGACTTTGCTGCG, 1
AACAATAGGTTATATTGTTTTAAGGTGGATGATTAAAGCATCTGCCAGCCATAAAAAAGAAGCCTCCGTTATGGAGGCTTC, 0
TGCCAACTGGCAGGTCAACCGAATGCAGACATCGCAGGCGGGATGTGTCAGCATCAGCGTTACGCTAGTTTCACCCGGGGG, 1
AAATAAATCAACCATCGTCAGAGTGCAATCGTTCATATACACTGTCGGTGATGCGCTAAAAAATGCGTTAATGTTGAGTTC, 0
AAGAAGTCGCGTAAATCGTTATATTTCATGGCGTCCATTGTAGCCTCTTAATCTGCGCCCATTATACGGCGTTCATCTTTG, 1
TATTTATTAAAATTCCAGTTCTTCTTTTTCTGATTACAGAAGGCAAAGTGGCAATTACGCATAGTTTCCCGATAAAGACGC, 0
TTTTTGGTTCTGTCTGATATCGCTGAATTTCAATATAAAACTACAAACTATTATCATCCTGAAAGCGATTGTGGAATATGT, 1
GAACCTCCCTGCCCCCGGAGGTTCTCATCCTCATGAGCTGCAGATGCAAAAAAGCCTGCTCGTTGAGCAGGCTTTTCGAAT, 0
AATGCCGCGCTGGCGATGTTAGGAAAATTCCTGGAATTTGCTGGCATGTTATGCAATTTGCATATCAAATGGTTAATTTTT, 1
CGCATATCCGGTTGTCAGGTCAGGATGGTAAGGCACCTGCTTTACACTTTCGCCCGTGGTCAGTGATGGCTGCGGGCGAAT, 0
CTGCGCGTGAAAGCAGAAACGTTATTTGCCAGCGATGCGGCGGGATTACTGACGCTGGCAGCGGTGGCGGTCATCGGTTCG, 1
TAGAAGTCTCAGCAAAACACCGACCAGACGGTGAGGAGACATAAAAGGATACGCAAAGGAGCCGCGGCTCCTGGTAACATG, 0
GCGGCGTGCGGCACGGGCATTTGCAGTGCTTGCCGAAGGAAGATTGAGTCTATTATTGGGTCCTTTGGTGAACGATCAACA, 1
TCATTGGTAATGAACCAGCTCCGTGAATGTCCGCTCTGGCACAGAGCGAAATTTTTTGATCTCCCCCCTGAAATCTAAACT, 0
ATTGTGACCACAAGTTTTTCTTCGCTTTTTCGTATGAAGATACTGTCATTAAAATAATAGAAAAGGATTTTACGATGAGCG, 1
CCTGTGACAGAGCCAACACGCAGTCTGTCACTGTCAGGAAAGTGGTAAAACTGCAACTCAATTACTGCAATGCCCTCGTAA, 0
AACGGGCCATTTCATGTAACAGAACGTTTCCATACACCGCTATCCATCTAAATTTAAATCACTTTTTCAGAGAACTGCGTA, 1
GTACCAGACTAGCTAGCCCCTACGCAACCAAATAAATCAACCATCGTCAGAGTGCAATCGTTCATATACACTGTCGGTGAT, 0
GCGAGAATCACCGGGATTGCTAATGCTAATAACAGACGCGCTTCACTGATATACTTCTGCACGTGAACACCTTTTATTTGT, 1
CCTCACAGGGCTCTTAAGCACCGACGTTGACTTGTGACCTGTAAAGTACAATATCCCTGTGTTTAGGCGTTATACATCGTC, 0
CTGCTCTCCTTATCCTTAATGGACGCGTTGCAAATCCATGGAAAACTCCGGACAATGACGCCCATTTCTTTGCATCGACAG, 1
AAGAGACGGTCAACGGGTGAAGAAAAAGTTCAAAAATTCGCTGTGGAGCAGGAAGGGAATTACCGAATGGAAAGCGTAGCC, 0
AAAAATTTTGCGACGAGAATTACGTGACGAAGCGCGCGGCAAAGTGGACAATAAAGCCTGAGCGTTAAGTCAGTCGTCAGA, 1
AAAGCGCTCTGTCATAATGAGAGTTACCCGATACCTTATTATCAACAGGTAACTCTCAATCTTTAAAAAACGTCTGTGTTT, 0
AAGTTAGCCTTAGTGAATGTGGGCTTTGTCACGAGCACACAGACGGTCTTATACTGTATGATAACGGTTAACTTAACGGAT, 1
CGGAGATAATCCCTCACCTAACCGGCCCCTTGTTACAGTTGTGTACAAGGGGCCTGATTTTTATGACGGCGAAAAAAAACC, 0
CGGACTTTGTCGTGTGAACCTCAACAATTGAAGACGTTTGGGTGTTCACCAACGTGTAACTATTTATTGGGTAAGCTTTTA, 1
TCTGTCATATCTCCGGTAATATGGCGTCAGGCTTCATCATCAGAAAGGGGGCCTGACGCCTGAAAAAGTGAACAACAGACA, 0
CGCACGAATTACGCGGTTAATGGTAGTTTTGATTGATGTATAAGGCGATTGAGTATAGAATCTCGCCCGCTTTTGCATACG, 1
ATTTAATAGATGCTGATGGGGGCTTTCTTAATATACGTCTGGATGCTCGCCATTTCGTAGCCCTGTTTTTGAAAGCGCTCT, 0
CGAATTACGCGGTTAATGGTAGTTTTGATTGATGTATAAGGCGATTGAGTATAGAATCTCGCCCGCTTTTGCATACGCAAA, 1
ACAGTTCAATGATAGTTCAACAGATTTCGAATATTCTGAAGCAAACTTGAACTTATCATCAGGCGAAGGCCTCTCCTCGCG, 0
GCGGCGTAATCAAAGCTGAAGTTGTTGCTCACGGTCGTGGCGAGAAAGTTAAAATCGTTAAGTTTCGTCGTCGTAAACACT, 1
TATTTGGTTAAATTGCGAGCGAGATCGCGTCTTCGATTGACTGCAATTTAACCAATTAAATTCTAAAATAATCACGAAAAA, 0
TAGACTTAGTCGAGATCAGCCCTAACGCCGAGCCGCCGGTTTGTCGTATAATGGATTACGGCAAATTCCTCTATGAAAAGA, 1
GTGTTAAATATTGAAACGGGCGTATAACACGCCCGTTGTTTTATTTATGTGGATATTATTAATAGCATATCGAGCATATTT, 0
ATGACGCTTTAATCAGCAAATTGTTGGCAGACTGAACCTGATTTCAGTATCATGCCCAGTCATTTCTTCACCTGTGGAGCT, 1
ACTTGCCTGCCTTTTATCACGGCGTATCCGGCACTTTCGTCAGTAATCTGAATTTGCCCGGCACGTAGCCGGGCAATTTTG, 0
TTGAAATCGCGGTTAAAGGCATGTTGCCAAAAGGCCCGCTGGGTCGTGCTATGTTCCGTAAACTGAAAGTTTACGCGGGTA, 1
TGTTAATTATAATATTATACAGCGTTTTTTTTGATGTGATATTCTGGAACCATTAATTTGTAATTGGGTTGCTGTCGCCTA, 0
AGGTTGTTTTCATTGGCACTCATGCTATTTTCCACCCATTCACAGTGACTATATTGATCCACAATTGCGTGTATCATAGAT, 1
TGATTGGACGGTGTAAGGACAACACCAACAAAAACAGGAAGTTAGAAGTCTCAGCAAAACACCGACCAGACGGTGAGGAGA, 0
CGTCACGCCTGCGGCCATCTCCATTCTGCTGGTGTGGCTGAAAAAACAGGGTATGCTGCGTCGTAGCGCATAACGCATTAA, 1
GGAGGAGTTTTCAGAGGCGACAAACAATATAAATGAGTAGAAGTCTTTACAGGTTCCACCCATTTATAACGCTTATAAATG, 0
TGTTTTCATTCATCAGAGAAAATGATGTTTCCGCGTCTTGATCCAGGCTATAGTCCGGTCATTGTTATCTTTTAAATGTTG, 1
TTCCTCCTGTGCCGTATTTGTGCCATTGTAACCTTGGCAATTCATCAAAATACTGTTCTGACATCAGGCAGTGCAGGTGCA, 0
GACCGACGATGCTGAACAAGAAGCGGTTGCCGCGCTGGTGGCGCTGGGCTATAAACCACAAGAAGCAAGCCGCATGGTGAG, 1
TGTTAAATGGCATTTATAACTATTAGGTGCAGAGATATTCGCTTAAATGGATTAGTTTCTTTGTGGAAAAGTAACTGATGT, 0
AACCAGAGTTGCGAAGGTACAAAAAATTAACGTTTTAGCAATAGCTATATAATATAGCCTGTGCTATATCTGTATGTAATG, 1
ATGCCATTCGATGAATTTTAATATGTTGATTCAAAGATGAAATAAAAAAGCCCTGGCAGTTACCAGGGCTTGATTACTTTG, 0
TGACTTGCTAATCCCGTCGATCCTTGAGGGATGATTGCATTACATACAGATATAGCACAGGCTATATTATATAGCTATTGC, 1
CGATACCTTATTATCAACAGGTAACTCTCAATCTTTAAAAAACGTCTGTGTTTTTAAATGTGATAAACCTTATACCTTGAG, 0
GCTGAATTAAAAGAAGAAATCTACTTTGCCTGGCGTCTGGGCGTGCATTGATCCTGACTTAATGCCGCAAGTTCGCCAAAT, 1
TGGTCAGCAACTGTAGTTGTTAATGTGACAGAGCCATTGCCCATGATAGTGTCCATTAAAAGGATGGACACTATTTCCCCG, 0
TGCCTACAGCTGTAAGAAACTCCGCTCAGTACTGAAGCACCAGTCCTATTTCCTCTTTTCTCCAGCCTGTTATATTAAGCA, 1
ATTGTTTCATGTATTGGACCTCCTTACTTTTTATTAAAGAGATCCAATATTCACTACTCTGTCCGTATCTCTACTCAGGCA, 0
ACTCATTAATAACATAAGAGAATGCGATGGCTTGCAAAAGTAATTCATTGCCTGAATAATATAAATTATATATAAATCTTA, 1
TTTCCTCATACCGCTTGCACTATATACTGCGGGTAGGAAAGGCGCGCAGAGGGAAATATAAGATTGTTAACTATCCCCCTC, 0
TATATATAAATCTTATTTATGTGATAGTTTGAATTATCATTATAAATGATACTCACTCTCAGGGGCGTTGCGGTTTACTAT, 1
CACTGTCGGTGATGCGCTAAAAAATGCGTTAATGTTGAGTTCCTCGAACCCTTACCAATTAAGGGACATAGCCAGATACGC, 0
ATTGAGTCTGGCATGGCGCAAATTTGGCAGCGGCAAAGCGGTAGAAGATATTGTGACCTTGTTTACCCAGCGCAGGCCGGA, 1
GAACGCTACAGAAGAGAGGCATTGTTGCTGGCAAATAGAAGAAGTATCGGGTTTTGTTACCCCTGAAAAACGAAGCCCCGC, 0
CGCCATTGAGTCTGGCATGGCGCAAATTTGGCAGCGGCAAAGCGGTAGAAGATATTGTGACCTTGTTTACCCAGCGCAGGC, 1
GTGCGTTATGGCCGTTTTAACGATTAGCATTGACCTGACAAAAAATGAATTCCAAATCCACGGTCTGGGTAGGAACAGAAA, 0
TTTCAGGCAAACAAACAAATTAGGGGTTTACACGCCGCATCGGGATGTTTATAGTGCGCGTCATTCCGGAAGTGTGGCCGA, 1
CGAAAGCCTTATTCTACCTTTTCGGCTGTCTCTTCTCTCGTACTGTTTAAGTATTTGTTCCGCGCTTCAAGCAGTGCGTCT, 0
ATTCGTGGCGCTTTTGATTTCGCTGTCTGTTTATTTTCTGACAAGCAGCGTAAACTCCGCGTCTTCCTCTTCCAGTGATCG, 1
AAATCAACCATCGTCAGAGTGCAATCGTTCATATACACTGTCGGTGATGCGCTAAAAAATGCGTTAATGTTGAGTTCCTCG, 0
TTGCTGGCCCTATAATATTGCGCTAGCATTGCTTTCTGGTTGTATCAGCGATACTCAAAAATTCTTAATACAATACTCATT, 1
TCTCTGGGCTGATATTTCTAAAAGATCGCACTAAATAGCTACGCGGAATAGTGCTCTACTTTCGTTTAGCCCTTTCAGAGG, 0
AATTTACCGCTTCAGGTCTATATTTGTGTTGAATATATTTTGCGCGGAAGTATTCATCTAACGGGGCTCTCTATTTTTTAG, 1
GGGCATGACAATGTCAAACAGTCAAAGATTGTGGCGTTGACGGTCAGTCTTGGGGACAAAAAAGCTCAGTATTCTCGTTGG, 0
AATATTCACACTCTTTACAGGAACTTTTTAGAGCAATAGGCCATCAGGAGTATAGTGATGCTCGACAGAAGAAGTGTTCTG, 1
CTAAGGTTGAAGGGGCTGGAACGCCCCTTCAACCTTAGCAGTAGCGTGGGATGATTTCACAATTAGAAAGACCTGCATGAT, 0
TTGCCGCTAATCAGCCATAAAATCATTTGCAGATGCGCTCTGTCGAGGTAGTCTCATAAGGTTCGTTTATAGATCGACGGC, 1
CACGTAAATCAGGCAATTTATTTGTCGGATAAGCCTTTGCCAGTTCCGGGTATTCTTCAGCAGAAAAAGCGGCACCATTGC, 0
CTGCGCTTTCATCTTCCATCGAATTTTTCATGTTGCCGCTAATCAGCCATAAAATCATTTGCAGATGCGCTCTGTCGAGGT, 1
TGCTCTTCTGTAAATATCCTGGTATTACCAATGCCAGGATATTTACAGTGAAAAAGACAGGCATCCATTCCTGAAAACGGG, 0
AACACCAGATCTTGTAAGGGCAATCCTGTTGCATTGAGCATAAACTTCACAAAGTAGATTCCTTTACGACCGAATATATTG, 1
AAAAACCATCAACAATTGTGATTTAGATATTCGGAACCATTCAAATATAACAAAACCCCGTAAAAACGAGGTTTATGGATA, 0
GTAACCAAATGCAGCAATACATTTGTTTTAGCAATACAATTGCTGCACACTATTCTAAAAGCCGCATAATATCTTAGCAAG, 1
AGAAGGCAAAGTGGCAATTACGCATAGTTTCCCGATAAAGACGCGATAGCGACATCCCGCATAAGGCATTTTTCTCTTTAT, 0
AAATGCCCGGCCTGTCAGGCGCAGGATTCAATGGCGATGTGGCGCGAAAATAATATTGATATTGTTGAATGTGTTAAGTGC, 1
ACTCCTGAGTAAAATACTCTTATAGCAAGCGCGTTTAATATAACGCCACCTTCAACTTTATTTTTCTCATGCTAAATAAAG, 0
TCCGGCTAATCTGAGGCATAACAATTTCCATCAACAAAAATCCAACAAATAATATCATTTATCCTGCTGTAAAAAAAACGC, 1
TGTAAATATCCTGGTATTACCAATGCCAGGATATTTACAGTGAAAAAGACAGGCATCCATTCCTGAAAACGGGTTCCCTTC, 0
CAGCGCAACATGTCCTGAATGGTTTGCAGCTCATTTACTGCTTCATCAACGAAAATTTTATCCACGTATTCCTCCAGGGCA, 1
TATATCCGTGGCTTTCGAATATTTTACTGTGCGTATTATTCAGTTATTTCGTACTGAACAGAATCAAGCGTATTATAATTG, 0
GAGGGTTGTGCTTCATAGCCTTTCTCCTTGCCGGATGGCGGGTAAGAGGCTAAGATCTGAATTGCTAGGTTCATTCGTTGG, 1
GATCCATAGCGAATCAAGTGCTGAATGTCACAGTATCGAACAGAAAACAGTGACGATCTAACCCTTCAAGAATATTCTACG, 0
TTGATCAATAGTTCGAGTGCATCCATTTGATTAACTCCTGTCGTGATATTTATTCACAAAATTAACACGAGAGTGGATTTT, 1
GTCAACGGGTGAAGAAAAAGTTCAAAAATTCGCTGTGGAGCAGGAAGGGAATTACCGAATGGAAAGCGTAGCCACACGCAA, 0
AACCGAGGTCACAACATAGTAAAAGCGCTATTGGTAATGGTACAATCGCGCGTTTACACTTATTCAGAACGATTTTTTTCA, 1
GCCGTATTGTGGCCCTCATCGGGCCACTTTTCGCCATCAGCCTTTTCTTTAAAGACATATTATCTTTGTATCATTTCTGAT, 0
TTTGTTTCCCGGAACCGAGGTCACAACATAGTAAAAGCGCTATTGGTAATGGTACAATCGCGCGTTTACACTTATTCAGAA, 1
GCGCTGGTGATCCTGGCCTCACTGTGGGTGCATCGTAAGTGGGTCGCTCCGCGCTCTTCACAAACGGCAGATGATCGCAGG, 0
TTTAACGATAACGCCATTGAGGCTGGTCATGGCGCTCATAAATCTGGTATACTTACCTTTACACATTGGGGCTGATTCTGG, 1
AGCGTTTAGGACAACCTGACTTAACCCCGTTCCGTCATGGTTATGCTGCTCTTCTGTAAATATCCTGGTATTACCAATGCC, 0
ATTGGCTATCACATCCGACACAAATGTTGCCATCCCATTGCTTAATCGAATAAAAATCAGGCTACATGGGTGCTAAATCTT, 1
GCATAATCATTCACTAAGTTAATTTATATAGTATCTGCCCAGACACTTATTTATAGTTATTAAAGGTGCGTCCGACTGGTT, 0
TGGCGATGAATGCGCGGGAGTTTTTGCAAACGGACGTGGTGGTAGTCGCTATTATTCTTTACGCCCTGCTCGGCAAACTGG, 1
TTTGATTTATTTTCTGGAGCAGACTCGCAAAGTAGAATGCGCAACGCGGCAACGGTGTGGAGAAGGGATAAAAAAACGGGC, 0
GCTGAAATAATCTCGCGCAGGACTGTAAATAGATTAAATTTTGTGGAAATATAATAAGTGATCGCTTACACTACGCGACGA, 1
GAAAATGAATAAATAAAAATGCGGCACCGCCAGAATCGCGTTCGATGTGACTATGATCATTTTCGGTGAGTACTGCTTTGA, 0
CACAAAACAGGCTTGGCGTTATTGCTTTTAATCTCGGTAAACACCACGCCTATGATGTTGGCAGTTTTCTCGATAATTACG, 1
GGGCTGACAATGGGTCAGAATATGAGTTAGCCCGGCGTTATTCCTGGGGTCAGTACTTCAGATCTAGCCTCCGGTACCAGA, 0
CGTGTTTATCACCGATCTGAATGATTTTGCCACCATCAACGAAGTCTATAAGCAGTTCTTCGATGAGCATCAGGCGACCTA, 1
ATTACAAGATATAAGTAATGGACGCACTCCCAATTAGTCTATTTAAATCGCCACGAGTTTAACTGACAACCCATGATCAAT, 0
AGAGTATCGTTATTACAATTAAATACCTTTAAATATCAACAAGTTAAAGTATAAAAATCAGCATAAACCCTGATTTTTGTC, 1
AAGACAGGCATCCATTCCTGAAAACGGGTTCCCTTCCCGGTCATTGTCACTTCAGCTTTATACAGGCACTCTCTATCAGAA, 0
TACCCACTTCTGTGCATACTGTTGAGCTGAAAAACTGACGAATTATGATAAACTCCAGCCAACTTTATTTCATATCATTGA, 1
TTTTTCAACCTGTTCATATTTCATAAAGATCTGGCCACTGAGTGAGTTTTCAATCACCTTTCCATCCACCTTATATTAAGC, 0
ACGTCCACTGGCGCAGGCGCTGGCCTTTGCATGCGTGCTGTCGATTGGTGATTTTGGCGTGGTGGCGTTGTTCGGTAACGA, 1
AGGGAATTACCGAATGGAAAGCGTAGCCACACGCAACAACTGAAAGCAGTTTGGCAGAAACAAAAAATCCCCGGACTCGGG, 0
CGTCAATCTGGCAATAGATTTGCTTGACATTCGACCAAAATTCCGTCGTGCTATAGCGCCTGTAGGCCAAGACCTGTTAAC, 1
GGGCACTTTTATCCTGTCAGTTCGTTTTACGCACTTCTTCCGGGCTATATACCCTTCTCGGCAGTTTTTTAACGCCGCTAT, 0
CGTATCGGATTTTATCAGGTACAGTGTGACGCTTTCGTCAATCTGGCAATAGATTTGCTTGACATTCGACCAAAATTCCGT, 1
ATGTTTATTTCATACATTGTGGGTATTGTTCTTATTATCGCCGCTAATCAATAAAATCCTGCCCCATATCTACATGGGGCA, 0
AATGAGCAAATATGAACAGCGGCACTGGTCAGGATGAACGGCTTACGGCAGAATATGAACAGATATGAACAGAATGAGTAA, 1
CATCTCATCAATCAACGCCCGGCCCCGCTGCCGGGTTTTTGCTATGCACCACAATTACCCCAACCGGATACACAGCCGGAT, 0
AAGGCTTTATGCTAGATGCATTCCGCTTTGCGACTCAACCTTTTTCACCTAAAGTGCACCGACCGTGAATTTAACCCTGAC, 1
GGACGCTCCCTCAATATCTTGTTCGATACAAAAAACCCGCTTCAAAAAGCGGGTTTTTTATCAGACAGATGTAAGTAATTA, 0
TTCATAAGGAACAGTGAAGTAAGATCTAAGAGGAGTTAAATTTTATACAGTATAATCATAATATTGCAGCAAGGTGGTTAT, 1
CTGTAATAAGAAATAGCCCTCGCCGCTTCCCTCTACAGGAATGGCGAAGGGCTGTCGGTTTCGACATGGTTGGCCATCGTA, 0
CTCCCACGCCCTGGCCCATGCGTTGAAAATGATGCGCGAAAACCCGGATAAAGAGCAGCTACTGGTGGTTAACCTTTCCGG, 1
TATCTTAATGTAACAGCTGGTGTAAGTAAATTCTATCAACGAAGATCAATCTTATCTACTGACCAAAAAGGCCTGATAGGG, 0
ATCCTCCCACGCCCTGGCCCATGCGTTGAAAATGATGCGCGAAAACCCGGATAAAGAGCAGCTACTGGTGGTTAACCTTTC, 1
GGTAACTCTCAATCTTTAAAAAACGTCTGTGTTTTTAAATGTGATAAACCTTATACCTTGAGTACATGGAGAGAATAATCG, 0
TTTGTAAAGCACCGCGGCCTTTTTTGAAAGGGACTTTTATAAGGGTGAGGAGTATACACGAGGCTTTCTCCAGGGGCGAAC, 1
ATGTAGATCCGAAGAACGCTACAGAAGAGAGGCATTGTTGCTGGCAAATAGAAGAAGTATCGGGTTTTGTTACCCCTGAAA, 0
CATGAACGACGAACAGATAGCCATGTTGAATGCGCGGTTATCGTAGTTGCAAAGTTTGCCCCCAATTTGCCCCATTTAGTA, 1
ATTATTGTTGGTAATATAGTTTCAAGTGGTACTATAACTGGCTGTTAAATGGCATTTATAACTATTAGGTGCAGAGATATT, 0
TCTGCACTTCGGTTCTTACCATGACGTTGACTCCTCTGAACTGGCGTTTAAACTGGCTGCTTCTATCGCCTTTAAAGAAGG, 1
GACGGTGTAAGGACAACACCAACAAAAACAGGAAGTTAGAAGTCTCAGCAAAACACCGACCAGACGGTGAGGAGACATAAA, 0
GGAAGAGAACACCGGTGACGTTATCGGTGACTTGAGCCGTCGTCGTGGTATGCTCAAAGGTCAGGAATCTGAAGTTACTGG, 1
CAGATCGTAAGAGTATGAGATGATCTTGCGTACTGTCAGAGCACTGATTTCTCTGACAGTACGTGCTGCGTGCAAAATCAC, 0
AATTTTCACGCAATCGTTAACCTAGTTTGCTTACGGACTCACAGGGCGTAAACTAGCGCCGTTTTTTTAAGTGATGAGAAG, 1
CAGCTTCACGAAAGCCTTATTCTACCTTTTCGGCTGTCTCTTCTCTCGTACTGTTTAAGTATTTGTTCCGCGCTTCAAGCA, 0
ATTTCACTAAGTTTTGTGACGTTGTCACATTATGCATGATGTGTACATCTATTTTCAGGGCATCCACTGTATGAAAAGCTG, 1
ATCGGAAATAGTCAGTGACGAACATCAGTATTTTTACATAATTACGTCTAGGTCATTGTCGGTTTATCTCCTTTTACTTGT, 0
CCTGTCTTTCGAGGTGTTCCTGGGCACGTTGAAGTTGCCCGCGCTTGCAGTACAGTAAATACCAGGATTGCATAATGACTC, 1
AATGAATACTGCGGATATCAACATGGCCAATCACATTCAAGGACAAGGCAGGCATCAGGTGACATTGCTCCCTGATGCACT, 0
CGCACATCAATTGCCTTAGTACCTTGCGGATTTATGCTACTGGCATTCGTTATTATCTGGTTTTATCCGCTCACGGATAAA, 1
GTATGAATTGTCAGCTTAATAATCCCAAACATGCCGAGTCTTTTCCTCCTGAAAATACCGATACCGCCTGGCAAACTGCGA, 0
TACATATATTAACCACTTGTTTAATGCGGAGAATCAGTACACTATTTTCTTATAATTACATTTGAAATTATATGATCACCG, 1
TTGCAGATCGTAAGAGTATGAGATGATCTTGCGTACTGTCAGAGCACTGATTTCTCTGACAGTACGTGCTGCGTGCAAAAT, 0
TATGATCACCGGGAGTGATTGATTAATTATCTTTACTAATAATCAGACTAATATTTACCTGTTTGACCGAGTTGGGATTGC, 1
TTCCGCTTTGTGTAAGTTTAACCTTATATTGATTACCAATATCAAATAAAAAGGTCCTGTAATGAGAATAATCACCTTTAA, 0
TTTGAAATTATATGATCACCGGGAGTGATTGATTAATTATCTTTACTAATAATCAGACTAATATTTACCTGTTTGACCGAG, 1
CAACCAGCTAACCGTCAGGAATACCAGGCTTAGTACACAGCACTGAAAGTAGAAACCACTCCAGCCATTCGTCATCAATTT, 0
CATCAGGAGTTGATCAAAACAGGGGTTCGGCGTATTAAAGTTTGCTAACCTGTCGTACCAATTCAAACAGGTTGTATGACT, 1
CGGTGAGACTTGCCTGCCTTTTATCACGGCGTATCCGGCACTTTCGTCAGTAATCTGAATTTGCCCGGCACGTAGCCGGGC, 0
TAAAACTGCTCATTAATCATCAGGAGTTGATCAAAACAGGGGTTCGGCGTATTAAAGTTTGCTAACCTGTCGTACCAATTC, 1
CTCTGTTCGTTGATAAAAGGCCGCATAGCGGCCTTTTTCCTTTCTTTACAATACATCAACATCTTGAGTATTGGGTAATTC, 0
GCATAACGAACAGTATCGACAGCTCATTGAAGGCTACATGCTGCGCCATAAGGTGAAACCGGGCATTACCGGCTGGGCGCA, 1
CTATTTTCCTGAAACAAGGTGAATATTCAAAAACTCCTGTCAAATTGCCTTTTGCCCTGAAAAATGCATAGTCAAATATCT, 0
AATATTTAGATGAGGATGTGGCAAACGTTTGCTTTTCTCTTTCGGTCAGCTAAAATGCCCGCTTTGCTACCACGGGATTGT, 1
AGATGCTGATGGGGGCTTTCTTAATATACGTCTGGATGCTCGCCATTTCGTAGCCCTGTTTTTGAAAGCGCTCTGTCATAA, 0
GCTTCGGCGGCCTGTTTCTCTGTTTGAACGATGACTAAATAGTGACTGCGAAAATGAGATAAGCCGTTCTCAAGGCGTCCT, 1
ATGGGGCGTTGAGACGCCCCCAAAAATAAAGGGTAATATATAACAGAAGGTTTATATAGTTAGAAGCAAGGTTGTGCTTCT, 0
CTGCTCTCGCCTGTGGTTCATACCATTGCCAGTGATTATCTACGCCAGCGTAAACTCGGCGTGCGCCCGGTGTTTGATCCA, 1
AAAGCAGTTTGGCAGAAACAAAAAATCCCCGGACTCGGGGATTTATGTACAAGAGGCAGCCCTTAGGATGAGGGTATAAAC, 0
TTCGCGATATGGCAGGACAAGACGTAAAATTGACAGCAATTTTATTCATATAAAGAATGAATCGCAGCCAAGGCATTCATC, 1
TTACGCGCACCGCCCAGACTGACTCAGCGCGTTTCTGGCATATCCCCGGTAAAACAAGTAACAAACCACCCGAAAATGAAC, 0
CTGCCCGCCGATTTTGCTGCGTTGCGTAAATTGATGATGAATCATCAGTAAAATCTATTCATTATCTCAATCAGGCCGGGT, 1
GGATGCTCGCCATTTCGTAGCCCTGTTTTTGAAAGCGCTCTGTCATAATGAGAGTTACCCGATACCTTATTATCAACAGGT, 0
GTACCGCAACGGGCAGAATAGCAGGATTTTGACGAGGTGTTAATCTGTTTACAAAAAAGCAACATAAAAAAGTGGCTGAAT, 1
AGCAGGAAACGCCTTGTCCATAGACGCCCCTTCCACATGCGCCACAAGAAACCTCTATTCCAGTGACACAATTGCGCCTAA, 0
CCCGTTATTCCTCTCACGAGTGACTGGTTTGAACGTGCAAGCCCACGTATTATCCTCGCTGCACAACAGCTCTGTAATGCG, 1
TGAATGAAGGTGAAGATATTCTATCCAGGAAATACGGTTGAACTGTGAAGGTGATCAATAAAAAATGATCAATCTTAATTT, 0
TGTCAGCACTCTGACTTAACCGTGGATGCAAGTCTAAGCCTACGAAGATAAACTCTGTTTCGCAAGGTGACTATACCACAC, 1
CTAAACGTGTAGTATTTGAGTTCACTGCCGTACAGGCAGCTTAGAAATTCACAGGTAACATACTCCACCCGCCCACCATGT, 0
GAGTCCTAAAAATGGCGGGATAACTTGCCAGAGCGGCTTCCGGGCGAGTAACGTGCTGTTAACAAATAAAGGAGACGTTAT, 1
CTCTTGAAATCCATAAATTCAAGCGCAGTGCCCAGCCATCCCGATACTGCTGCTTTCACCAAATCCTTAGTGCTTCTTTCG, 0
CATGTCGAACCGGACTGGATCCTGATTTACAAACTTACCGATAAACTTTTACGATTTGAGAGAACTGGAACTCACGCGGCG, 1
TGCATTGTTGGTTAGCAAGGATGCCATTCGATGAATTTTAATATGTTGATTCAAAGATGAAATAAAAAAGCCCTGGCAGTT, 0
TTGCTTGACCCGCAAATGGAAAGACAACTGGTGCTGGGATTATGATGTATACTATTATGTATATTCTGGTGTGCATTATTA, 1
TATAAATTCTATAATTAGATGTATCTTTCCATTTACGGCAAGGAAGGGGGCTTGGAAGACGTAAAGCATCTCACACCGAGA, 0
TCATCATTCAAAACCCAGATGTAATTGTCATCAAAGGCGGGAATACTGTTAAGATTCATAGATTACCTCTCAGTGTGAAAC, 1
AATTACCGCTAAAATCGCGTTTTCCTGCAGACGCACACGTTTGCGTATCATATCAGAAAAAAGGGCCGGATGATTCCAGCC, 0
CGCACTCCCTCTTCCCTTCCGATTTACCTCTCCTTGTTCTGCGTCATAGTATGATCGTTAAATAAACGAACGCTGTTCTAT, 1
TAAAACAAGTAACAAACCACCCGAAAATGAACACCAGAAACGCGACTTAAGAATCTACCCTATGAATGGATATGCACTCAA, 0
GAGAGGGAGAACACCGGCTCCATTTCATTGATTTTTCATCCCGAAAAAGGTACGTTTTCGCCTTAATTCCAGCGTGGACAT, 1
TACCCGATACCTTATTATCAACAGGTAACTCTCAATCTTTAAAAAACGTCTGTGTTTTTAAATGTGATAAACCTTATACCT, 0
CAGGCTGGGGCTACCTTCGTCTCAAATTTAGATGTTGGATAGGTATTATATAATGGCATTGTGTACTCTTACTACCTGTAT, 1
ATCAATTTGAACAACACAATACTGACCCACATTCCCGTAATCGTATGAATTGTCAGCTTAATAATCCCAAACATGCCGAGT, 0
TATCCGGTTGTTTGTTGGATTGATATTTACCATGTCAATGAAATGGTGGTTATGCTGCCAGTGCTCCGCAAAACAGATGTT, 1
GACAGCCATGACGATAATCGCCGCCATAATCAGAAATCCTATCAGGATGTAAAATGCTTCTGCCATGGTTATTCCCACAAA, 0
CTCACTCCTGCCGTGAAATTCATTGTTTTGATAATCGCTGGCAGAAGCATAAACAGAACTATGCCGGAAGGCAAAAGCGCG, 1
TCTATATCCTCAAGAATATGCTTTGCCTTATTGCCTGTGACTTTCTGAGATTCAATTATAGTATCGTTAAATTCTAATGTT, 0
GATAAATTAGGTTGTTATATCGGGCAGCGTTCACGCCTTGGCGTACAAGTTATTATTTTGCCTGGGCGAATTATTTCCCCG, 1
TGGCTGTAAGCTCCGCTGTGAGCGCAGGCTGTGTTAAAACTCCTGATCACTTTTTGGTCTAAGCGATGGTTTCATATGATC, 0
TCGAACCCACGGGTCTGAAAGCCCTTGCTTTTCAGTTATTAGCAACATTTAACATTTATAAATTAACATCTGGCTGCGCCA, 1
CAGTGAGAACCAGGAAAAATTGCTGATTTTGCGTAAAGAGGATGCGAGTGCATCCTCTGGGCAAAGCGAGTTATCGCTTGT, 0
GTTAAATATACCTGGTAATATTCTTCACTCCGAAGAAATACTGGTAATTTAATCTAAATAATGCCCGTCAAGGATTTGACG, 1
CAAGCGGATGGACGATGAGTATTGGTAATCTTTCAGAGTCCGGAAAAGTTCAGCCCCAGTCTGAACAGGCTTGCTGGCGCC, 0
CGTAATTGTTAATAAATTTAACTTAAGGTTGCCATTTTGTGACTCACAACGAAGATTCACGCTTCGGGAATATTCCCAACA, 1
AATCATTCAAACTACTTAACCTGTGACAGAGCCAACACGCAGTCTGTCACTGTCAGGAAAGTGGTAAAACTGCAACTCAAT, 0
TACAGGCAGATTCATGGCAGCTCCGTTAACGAAAAACAACATCCTTGCATATTCTGCAACAACCGTCTGTGGTGTAGACAA, 1
GCTCTGCGTCTATCTACTATCCCTTCTTTTTCAGAAAAACCGCCGAGCATGTCGGCGGCTTTCTGACTTACAAAGTAACAG, 0
TATGGCAAGTCTGACAGGTCATTTAGATTGTCAATATCAGAATCATGGTAAATTGATGTTGGGAATATTCCCGAAGCGTGA, 1
TTAAAGAAAAATCATCGAAGCTAATGAAGTAATATGCAAAAATAATTAGTCCTTACAAGGAGCAAAGTTCCATAATCTCCC, 0
ATGCAGCAACTCTGCTAACTCATTGATTTTCAAATCGAGCGGTTCCAGATATTCATAGAGAAGAATATCTCCGGGTGTCGT, 1
TTGGTTGACCAGTTTTCGTTTTTTTGCCCACCTGTACGTGCCAACTTCCAGTGCTAATGGTATAGTTTGAGATTAACGGGG, 0
ACATGCAGCAACTCTGCTAACTCATTGATTTTCAAATCGAGCGGTTCCAGATATTCATAGAGAAGAATATCTCCGGGTGTC, 1
CAAGTCCGTAATCTCGAAAGAGGTTACGGACTTTTTGTTTATGGGGTGGAGGAGGTTCAGACCCTTTTTTTAATGATGATG, 0
GCGGTGAGGGATGGCGCAAATGGAGTTGGAGACTTGTTTAATGTGTTTGTATGATTCAGTATGTTCTTGCATCGCTATTCA, 1
GGGGAGAAAGACCCATTAGTTAAGATTTACGCCAGGATCATCTTGAAAAAATCTTTAACCATGGTCCGGTTTTTATCCCCT, 0
CCCAGAACAACGCACAAATCGTCTTTGAAGCTCTGATGAGTAACCTGCGTAAAGAGGCGAAAATCAAAATTGGCGATGCGC, 1
AAATGAATTCCAAATCCACGGTCTGGGTAGGAACAGAAAAATCTAAGCTCAGAAAACGGATTAAAGTAAGCGTCAACGGAG, 0
CTGAACCATTGTTAATGCAAATACGTCTGCCTGCAAACTATGGTCGCCGTTATAATGAAGCCTTTAGCGCCATTTACCCCA, 1
TTGGGTGGAGTAATAATTTCTGCACATCTAACCATTATTAAATTTAATAATAAGTATCGGGTTTGTTACGATAGAATATTT, 0
TTGCAGGTCACAGCGTACAGGTTGTTGCCTGATCCCTTTCCCGGCCTGTATCAACAGGCCGGTTCTCTTTTCAGACTTTTG, 1
ATTGATTTATCCTCAAAAGCCCAACCTCATTGGTAATGAACCAGCTCCGTGAATGTCCGCTCTGGCACAGAGCGAAATTTT, 0
AAAGTTGTGGGCGACGTCGTGTTTGAAGACGCGGCTAAACGCGCCTCATACATTACGCCTGTTCCCGGCGGCGTTGGCCCG, 1
TGCAGATAGTCAGTGAGTATATCGCGCTACTTCAGGATGATGTAGATCCGAAGAACGCTACAGAAGAGAGGCATTGTTGCT, 0
GCCCGATGACGGTTGCCACGCTGATTGAAAACACGCTACAGGCGTGCGTTGAATATCATGATCCACAGGATGAGTAACATG, 1
GCTTTTTGTGGGAGTCATCCACTTACGCACTTTGTTTTGCCATGCCAGCAGTTAGCTTCTGCTGTAAAACTATTCATGCAG, 0
CTGGATCAAAGAAGGCGCAATTGTGATTGATGTCGGCATCAACCGTCTGGAAAATGGCAAAGTTGTGGGCGACGTCGTGTT, 1
GACGGTGAGGAGACATAAAAGGATACGCAAAGGAGCCGCGGCTCCTGGTAACATGAAAGCCCACAGATGTGGGCTTTTTCG, 0
TGCTTTCAAGATTATGGCGTAAGAAAATTGCAATACGATTATTGTTGTATATTCAAGATAATGTGACCTTAATTGTCTTTT, 1
CGAGCGAGATCGCGTCTTCGATTGACTGCAATTTAACCAATTAAATTCTAAAATAATCACGAAAAAAATTTTACTTCCGCC, 0
TTAAGAAGGAGCAATTCTATCGATTTTGATTTTGGGAAATCAACACGGCATAATTATGTCACCGGAGCCTGAACAACTCCG, 1
TCTGCGTCTATCTACTATCCCTTCTTTTTCAGAAAAACCGCCGAGCATGTCGGCGGCTTTCTGACTTACAAAGTAACAGAT, 0
GATGTATGTAAGGCCAACGTGCTCAAACCTTCATACAGAAAGATTTGAAGTAATATTTTAACCGCTAGATGAAGAGCAAGC, 1
ATTGGTTCTCGGATGAGAATGATGACGGTGATACACAGATAAGAATCAATGAGCAATGAGGGTTGCCGGGCAACCCTCATT, 0
TTTATTGTACCTGACGAAGTTGCGTGTTGAAGGCACTATAACACGATGCTAGTATTTGGCAATCAAGACGTTTAGATGTCT, 1
GACGATGAGTATTGGTAATCTTTCAGAGTCCGGAAAAGTTCAGCCCCAGTCTGAACAGGCTTGCTGGCGCCAGTCCAGTTT, 0
CTAACGGAAGATACCTTGCGATTGCTGGAAAAAATCGCCCCTTCCGCACATAAAATTGGTGCATCGAGCGCGATTGAGGCC, 1
GATATTACTGATAAACCTTCCAGTGGAGGTGCGTTATGGCCGTTTTAACGATTAGCATTGACCTGACAAAAAATGAATTCC, 0
GATCTGGGCCGGTGACTAAGCCGGGAATTGCCTTACAGAAGAATATCCCTGACAATGGTGTTTTAACTTACATTTAACAAT, 1
GTCCGTTAAGCAGAGTTCAAAATTGATTGCCGTGATCACGACTGGTTTGAAAGCCGCGCCCAAGCCTGTACAGCTCTGGTT, 0
TTTATTTAGACATCTAAACGTCTTGATTGCCAAATACTAGCATCGTGTTATAGTGCCTTCAACACGCAACTTCGTCAGGTA, 1
TCATTTCTCCTGACGCCAGCCTGAATACAGCTGGCGTTTTCATTTATAAACAGAAAGGAAAACCGATAATAATGGAATGGA, 0
GCCTTGCTCCGTAACTCACCCCATTGATTAACCTATTGAAATAGTTGATTATGGTGAGCAAAAGCGTTCCGTTCCAATTAG, 1
AAACCTTTTTTACTTGTTAGTATGATACAAAGGCTTTCAAAAAAGCTGCGAAATTCAACAACTCTTGGAAATTATGGACTT, 0
GTCATTACTCATAATATCTGCTAATGCTTTACATCTCCTTCGCGTTTGTATATTTTCTTTATCACTTGCAGAAATGCGGTG, 1
CTCCTTTTGCAACGTATCACTTGTCAATAAATAGAAAGTGTAGATGTATTAGGCGCAGCTATTTAGTCTATATGGCAAGTA, 0
GCATTGCGAGGCTCGTTTATTTATACTTTTCTGACGCGACATAATACGCATAAAATAAGGCTTACGCAAAAATGGAACACA, 1
CATATTTCATCAAAATAGAAATTAATCGTTGCATCAGTCACAATCGTGGATCTTGACGGTAATCCATGAGCATGATCCTCC, 0
ACTTGACGTGAAAATCATTATCATTTCCTTATGGTTGCAGATAAAACATATTATATTTTTATGTGTTCCATTTTTGCGTAA, 1
CCATGAGCATGATCCTCCGTTGCATACCCCTGAATACTTAAAATAGAGCGACCTGTATCAATCCCCCGCCCGTCATCCCAG, 0
GATTCTCTGCTGCGTTTCATAACCTGGCTGAAATCTTAAACCAATGCCTTATATTCACCTGCAAATGCACTGTTGGAAGAG, 1
ACGAAGCGTCTCTCCTCAAAACTGGATTTGCGGAACGATGAACGAAGCAGTCGCCTGACTGCTTCGTTCATTAAAGTGAAA, 0
GGAATTAGCAAGAAAAACGCCAGATTGTCGCGAAAAACGAGATCTCTCCTACAATTTCTAACTGTAACTCCTTTGTTTGTT, 1
GCATACTTTTCCTGATTAAGATTTTGCCAAATATGCTAGCCATTGTTTCATGTATTGGACCTCCTTACTTTTTATTAAAGA, 0
TGTTTGCTTCATGAATGCTCCTTTGCATTTAGCAACTGACTGTAACAGCTAAAATTAGTCGCTTTTGGCGGTGAATGCTGA, 1
CAATGCCAGGATATTTACAGTGAAAAAGACAGGCATCCATTCCTGAAAACGGGTTCCCTTCCCGGTCATTGTCACTTCAGC, 0
CATGATTCAGATTCCAGACGTGAATTTGCTGGCTCTCAGGGCTGGCGATATAAACTGTTTGCTTCATGAATGCTCCTTTGC, 1
TTTCTTAGGCATCATGAAATAACGCAGCATTAATGCATAGTGGTTAAGTATAAAAAACAGCAAAGTTACTGTTTTTTTCAA, 0
TCTGGATCCGGCCTTTTGGCAAACTGATTTACCTGATGCCGCCCTATATTATTCTCCCGCAACAGTTGCAGCGTCTGACCG, 1
ACATGTTAATTATAATATTATACAGCGTTTTTTTTGATGTGATATTCTGGAACCATTAATTTGTAATTGGGTTGCTGTCGC, 0
TCAACGATTAATAACATTTTTTCATTAATTTAAGTTGGCTAAATGCAGTTAAAATTTTTAACGGCCAGCCACCCAAAATCG, 1
AATAAAAATGCGGCACCGCCAGAATCGCGTTCGATGTGACTATGATCATTTTCGGTGAGTACTGCTTTGATCTAAAGGCTG, 0
GGAGGCACACCAGATTCCTCTCATTTAAAATCGCCCCTCCTCCAGCATCTATACTTATCTTTTTGCTCTATTTTCTCACTG, 1
ATGGACGCCCCGACCATGAAGCAACGGTAGGATATTACTGATAAACCTTCCAGTGGAGGTGCGTTATGGCCGTTTTAACGA, 0
TATAGGCCAACGCAATTCATATAGCCGTTGATACCTAATGTGATTACACTAGTAAAATATATTGTTACTTTACTATCGTTT, 1
TGCAACTCAATTACTGCAATGCCCTCGTAATTAAGTGAATTTACAATATCGTCCTGTTCGGAGGGAAGAACGCGGGATGTT, 0
GTATGCCGGGGCTGTTTTACTGGTTATTGATGATCCCCGCGCATCTGTTTATTTTTCGCGGAATGGCAAAACAAATCGCCA, 1
TTTATTTGTCGGATAAGCCTTTGCCAGTTCCGGGTATTCTTCAGCAGAAAAAGCGGCACCATTGCATTTCAGCCAGCCTGT, 0
CCGCTGGGATATCGCGTATTTTCACCCATTGACAATGTTTTTGGCGGTGGCATGATGCGCATGAAATTTGAACTTCCTCAC, 1
TGCCACAGAATTTGTAGAGAATGCTAATGATTAGCCCTGGATGGGTAAAATGGAGGAGTTTTCAGAGGCGACAAACAATAT, 0
GGAACTGGAAGCTGCCTCGCAGAGTTTTGAACAGTTTTCACCCTTTCGTTAAATTCTTCTGAATATGCCTCGGGGAACGCA, 1
CTGTAAGACAATGCAGTGATACAGGGTATAGTGCCATTAACCACAGAAACAGCACTGTTGTCCTGTATTAAGCAGGCAAGA, 0
CTAACTCATCGCCCGCTGCACGAAAGCTTTGATTACGGGCCACGGCAAAGAAAGTGGCAAAGTCAGACATATTCATCCGCA, 1
TACAGCGCCATTTTTATAGGTTAAAAACATTGCTTTTTATATTCTGATGCAGATAGTCAGTGAGTATATCGCGCTACTTCA, 0
TAGCGTCGCTTGTCAATGTAAGTTGTTGATACATAATATTTATATATGATTAATCAACGGATGATTCACATGAAGAATACT, 1
AAAAACCGCCAGTAAACCGGCGGTGAATGCTTGCATGGATAGATTTGTGTTTTGCTTTTACGCTAACAGGCATTTTCCTGC, 0
ATCGCACAATGTATTTCAATCATTGGCATTCCTGTCGGCATTGCGAACTTTAAAATTGCCGCTATTGCACTATGGCCGGTT, 1
GCAATCCTTTCCCTGGGTGAGCGATGCTGCCGATGGCGCAGACTTAAGATCCCCGGTCTTACCCGCTATAACCCCCTCCTT, 0
GCGTCATTGTCCGGAGTTTTCCATGGATTTGCAACGCGTCCATTAAGGATAAGGAGAGCAGCAATGTCGAAAGTCTGCATA, 1
ATGAATACTGCGGATATCAACATGGCCAATCACATTCAAGGACAAGGCAGGCATCAGGTGACATTGCTCCCTGATGCACTC, 0
TTGTTTGTGGGCGGAATTTCATATTGACAACAGTACAGTTCTTATATCTATTAATAATAGAAAGGGATCTACAACCTACAG, 1
TCTTATAGCAAGCGCGTTTAATATAACGCCACCTTCAACTTTATTTTTCTCATGCTAAATAAAGAACCTGTCTGTTTGATA, 0
TAAGTGTGATCTACGTCACTCATAACTGCAACGGATAATTTGTTGTTGCATAAAATGTGTGCTCGATCTCATTCATGGCCG, 1
TTGCTGGCAAATAGAAGAAGTATCGGGTTTTGTTACCCCTGAAAAACGAAGCCCCGCTATTATCGCTGGCGGGGCAGTGCA, 0
GAGTCAGGGGTAATTTTACCTTTTGCATAGGGCGCGCATATTAACTTTGTAACGTCATAGAGTCAAAGAAAAAGGCAGCCT, 1
TTGATCTTCACTCTGTCATATCTCCGGTAATATGGCGTCAGGCTTCATCATCAGAAAGGGGGCCTGACGCCTGAAAAAGTG, 0
TCGTTCAGTGCTGATAACAAACATCAACCTGCAAAACGAAGCGCATAGTTTAAAATGGCTATCATCAATACGCTATATCTG, 1
CGTTTTAACGATTAGCATTGACCTGACAAAAAATGAATTCCAAATCCACGGTCTGGGTAGGAACAGAAAAATCTAAGCTCA, 0
CGGTGATTTACTGGCGCGACTGGGTTTTGAAAAAGAAGGCTATGCGAAAGACTATCTGTTGATTGATGGACAATGGCGCGA, 1
GCAGCATCGCAATCCTTTCCCTGGGTGAGCGATGCTGCCGATGGCGCAGACTTAAGATCCCCGGTCTTACCCGCTATAACC, 0
TGCCTGTACGGCGCTGCCTGCACCTATGATAATTCGCCTGACGAAGATTTTATTATCGATACCCTACCCGGCCACGATAAT, 1
AAAACAGTGACGATCTAACCCTTCAAGAATATTCTACGATTGTTCTGTTTAGGAAAAGCAAGGCGGGAAGTCGGGAGATAA, 0
GAGTATTAACCGCGTTATCCGTCCGCGTTTGAAGTTGCATTAATCGACGTACACTGGCGGATGTGGCATAAACGCCTCATC, 1
AGTTTTTTTCAGATATATTTATCTTTTTTTGGCTGTAAGCTCCGCTGTGAGCGCAGGCTGTGTTAAAACTCCTGATCACTT, 0
TCATTAAAGAACAGATACCCGTTATCTTAATATCCGCCACAGAATTGCTCTATCATAGAAACCGCAGAAGACGTCTGATAC, 1
ATATAATATTCAACTCGTCATATTGATTATACCCCCCCGTTCCCAGAGAAATAATATTTATTAAAATTCCAGTTCTTCTTT, 0
CCGCCTGAAAGCGGCGGCAAAACTTGCATCGCTGTGCCAGACTGGTTATAAGGTGCGTTTTAACGTAATGGCGGAACACCT, 1
GGTTGTCAGGTCAGGATGGTAAGGCACCTGCTTTACACTTTCGCCCGTGGTCAGTGATGGCTGCGGGCGAATCGTACCAGA, 0
GCTGACAGTCACTTTCGATGGGCATTCTTTGACAACTCGCGTTTTGTAATACTTTTTGCCGCCTGAAAGCGGCGGCAAAAC, 1
TGGTTATGCTGCTCTTCTGTAAATATCCTGGTATTACCAATGCCAGGATATTTACAGTGAAAAAGACAGGCATCCATTCCT, 0
AGGGAATAACTCGATATAAACTCACCTTTGTAAGGGGGATGTTAAATATATATTAATTCCTGTGTTCCTGATTTTGCCCGG, 1
TAAAAAAGGCGACATGCCAATGTGTCGCCTTTTTCAACTTTCCGATTAAGAACCTGCTCAGCGGGTTCTTGCTGTTTGTAC, 0
GTTTGTACCGGAGCTGGTCCGTTGCAAAATGCTCACCGGGAGAATTCAGATATTCCCTCTATCACACTCTGTACATATCAC, 1
CGTTTAGGACAACCTGACTTAACCCCGTTCCGTCATGGTTATGCTGCTCTTCTGTAAATATCCTGGTATTACCAATGCCAG, 0
AGGGTTGTAATTGTGATCACGCCCGCACATAACCCACTGGGTGTTGTCTATACTTTACACATAAGGAAGAGGGGTATTCCC, 1
GAGTGTTCCATTCGGGGCACTCTTTTTTACATTCCCTCTACAGAACTAGCCCTTCTCTCACAGAAAATGAATAAATAAAAA, 0
CGCGAGAAAATACGACAAAAGTTGCCAGTAATCGTTATTCTTTAAGGCTATGGTTTTTCATTATTACCGGAAGTTACCGAC, 1
ATCATCGAAGCTAATGAAGTAATATGCAAAAATAATTAGTCCTTACAAGGAGCAAAGTTCCATAATCTCCCCCCTCCCCCT, 0
TGCTTTTCCATACAAGACCTGATGCTGCCACCCGAGGCTTAACCAGGGTACAATTGCCCGCTAATTAACACCTGCATAAAA, 1
TTTGTTTGTATTAAGATATCGGTAATCTTTTGATGGTTGGAAGCCCGTCCTGGTAGACGACCTAGCCTACCGAAGATGTGA, 0
AGCACAGAAAGTCGAGCATTATGAGATTGCCAGTTACGGGACATTAGCGACGCTGGCTGAACAATTAGGTTACCGTAAAGC, 1
TCGAACGATGAGCGCAGTGGTCAGTTTTTTTCAGATATATTTATCTTTTTTTGGCTGTAAGCTCCGCTGTGAGCGCAGGCT, 0
GGCGCTCTTGCCACCAGCGTGGTATATTTGTCTGCAAGCCATGCCTGGCGTAGACTAATGTCCTTGTTTAAGGAGTAAATA, 1
AGCCCTTTCAGAGGTAAGACATTAGGGCAATTTCACTGTATGACTGCGCAGTCATCGAGTCTGTGGGGTGTTGCTCCTTTT, 0
GTCAAGCAAATCTATTGCCAGATTGACGAAAGCGTCACACTGTACCTGATAAAATCCGATACGCAACTTTATTAGCATGCA, 1
GTGATAGGAAGTGACCAGATAATACATATATGTTCTGTACTCTCTTGCGCATTTTGATTGTTGACTGAGTAACCAGACAGT, 0
GAACTAAGTCTGGTTGGCACAGTTAACCTTGATATGCGTAGTCTGTGGCTAAATTTCGAGATTACCCTGGCAATCGACGAT, 1
TGTCAGCTTAATAATCCCAAACATGCCGAGTCTTTTCCTCCTGAAAATACCGATACCGCCTGGCAAACTGCGAAAGAGAAC, 0
CTGCGTGACTAAAACCCTTGTGCTCAATTGACAGTTTATTTTCTGCGGAGTAGTCTCTCGTTTCATGGGACCGCTACCACG, 1
TTAATTAATGATTTTTTAAGCCAGTCACAATCTACCAACTTTATAGTATCACACAAACAACACATCCATTATGTTAAAGAG, 0
AGGCCATTGATTATCAACTGCCCGTGTTGTCATCGACCGGCGAACTCCATAAGATGTGCAGCATTCACGTTCGGACGGAGT, 1
ACCTGAACTCACCGCACAGGCGTTCTACATAAAACGCTTACGCTTCATTGTTGACTCGAACTCGACTTCAGATAAATCACG, 0
GGCACCAGACACCGCATCAACAAAGTTCATTTGTAAAAATGGAGATAATTATGATTGCACATCACTTCGGAACTGATGAAA, 1
TTAGGGCAATTTCACTGTATGACTGCGCAGTCATCGAGTCTGTGGGGTGTTGCTCCTTTTGCAACGTATCACTTGTCAATA, 0
GGCCTAAGTCTTTACCACTAAGCATTGCTTAATATTCTCCTATGCGCATTACATTAGGCAATCCCTACCCTTACTGCATTA, 1
AGTGTTCCATTCGGGGCACTCTTTTTTACATTCCCTCTACAGAACTAGCCCTTCTCTCACAGAAAATGAATAAATAAAAAT, 0
ACCCTTACTGCATTAGGCACAGCCTATTGACAATTGCGTTAGGCGTCGCCTAATATTTCTGTGTGTTTTTGGAGTTCATTC, 1
CGTAGCCACACGCAACAACTGAAAGCAGTTTGGCAGAAACAAAAAATCCCCGGACTCGGGGATTTATGTACAAGAGGCAGC, 0
CGCTGATGTGGGGGACACAAAAGCGAAAATGCAGAAGAAAGCCATTTGCTAAAATTGAAAGATTACTACTGGGCGCGCAGC, 1
ACCAGCTCCGTGAATGTCCGCTCTGGCACAGAGCGAAATTTTTTGATCTCCCCCCTGAAATCTAAACTTAGTCATGTCACG, 0
AGCGATGTTAAAAACGAAGCGGTGTCGCTGACAAGTGAAGTTGTTTGATTATGATAACTTGATTGCAAAATATTATTAACA, 1
ACAATAAGGTTATTTACTCAACCAGGCATAAACATTTTGTTTTGTGCGTGGGAACAGCCTTAAGGTGTAAAGGGGGAGGTG, 0
ATTGACTTAGCCCCTTTTTCGGCATTGACTATGTCGTCTGAAAAGGGGCTGAAAAATTTATTTTCACCAACACTTTTTTTG, 1
CCATACTAACAATAAGGTTATTTACTCAACCAGGCATAAACATTTTGTTTTGTGCGTGGGAACAGCCTTAAGGTGTAAAGG, 0
GTTATAGCGTACAGGCACCGTAGCATTTGTCCGTTATAACGCACAAGTGATAAACTTCCGTTTTGCCGGAGGAGTCGCATG, 1
AAGTCTGGACATAAACCTGAAGAAGGCATACGAGGTTGAAAATAGCGTTTAGGACAACCTGACTTAACCCCGTTCCGTCAT, 0
CGCTCCCTTTTTCGTGCTTGCTGTCGTATTGACTTAACGGGGATAAGTACGAGAATGAGCGCACATCTGTTTACCGGAAAC, 1
AAAGGATTTATTTCTGGTCACGTCCACACATTGACCACATCGACAAAAAAGCCCCTCGACTGAGGGGCTTCCTGTTTCTAA, 0
TTGATTCGTTAGTCGCCGGTTACGACGGCATTAATGCGCAAATAAGTCGCTATACTTCGGATTTTTGCCATGCTATTTCTT, 1
TTTGAATGTAAGCGCATAATCAATCGCGGCCGCGTTAGTACTCACGACGTGGCTGCGTTTTTTCACGGTTAATTTATGGCG, 0
CGCGCTGTTTTTACTTACTATCAATCGTTTCTAAACAAGTTTTCATCAGGTATTCTACTGATGACTTGTTATGGAAGTGTT, 1
CGCCTTTATTTATCACCAGCAGGAAACGCCTTGTCCATAGACGCCCCTTCCACATGCGCCACAAGAAACCTCTATTCCAGT, 0
CTGACCACATAGTCTGCCTGCAAAATTTTTGAAACCAGTCATCAAATATTACCGTTTCACAACACTAATTTCACTCCCTAC, 1
TAGGTTGGTCAAGTCCGTAATCTCGAAAGAGGTTACGGACTTTTTGTTTATGGGGTGGAGGAGGTTCAGACCCTTTTTTTA, 0
TGAAACCAGTCATCAAATATTACCGTTTCACAACACTAATTTCACTCCCTACACTTTGCGGCGGTGTTTAATTGAGAGATT, 1
TCGCCGCTTCCCTCTACAGGAATGGCGAAGGGCTGTCGGTTTCGACATGGTTGGCCATCGTATGATGGCCTTTTTTGTGCT, 0
AAGTGTGACGCATATTGCTTTTGGTCATTATCTGCACAGTAAACGGTGGTATACTGTGCAGGTCTTGTCTAAAAGCGAGGA, 1
AAGTTGTCCAGCGCATGGACAACTTCTGCCAGCTTCACGAAAGCCTTATTCTACCTTTTCGGCTGTCTCTTCTCTCGTACT, 0
TATTCAAAAAATGAAATAAGAATACATTGCTAAGTTATTCGCGCCTTTTTATAATTCGTTACCTTTCCAGGGACGCTAATC, 1
CTGGAAGAGGCTGTCGAGATTAAACAAGGTTTGAAAAAACCTGCACGGGTGACCCGCCACGAAATTGAGGATGCTAAGGCT, 0
CGATGGTGGATAAATCCTGGACTGGCCTGATTTCTACCGGGATCACCTACAAATTCTGATAATGCATCTTTCCAGGGCATT, 1
TCGATGAATTTTAATATGTTGATTCAAAGATGAAATAAAAAAGCCCTGGCAGTTACCAGGGCTTGATTACTTTGAGCTAAT, 0
AGCCATGCTTTTTGCGTGGCTTTTGCATACAATTTATTACTATTACCCCTAAATTTCCCCTCCCCAGCGGCGCAGAGATGA, 1
AACGGAACAATTATATGATTTTGATCATAATGAAAAAGAATGCCTGATATTAATGAAATTTTCTCATAGAAAGAGAAGCGG, 0
AACTGGTCTGTACCACTTATGGGTGTTGCCATACTTTCACTACTGATGGCGATTTTCGGACTTTGCGCCGGGAGAGACAAA, 1
GTTAGTAACTTCAATCCTATAATTCTTGAAGATAAAAAACCCTCTGTAGTAACAGAGGGTTTTGTTCATTCATAGTGCAGG, 0
CATTTATCACCTCATTGCGAGTGTTTTATAAAAATCAGAACTGTTTTTTATTATAATTTCGCACCAGGGTGGTCGCAATCC, 1
TGAACGCCTGACAACAGGAAATGAGCTAGAGCAGTAAACACGCGGGCTGACAATGGGTCAGAATATGAGTTAGCCCGGCGT, 0
TTTATCACCTCATTGCGAGTGTTTTATAAAAATCAGAACTGTTTTTTATTATAATTTCGCACCAGGGTGGTCGCAATCCAT, 1
CTGCTGTAAAACTATTCATGCAGCAAACCTGCACTTCACCACAATGGTTAGCATACTTTTCCTGATTAAGATTTTGCCAAA, 0
AACTGGTTTCTCCCGCCATCAGCGCGTTAAAGTCGCGATTTAAATCCGCGTAAAATTCTGTTTTGTTCATTATATAATCAC, 1
TTCGACGTGCTGCGCCTTTATTTATCACCAGCAGGAAACGCCTTGTCCATAGACGCCCCTTCCACATGCGCCACAAGAAAC, 0
GCGCACAAAAAAAGCGCACTTTTTGACTGGCACATTCGGCTGCCTCAACTAGGCTGAAAAATGGTGCGATCGGACTGGTCG, 1
CGCAAGGGTAAACGTTCCTTGCGCTTTCTTAAATTAAGAAGTCGCAATGAGTATTACTTTGTAAATTGCAGGGTATTGTTT, 0
TAACGGCTGCTTCGTCAAACCGACGTTACATATGGTGTAAATATAAATGTACAATAAAAAGCATTCAGTCCTGCGCTGGCG, 1
CTGGCAAATAGAAGAAGTATCGGGTTTTGTTACCCCTGAAAAACGAAGCCCCGCTATTATCGCTGGCGGGGCAGTGCAATT, 0
GCATCAGAAGCGGCGTGAAATCAGCGGTTGGTTGGCACAGGGCAACAGGGTAAATTAACGCTTTTACTGAAAGACGAAGAG, 1
TGCCTGCTGTTCGAGCCCGCAAGTGAAGAGATATTACCTTGATCTCATTTGTTTTTTGTTGTCTACTCTGAGAACGAACAA, 0
AAAATGGACATGCCATTGTTTTCTCACTGTTGGATAAGAGGCCAGAAGCGTAATATCCGGCCCCAGGGAAACGATAACGGT, 1
GCGGGCTGACAATGGGTCAGAATATGAGTTAGCCCGGCGTTATTCCTGGGGTCAGTACTTCAGATCTAGCCTCCGGTACCA, 0
CCAGAATTTAATCAACCAGGCGTGTTTGAATTGCTGCCATGACATGAATGTAGCCTCTGAACTCAGAAGGTTTGAAACAAG, 1
TTACGTTGGCGTCTGATCATTGATTTATCCTCAAAAGCCCAACCTCATTGGTAATGAACCAGCTCCGTGAATGTCCGCTCT, 0
CCCGATGCCCCCGTGTCGGGATTTGAAAGCGATTTAGGCTCTACCGCGGGAAAGTGGTTAGGGGCACTGGTCGGATTTTTA, 1
GAAAGGCCTGATTTGTTTGTATTAAGATATCGGTAATCTTTTGATGGTTGGAAGCCCGTCCTGGTAGACGACCTAGCCTAC, 0
GTTTGCCGTTTCTATCAACAGTTTGTTGCATTTGCAGACAATTTGTTGGCGAAAATCTTTGCAGCTTTGCTGATTCTCCCT, 1
TCACTGTCAGGAAAGTGGTAAAACTGCAACTCAATTACTGCAATGCCCTCGTAATTAAGTGAATTTACAATATCGTCCTGT, 0
ATGATAGTGAAAAGGGATAAAAGCATTGTCATCTGCGGCAGCTATGAGTAATGTTGGCCCTAACGAATAGCGGTTGCTTAA, 1
AGGAAACGCCTTGTCCATAGACGCCCCTTCCACATGCGCCACAAGAAACCTCTATTCCAGTGACACAATTGCGCCTAATTA, 0
CCTTGATCTACAAACTAATTAATAAATAGTTAATTAACGCTCATCATTGTACAATGAACTGTACAAAAGAGGAGATTGACA, 1
CTAAATGCTTGCTTAGTCGCATTGTTAAATGCAATACCGTATATTCGGTATGTAACAGCGATATCCTCTGTGCTGGCAACG, 0
ACGCTGCGCTTTGCTTTCATATTCCGGTTGTCGCGACGGCAACATTTCGCTAAAGTCACGCCCCTTCTTCACCGGCATGGG, 1
GGTTTAATAAAAACCATCAACAATTGTGATTTAGATATTCGGAACCATTCAAATATAACAAAACCCCGTAAAAACGAGGTT, 0
TTCGCGGGTAGTTATATTATATTTCAATGAATAATAACAACTAACCATTAAAATTATTTCTATATGGGGAAAACCCACTCA, 1
ATTTAAATACACCACGTTTCCTCCTGTGCCGTATTTGTGCCATTGTAACCTTGGCAATTCATCAAAATACTGTTCTGACAT, 0
TATTGAAGATGCCACTGTTTAGTTGAATATTAGGTATATGCTCTTTTTTGAAATTTATCGGTGGCAGCCGTTAGTATTCGC, 1
CCCGCTGCCGGGTTTTTGCTATGCACCACAATTACCCCAACCGGATACACAGCCGGATACAATTCCACCAGCACCCAGCCA, 0
ACCGCCATCGGTTAATGTGGCAATTGATAAGCAACAAGGACTTTCATGCACAATCACCTTCGGTAAAGAGATTGATGAAAG, 1
CCAGCGCATGGACAACTTCTGCCAGCTTCACGAAAGCCTTATTCTACCTTTTCGGCTGTCTCTTCTCTCGTACTGTTTAAG, 0
ACCTGGGTGAGTACCGGCTGGTCCTTAAGTTTTCACCCGGTTTTAACCACTACAATGTTGATAGCAAAGCGCTAATGAGCT, 1
GTTTAGCCCTTTCAGAGGTAAGACATTAGGGCAATTTCACTGTATGACTGCGCAGTCATCGAGTCTGTGGGGTGTTGCTCC, 0
TGGATTATAAATCTCATTATCTTAATTGCAACGGGGTCCAGCCGTGGTTATAATTCGTTCGTTGGAACACGATGTTGCACA, 1
TTATCCCCTTGTATAAATATTACTAAATGCTTGCTTAGTCGCATTGTTAAATGCAATACCGTATATTCGGTATGTAACAGC, 0
GGGTGATGTGCATAGTCGCTTACCACTTATAAAGATTAATTATAAATATATAATCAATTTTATTTTTAAACCAGTTAGTCG, 1
TGAAATCTCCCTTTCCTCATACCGCTTGCACTATATACTGCGGGTAGGAAAGGCGCGCAGAGGGAAATATAAGATTGTTAA, 0
TACCTTTTTTAATTTCGTTCGCTCTTGGCATCGAAAAATTCCTGTAGTCGAAAATGTCAAAAATATCGCGACAAAGTACTC, 1
GCAGGAAGGGAATTACCGAATGGAAAGCGTAGCCACACGCAACAACTGAAAGCAGTTTGGCAGAAACAAAAAATCCCCGGA, 0
CTGAATAAAGACATTCTCTGCCAGTACGTTGAATACATCACCAATATCCGTATGCAGGCAGTCGGTTTGGATCTGCCGTTC, 1
AATCATCCTTAGCGAAAGCTAAGGATTTTTTTTATCTGAAATAACCCTCTCCGAAGTAAATCCTTCTACCGGCATCCTTGC, 0
CCATTGCACCGGGTTGAACAATTTACAAAAGAAAGATATTCCATATCGTATAATGCGATTAAATACGCCGTCTTATAGAAA, 1
ATATGCTAGCCATTGTTTCATGTATTGGACCTCCTTACTTTTTATTAAAGAGATCCAATATTCACTACTCTGTCCGTATCT, 0
AAGTGACTAGATCCTTTTTTTCGCTCATTGAATCCTCTGTGCCAGGCAGTACAATCCCGCAGCTTTGGGAATTTTGATTAA, 1
TATTTCATAAAGATCTGGCCACTGAGTGAGTTTTCAATCACCTTTCCATCCACCTTATATTAAGCATGGAGGGTTTCAGTT, 0
GGGTTGCGTTGTTGAATCATTATTTGCTATGGGTTTCGATATTGTATTTTATTAAGATTAGCAGGATTATACAAAGAGTAT, 1
CACCAGTTGCTGTAAGACAATGCAGTGATACAGGGTATAGTGCCATTAACCACAGAAACAGCACTGTTGTCCTGTATTAAG, 0
GTAATCTTAATTTCACTGCCGGAGATTGCATCCGGCAGCGTTATCCCGCCACAATGACCTGATGATGTCATCATACGTAAG, 1
TCGCCGCCATAATCAGAAATCCTATCAGGATGTAAAATGCTTCTGCCATGGTTATTCCCACAAACGAAACGGAATAATTTT, 0
ACCTGATGGTTCCCTTTTTCACATCATTGACAATCGCCGCCAGTTCCAGGCAAACTTCCCGCTTTGTCGATTTCCTTCTGA, 1
GTGAACCATGGACATCAACGCGTCATAAATGTTTACGCAAGTGCACAATGCACCCTTTCCACTATCAACAAGGAGGAGCAG, 0
AAATGGCATTCCGGAACGTCCGGCACGCTTCATTAAAGCACTACAAAATTATTATCACACGCCGGAACTTACGGCGGAACA, 1
TGAATAACTGCACATTTTCGCTCGAAAGCTTCCTGTCAGATCCATAGCGAATCAAGTGCTGAATGTCACAGTATCGAACAG, 0
TCAGATTTTGATGCGTCAGATTTTGACGGGTCAGAGTCTGACAGTTGAGAAAATGCCGCTGCCTGAAGCTTCGCAACGTTA, 1
TCTCTGACGCGCATACTCTCCTCCAGGTTAACGGAGGAGAGTGCAATGAAAAACCGTGTTTATGAAAGTTTAACTACCGTG, 0
TTCAAAATGACCGTTGCTCTCTGATTTCTCATTTCATGCTCACCCAATATGATGGCGGCGTTTTCTAAAACTGTTAAAGAA, 1
TAACGGAGGAGAGTGCAATGAAAAACCGTGTTTATGAAAGTTTAACTACCGTGTTCAGCGTGCTGGTGGTCAGCAGCTTTC, 0
GCTGTTTTCATTGATGCTTAGCAAAAATTGCCAGAGGTTAAGGATTGTCTTACTATTAAAGTGACTGAAGTTACAGGTTTT, 1
CTGCTAACCATTCACCACTCAACAACCAGCTAACCGTCAGGAATACCAGGCTTAGTACACAGCACTGAAAGTAGAAACCAC, 0
AAAATCGGCAACAGGCTGGCCCCCTGTTTGCTTCGCGATGCGAATAAACTTATTATTTGTGTGCCTGAAAACCCCGATCAG, 1
AAACGAAACGGAATAATTTTGCAGCAAAAGTGAACAGTGAGAACCAGGAAAAATTGCTGATTTTGCGTAAAGAGGATGCGA, 0
TTCCGCCCGAATGTGTCAACGGCAAATTGCAACGTGTAGTTTCAATCGCTGAAAAATCAGGCAAATGAACAATTTTGGAAA, 1
GGGTTATCATCTCCCAGTATATCCATACTAACAATAAGGTTATTTACTCAACCAGGCATAAACATTTTGTTTTGTGCGTGG, 0
CGCCCACATCACCGACTAATGCATACTTTGTCATTCTTCAACTGCTCCGCTAAAGTCAAAATAATTCTTTCTCACACTGTA, 1
GCCTGCGGGCATGACAATGTCAAACAGTCAAAGATTGTGGCGTTGACGGTCAGTCTTGGGGACAAAAAAGCTCAGTATTCT, 0
GAAAAAACACGTAAAATAGCGCTCAACAATGCCACGGATTGCGTGGCATTATTATTTTCAGGAGGAACAATGTCTCAGGTT, 1
TTACCAATTAAGGGACATAGCCAGATACGCAACTGGCTGATGCAAGCAGTCTAATGTCTTTAGATCCGCTGGCCTGCGGGC, 0
CGAAATCATAAGAATTGCTAGAGATTTGGAAGCGCCAGTTGACGCTCCGTTAGATTGCTAACGCCAAAATTAGCGCTGAAT, 1
GGGTCAGTACTTCAGATCTAGCCTCCGGTACCAGACTAGCTAGCCCCTACGCAACCAAATAAATCAACCATCGTCAGAGTG, 0
TTGGTAGGTAGAGTATTTGAAAAACGTAATTGATTGCGAATAGCAACAACTAAACAACCAATACACCCGGCCCCTCGCCGG, 1
TTCGTGCGAATTACCGCTAAAATCGCGTTTTCCTGCAGACGCACACGTTTGCGTATCATATCAGAAAAAAGGGCCGGATGA, 0
ATGGCTAACTGGAATTTTTAATTCATGGCAATTAGCGGCAATGGAATATAAAATTCACTCGCGTGTGTCTCATATTGCCTG, 1
TATACCCCCCCGTTCCCAGAGAAATAATATTTATTAAAATTCCAGTTCTTCTTTTTCTGATTACAGAAGGCAAAGTGGCAA, 0
GACGTTACGGCTGCAATCTTCATCTGTTTGTATGGATATCGCTTCTCGGGTATTGTTCTCACCCGGTGCTATCGCCGTTTT, 1
ACTCAACCAGGCATAAACATTTTGTTTTGTGCGTGGGAACAGCCTTAAGGTGTAAAGGGGGAGGTGGAAATAGCAATGAGG, 0
TGTGTGGTTTTTATTGATTTAAATCAAAGATTCAAGGGTGTTTGAGGAGTATATATACACTCAAGCAACAATGGTTTTACC, 1
GATTAAAAAGGTAAATATTTAAAATAACTCTATACAAACTAAAATCTACCAAACTTTACCGCAATAATTTTCACTCCAGCG, 0
TGGTAGACAGTACCCGACACGGAACATTTAAAAAAATGAATGTTTTTATATTCTAGATTCGATATTTTCGATAGGTTTGGG, 1
ACACGGATCACCGAGATGGGCATCGCCAACCAGACTGCTAATTAGCCCATGAATAACAATCAGAAAGGACCATAACAGACC, 0
CCCTTACCTCTGTATAGATAAATTTACACTCCCTTTGAAAACAATCCGCTATGCTTTGAAAAAGGAGAAAGAAATGATGAA, 1
CTCACTCAACAGGCTTCATTTCTCCTGACGCCAGCCTGAATACAGCTGGCGTTTTCATTTATAAACAGAAAGGAAAACCGA, 0
TATTTACACAGGCAATTTAGTCGCGCTTTCAACCCTTACCTCTGTATAGATAAATTTACACTCCCTTTGAAAACAATCCGC, 1
CATACCGCTTGCACTATATACTGCGGGTAGGAAAGGCGCGCAGAGGGAAATATAAGATTGTTAACTATCCCCCTCTGGAAA, 0
AGCACTATCGCGATCTGCAAAGTATTGCCGATTATCCGGTGAAGGTTCGTAAACTCATCCGCCGTTTGCGCCGTATCCGCA, 1
ATCCCCGGTAAAACAAGTAACAAACCACCCGAAAATGAACACCAGAAACGCGACTTAAGAATCTACCCTATGAATGGATAT, 0
TAGATGGTGGCCCGTGCCATACCTGTTTTTTGGATAACCGCTGGTAACCGTAGTATTCTAACGGCCGATCGATTGTTCATT, 1
GCTGGTGTAAGTAAATTCTATCAACGAAGATCAATCTTATCTACTGACCAAAAAGGCCTGATAGGGCTTCGCTCACTATAC, 0
CTGTATCGAGTAATGAAATTGGTTGCTAGAAAGTCGATGATTTGTTGCGTATGATTAAAAATCAACCTTAAAGGCTTTATA, 1
GCCAGATACGCAACTGGCTGATGCAAGCAGTCTAATGTCTTTAGATCCGCTGGCCTGCGGGCATGACAATGTCAAACAGTC, 0
TTAGTAACAAATTTGGTACAGCAATTATTAGATCTGTTGAGACAGAACGATATTATCAGATCCTGAGACACCACCGGGTTT, 1
ATAGCCAGATACGCAACTGGCTGATGCAAGCAGTCTAATGTCTTTAGATCCGCTGGCCTGCGGGCATGACAATGTCAAACA, 0
TGACAGTGCTGCTCCCATTCCCATTGACCCTAAGCCAACGATACCGACATGAAACTCAGATCCCGTTTTCATCTGCTCTCC, 1
ACAGAAATGTCCGTTAAGCAGAGTTCAAAATTGATTGCCGTGATCACGACTGGTTTGAAAGCCGCGCCCAAGCCTGTACAG, 0
CCAAAATTATATTTATTTTTTCTGTATTAGTTTTTAATGATAACGAATATAAAATTACCGATGCCGCCGTCAATTTATTTA, 1
AATGGTGAGCGATAAGAAAACGACTGAATAACTGCACATTTTCGCTCGAAAGCTTCCTGTCAGATCCATAGCGAATCAAGT, 0
AGTAAAAATGCTTTTTATCTGGTTTGTCATGACAGTCAGGCAGAACTGGGTAAAATAGCCGCCTTTCGCCAATGGATCCTG, 1
TCTGACTTTGATTTATTTTCTGGAGCAGACTCGCAAAGTAGAATGCGCAACGCGGCAACGGTGTGGAGAAGGGATAAAAAA, 0
GTCATTTTCTGATCCAGTAGCCATCGCTTTGACCTGCCGCTTTCCGGGCATATAATTACCGCTTCATTTTTTTGGCAGGGC, 1
TAAAAAGCCACGGATATATCCGTGGCTTTCGAATATTTTACTGTGCGTATTATTCAGTTATTTCGTACTGAACAGAATCAA, 0
CCAAACACGTTTCGCTGGAACATATTGAACGTAATCTGATGAAAGGTCGTAAACTGCGCGAAATAGGCGCTCACGATTAAT, 1
ATCTCCCCCCTGAAATCTAAACTTAGTCATGTCACGTTTTTGGGTTTCTAAAATTTTAACTTCGCGTTTTTCGTTGCCGTA, 0
CCTCCCATCGCGGAGGAAGCCACCTCTTGCAGTCATCTTTTCTTCGCTCTATCCTCTGCCGCTATGAAAACATCCCGTCTC, 1
CACACTTTTTAGAAAAATCGATGGTCAGAAACTGGATTAGCAATTCCGTTCCATGGTTGCTTTTGATTTACGTTGGCGTCT, 0
GGAACCTTATGCGGAACATATGCTTGAAGTGATGTCTTCTATTGACGGTTATAAAAACCTGTCAGAGAGCAATGATTACGT, 1
TGGACGCCCCGACCATGAAGCAACGGTAGGATATTACTGATAAACCTTCCAGTGGAGGTGCGTTATGGCCGTTTTAACGAT, 0
GCTTTTTCACTTCAGACTCACGTCCATTGCCAATTTTAATTACCCTAATGATAATCACCGGAATAAATTATTCCGCGTGAG, 1
TGCCGGGTTTTTGCTATGCACCACAATTACCCCAACCGGATACACAGCCGGATACAATTCCACCAGCACCCAGCCACCCAG, 0
CAAGCAGCCAGCGAGAAGCATACATTGCATTTTCAAGAAAACGTTCCATACATTCCTGTCGTGTAGTTAAAACGGGCAACA, 1
GCCCCGACCATGAAGCAACGGTAGGATATTACTGATAAACCTTCCAGTGGAGGTGCGTTATGGCCGTTTTAACGATTAGCA, 0
CTTCACCTCCAGCTACGGGCCGCGAACTTTGCCAGTTTCGACAAACTGCGTAGTGTACTGGCAACCGATTATGTTGTGCAA, 1
GAACGATGAGCGCAGTGGTCAGTTTTTTTCAGATATATTTATCTTTTTTTGGCTGTAAGCTCCGCTGTGAGCGCAGGCTGT, 0
CACAGAAGGCGGTTTCTCTGGTTGCCATCGTTTCTGACCGCCGAAGTTTAACTTAAGGCTGGCGGGATACTTTTTACTATC, 1
AACATTGCTTTTTATATTCTGATGCAGATAGTCAGTGAGTATATCGCGCTACTTCAGGATGATGTAGATCCGAAGAACGCT, 0
CGTGGAATTAATTATTGACATATTACGTTGATTCACGAAAAACCCGGCAGTAAATAATGTATTGAATATTACGTGGTCCGT, 1
CTGATGCAGATAGTCAGTGAGTATATCGCGCTACTTCAGGATGATGTAGATCCGAAGAACGCTACAGAAGAGAGGCATTGT, 0
AAAACCCGGCAGTAAATAATGTATTGAATATTACGTGGTCCGTGCTCAGAATATCCGTTCAACCTTATTGTGACAATGGTT, 1
CTCTACAGAACTAGCCCTTCTCTCACAGAAAATGAATAAATAAAAATGCGGCACCGCCAGAATCGCGTTCGATGTGACTAT, 0
AAAATAGCGTGCGCAAAAGTCGTTCTTTGCCTAAAATATCGCTATATATGACAATATATAGCGAATGAGGTGAACGATGAA, 1
TTGGCAATTGCCTGCTGTTCGAGCCCGCAAGTGAAGAGATATTACCTTGATCTCATTTGTTTTTTGTTGTCTACTCTGAGA, 0
CGAGGAGGGCGAGTATGGAATACCTTTCGATTTCTCTTTCGTTCCGGCTTATAATCCCCGGCCTTTGATTATTTTTTTATC, 1
AAAAAAATTAGCTTATAAAGTCTGGGGGAATTACTCTCGCCACGTTAACGAGAGTAATTTTATTGATATTAATCTCCTGAT, 0
AGTCGATAAAGACTGGAATTCTGTTGAAATTGACGTCAAACAGATCCGCAAAGTAAATCCGTAATTGTTACCGCTCCCGGG, 1
TCAATGATAGTTCAACAGATTTCGAATATTCTGAAGCAAACTTGAACTTATCATCAGGCGAAGGCCTCTCCTCGCGAGAGG, 0
ACCGTATTTGCTGCCAGTAAACCGTGTTGTAACGCGCTCTGTACAGCACTAAATTTTATTTTTTTCCCTTAAGAAGTTGTT, 1
GAGTCGAACCTCCCTGCCCCCGGAGGTTCTCATCCTCATGAGCTGCAGATGCAAAAAAGCCTGCTCGTTGAGCAGGCTTTT, 0
TTTTTTTGGGGATTGAAAATATGGCTTTGAATAAGTAAAAGATGAAAGTATCAACGTGTCATGTTGATAATTATAAATGGA, 1
TGAAAACGGTGAGACTTGCCTGCCTTTTATCACGGCGTATCCGGCACTTTCGTCAGTAATCTGAATTTGCCCGGCACGTAG, 0
TTTAGCCTACAGGATTGAGAAAAACTTTTGCTATAGTTTAGTAAAATTTTACCCTAAGGGAGGAAGCAATGGAAACCGTGG, 1
GAAGGCATACGAGGTTGAAAATAGCGTTTAGGACAACCTGACTTAACCCCGTTCCGTCATGGTTATGCTGCTCTTCTGTAA, 0
TTCTCCATTTTTAGCCTACAGGATTGAGAAAAACTTTTGCTATAGTTTAGTAAAATTTTACCCTAAGGGAGGAAGCAATGG, 1
TGCCGCCAGGAATTTCTGGCGGCAATAATACAAAATTCTTTGCATAAGAAATTTTTCTTGACAAAGACAGTGCAAGAAAGG, 0
AGCGTAACGACTTCCGCGAACTGGCGATCTTCAAAAGCGGCGTAACGCTATAAAGTCGAAATGAGTTGTTAATAAAAAACG, 1
GTTCCATGGTTGCTTTTGATTTACGTTGGCGTCTGATCATTGATTTATCCTCAAAAGCCCAACCTCATTGGTAATGAACCA, 0
TAACGCCGGGTAAATGAGCGTTTTTTGATAGTGCGAAAGAACCCTGCGAGGAAAATAAGCATCTATTATTGTTTGTCATGA, 1
GATAATCCCTCACCTAACCGGCCCCTTGTTACAGTTGTGTACAAGGGGCCTGATTTTTATGACGGCGAAAAAAAACCGCCA, 0
TGGCAGTTCGGGTAGTAATCATAATTCTTGACCTCTCTTTACTTCCTTTTATGGTAAGGGGCTGGACGCTACATTGTTAGC, 1
GGTTCCATAATCCGGGGCTGGTAATCCGGCATCGTTTGTGTTTCCTCTTTTGATAATGTCAGTGCCACTATTTACCCATAT, 0
TTGCCAGCCAACGGCTGATGGCGATGAGTGTTTCCATTGCTGTTCTCTTTTATACTGTGGGCCTGACCTTAACATGCGACG, 1
TGCGAATTACCGCTAAAATCGCGTTTTCCTGCAGACGCACACGTTTGCGTATCATATCAGAAAAAAGGGCCGGATGATTCC, 0
CAATACAACTTTAACTGCCTTAAATCAAAAATTGTCGCAGCAAGGTTAACTAAAATCCCAGTTCGTTAACATTTTTGCGTT, 1
GCAACGGTAGGATATTACTGATAAACCTTCCAGTGGAGGTGCGTTATGGCCGTTTTAACGATTAGCATTGACCTGACAAAA, 0
ATGCAAAATGGTCAAGAAGTGGTAATTGATAGCGGTAAAAGCGTTAGCCTCACACTGACAATGGCTCCAGCTTTTAAGGAT, 1
TGAATGTAAGCGCATAATCAATCGCGGCCGCGTTAGTACTCACGACGTGGCTGCGTTTTTTCACGGTTAATTTATGGCGTA, 0
GTGTGGAAAATGTTCTCAAAAGGTTAAATCTTGGTTTATATGGCGGGAATATTGTGAGTGGAATCGCATTCCTGAATGAAA, 1
CTTGAGACATTGTTTCCATATGTACGCGGGCGAATAAATAGAGGAATCTGATTACTTCCTTCATGGGGATGCTGAAAAGAG, 0
ATCAGCTTTTTCCCGTCGCTGTTGCATAAAACGAAACGATGCGGCGACGACAATTAAGCCAATGATAACAATAAAGAAAAG, 1
TCTCGGTGTGAGATGCTTTACGTCTTCCAAGCCCCCTTCCTTGCCGTAAATGGAAAGATACATCTAATTATAGAATTTATA, 0
ATAAGCATACCCTGCCAGTTATGGTGTTGTCATCCGTCCACCCTCGCCACTAAACTGGAAGCAAGACCGTAGGCATTCCGC, 1
TGGCAACGATCTGTCATGCTTGATGAAAACGGAATTGAACCTGTCATTACCAGGTAGATAAAAAGCCTGTTCAATTTTGGG, 0
TTTGCCCAATACATATATTGAGATTTAACTCATAATTACTTCCTAAAGTGTAATATTTTATTTTTTAATATATACGCCTAC, 1
AAATACACCACGTTTCCTCCTGTGCCGTATTTGTGCCATTGTAACCTTGGCAATTCATCAAAATACTGTTCTGACATCAGG, 0
TTTCCTGGAGTAAATAAATAACAATTAACAAGCATAATATTGCCATTGATAAAATAGCATGCCATAAAAGGACTTTTCAGG, 1
TACCAATTAAGGGACATAGCCAGATACGCAACTGGCTGATGCAAGCAGTCTAATGTCTTTAGATCCGCTGGCCTGCGGGCA, 0
AGGTGTATGTCATAAGATAAAATGTTAACTATGTATTCCTCGCGGTAAATAATATGAGGTAAAATATGAAAATTGGAACTG, 1
GCAAAAAGTTAGATTTGATAATCGCGGATGGACGAAATTGCTTGATACACCCGCTTATCAGTTTTACATGGAAGCTCTGAT, 0
ACCCCGCTATAGTTATGCTATGCATTTGTCTTTAATGATATCTCGTCATTATATTAACAGGATGAAATTATCATTAATGCA, 1
GTGCGTATTATTCAGTTATTTCGTACTGAACAGAATCAAGCGTATTATAATTGCGAGTCGATAATCGACATTTATTTACGA, 0
CCAATATAAGGAAATCCTCAAAATTGTTTTAAATAGTGCCCTCGACATGTAATTTCAGGCGTTTAGCTGTAACTATTTATA, 1
TATATTCGGTATGTAACAGCGATATCCTCTGTGCTGGCAACGATCTGTCATGCTTGATGAAAACGGAATTGAACCTGTCAT, 0
TTATGCAGTGGCTGGCTGGCGTAATGAAAGAGTACCTGGACTGACCGACTATACTTTTTAAGAATGACCACGACAGAAGGA, 1
AACCGGTGAATCTCACTCAACAGGCTTCATTTCTCCTGACGCCAGCCTGAATACAGCTGGCGTTTTCATTTATAAACAGAA, 0
AGCGAAAGCTAAGAAATAAACCTACCATTGAAATTAAAACTTATCAGATTTAGCATGTGAATCAATTTAGAAGGTCACAAG, 1
GTAATCTTTCAGAGTCCGGAAAAGTTCAGCCCCAGTCTGAACAGGCTTGCTGGCGCCAGTCCAGTTTCATTCAGTCGTGGT, 0
GATGGCATTTCATGCCGTTTTTCCCCAGGCATAAAGTGCACTTCGTTATGGTTGTCGGCAGAGATTTTTCCTTTTTATTAC, 1
GTACTTCATGGAACAGAGTTTTTGACCTTGCGAATCGTGATGTCTGTTGGGGAGGGACAATTTGCTCACTGAAGCGTGAGA, 0
GCATTTCATTCCGTTCTGATGGCATTTCATGCCGTTTTTCCCCAGGCATAAAGTGCACTTCGTTATGGTTGTCGGCAGAGA, 1
GCTGCGGGAAGGTAAGGATAAAAAAGGGTGCTGCAGGAGAATGGGATGGTTTTGCTTTATTAACAACGGGCTAAACGTGTA, 0
TGACGCATCGGTGAAAAAGTCAATATTTAATACAGGGCTACTATGCCCGATATCCTTCATACAATGACAATAATATTGCCG, 1
CTCACAGGGCTCTTAAGCACCGACGTTGACTTGTGACCTGTAAAGTACAATATCCCTGTGTTTAGGCGTTATACATCGTCG, 0
TGTATTGAGCAGTTAAATATTACTTACAAATTTCCGAGTATTCCCAGGAATAATCTTCATGTTCACGCGGCATAATCTCCC, 1
ATAAACCTGAAGAAGGCATACGAGGTTGAAAATAGCGTTTAGGACAACCTGACTTAACCCCGTTCCGTCATGGTTATGCTG, 0
CGAATTGCGCAGTTTTTGAGCATGTTAATGATTACGTTACAGAACTATTACAATGTCATTAGTTGTGAACAAAGCACCTGG, 1
GTGAGCGCAGGCTGTGTTAAAACTCCTGATCACTTTTTGGTCTAAGCGATGGTTTCATATGATCAACCATTCTTGATAAAC, 0
AAATTGCATTCCAGTTAACGCGCTGGCTGTATTTGCCGCACCGCGCAGGTATACTCCTTTCCTGGTTTTTTTAATCACTAC, 1
GTGTGAGATGCTTTACGTCTTCCAAGCCCCCTTCCTTGCCGTAAATGGAAAGATACATCTAATTATAGAATTTATATGTTT, 0
GAGGATTCAGCACGTTTTCCTTAATGTCATCTTTACCGGGAACCTAAACTAAAATTGGCGGCCGCGCATTCCCGGCGCGGG, 1
GAAAGAGAAGCGGAATTAACATCTTGCATAGCAGGGAAAAATAAAAACCGAAGCCTGCTACAACTTCGGTTTCTTGATTAA, 0
TATTGAGGATTCAGCACGTTTTCCTTAATGTCATCTTTACCGGGAACCTAAACTAAAATTGGCGGCCGCGCATTCCCGGCG, 1
GCCATTCGTCATCAATTTGAACAACACAATACTGACCCACATTCCCGTAATCGTATGAATTGTCAGCTTAATAATCCCAAA, 0
ATCCAGCGCGATCACCTGCATTTTGCCTGCTAACTTTCGTGCCAACGCCGATCCTGCCGGGCCGAGGCCAATAATCGCCAC, 1
GGTTGAACTGTGAAGGTGATCAATAAAAAATGATCAATCTTAATTTATTTAATGATGAGCTTTTTACTCAGTAATATAAAA, 0
GGATGTCTGGCGACCAGCCTATGCAGCCTTTGTACAGAAATTATTTAAATAAAATAAGGCATTAAGATGAAATTAATCATT, 1
TAATGCATAGTGGTTAAGTATAAAAAACAGCAAAGTTACTGTTTTTTTCAACCTGTTCATATTTCATAAAGATCTGGCCAC, 0
CGCCAGAACAACTCAACTTCACTTGCACAAATAAACAGGAATCAGCCACTAAAATTCACGAATTAGCGGGCTACAGCAGCG, 1
TCCGGAAAAGTTCAGCCCCAGTCTGAACAGGCTTGCTGGCGCCAGTCCAGTTTCATTCAGTCGTGGTTTGGTTCTTACGGC, 0
TCAGGCAATGGTTCGATGATTTTTTTGATTTGTTATTTTTCCACTTTCAGTATGCTAATGCTTGCACCTACTGATTCATCA, 1
GTCACAGGTCGGCGATACCGCCCGCTCCGTATTCTACGAATATTTCCGGGAATTCCTTTGATGCCAGAACAGTTCTGTAAG, 0
GAATATTCACGGGCTTTTTTTATTATTTAATAAATATAAATACATTCTGATAATGCATCCTGCCGCTGGACATTATTTCAG, 1
GATAAAGACGCGATAGCGACATCCCGCATAAGGCATTTTTCTCTTTATCTTTGTACGGTACTTCATGGAACAGAGTTTTTG, 0
TTACGGACAGAGAAAATAACTTGTATTGATTAGCAGTCAAAATCATTGAAGAACATTTCACTCGCTAAAGGCAACATTATG, 1
ATACACTGTCGGTGATGCGCTAAAAAATGCGTTAATGTTGAGTTCCTCGAACCCTTACCAATTAAGGGACATAGCCAGATA, 0
ACAGCCGGATGAACTAACGTTCGTCCGGTTTGCTATTGAGTTCCTGCCTGGATACTTACCGCGAAAACAGCACGCCTGACA, 1
AAGAGAGGCATTGTTGCTGGCAAATAGAAGAAGTATCGGGTTTTGTTACCCCTGAAAAACGAAGCCCCGCTATTATCGCTG, 0
CAAACTCCCGGCTTGTCCGGGAGTTTGAACGCAAAATTGCCTGATGCGCTACGCTTATCAGGCCTACGCAATCTCTGCAAT, 1
TCTGATTACAGAAGGCAAAGTGGCAATTACGCATAGTTTCCCGATAAAGACGCGATAGCGACATCCCGCATAAGGCATTTT, 0
CAATATATTTCTGTCTGCATTTTATTCAAATTCTGAATATACCTTCAGATATCCTTAAGGAATTGTCGTTACATTCGGCGA, 1
GGGTAATATATAACAGAAGGTTTATATAGTTAGAAGCAAGGTTGTGCTTCTAAAGGAAGTGGCTTGAGGGAGCCACTTATA, 0
CATCGCTAATTCCCCGCGCCGTAATTCGCATGCTTTAGTTGTGTATACTCGATCCCGCCCGAAATGTTTTTGGGTAAATCT, 1
ATTTTTCCAGTTTTTTGATTTTTCAACAGCTGAATATCGGAAATAGTCAGTGACGAACATCAGTATTTTTACATAATTACG, 0
CGCGCCGTAATTCGCATGCTTTAGTTGTGTATACTCGATCCCGCCCGAAATGTTTTTGGGTAAATCTCCATTCATTCAATG, 1
GAAATAAAAGGATTTATTTCTGGTCACGTCCACACATTGACCACATCGACAAAAAAGCCCCTCGACTGAGGGGCTTCCTGT, 0
ATAACGTTTCGCTGGCAGGGGATTGTCCGCCACGCATCTTGACGAAAATTAAACTCTCAGGGGATGTTTTCTTATGTCTAC, 1
GAAATGTCCGTTAAGCAGAGTTCAAAATTGATTGCCGTGATCACGACTGGTTTGAAAGCCGCGCCCAAGCCTGTACAGCTC, 0
AAGAGAAAAAAGCAGCAAACTTCGGTTGAAAAAGCCGCTATGATCGCCGGATAATCGTTTGCTTTTTTTACCACCCGTTTT, 1
GTCAGAATATGAGTTAGCCCGGCGTTATTCCTGGGGTCAGTACTTCAGATCTAGCCTCCGGTACCAGACTAGCTAGCCCCT, 0
CTTTCTACAGCCTCCTTTCGGAGGCTGTTTTTTTATCCATTCGAACTCTTTATACTGGTTACTCCCTACCCAATCGTATTA, 1
ATGGTTGGAAGCCCGTCCTGGTAGACGACCTAGCCTACCGAAGATGTGAGTTATTCAAAAATGTCGCTTTCCCGCGTTCCG, 0
GCGGGAGTATGATGATATTCGCAGTTGATGGGAGAGTACAGAGTCACGATATTTTTCATTCTCTCCGCGATGTGATGCAGG, 1
AAATTAGCTTATAAAGTCTGGGGGAATTACTCTCGCCACGTTAACGAGAGTAATTTTATTGATATTAATCTCCTGATACTT, 0
AGGCTGATGGCCGCTATACCGTTAAGGTATTGAAAGAAGAAAGCAAAAAATAATTAGCTCGTACAAGGGAAGTGGCTTGCC, 1
TTGAAAAAATCTTTAACCATGGTCCGGTTTTTATCCCCTTGTATAAATATTACTAAATGCTTGCTTAGTCGCATTGTTAAA, 0
ATAATTAGCTCGTACAAGGGAAGTGGCTTGCCACTTCCCTTTTTTGCTCATAAGGAGAACACATGAAAACACCCTCACAGC, 1
ACATTCCCGTAATCGTATGAATTGTCAGCTTAATAATCCCAAACATGCCGAGTCTTTTCCTCCTGAAAATACCGATACCGC, 0
GAAATCGGCGCTCACTATCCGGGCTTTGAAACCGATATTCACGGTGCATACCGTCAGGCTGATGGCCGCTATACCGTTAAG, 1
AGTGCTCTACTTTCGTTTAGCCCTTTCAGAGGTAAGACATTAGGGCAATTTCACTGTATGACTGCGCAGTCATCGAGTCTG, 0
TAAACTGGGAAGTTTAATCTTTGCCCGTTGCATAACCTTTAATTATTCATATGCATTGCTGTTGTTACTTTTTATATAGCT, 1
TCCAGTTTTTTGATTTTTCAACAGCTGAATATCGGAAATAGTCAGTGACGAACATCAGTATTTTTACATAATTACGTCTAG, 0
AATATCCACAGCGACGCGATGCGTTATTGCTGGTTTTTGTTGTCTCTGACAAACTCTTGTAAACAGAGTTATCCACAGCCT, 1
CGTTTTTGGGTTTCTAAAATTTTAACTTCGCGTTTTTCGTTGCCGTAAGGGTTATACAGAAATGTCCGTTAAGCAGAGTTC, 0
GAAATGGTCACCATCAACTTCTTTATCATTGATTAAAATTAAATCAGAAGATCATCACAGAGGAGAGCACACAAAGTCAGC, 1
ACCAGGCTTAGTACACAGCACTGAAAGTAGAAACCACTCCAGCCATTCGTCATCAATTTGAACAACACAATACTGACCCAC, 0
GGCAACTTCCGCACCGTCCGATTTGCCTGAGGCCAACTCCAGCGCAGTGGAAACTGCTTCTTCCAGAATCTTGCGCTGCGC, 1
AGCGCCATTTTTATAGGTTAAAAACATTGCTTTTTATATTCTGATGCAGATAGTCAGTGAGTATATCGCGCTACTTCAGGA, 0
GCTAAGTGCTGAAATTTTCAGCATTGCATACAGCGATGTGTAACCTTTGTCACACTCCAGGCACCCCGCCCTGCCATGCTC, 1
AAATACCGATACCGCCTGGCAAACTGCGAAAGAGAACTAGCCGGTAGCCCGGCAGAAATCATCAGGGAAGAGTTTCACATG, 0
ATAAAAATTCCCTGAATTAAAAAATCCATTGATATAACTTATATATACAGACAGTAAAATGTTCTGCCACGTTACAATACT, 1
CTACAGGAGAAGGCGATTGATCTATTTTCCTGAAACAAGGTGAATATTCAAAAACTCCTGTCAAATTGCCTTTTGCCCTGA, 0
TTTTTGCCAGCCTATTACTGATAAGAGTATTGTAACGTGGCAGAACATTTTACTGTCTGTATATATAAGTTATATCAATGG, 1
TGACAGAGCCAACACGCAGTCTGTCACTGTCAGGAAAGTGGTAAAACTGCAACTCAATTACTGCAATGCCCTCGTAATTAA, 0
AGCGACTTATAAAGTAATAAAGTTTTTGCCAGCCTATTACTGATAAGAGTATTGTAACGTGGCAGAACATTTTACTGTCTG, 1
AACACGCAGTCTGTCACTGTCAGGAAAGTGGTAAAACTGCAACTCAATTACTGCAATGCCCTCGTAATTAAGTGAATTTAC, 0
TTTAGGTTATTTTCTCTTCATTACACGTATTCTCTTTGCCGGACGTTGCCTATACTCCAGGCAGGAAACTGGAGGATATCT, 1
GTATTTTACCTAAGACGACAAAAACCTTTTAACAGGGAGTGATATTGATCTTCACTCTGTCATATCTCCGGTAATATGGCG, 0
TAACAATCAATAGTACTGGCGTATTTGAAGACAATATAATTATTTCTGGATATTGTTGAGGCTCCCTAATATTTACTTTAA, 1
GGGCTATATACCCTTCTCGGCAGTTTTTTAACGCCGCTATACGCCTCACAGGGCTCTTAAGCACCGACGTTGACTTGTGAC, 0
GAGACATATTGCTTACCACCGATTCTTGAAGCATCTGAAGAAGCAAAAGATAAAGTCCACGTGCTGCTTACCGCGCAGGGC, 1
GACGAACATCAGTATTTTTACATAATTACGTCTAGGTCATTGTCGGTTTATCTCCTTTTACTTGTGGTAATTGAGGGATAA, 0
TACCGTAGCCGGGTAACAGGTAAAGAGTATTAATCCCCGTTTCTGGCGGTATACTGCGACACAATTCCACCTTGAGTAATG, 1
CCTCCGGCGGTCGGGGGTTTCTTTTTTCTCCTTAATCTCCAGAGGTAGGCCACGTACTTTCGAACGATGAGCGCAGTGGTC, 0
GAGTAATTGTGTTTCGCTGCAAGGCGATTGCCTTGTGAAGCCGGAGCGGGAGACTGCTCCGGCTTTTTAGTATCTATTCAT, 1
ACTGCGGATATCAACATGGCCAATCACATTCAAGGACAAGGCAGGCATCAGGTGACATTGCTCCCTGATGCACTCGATGAT, 0
CGGCTTTTTAGTATCTATTCATTTTTCTCTCCAGCTTGAATATTTTCGCTATACTTTTCAGTGAAATGTGTTAATAAATCT, 1
TGATCAATTATGAATTGCAACTATTTCTGTAGTCACTTTTGTGGGGACAGTCCACAAAACTGCCAACTTCCGCTTCTTGCT, 0
AACCTGCCGTTAATGTCAACCTTGCGTAATGCACAATTACGTAAACAATTAAAATTATAAATACAGGAGTCCGGCGTGGAA, 1
GCCATGGTTATTCCCACAAACGAAACGGAATAATTTTGCAGCAAAAGTGAACAGTGAGAACCAGGAAAAATTGCTGATTTT, 0
GCGTTTCACCGTGGCGGACTAGGTATACCTGTAACATGCTTTTTTTCCGTATACTGCTGTAACGTTAATTTTCTGAGTAAT, 1
CAATCAGAAAGGACCATAACAGACCCGTTAAAATGAAATATAAGAGACGGTCAACGGGTGAAGAAAAAGTTCAAAAATTCG, 0
GGTCTGCATGTTTGCTACCTAAATTGCCAACTAAATCGAAACAGGAAGTACAAAAGTCCCTGACCTGCCTGATGCATGCTG, 1
AGAAACAGCACTGTTGTCCTGTATTAAGCAGGCAAGAGAAGATGTCCTTACCCTGCGCCATCTGCAGCTTCTGCACCAGAA, 0
CTGGAAAGTCACATCGATGCGAATTGATAATAATTCAACCGCAACAGCAGTATTGTATAAATAAGGATGTTCACAATGGAA, 1
TAAATGGCATTTATAACTATTAGGTGCAGAGATATTCGCTTAAATGGATTAGTTTCTTTGTGGAAAAGTAACTGATGTTAT, 0
AGCATCACCGACAGTTCTGGAGGATACCATTGCTGATATAGCCAGAAAATATAATGCTTCATCCTGGAAAGTCACATCGAT, 1
CGAAAAAAATTTTACTTCCGCCTCATGCGGCGAATGTGGGAATTGCCCAGGCGGCGGGGGATAGGGGCTGGAGACAGTTAT, 0
TGCAACACTATTATCTGGCGTTATGGCATTTTCCACCAATGCAGATGATAAAATAATTCTGAAACATATCAGCGTCTCGTC, 1
ATAATGTCAGTGCCACTATTTACCCATATTTCATCAAAATAGAAATTAATCGTTGCATCAGTCACAATCGTGGATCTTGAC, 0
TCATTGATGGTATTTTATATGTTTAAAAAATCTGTTTTATTTGCAACACTATTATCTGGCGTTATGGCATTTTCCACCAAT, 1
AAGCCACGGATATATCCGTGGCTTTCGAATATTTTACTGTGCGTATTATTCAGTTATTTCGTACTGAACAGAATCAAGCGT, 0
CTATTCAAATTTGTGATACATGTCAAAAAATTGGTTGACCAAACTCGTTATTTATATAAGGGCACTTACGAAGTGCACTCT, 1
GATGTCTGTTGGGGAGGGACAATTTGCTCACTGAAGCGTGAGACTCGATTAAGCGCACGAAACACAGAAATCAAAAAACCC, 0
AAAGCCGCAGCAAGGGACAATTTTTGCAGCGGCACAGCGTTCAGATAGTTATTTTGTTAAATGTATTAACATGCTGAGTTT, 1
CTATAATTAGATGTATCTTTCCATTTACGGCAAGGAAGGGGGCTTGGAAGACGTAAAGCATCTCACACCGAGATTATTTTT, 0
CCCATTGCTTTGACGAAGTTGAGTTTAAATATTTCCCCGGACGATCGGGTGAAAATAGTTGTTACTGTTTCTGATGGACAG, 1
CAAATATGATGAAGGCTAATGCTGTCGGTTTATGGAAAAGTTGCTTTGGGTAAACAAAAAATACGGCCCCAGAAGGGCAAT, 0
CCGCCCTCTTCAGAAAAGTCTTAATTTGTTGAAATATCGAGCATAAGATGAATCTGGAGAGAATGGTCTGCTGCGAATCAG, 1
GCGAGCGAGATCGCGTCTTCGATTGACTGCAATTTAACCAATTAAATTCTAAAATAATCACGAAAAAAATTTTACTTCCGC, 0
ATAGCCTCAGTAAAAGTGCAGTATCTTGATAAACAGAAAAAGCTGGCTGTAATGAACATCGAATATAACTAAGTTTCTGAA, 1
GTTCTACATAAAACGCTTACGCTTCATTGTTGACTCGAACTCGACTTCAGATAAATCACGCTTTACCCTTGATGGAGCCTG, 0
TCTTTGCTGTCTTTATTCTTTTTTGTAATTTTATCATTCTCAGTGAGTGGTATTATCTTTGCTTTGACAGTTAAGCCCAGA, 1
ACTCCTGATCACTTTTTGGTCTAAGCGATGGTTTCATATGATCAACCATTCTTGATAAACCCATGAGACGGACTAACTTTT, 0
TTCTCAGTGAGTGGTATTATCTTTGCTTTGACAGTTAAGCCCAGAACTGAAAGTCAAGTCGGAAAAATCCCGGACGATAAA, 1
TGATCATTTTCGGTGAGTACTGCTTTGATCTAAAGGCTGGTTTTCTGTGATGATTGACCAGCCTCAGAGTATTGATGACAC, 0
CCTGCTTCGGCAGGTTTTTTTATACTTGACAATGTACCTTTGAGATACATAATGTACCCAAGAGAAACAACAAACAGGCAG, 1
GTATTAAGATATCGGTAATCTTTTGATGGTTGGAAGCCCGTCCTGGTAGACGACCTAGCCTACCGAAGATGTGAGTTATTC, 0
GGTGTAATTATAGACAGCTAATTAGCTCGTTGCCTCTTGTTACTATTGTTCATTATTTTGTTTGCTATAATTGTTTGAAAG, 1
CCCATGATAGTGTCCATTAAAAGGATGGACACTATTTCCCCGGAACCTGAACTCACCGCACAGGCGTTCTACATAAAACGC, 0
TAAATTCGCTGGATTTTTGACTAAAGTTTCTTTAGGATTTGTCTCATCGTATGATTAATTACACCAATCGTTCAACGTCTT, 1
AAATTCTAAAATAATCACGAAAAAAATTTTACTTCCGCCTCATGCGGCGAATGTGGGAATTGCCCAGGCGGCGGGGGATAG, 0
AATATCTATTTCAGGTCAAAAGATTGAATTATTCACTGGAGACGATTCGTAAATTCGCTGGATTTTTGACTAAAGTTTCTT, 1
AAAAGGATTTATTTCTGGTCACGTCCACACATTGACCACATCGACAAAAAAGCCCCTCGACTGAGGGGCTTCCTGTTTCTA, 0
TATAATTGTGAGTTTAATATTATGTTGACTCACTCATTGATCCAATACCTAACTTTACCAGCAACACCTCCGTCCCCAGTA, 1
CAAAAATAAAGGGTAATATATAACAGAAGGTTTATATAGTTAGAAGCAAGGTTGTGCTTCTAAAGGAAGTGGCTTGAGGGA, 0
ATTATATTGTTTTCAGGTTTTTTTTGGCGCTCCTAATATATGGCTGATTTATAATTGTGAGTTTAATATTATGTTGACTCA, 1
TGATAGGGCTTCGCTCACTATACATCCTTGGCTGCAGGTTTAGTTGTACACCACTCCTAAATTTAATGTGTTGGCAATGTG, 0
GACCGGGTTTCTTATTTCACCATATTAGTTACAACATCCTATATGCCTTTATCATTAACAGGTGCCACATGCAGCGCCTGC, 1
CCGGGTATTCTTCAGCAGAAAAAGCGGCACCATTGCATTTCAGCCAGCCTGTTGGCGGAGTGGCTGAAGGCCACGGAACCG, 0
CAGGGATATCAATGAGCTATTTTTGATAGTTCTTGCGGTTAATATGCTCTATATAGTGATGTTCCGATGACTTATGACTAT, 1
GGTAGGAAAGGCGCGCAGAGGGAAATATAAGATTGTTAACTATCCCCCTCTGGAAATACGACTTGTGAGCATAAGATAAAT, 0
AAACGTACCAGGAGGGTGTTTATATTGATGATATTATGTCGCCCTATAACTATACATGATGTCAATAAGAGACAAAGATGA, 1
AATCGCCACGAGTTTAACTGACAACCCATGATCAATTATGAATTGCAACTATTTCTGTAGTCACTTTTGTGGGGACAGTCC, 0
GGCCAGGAAAGCATAACTTAGACTTTCAAGGTTAATTATTTTCCTGGTTTATATTTGTGAAGCATAACGGTGGAGTTAGTG, 1
CCAATTAAATTCTAAAATAATCACGAAAAAAATTTTACTTCCGCCTCATGCGGCGAATGTGGGAATTGCCCAGGCGGCGGG, 0
CTTTCGGGGCAAAATGTATCTTTTGTAAATCAATGATGATTACATTTGATAATATTTCACAATACTTAAATGCCAGCCGTC, 1
CGCGCTACTTCAGGATGATGTAGATCCGAAGAACGCTACAGAAGAGAGGCATTGTTGCTGGCAAATAGAAGAAGTATCGGG, 0
TGTGGTGTGCGTTAGCTCGTGTTTTTACACCGCATTCTTGCGCTAACCTTATGATCTGGCAGACAACATGGGAGAGACATC, 1
ATTATGAATTGCAACTATTTCTGTAGTCACTTTTGTGGGGACAGTCCACAAAACTGCCAACTTCCGCTTCTTGCTCTTAGC, 0
ACCAGACTTTCCAGTGACTGTTCTTTGGCAAGGGATTGCGAGACGCGGGCGATAATCTGATCTGACACGGAACAACTCCAG, 1
AACTGCAACTCAATTACTGCAATGCCCTCGTAATTAAGTGAATTTACAATATCGTCCTGTTCGGAGGGAAGAACGCGGGAT, 0
TGTCACGTTTACCTTACGAGCCCAAACTTAAATAAAACTTATACAGAGTTACACTTTCTTACATAACGCCTGCTAAATTAT, 1
GCAGTCATCGAGTCTGTGGGGTGTTGCTCCTTTTGCAACGTATCACTTGTCAATAAATAGAAAGTGTAGATGTATTAGGCG, 0
ATGTAATAACTTCTCCCACTGGCCTGGAACAACTGAACTTATTGAACTATGTTAGAAAATACGCCAGTTTAAGTATCTGCC, 1
CTTCTTTTTCTGATTACAGAAGGCAAAGTGGCAATTACGCATAGTTTCCCGATAAAGACGCGATAGCGACATCCCGCATAA, 0
TATTCGTGCTTTTTCGGAATGAGTCGCTTGCTTCAGCGCATATTGCCGCTACGATTAAGCGAACATAAAAAGAGAAGAGGT, 1
CCTGTTACGTTTGAATGTAAGCGCATAATCAATCGCGGCCGCGTTAGTACTCACGACGTGGCTGCGTTTTTTCACGGTTAA, 0
CAGTAGTGGCGATGATATTACCGACTGTTTTAAATCTGATTCTTGGATTTATCATCGGCGGCATCGTGGTGCTGGGAGTGA, 1
TACAAAGTAGAAAACGAAAGCGCCATCAATGTGCTGAGAACAAGATTGCCTGATGCGCTGGGCAACAAAACCTGTTGAAAT, 0
ACCTCCGCCCAACAGCAGCAACTCACCAGTTGGCAAGAACAAGGCCATGATATTTTCCCACTCGGCATTTAATGATTCGTT, 1
CACTCCAGCGAAAAATTAATGCCACAGAATTTGTAGAGAATGCTAATGATTAGCCCTGGATGGGTAAAATGGAGGAGTTTT, 0
AAAAAGAATAAAAATAAGAATTATTATTGCTGTGCGCGCGAAGATGTTTAAACTGCGGGCTGTAATTCATTGTCCGGGTTT, 1
TCTTAAAGAGTGTTCCATTCGGGGCACTCTTTTTTACATTCCCTCTACAGAACTAGCCCTTCTCTCACAGAAAATGAATAA, 0
AAGGCGTCTTTGTTGTTATGCAACGGTTGGAGCAGCGTTCACCTGACGCTATACTGCTTCTCTTTCTTATTGCTCAAACTG, 1
AGAAGATGTCCTTACCCTGCGCCATCTGCAGCTTCTGCACCAGAACCGGTGAATCTCACTCAACAGGCTTCATTTCTCCTG, 0
CACCTGGATGCAGGCGTTATCACAATTTGGCTGGCGCGGTCTGCTTCCTGAAAATGAAAGGGTTGAGTTCAGTGCGCCATC, 1
ACATTTTCGCTCGAAAGCTTCCTGTCAGATCCATAGCGAATCAAGTGCTGAATGTCACAGTATCGAACAGAAAACAGTGAC, 0
CAGTGTGATATTCGTATTGTCAAATAATTTTAAAAAGCAGAAGCGTGATTACTCTCACACAACACCTCTGCTTTCCATGTT, 1
TTTTTATAGGTTAAAAACATTGCTTTTTATATTCTGATGCAGATAGTCAGTGAGTATATCGCGCTACTTCAGGATGATGTA, 0
CAAAATTACAAAATCATGGTGTATTGACATCATCAATAACCAATGAAATTATGCAATTATATACGGATAGGGAGGTTCTTA, 1
CACATTTTCGCTCGAAAGCTTCCTGTCAGATCCATAGCGAATCAAGTGCTGAATGTCACAGTATCGAACAGAAAACAGTGA, 0
CATTAGGGGTATTAATTTTAGTATTGATGGAAGGTGATTATTGAACAGTAACATCGAGTCACGGTAAAAATGTGAGGTATA, 1
GTTGGTCAAGTCCGTAATCTCGAAAGAGGTTACGGACTTTTTGTTTATGGGGTGGAGGAGGTTCAGACCCTTTTTTTAATG, 0
GGCAAGACATTGGCAGAAATGAGCATTGAGAGCCAGGGCGCTGGCGATCACAATGAAAAACATCAGGCAGATCGTTCTCTG, 1
GTAAAACTGCAACTCAATTACTGCAATGCCCTCGTAATTAAGTGAATTTACAATATCGTCCTGTTCGGAGGGAAGAACGCG, 0
GCGCGTATAGCATCGACCGCCTGCTGAATAAAAAGTGGTAAGCACGCGCTATACTTAACGATAAAAAACGAGGAGGAAGCT, 1
ATAGCGAATCAAGTGCTGAATGTCACAGTATCGAACAGAAAACAGTGACGATCTAACCCTTCAAGAATATTCTACGATTGT, 0
TTTCTGCCTGTATAATCTTTAAAGATGTTGAACATATATTCACATTAAATATGATTATGTACTTGTTACAAGGATAAGGTT, 1
CCTTAATCTCCAGAGGTAGGCCACGTACTTTCGAACGATGAGCGCAGTGGTCAGTTTTTTTCAGATATATTTATCTTTTTT, 0
CGGTTGCCAACAACGTTCATAACTTTGTTGAGCACCGATACGCATTGTTGGAATTATCGCTCCTGGGCCAGGACCAAGATG, 1
TCATGGTTATGCTGCTCTTCTGTAAATATCCTGGTATTACCAATGCCAGGATATTTACAGTGAAAAAGACAGGCATCCATT, 0
ATGCTCAAGTTAAACTCCACGCTTGCCGATAGCCAACCGCAGAATCATGTATTGTGTCCGGTGCGACTGACCACGCCTGAC, 1
TGCTTTGATCTAAAGGCTGGTTTTCTGTGATGATTGACCAGCCTCAGAGTATTGATGACACCACCGTTCATAACAGATCGG, 0
TCAAATCAAATTAAAAGTCAATAGGTTGAAATAACTCCAGGAATTTGCTGATATTCCGCCTTCAGAGGGTTTGCTATGATC, 1
GCAACTGGCTGATGCAAGCAGTCTAATGTCTTTAGATCCGCTGGCCTGCGGGCATGACAATGTCAAACAGTCAAAGATTGT, 0
TCAGAAGAAGCAAAAAGACACTTTACCGAAGGGTTTAACATTTTTTCGTGATACTCATCACCATGACGCAAATGCGTTGCA, 1
CAATATCGGGATAACGCTACAGGAGAAGGCGATTGATCTATTTTCCTGAAACAAGGTGAATATTCAAAAACTCCTGTCAAA, 0
ACGTTAGCCGAAAGCGTAAGCCATCTTTTTAATGTTAATAACTAGTTAATTAAAGTGGCATCCTCCCGCATCCTCTCTGAT, 1
TAATGATTAGCCCTGGATGGGTAAAATGGAGGAGTTTTCAGAGGCGACAAACAATATAAATGAGTAGAAGTCTTTACAGGT, 0
CATGGGAAGTCTCCATCGTTTTGTCTTGTGTTTAAATACGCTAACACCTAAACTTACTTTTAGTAAGTACGTACAAAAAGG, 1
CGGTGAGTACTGCTTTGATCTAAAGGCTGGTTTTCTGTGATGATTGACCAGCCTCAGAGTATTGATGACACCACCGTTCAT, 0
TTTCAGCTGTCTGAATTTTAACCCTCTGGCGGCTTTACAGTACCTTACGCTATACTAGCCACTGAAAATGCCGGTTCACTT, 1
AACATCCTTGTGAAATCTCCCTTTCCTCATACCGCTTGCACTATATACTGCGGGTAGGAAAGGCGCGCAGAGGGAAATATA, 0
TTGGGCCCTGGTGGACCAGAAAAGGGCTTGTCTCTTCTCATCAGGGTAGCTATAGTGTCGCCCCTTCGCAGACCATGGGTC, 1
GTTTTTTTGCCCACCTGTACGTGCCAACTTCCAGTGCTAATGGTATAGTTTGAGATTAACGGGGGCCGTAAAATTGCCCGT, 0
ATTGAAGCTGCGACAAGCTGGATTGAGTACCGATTTTTTACGCGGCGATTATGCTGACAAGTTGTTGGACAAAATCAACGA, 1
ATTCGTCATTAACCTCTTGAGCGACAGAGAGGAGTGGGGCATTAACGTTTATGACGGGGAGAGTCCCCGTCGGTTGACATT, 0
GATTTCAAATTGGTCAATGGTCAAAAGTTAATAAACCCATTGCTGCGTTTATATTATCGTCGTGCTATGGTACATACATTC, 1
TGATTACCAATATCAAATAAAAAGGTCCTGTAATGAGAATAATCACCTTTAACCTCCTCGGCAAAACAGCAAAGCGTGCAA, 0
TAGGTAAGAGCTTAGATCAGGTGATTGCCCTTTGTTTATGAGGGTGTTGTAATCCATGTCGTTGTTGCATTTGTAAGGGCA, 1
TTAAAGAGATCCAATATTCACTACTCTGTCCGTATCTCTACTCAGGCATCAGCCTTCTTCGTTATCGTATACAGACGAGCG, 0
TTGCATTTGGCAAAATTTTGAGGCATTTTGCCGACATCGTAGGATTTTTAATATTACACCAACTGCGAATTATCGCCAGAA, 1
TGTTTAAGTATTTGTTCCGCGCTTCAAGCAGTGCGTCTCTGTCCTGGCGAAACGCCCGACAATAACGTTTCAAATGCAGGA, 0
TTTACCACGGCACACCTCTTTGCATGATTATTCGAAATTAGTGTATTTTTATTCTGTTTTTTCGCAGGGTGCAAGTGTAAA, 1
GACCCACATTCCCGTAATCGTATGAATTGTCAGCTTAATAATCCCAAACATGCCGAGTCTTTTCCTCCTGAAAATACCGAT, 0
ATAAAAAATGAACAATTCACTCTCTTGCTTATTTAGTGACAACTATTCATGATTTTGTGAAACCGGTTTCTTAATTCCGTT, 1
TCTAAAATAATCACGAAAAAAATTTTACTTCCGCCTCATGCGGCGAATGTGGGAATTGCCCAGGCGGCGGGGGATAGGGGC, 0
TTGGGGTGCTCTTGACAGCTATTTTTGATATGATTTGAGATTCAACTCTCAAATTTGTGAAAAATATAAGGTGTTGGAATG, 1
CAGTTTCATAGGATGAATGTCTAAAAGAATAATGGTGAGCGATAAGAAAACGACTGAATAACTGCACATTTTCGCTCGAAA, 0
TACGGCGAGACGGGAATTTGCTCACTTTTTGACTTTCCGTTACGCAACAGAAAAAGTTAAAAACGAAAAGACTAAAATCAC, 1
GCAAGTGCACAATGCACCCTTTCCACTATCAACAAGGAGGAGCAGAAACTGTGTAAATCGTACAATGGTAAGACTTATCAA, 0
TGGTTCAACTATCAAAAATCGCTCACCCTTTTTCACCTGTTTAAAATATGTTCAGCAACCCATCTTGATGGCGACCTCCTC, 1
ATTCTATCAACGAAGATCAATCTTATCTACTGACCAAAAAGGCCTGATAGGGCTTCGCTCACTATACATCCTTGGCTGCAG, 0
TCTTAGAGTATAAAAGTTTTGTGCATTTGAAACATTACGCTTTGCAAAGGATTTTCATGGAACGTGCGAGTAAAATGCCGT, 1
ATTTAAATCGCCACGAGTTTAACTGACAACCCATGATCAATTATGAATTGCAACTATTTCTGTAGTCACTTTTGTGGGGAC, 0
CAGGGCTATTTACGCCCTGATTGTCTTTTGTTACTTACACAACAATTCATTATTTTTATCACTTATCCTATAGCATTCACG, 1
ATACATCAGAGTGATCTGTATTTCATTCCGGCGCACGCTAACAATTTTCAGCATCGTTTAAGGGCTTGTCTATCCCGCACT, 0
CAGCAAACTGTCCTGCGGCAACCAGCATTGCCACCTCCTGTCAGAGTCGTAAAATTCGCCAACGACGATTATTCGGCGTTA, 1
CAACCTCATTGGTAATGAACCAGCTCCGTGAATGTCCGCTCTGGCACAGAGCGAAATTTTTTGATCTCCCCCCTGAAATCT, 0
AAGTCCTGAGTAAACACGTTGACGTTGAATACCGCTTCTCTGCCGAGCCTTATATTGGTGCCTCATGCAGTAATGTGTCAG, 1
GATTGGTTCTCGGATGAGAATGATGACGGTGATACACAGATAAGAATCAATGAGCAATGAGGGTTGCCGGGCAACCCTCAT, 0
ACTCAAAGAAGGAATAAGTGAATAACACCTGAAATGAGAACTGCTTTAGTAAACTACTTCGTATATCGTCTGTTCTTCAAA, 1
TATAGAAAATTGCGTAACGAAACTGCATTTTAGTAATTTTTTGAAACAATACAAATAAGGCCTTCTCACTGAGAAGGCCAT, 0
ACTACTTTGTATGCTGTCTGTCTTTCAAACCGACGCAGCTATTAACGCATGATAATTGAGATTAAGCAAATTTTATTTTAG, 1
AAAGGGTAATATATAACAGAAGGTTTATATAGTTAGAAGCAAGGTTGTGCTTCTAAAGGAAGTGGCTTGAGGGAGCCACTT, 0
GATGAAGGCTGGAACATGACGGCGTTTGTCTTCACCGTGCTAATCATCGCTATCCTGGTTGTAGGCTCCATCTGGATTATG, 1
AGCGAAATTTTTTGATCTCCCCCCTGAAATCTAAACTTAGTCATGTCACGTTTTTGGGTTTCTAAAATTTTAACTTCGCGT, 0
AGATATTGCCGGAACTCTGGCCTGGTTGAAAAGCGTGGTTGATGACTGGTATTGTGCGCCACTGGAAGGGCCGCGCGGTGC, 1
GGCGACATGCCAATGTGTCGCCTTTTTCAACTTTCCGATTAAGAACCTGCTCAGCGGGTTCTTGCTGTTTGTACTTTGTCT, 0
CATAGTTAGCTAATGCTAAATCGTATTGACTATGTTTTTGTTAACATCTATCTTGTTAGTTATGACTAACAATAAAGGTGT, 1
ATCATCCTTAGCGAAAGCTAAGGATTTTTTTTATCTGAAATAACCCTCTCCGAAGTAAATCCTTCTACCGGCATCCTTGCC, 0
TTGTCAAGTGTTACGTTTAGATAATTGCTATCCGGAAAAGCATCTGCTATTTATAGCGGCCTCATTTTTCCCCCGAACATG, 1
TTCTGATTACAGAAGGCAAAGTGGCAATTACGCATAGTTTCCCGATAAAGACGCGATAGCGACATCCCGCATAAGGCATTT, 0
CAGCGAAAATGGTGCAAAAACCGTAGTTTGCCATAAGCATGATGGAGAGAGAAAAAGAATGCTCAGTTTATTGTCTGAATT, 1
AGCCATCCCGATACTGCTGCTTTCACCAAATCCTTAGTGCTTCTTTCGTGTTTTTCTATTGTCATAATGGTTATCTCTAAA, 0
ATAAATCGGGAAAATCTGTGAGAAACAGAAGATCTCTTGCGCAGTTTAGGCTATGATCCGCGGTCCCGATCGTTTTGCAGG, 1
AATCATCGAAGCTAATGAAGTAATATGCAAAAATAATTAGTCCTTACAAGGAGCAAAGTTCCATAATCTCCCCCCTCCCCC, 0
TTATGCAAATGGGCTGGATAGCAACGCTTTGATAACAACTTACCGGGCATATAAATGCCCGGTTTGCCTTTTCGCCCGATA, 1
TTGAGATCAGGATTGTCTACTTTGAGTATAACATCCTTGTGAAATCTCCCTTTCCTCATACCGCTTGCACTATATACTGCG, 0
CACACAGGCATATTGAGCGATTTTTGATATTTATTCATCTCCTTACGCACTATATTCAGAGCAATAAGTTGCCTCTTTTCA, 1
CATACATTGTGGGTATTGTTCTTATTATCGCCGCTAATCAATAAAATCCTGCCCCATATCTACATGGGGCAGTTGTTCATT, 0
AGTGAAACAGAGACATGGCAATTCCTTGCTGACAACAGAAACGAAATGTATATCATGCCGCTTAGGTGTGCCGTTGTCACC, 1
TCCAGCCATTCGTCATCAATTTGAACAACACAATACTGACCCACATTCCCGTAATCGTATGAATTGTCAGCTTAATAATCC, 0
TGAACGCCTTATCCGGCCTACAAAAATCTTGCCAATTCAATATATTGCAGGACCATGTAGGCCTGATAAGCGTAGCGCATC, 1
AGTAGAAAACGAAAGCGCCATCAATGTGCTGAGAACAAGATTGCCTGATGCGCTGGGCAACAAAACCTGTTGAAATTATTG, 0
TAAGGTTCGCCGTCTAACATGATTTTAAGACCAGCACGAAAATCGTTGCTATAGTACGTTGCCATAAGGCCCTCTGAAATT, 1
CCGTCATCCCAGCCACGAATAAACTCACCACGTAAATCAGGCAATTTATTTGTCGGATAAGCCTTTGCCAGTTCCGGGTAT, 0
TTCTCTATTAAATGGCTGATCGGACTTGTTCGGCGTACAAGTGTACGCTATTGTGCATTCGAAACTTACTCTATGTGCGAC, 1
TCAGTGAGTATATCGCGCTACTTCAGGATGATGTAGATCCGAAGAACGCTACAGAAGAGAGGCATTGTTGCTGGCAAATAG, 0
ATAGCCTTCGGGAATAGCGGCGACGATTTGCCAGACGCGTTGGGGAAATGAATCTTCTTTTTCCATCTTTTCTTCCTGAGG, 1
AGTGGACCCGCTGGTTATCGTGAAACGAAGCGTCTCTCCTCAAAACTGGATTTGCGGAACGATGAACGAAGCAGTCGCCTG, 0
TTATCATTTGCAAGCCAGATAAATCCCTTGCTATCGGGTAAACCTATCGCTATGATTAGCAATCATTATCATTTAGATTAC, 1
ACAGGCGCGCTGGTGATCCTGGCCTCACTGTGGGTGCATCGTAAGTGGGTCGCTCCGCGCTCTTCACAAACGGCAGATGAT, 0
TGTGGGGGTTTTTTTTATCCTCAATTTGCCTGCTGCTTAATGCATTGCAGATGATTTGCTTCCGTTATACTAGCGTCAGTT, 1
CTAACCGTCAGGAATACCAGGCTTAGTACACAGCACTGAAAGTAGAAACCACTCCAGCCATTCGTCATCAATTTGAACAAC, 0
CACAAATGTCGCGACTCTCTCTGATTACCACGAATCAATATTTATCATATTCTTCTTTTCGTCCTCACTACTTACCATGCA, 1
TGGCTGATGCAAGCAGTCTAATGTCTTTAGATCCGCTGGCCTGCGGGCATGACAATGTCAAACAGTCAAAGATTGTGGCGT, 0
AAAATAGCCTAATAATCCAGACGATTACCCGTAATATGTTTAATCAGGGCTATACTTAGCACACTTCCACTGTGTGTGACT, 1
TCAGCCCAGCTCTCTGGGCTGATATTTCTAAAAGATCGCACTAAATAGCTACGCGGAATAGTGCTCTACTTTCGTTTAGCC, 0
TTAGCCATTTCAAACATTATCATGGCTGATATTTTCCGTAGTCAGGTTTAATGTTTTAAAAGTGCTGTGGGAAAGTGAACA, 1
TACCAGGCTTAGTACACAGCACTGAAAGTAGAAACCACTCCAGCCATTCGTCATCAATTTGAACAACACAATACTGACCCA, 0
ATCTTTCCATAACAAATGGTTATTCATTAATCCTGCCATAAACTCGCGTTATTATGCATTAATGCAGCGAAAAGCTCTGTT, 1
TCACCTAACCGGCCCCTTGTTACAGTTGTGTACAAGGGGCCTGATTTTTATGACGGCGAAAAAAAACCGCCAGTAAACCGG, 0
TGCGCAAAAAGTGTGAGCAAGGGCTACGTCACATGGCCGCGCCGTGTATAATAAGCTCGTATGTAGGCTTTATTTCGCTAA, 1
AAATTGATTGCCGTGATCACGACTGGTTTGAAAGCCGCGCCCAAGCCTGTACAGCTCTGGTTTGCGTTGATTATGAACCTG, 0
ATGAACTGATTGAGCATATTGCGACCTTCGCACTTAATTACAAAATTAAGTATAATGAAGACAATAAGCTCATTGAGCAGA, 1
GCGTCTCTGTCCTGGCGAAACGCCCGACAATAACGTTTCAAATGCAGGAAATAACCCACCACAACCAGAGCAATCAATACA, 0
TTTTTGCTTAAGAAATCGTGAGTTAAGGTTGAAAGAGCAGGTTTAACTCGACCATACTCTATACTCGCAGTGTGGCGCGGC, 1
TGCTAATGATTAGCCCTGGATGGGTAAAATGGAGGAGTTTTCAGAGGCGACAAACAATATAAATGAGTAGAAGTCTTTACA, 0
GTATACCCTGGCGAAATTGTATAATTTGCCTGCTGATGTTCTGCCTCGTTAAATTTTTTCAGGCCGGATATGGCGTTAACC, 1
TTGAATGTAAGCGCATAATCAATCGCGGCCGCGTTAGTACTCACGACGTGGCTGCGTTTTTTCACGGTTAATTTATGGCGT, 0
TCATTTCTGACTGTGTTGCAATGGCCATTGAAAGTCGCTTCAAATATATGATGCTACTTTTTTAAATGGTTTTTACCTGTC, 1
AATCTAAACTTAGTCATGTCACGTTTTTGGGTTTCTAAAATTTTAACTTCGCGTTTTTCGTTGCCGTAAGGGTTATACAGA, 0
AAATACGTCAAAATTCGTGCCGAAATTGCGCGTTCTGCGCGGAACACGTATACTTTCAGTGTTGACATAATACAGTGTGCT, 1
TCATCAATTTGAACAACACAATACTGACCCACATTCCCGTAATCGTATGAATTGTCAGCTTAATAATCCCAAACATGCCGA, 0
TTTTGCGTAGCTGCTTCCGCATTTGCCTGTCATTCACTGCAATAAAGACGATTTTCAGGAAGCGTCCTCGCAGACTCCGTT, 1
CAGCCCAGCTCTCTGGGCTGATATTTCTAAAAGATCGCACTAAATAGCTACGCGGAATAGTGCTCTACTTTCGTTTAGCCC, 0
CCATCACAGATATAAATGAGCAAGAACTGAACAATTGCATTAAAGATTTAAATATGTTCAAAGTGAAGAATGAATTATGAC, 1
TCTTGAAAAAATCTTTAACCATGGTCCGGTTTTTATCCCCTTGTATAAATATTACTAAATGCTTGCTTAGTCGCATTGTTA, 0
TCGTTGCGTAATGTGATTTATGCCTCACTAAAATTTGATAAAACGTTTTATCTTCTCGCGCAATTTACTGAATCCAGATTG, 1
CCTTCTCTACGCAACTTCAGTTCCCACCACCAACTTTGCGGCAGTTTCATAGGATGAATGTCTAAAAGAATAATGGTGAGC, 0
GCAACCTAAATCGATTGCCAGAATTGAAAATTGTAGTGTGAAGACAGTGTATACCCATCGGCGTAATGCTGAGGCCAAGCT, 1
GCATGTTTTGTTGCAAGCTATTCCTGATAAATAATTGCAACAAGACATCGAGCCTTTTTCACTGAGTTATTAAACATACTC, 0
ATTAACCGAGTTTAAGCTCCGTTTAACATTCATTGAGAAAACTGATGCTACTGTGTCAACGATTCGTTATCAGTGCAGGAA, 1
TGCTGGCAAATAGAAGAAGTATCGGGTTTTGTTACCCCTGAAAAACGAAGCCCCGCTATTATCGCTGGCGGGGCAGTGCAA, 0
AAAAGAGTCATCTTGCCTAAGAGTATTGGCAGGATGGTGAGATTGAGCGACAATCGAGTTACACCGTCGCTTAAAGTGACG, 1
AAGCGCTCTGTCATAATGAGAGTTACCCGATACCTTATTATCAACAGGTAACTCTCAATCTTTAAAAAACGTCTGTGTTTT, 0
GAAAGATAGGTTCTGATAAAACTTTCTTGTCATCGGCTCCGTTCGCCGTTATGATCGGTCGTCTTTTAAGCAACTATTGAC, 1
GGAAATAGCAATGAGGAGTATCAGCAAGAATACTCGCCGCTTTACCACAACGTGGATGAGAGGGATGAAAAACTCAAGGCA, 0
ATATAGCTATTGCTAAAACGTTAATTTTTTGTACCTTCGCAACTCTGGTTTACAATGTGCGCACGAAATGAGAACGCTATG, 1
TGAAGCGTGAGACTCGATTAAGCGCACGAAACACAGAAATCAAAAAACCCGGTCACTTTTTTACAAGGTAACCGGGTAAAA, 0
GTGGGACGTTTCTGCGCACCTAAATCAATGACTAATGCCGATGGGTCAACTATACTTTTCACGAGTCTTTATGACCTCTCT, 1
TTGATTTTTCAACAGCTGAATATCGGAAATAGTCAGTGACGAACATCAGTATTTTTACATAATTACGTCTAGGTCATTGTC, 0
CAAACTGGCGCTACTAATGCGCCACTTTCTTATATGGTCAATCACTTTCCTTAAAGAATACGTTTTGTGTGGTCACTATCT, 1
AATCGTGATGTCTGTTGGGGAGGGACAATTTGCTCACTGAAGCGTGAGACTCGATTAAGCGCACGAAACACAGAAATCAAA, 0
CAGCATATATGCTGGCGCAGAACATTGCAGAAGCGGCGAGCGGCATTGATAAGCTGGTTTCCCGCGTGCTGGTTCTGGCTG, 1
AACTCACCGCACAGGCGTTCTACATAAAACGCTTACGCTTCATTGTTGACTCGAACTCGACTTCAGATAAATCACGCTTTA, 0
CATTACCGCGCGCCTGCTGTTTTTATAAACAATGTATTTTCAATCCGTTATACTTTTCCTGGTGATGTTAGAAAGGAGTAA, 1
TTTCGTTGCCGTAAGGGTTATACAGAAATGTCCGTTAAGCAGAGTTCAAAATTGATTGCCGTGATCACGACTGGTTTGAAA, 0
TTTAATTGTAGGTGAGGTGATTTTTCATTAAAAAATATGCGCTTATGATTATTTTGTAAGAACACATTCATAATATTCATA, 1
AATTGCGTAACGAAACTGCATTTTAGTAATTTTTTGAAACAATACAAATAAGGCCTTCTCACTGAGAAGGCCATTACCGAC, 0
TCGACCATCTGATTTCATTAGTATCTTGAAAATCGGGTAATTACGACGCTAAATTAATGCAAGAATAAAAAACAGAGGAAC, 1
GGCTCTTAAGCACCGACGTTGACTTGTGACCTGTAAAGTACAATATCCCTGTGTTTAGGCGTTATACATCGTCGCAAATAT, 0
GCAAATTCCTGGAGTTATTTCAACCTATTGACTTTTAATTTGATTTGAGGACGATTATTTATTAAGTTACATAAATGTAAA, 1
CAATATCAAATAAAAAGGTCCTGTAATGAGAATAATCACCTTTAACCTCCTCGGCAAAACAGCAAAGCGTGCAAATATACA, 0
CCGTTATCTCTACCTTTGGGCTGGTCTTTGCATCTGTTTATTCGCTGGCGATGTTACATCGCGCTTACTTCGGTAAAGCGA, 1
GCGTGGGAACAGCCTTAAGGTGTAAAGGGGGAGGTGGAAATAGCAATGAGGAGTATCAGCAAGAATACTCGCCGCTTTACC, 0
GACAATAAAGGCATATAACCCGCGCAGAATAACGTATAGCAAATTAAAAGTATAATTTTTATTTTGTATGTATTATCTTCG, 1
TCTCTGGAAGAGGCTGTCGAGATTAAACAAGGTTTGAAAAAACCTGCACGGGTGACCCGCCACGAAATTGAGGATGCTAAG, 0
GCGCAGAATAACGTATAGCAAATTAAAAGTATAATTTTTATTTTGTATGTATTATCTTCGATACATTCACCAGACTTATTA, 1
TTTTAATCACATATAAAAAGCGTCCTTTTTCTCACAATCAAATGATCATCGGCTTCTATAACGAAATCGATACGGATTAGT, 0
AACATCGCATTTTTTTGACACTAGAATTGCAGCAATATGGCGACGCCATTACATTGTGCTTCTCAAAAAGCTTAAACGTTG, 1
CATCCATCCGGCTGGTCAGCAACTGTAGTTGTTAATGTGACAGAGCCATTGCCCATGATAGTGTCCATTAAAAGGATGGAC, 0
CTGCAGATGATATTTAGCAAAGTGGTAAGCGAAGCCGGGGAATCTGAGTAAAATAGCGCGGTTCTTTTGTACCGGAGCCGC, 1
AATTTATATCAGCATAAATGGGTCAGGACGCTTTTAATCACATATAAAAAGCGTCCTTTTTCTCACAATCAAATGATCATC, 0
CAATTTATTTGTCGGATAAGCCTTTGCCAGTTCCGGGTATTCTTCAGCAGAAAAAGCGGCACCATTGCATTTCAGCCAGCC, 1
TGCCAGATTATTATATTGGCAATTGCCTGCTGTTCGAGCCCGCAAGTGAAGAGATATTACCTTGATCTCATTTGTTTTTTG, 0
TGAGCGAGGTGGTCATAGTGTTGATTGCACCAGAGCCTGGCGACAGGCTTAAAATGATCGATGTCAGCAGGTAGGCAAACC, 1
AGTTGTCCAGCGCATGGACAACTTCTGCCAGCTTCACGAAAGCCTTATTCTACCTTTTCGGCTGTCTCTTCTCTCGTACTG, 0
ACTGGAGCAGCTCCTGTGTAAACACTGATTGCCTCCCCCCCGTTGATGGGTAAAATAGCCGCAATTTTTCGTTTTCAACAA, 1
TTGTTAAATGCAATACCGTATATTCGGTATGTAACAGCGATATCCTCTGTGCTGGCAACGATCTGTCATGCTTGATGAAAA, 0
GTGCAATAATTGAACGTTCGCGATTTTTGAAAGAAAACGGTCAATGGTACTATATTGACGGTACACGTCCGCAGTTTGGTC, 1
GCGCCTTTATTTATCACCAGCAGGAAACGCCTTGTCCATAGACGCCCCTTCCACATGCGCCACAAGAAACCTCTATTCCAG, 0
ATCTTGTAAATTCAGCTAACCCTTGTGGGGCTGCGCTGAAAAGCGACGTACAATGTCGCTAGTATTAATTCATTTCAATCG, 1
CCCGGTAAAACAAGTAACAAACCACCCGAAAATGAACACCAGAAACGCGACTTAAGAATCTACCCTATGAATGGATATGCA, 0
GTTTTTGTTTTTATTTTCAACGCGTTTGAAGTTCTGGACGGTGCCGGAATAGAATCAAAAATACTTAAGTAGCGCGCAGGG, 1
TAAATGCAATACCGTATATTCGGTATGTAACAGCGATATCCTCTGTGCTGGCAACGATCTGTCATGCTTGATGAAAACGGA, 0
TAGCAGAGAAGACAAGGTTATATTTGGCGGGCGTTTGGCCGAGTATAAATATTATGATATGCATCAAGTGATATCTGCCGC, 1
CGTAACCAGGCCCGAGGTAATCTGAAAAAGGTGCAATCTTTTGCACCTTTAACAGGTTAGCTCGGGCTAACATTCATGATT, 0
TATACCAGAATAATTGAGCATAAACATTTTGACTATGTTGAGACAAAGCATACGGTTGTTACAAAAGAATATCCATTAGAG, 1
GGAGGAGCAGAAACTGTGTAAATCGTACAATGGTAAGACTTATCAAAAATACAGGTTAATTTTGGTATTTAAACCTTTTTT, 0
TATTATGATATGCATCAAGTGATATCTGCCGCTCTTTATCAAGTGAAAAATATAATGAGTACGGATTAATGATCTATCTTG, 1
CGCAGTTTTCGTTTACAGGATGTTGAAAGGGAAAATTCTGGGGCAAAAAAAGCCCGCCAGTTACGGCGGGAAACCTCATCC, 0
TTTATCTTCGCTCCTGGCGTTCGGATATTTGCCCGCCGCGTGATTCGCGTTACACTTGCGGCCTTTAGTATCCTGCCGGAG, 1
AGCGAAAGCTAAGGATTTTTTTTATCTGAAATAACCCTCTCCGAAGTAAATCCTTCTACCGGCATCCTTGCCAGCCATTCA, 0
TGTGCTGATGGCTGGGTTCGGGATTGTAATGTCAATCCACACCCACAGGAAAATGTTGTCGAAAAGCGTGTAAGAGGTGCG, 1
CTGCGCTTCGGCGCAGTTTTCGTTTACAGGATGTTGAAAGGGAAAATTCTGGGGCAAAAAAAGCCCGCCAGTTACGGCGGG, 0
GTAAATATAACCGTCTCCGGTATGTTGCCTGAGGCGGTTTTTTTGTCTCTAACGTGCGGAAAAATTTGTTCCTCTTCACAT, 1
GCGACATGCCAATGTGTCGCCTTTTTCAACTTTCCGATTAAGAACCTGCTCAGCGGGTTCTTGCTGTTTGTACTTTGTCTC, 0
GAATTACGCGGTTAATGGTAGTTTTGATTGATGTATAAGGCGATTGAGTATAGAATCTCGCCCGCTTTTGCATACGCAAAG, 1
GATTAAGAAAGCTGCACCTACCTAAGTAGTAGCAAACGCACACTTTTTAGAAAAATCGATGGTCAGAAACTGGATTAGCAA, 0
TAGTGTTGGATTCCACCACCTTAAGCATTGAGCAAGTGATTGAAAAAGCGCTACAATACGCGCGCCAGAAATTGGCTCTCG, 1
GCACCGCCCAGACTGACTCAGCGCGTTTCTGGCATATCCCCGGTAAAACAAGTAACAAACCACCCGAAAATGAACACCAGA, 0
TGGCTAACGCCTCAATGAATTAAAATTCAATTTATATGGATGATTATTCATTTGCAAGTCTAAAGCATAAATCTTTGTCAC, 1
CAGGAAGGGAATTACCGAATGGAAAGCGTAGCCACACGCAACAACTGAAAGCAGTTTGGCAGAAACAAAAAATCCCCGGAC, 0
AGACATTCTTAGAGGATAAAAAGGAATTTACTACTATCAGTGTCTTAAATAAAGTAATCGGTTATATACGGATGTGGAGTC, 1
TGCCAGGATATTTACAGTGAAAAAGACAGGCATCCATTCCTGAAAACGGGTTCCCTTCCCGGTCATTGTCACTTCAGCTTT, 0
CTCGCAAGAACGGAGAGCCGTCGATTGACACTAAGGGCGGAGTGACATAATTTCAGGAGTGAGGGTTAGGGAGAGGTTTCC, 1
CGCATAAGGCATTTTTCTCTTTATCTTTGTACGGTACTTCATGGAACAGAGTTTTTGACCTTGCGAATCGTGATGTCTGTT, 0
AGGGATATGTGTTAATGAAACCTTCTTGACGCTGATTTTTTTTCAACCTAAAGTAAAGGAACAAGGGTGAGGGAGGATTTC, 1
CCTGAACTCACCGCACAGGCGTTCTACATAAAACGCTTACGCTTCATTGTTGACTCGAACTCGACTTCAGATAAATCACGC, 0
TGGCGCAAAACACGCTGATTTTTTCATCGCTCAAGGCGGGCCGTGTAACGTATAATGCGGCTTTGTTTAATCATCATCTAC, 1
AAGTGCTGAATGTCACAGTATCGAACAGAAAACAGTGACGATCTAACCCTTCAAGAATATTCTACGATTGTTCTGTTTAGG, 0
TATTATGATGTTTTTTTACTCGGCGCTTGATTCACCTTGTTACAGATTGCTATTGTGTGCGCGCGTCGAATGACCGTTAAT, 1
GGTGAGACTTGCCTGCCTTTTATCACGGCGTATCCGGCACTTTCGTCAGTAATCTGAATTTGCCCGGCACGTAGCCGGGCA, 0
GAACAGTGAAGTAAGATCTAAGAGGAGTTAAATTTTATACAGTATAATCATAATATTGCAGCAAGGTGGTTATAATTGAAA, 1
CTTTTTGGCATGTTTTGTTGCAAGCTATTCCTGATAAATAATTGCAACAAGACATCGAGCCTTTTTCACTGAGTTATTAAA, 0
TCATAGTGTGGTAGAATATCAGCTTACTATTGCTTTACGAAAGCGTATCCGGTGAAATAAAGTCAACCTTTAGTTGGTTAA, 1
ATACAAAGGCTTTCAAAAAAGCTGCGAAATTCAACAACTCTTGGAAATTATGGACTTTGTCCCGCGGCTTTAATCTGACGG, 0
AGAGTTCACGCTAATTTAACAAATTTACAGCATCGCAAAGATGAACGCCGTATAATGGGCGCAGATTAAGAGGCTACAATG, 1
TAATAAGAAATAGCCCTCGCCGCTTCCCTCTACAGGAATGGCGAAGGGCTGTCGGTTTCGACATGGTTGGCCATCGTATGA, 0
GAAGTTATTATGGGCATCCGCACATCAATTGCCTTAGTACCTTGCGGATTTATGCTACTGGCATTCGTTATTATCTGGTTT, 1
CAAACATGCCGAGTCTTTTCCTCCTGAAAATACCGATACCGCCTGGCAAACTGCGAAAGAGAACTAGCCGGTAGCCCGGCA, 0
CAGATTTATCTTCACCGGACGCAGACTTGTCTATGATGTCGCGTCATACTATTTTTCAACACGTTGAAATCAGGTCAGGGA, 1
TTACTTTTTATTAAAGAGATCCAATATTCACTACTCTGTCCGTATCTCTACTCAGGCATCAGCCTTCTTCGTTATCGTATA, 0
AATGAAATGTTTTACATATATTAACCACTTGTTTAATGCGGAGAATCAGTACACTATTTTCTTATAATTACATTTGAAATT, 1
GGAATAGTGCTCTACTTTCGTTTAGCCCTTTCAGAGGTAAGACATTAGGGCAATTTCACTGTATGACTGCGCAGTCATCGA, 0
AATGTTTTACATATATTAACCACTTGTTTAATGCGGAGAATCAGTACACTATTTTCTTATAATTACATTTGAAATTATATG, 1
TTCTTGCATTCGACGTGCTGCGCCTTTATTTATCACCAGCAGGAAACGCCTTGTCCATAGACGCCCCTTCCACATGCGCCA, 0
AGGGGCTGGAGACAGTTATCCACTATTCCTGTGGATAACCATGTGTATTAGAGTTAGAAAACACGAGGCAAGCGAGAGAAT, 1
CCCTTGTTACAGTTGTGTACAAGGGGCCTGATTTTTATGACGGCGAAAAAAAACCGCCAGTAAACCGGCGGTGAATGCTTG, 0
GAAAAAACAGAAAGCCCATTTGCCAGTTTGTCTGAACGTGAATTGCAGATTATGCTGATGATCACCAAGGGCCAGAAGGTC, 1
TTCACCACTCAACAACCAGCTAACCGTCAGGAATACCAGGCTTAGTACACAGCACTGAAAGTAGAAACCACTCCAGCCATT, 0
GCAAGGCCAGTACTGGCGCGGCCTGCAGCGAGATTTACCACTTTGAGAGTAATTTTTTTAACTACGTTTATTGATCTAACT, 1
ACTCGCAAAGTAGAATGCGCAACGCGGCAACGGTGTGGAGAAGGGATAAAAAAACGGGCAAGTCAGTGACCTGCCCGTTGA, 0
ACTGATATTTGGTTGACCAGTTTTCGTTTTTTTGCCCACCTGTACGTGCCAACTTCCAGTGCTAATGGTATAGTTTGAGAT, 1
TCTCATAGAAAGAGAAGCGGAATTAACATCTTGCATAGCAGGGAAAAATAAAAACCGAAGCCTGCTACAACTTCGGTTTCT, 0
ATTTTTTGTGCTTTTGCGCAGAAATTTCGCGATATGGCAGGACAAGACGTAAAATTGACAGCAATTTTATTCATATAAAGA, 1
CCATGAGACGGACTAACTTTTTCATTAAAATTAAAAAGATATGAATGAATACTGCGGATATCAACATGGCCAATCACATTC, 0
TGTAATAAAAAGAAAAGATTACGTGCCTGAATCTTCTCTTTATCAGCAGTAAACTAGTGGGTATTCATCCCCCTACCTCTT, 1
AACGGTGAGACTTGCCTGCCTTTTATCACGGCGTATCCGGCACTTTCGTCAGTAATCTGAATTTGCCCGGCACGTAGCCGG, 0
TGCCATGTATCGCCTGTAACGAATTGATATTTCTCTGAACGCTGCTCGGTAAACAATAAAGAGGTGGCTGACGATAGCGCG, 1
TATGTTCTGTACTCTCTTGCGCATTTTGATTGTTGACTGAGTAACCAGACAGTTGATGTGCACGATTTCCCCTCGCCCTAA, 0
CACGCTCGCCACAGGCGATTGTCATTACAGGCGGACCGGACCAAATTCCTAAAATCAAACAATACTGGGGTGAACAGCTCA, 1
TACGCCAGGATCATCTTGAAAAAATCTTTAACCATGGTCCGGTTTTTATCCCCTTGTATAAATATTACTAAATGCTTGCTT, 0
CTCCTTGTTCTGCGTCATAGTATGATCGTTAAATAAACGAACGCTGTTCTATAATGTAGAACAAAATGATTCAGCAAGGAG, 1
TATCCCCCTCTGGAAATACGACTTGTGAGCATAAGATAAATCTTAGCAAAATACAAATTAAAGATAAGGAAATTGTTACGA, 0
GTAATTCGGAAATAAGATATGACCATTGCTGGTTAATTGAATAGCTCATTACACTCCATTAACACGATGTTGTAATTCGGC, 1
TTCTAAAATAATCACGAAAAAAATTTTACTTCCGCCTCATGCGGCGAATGTGGGAATTGCCCAGGCGGCGGGGGATAGGGG, 0
ATTTGTTTCTTTGACCCGATACCCTTTCACTCAATCAGGTTTTATTTCTCTATAGTCTGCACATGTAAGAGTAGCTTTCGT, 1
CAAACTTTACCGCAATAATTTTCACTCCAGCGAAAAATTAATGCCACAGAATTTGTAGAGAATGCTAATGATTAGCCCTGG, 0
GCCGTAATCAAGTTCCCGTTGATGTTGAAAATCCCGGTCAGAAGATCGGGATTTTTTTTGATGTATGGAGATTGCGAAAAT, 1
GTTAATTTTGGTATTTAAACCTTTTTTACTTGTTAGTATGATACAAAGGCTTTCAAAAAAGCTGCGAAATTCAACAACTCT, 0
GATAAGACCTCAATGAAAATGATAATTGTTATGCTAAAGTAGCCACTCTGTAAGCTGACAACACTCAATATGCAACGAATC, 1
TACGCTTCATTGTTGACTCGAACTCGACTTCAGATAAATCACGCTTTACCCTTGATGGAGCCTGTACATAGATTTGTGTAA, 0
ATTATACCTGATTACTGAAAGAGAGTTCCCCCTTATTCCTGCGAAGGATAAACTGTTTTTAGTAAAAATCAGAAAAAGGGA, 1
GAAAGCCTTATTCTACCTTTTCGGCTGTCTCTTCTCTCGTACTGTTTAAGTATTTGTTCCGCGCTTCAAGCAGTGCGTCTC, 0
ATTTATTGACCGTCTAAATGAGAGTTTTTGATATATAACTACAGACAGCTACTATAACTTTCATCTATTTATTCACAGCGC, 1
CCGGTTGTCAGGTCAGGATGGTAAGGCACCTGCTTTACACTTTCGCCCGTGGTCAGTGATGGCTGCGGGCGAATCGTACCA, 0
CAGGTCAGCCAGCAGGGCAACCAACTGACACTGAAAAATCCTACCGCGTATTATCTGACCATTGCCTATCTGGGGAGAAAT, 1
ATCCTATGGGAGAACAATGAATAATGAAATTGCGGGGTTATCATCTCCCAGTATATCCATACTAACAATAAGGTTATTTAC, 0
CCTGTACATCACATCAAATCATTAAACTTGCATTAACTTATTTATAACTTATATTGTCACATGCAAATCAGAATGGTTTCG, 1
GCTTTAAAACATATCATGAAACTGGGTATGTTTTGTCTGCCTGCTCTGGGATCGCTGGGGCGGGCATTTTTTTGCCTATTT, 0
CTAACTTCTTGTTTACTAGTAAGCTGTTGAAAGAAATGGTAATTTACGATAATGTTTTTTACCAGAATTCAGGGCGCAGAT, 1
CGATGTGACTATGATCATTTTCGGTGAGTACTGCTTTGATCTAAAGGCTGGTTTTCTGTGATGATTGACCAGCCTCAGAGT, 0
AAAACAGCGGATACGCGACATCCAGCGTGCAAGACGTGGCTGAAGACACTAAAATTTGCCAACCTGGCTACATAATGCCGC, 1
GCTTAGTCGCATTGTTAAATGCAATACCGTATATTCGGTATGTAACAGCGATATCCTCTGTGCTGGCAACGATCTGTCATG, 0
CATTAACTCATCCTGAATCATCACGTTTACAGGATTATGCCGCCTGCGTAAAGTGCGCTCCAGAACTTAACGTGGAGGTAA, 1
TATGCGTTAAGGTTGAGGCGGCGCTGGCTCATTCCCCTCAGCCCGAAGGGTAGAGGGGAATGCCCGAATTAACCGTCAGTT, 0
GTCATTTTGATTAATGGTAGCGTCGCTTGTCAATGTAAGTTGTTGATACATAATATTTATATATGATTAATCAACGGATGA, 1
ACCATCAACAATTGTGATTTAGATATTCGGAACCATTCAAATATAACAAAACCCCGTAAAAACGAGGTTTATGGATAAATT, 0
ACCGCTTTCAAGATTTTCAAGTTGTTGATATTTCATAGCGATCTCAATGTTACCGTGTAACTCTTTACAGAATATCAGCTT, 1
ACTTAACCTGTGACAGAGCCAACACGCAGTCTGTCACTGTCAGGAAAGTGGTAAAACTGCAACTCAATTACTGCAATGCCC, 0
AAATATGTCTATATGTTAGTAAGTATGATTAAAGAAAAATTTTGACACATTATTATTCGGGCGGTCTTTTGACAGGAGCTA, 1
TTCGTCATCAATTTGAACAACACAATACTGACCCACATTCCCGTAATCGTATGAATTGTCAGCTTAATAATCCCAAACATG, 0
CGAAGTAATGATTTTTCGCGCCCTTTGGCTAACACTAAACGTACACTCATAATTTACTTTTCTGTCGATGCAAAGAAATGG, 1
ACGGTTTATGCGGTGCGCGTTTTTCACCCTTGTGCCAGATTATTATATTGGCAATTGCCTGCTGTTCGAGCCCGCAAGTGA, 0
AACGCGCAACTCTTCCTGCTGAGTTGCGTTGATTAACATTCTTTTCATCGTAACTTACTCATTATTCTTACATTGACGACT, 1
TAGGTTATATTGTTTTAAGGTGGATGATTAAAGCATCTGCCAGCCATAAAAAAGAAGCCTCCGTTATGGAGGCTTCTACGT, 0
GGGAATAACTCGATATAAACTCACCTTTGTAAGGGGGATGTTAAATATATATTAATTCCTGTGTTCCTGATTTTGCCCGGT, 1
GGGTGCTGCAGGAGAATGGGATGGTTTTGCTTTATTAACAACGGGCTAAACGTGTAGTATTTGAGTTCACTGCCGTACAGG, 0
TCTTTCATGCCCCCTAATTTCACCTTTATCCCGCCCCTTAGACAGAATGTTATAATCTGAACCCACAACAGCGTTTGTACC, 1
TCACAGGTCGGCGATACCGCCCGCTCCGTATTCTACGAATATTTCCGGGAATTCCTTTGATGCCAGAACAGTTCTGTAAGA, 0
CAGCACAGAAAGTCGAGCATTATGAGATTGCCAGTTACGGGACATTAGCGACGCTGGCTGAACAATTAGGTTACCGTAAAG, 1
CCTTGTGAAATCTCCCTTTCCTCATACCGCTTGCACTATATACTGCGGGTAGGAAAGGCGCGCAGAGGGAAATATAAGATT, 0
ATTTTGGTCGAATGTCAAGCAAATCTATTGCCAGATTGACGAAAGCGTCACACTGTACCTGATAAAATCCGATACGCAACT, 1
CTTAGCGAAAGCTAAGGATTTTTTTTATCTGAAATAACCCTCTCCGAAGTAAATCCTTCTACCGGCATCCTTGCCAGCCAT, 0
ATCCAGTAATCTTGTTTACACCTTCGCATTATTTATCTCTTTTCGTTTCTATACTGATTTTTCTTAATCCGTTTTATTACA, 1
CGACCAGACGGTGAGGAGACATAAAAGGATACGCAAAGGAGCCGCGGCTCCTGGTAACATGAAAGCCCACAGATGTGGGCT, 0
GCGGTTAAGGACATACGATTTCCTCCTTTCAGAGTGCTCCGCTTCTCACTATTATCTCACGCAGTATTCTTAAGGGAACGA, 1
ACCACAACGTGGATGAGAGGGATGAAAAACTCAAGGCAGAGATAACTCTGCCTTGAAGATAAATGCGCTTTTACAGCGGGC, 0
TTGCTGTAACATAATTGCTTTAATTGTTAATAATATTTTGCAATCAAGTTATCATAATCAAACAACTTCACTTGTCAGCGA, 1
TTACGCAAGTGCACAATGCACCCTTTCCACTATCAACAAGGAGGAGCAGAAACTGTGTAAATCGTACAATGGTAAGACTTA, 0
TTCAAGAACGGCTGTAATAGCGTTTAATTTAATTCCTCTTAGATTGGGTAATATGAATTTCGAATAGCAGTCATATTTCCT, 1
TCGTGCGAATTACCGCTAAAATCGCGTTTTCCTGCAGACGCACACGTTTGCGTATCATATCAGAAAAAAGGGCCGGATGAT, 0
ATTTCCTGACTTATCTTCCATCTATCAAAAGTTTAAGACTGGACAATAATAAAATAACCCACATTGATACTAATAATACAT, 1
TGGTTTGAAAGCCGCGCCCAAGCCTGTACAGCTCTGGTTTGCGTTGATTATGAACCTGTCAGCCTAAAGCAAGCGGATGGA, 0
TATTTGACAGCTAGTTGGCTGATTTTAAATGCCTTATAACAATTGGCAATATTCTTATTTGGCAATTATAAAAATAGCAAC, 1
AACCTCATCCTATGGGAGAACAATGAATAATGAAATTGCGGGGTTATCATCTCCCAGTATATCCATACTAACAATAAGGTT, 0
ATTTAACTCACTAAAGTTAAGAAGATTGAAAAGTCTTAAACATATTTTCAGAATAATCGGATTTATATGTTTGAAAATTAT, 1
AGGATGCCATTCGATGAATTTTAATATGTTGATTCAAAGATGAAATAAAAAAGCCCTGGCAGTTACCAGGGCTTGATTACT, 0
GCGCACAATTGAAGCCAGAGTCTTATTTTTTATATTGAAAAATATGTTAATTTAAACACTATGAGAGATGATGCTTAACTT, 1
CGTTATGGCCGTTTTAACGATTAGCATTGACCTGACAAAAAATGAATTCCAAATCCACGGTCTGGGTAGGAACAGAAAAAT, 0
TACTGCTTGCTCTGGTCAGCCATAATATTGATAATAAGAATCATTGTTATATCAATTATTATTAATTTTTATGCGTTATAC, 1
AATTAGCCCATGAATAACAATCAGAAAGGACCATAACAGACCCGTTAAAATGAAATATAAGAGACGGTCAACGGGTGAAGA, 0
GGAAAATCGCGATCAAAAACAAACTATGACATGCAATATTCCTGGAAACATAAACTTTATGCCATGTACCCAGGGAAAATC, 1
CACAATTACCCCAACCGGATACACAGCCGGATACAATTCCACCAGCACCCAGCCACCCAGCGCCACCGCTGGCGAATACCG, 0
CTAATCATGATGAGCTATTTTTGATAGTTCATCCTGTGGCGTCGCTCTTAAACTTATATTGTAAATGACTTAGATTTAAAT, 1
TCCGACAAACAAATTTCGTGCGAATTACCGCTAAAATCGCGTTTTCCTGCAGACGCACACGTTTGCGTATCATATCAGAAA, 0
GTGGCGTCGCTCTTAAACTTATATTGTAAATGACTTAGATTTAAATGAGATAATAATTTTGTTAACAATATGAGGCGGGAG, 1
GCAAGTTACAGCGTAAAACGCATAATATTGCTGCGCTAAAAATTATTGCTCGCCGTAGCGAATAATTATATGCCTGGTGTG, 0
CATACATTAGCTTACAATCGCTTTAAATATGACAGCATAACCTTTACATAATTTAGTTCCAGAAAACAATCATTCGGAAAA, 1
TGGAAGCCCGTCCTGGTAGACGACCTAGCCTACCGAAGATGTGAGTTATTCAAAAATGTCGCTTTCCCGCGTTCCGTAGAC, 0
TTAGCGATAATTTGTCATTTTAGCTTGATTCAACATAACAATAAAAACGGTAAGGTACAGCCTCGTTTGTAACAATGAGAA, 1
TTATATAGTTAGAAGCAAGGTTGTGCTTCTAAAGGAAGTGGCTTGAGGGAGCCACTTATATGTTGGGGAGGCAACGCCTCC, 0
CATTCACTCAAAACATATTACGTCTTGTTTCATCTTTGTTGATGATGTTTTATCATGCCTGCAAAGATTAAATAATCAGCA, 1
GGTGTTGCTCCTTTTGCAACGTATCACTTGTCAATAAATAGAAAGTGTAGATGTATTAGGCGCAGCTATTTAGTCTATATG, 0
GTCTTTATTGCTGATGTTGATTTCTCAACCGAAAAGAAATATACTGTATAAAATCACAGTTATTATGAGAGGCTGCAAATG, 1
AGCCCGGCGTTATTCCTGGGGTCAGTACTTCAGATCTAGCCTCCGGTACCAGACTAGCTAGCCCCTACGCAACCAAATAAA, 0
AGAACCCGTCGGCATGGCGGGTTATTTGTCCTGGTTATTCCCCCGTTGTAAAATCTCTCCTAAACTTAACGGTACGGCACC, 1
AATATAAGAGACGGTCAACGGGTGAAGAAAAAGTTCAAAAATTCGCTGTGGAGCAGGAAGGGAATTACCGAATGGAAAGCG, 0
AAGTCGCAGCGTTAGCTGTATGTCACAACTGAATGAAAAAAGGCGGCTATTATACTGGAAATTCTGCCGCACCGTAAGAGC, 1
GCAATCGTTCATATACACTGTCGGTGATGCGCTAAAAAATGCGTTAATGTTGAGTTCCTCGAACCCTTACCAATTAAGGGA, 0
ATAAAAAGGTGGTTCATAGTAAACGTGAAAATCATTCTGCTGGCGAGAGATATAATTGCACTTGATTGTTAAAAAAATGTT, 1
AACATATAAATTCTATAATTAGATGTATCTTTCCATTTACGGCAAGGAAGGGGGCTTGGAAGACGTAAAGCATCTCACACC, 0
AAGTTAATCATTATCAGGCCGAAATTGAATTGTATCCTGATAAAATTGCATTATCATTTTTATTCTTGAGTGGGTTTTCCC, 1
CACTCCTGAGCCGGACTGCATTGGTTTAATAAAAACCATCAACAATTGTGATTTAGATATTCGGAACCATTCAAATATAAC, 0
TTGTACAGAACATTTATTATAATCCTATTCAATTATAATAATCATGCCATTATTATATTTAAACACTAGAGAGTGTCGTTG, 1
CGAAAAAAATTAGCTTATAAAGTCTGGGGGAATTACTCTCGCCACGTTAACGAGAGTAATTTTATTGATATTAATCTCCTG, 0
TTGAATATTAGGTATATGCTCTTTTTTGAAATTTATCGGTGGCAGCCGTTAGTATTCGCTGTCCCCATTGCAAGCTCCTGG, 1
AATGAGTTTTTTTGATGAGTTGAAAACCTCTCTGGAAGAGGCTGTCGAGATTAAACAAGGTTTGAAAAAACCTGCACGGGT, 0
TCATCGCATTAACAATCCAGACCAATTTCAATTGCTGTCATATAACTTTACACTGTCGTTGTTAATTAATCGTTACTAAGA, 1
GAGTCTTTTCCTCCTGAAAATACCGATACCGCCTGGCAAACTGCGAAAGAGAACTAGCCGGTAGCCCGGCAGAAATCATCA, 0
TATTCATCAAACGAATGACATTGTTTGAATTCATTAGCAGATAAATAGTGACAATTCCATACGTATTATTAGTTTCAAGAG, 1
CTGTAAGCTCCGCTGTGAGCGCAGGCTGTGTTAAAACTCCTGATCACTTTTTGGTCTAAGCGATGGTTTCATATGATCAAC, 0
GTTTTCATTGATGCTTAGCAAAAATTGCCAGAGGTTAAGGATTGTCTTACTATTAAAGTGACTGAAGTTACAGGTTTTTTA, 1
TGATAGTTCAACAGATTTCGAATATTCTGAAGCAAACTTGAACTTATCATCAGGCGAAGGCCTCTCCTCGCGAGAGGCTTT, 0
GAAAAATCAGGCAAATGAACAATTTTGGAAAACCGCTCGCATTCAGTAGTTATTCATGTCACGGTTTCCTGTAAAGTGGTG, 1
AAAGGCGCGCAGAGGGAAATATAAGATTGTTAACTATCCCCCTCTGGAAATACGACTTGTGAGCATAAGATAAATCTTAGC, 0
TGACGCTTTTTTACATAACGAAGAATTGACCATTTTGTCCTGTTGTGCCTTAATGTAAGTACCGTCCACAGCGTGGGACAT, 1
TACAGCTGGCGTTTTCATTTATAAACAGAAAGGAAAACCGATAATAATGGAATGGACGCCCCGACCATGAAGCAACGGTAG, 0
TCTGTATAGATAAATTTACACTCCCTTTGAAAACAATCCGCTATGCTTTGAAAAAGGAGAAAGAAATGATGAAAAAGTTTA, 1
GTTAGATTTGATAATCGCGGATGGACGAAATTGCTTGATACACCCGCTTATCAGTTTTACATGGAAGCTCTGATGCATTGA, 0
CTCATTGTGTTTTATTTCTCACATTGATGACGGTCGCATGAAAAAATGATATTTTAATGAGCATTCTGAAAAAATATCGAT, 1
TGCCTCCGGCGGTCGGGGGTTTCTTTTTTCTCCTTAATCTCCAGAGGTAGGCCACGTACTTTCGAACGATGAGCGCAGTGG, 0
GCCAGCACAATACGATTAAATTAATTAAAACCCCACAAATAAATTAAACATAAGATTTTACTCATTGTGTTTTATTTCTCA, 1
TAAAGAAAAATCATCGAAGCTAATGAAGTAATATGCAAAAATAATTAGTCCTTACAAGGAGCAAAGTTCCATAATCTCCCC, 0
CTGATGAAAATGCCAGCACAATACGATTAAATTAATTAAAACCCCACAAATAAATTAAACATAAGATTTTACTCATTGTGT, 1
GTCCATTAAAAGGATGGACACTATTTCCCCGGAACCTGAACTCACCGCACAGGCGTTCTACATAAAACGCTTACGCTTCAT, 0
CTGTCGGATGGATTGAGGCCGAGATTGATGAGTGGTTATCACAACGCTGTAAACTTATTTGAGGGTGTTACATGAATTCAT, 1
GTATGACTGCGCAGTCATCGAGTCTGTGGGGTGTTGCTCCTTTTGCAACGTATCACTTGTCAATAAATAGAAAGTGTAGAT, 0
CCCAGTTCGGATAAAAGCTTGTCATCTTGATAGGTAATATATAGGTACATAGACACATCAGAACGATCACTTACTCCAATA, 1
CGTGATGAAACTGCTCAAAGGCGAGGTATAAAATGAGTTTTTTTGATGAGTTGAAAACCTCTCTGGAAGAGGCTGTCGAGA, 0
CCAGCCCTTGACCCTGGCATAGGACCAATTGATTGGATTGAATAGTTTTTATTTTCAATGAATTGTCTGGATTCAGTCTCG, 1
GATCCAATATTCACTACTCTGTCCGTATCTCTACTCAGGCATCAGCCTTCTTCGTTATCGTATACAGACGAGCGATGAATT, 0
TTATTGTGACAATGGTTAATTGTGACATTGACCTGAATTACGCTTTCATAAAAACATATTAACCAAATAAATATTTTTAAT, 1
CACAATACTGACCCACATTCCCGTAATCGTATGAATTGTCAGCTTAATAATCCCAAACATGCCGAGTCTTTTCCTCCTGAA, 0
GTTTCGTTCTGATATGGATCAGAGTTGAAAAACATGTCTGATATAAAATTAAACATTGTTGATAATTGTTTATATTGGTTG, 1
TAATCCGGGGCTGGTAATCCGGCATCGTTTGTGTTTCCTCTTTTGATAATGTCAGTGCCACTATTTACCCATATTTCATCA, 0
TCATCGCAAACAGTGCATAACATATATTAACAATATGTTTCTGCGTTATTTATCATTATTACAGGAGTTTTAATTTAAATG, 1
AAATTTATATCAGCATAAATGGGTCAGGACGCTTTTAATCACATATAAAAAGCGTCCTTTTTCTCACAATCAAATGATCAT, 0
TTTTATACTGCCTTAATTGGTAATGACGTTTCATGCTACTGTTTTTGCCTAAAATCCATCAGGAGATAAAAAAATCTGACA, 1
GACCAGATAATACATATATGTTCTGTACTCTCTTGCGCATTTTGATTGTTGACTGAGTAACCAGACAGTTGATGTGCACGA, 0
TAACGAGCAGTCTGCTTATATTCATATAATCAATGAATATTAATTAATATATAATACATAGGGAATGTAAATGAACAAATT, 1
ACTAACAATAAGGTTATTTACTCAACCAGGCATAAACATTTTGTTTTGTGCGTGGGAACAGCCTTAAGGTGTAAAGGGGGA, 0
GTTCTTAACGAGCAGTCTGCTTATATTCATATAATCAATGAATATTAATTAATATATAATACATAGGGAATGTAAATGAAC, 1
ACAGCTGAATATCGGAAATAGTCAGTGACGAACATCAGTATTTTTACATAATTACGTCTAGGTCATTGTCGGTTTATCTCC, 0
AGTATCGATTCACCACGCTAACTTTTTTTGATTATTTTCTGAAAAAAGCAAAATACTACTGCCCGGATGCGATAATTAACC, 1
GTCAGTTCGTTTTACGCACTTCTTCCGGGCTATATACCCTTCTCGGCAGTTTTTTAACGCCGCTATACGCCTCACAGGGCT, 0
TTATACTCGGGCAAATATAAATTTGCAAAAAATGCGAAGATAATGTTTTTAATATTTTGAACAATATGGCATTGAATGATA, 1
GATACAGGGTATAGTGCCATTAACCACAGAAACAGCACTGTTGTCCTGTATTAAGCAGGCAAGAGAAGATGTCCTTACCCT, 0
GGTTAACGATTGCGTGAAAATTAACCATTGCATTGTCAACGTAAAGCAGTATCATGCGGCGGCTCGAAAAAAGGGTAAGCA, 1
AAATAATCGATCGCGTAATAAAATCTATTATTATTTTTGTGAAGAATAAATTTGGGTGCAATGAGAATGCGCAACGCCGTA, 0
TATATATTACTATATAAATATGAATCTTGCACCGGAGAAATTGTAAGCATTATTATGCCGACTCTTTTTTATCTTATTTTA, 1
TCTTCCGGGCTATATACCCTTCTCGGCAGTTTTTTAACGCCGCTATACGCCTCACAGGGCTCTTAAGCACCGACGTTGACT, 0
AAATAACGCCACAATATTGCGATTAATTAACATGTCCGGTATTCCATTTTAAAATAAGATAAAAAAGAGTCGGCATAATAA, 1
CGTACTTTCGAACGATGAGCGCAGTGGTCAGTTTTTTTCAGATATATTTATCTTTTTTTGGCTGTAAGCTCCGCTGTGAGC, 0
TTTCTCCGGTGCAAGATTCATATTTATATAGTAATATATAAAATTATATATAATTGGGCTGTTGCGATGACAAAATTACAA, 1
CATATAAATTCTATAATTAGATGTATCTTTCCATTTACGGCAAGGAAGGGGGCTTGGAAGACGTAAAGCATCTCACACCGA, 0
AATGCTTACAATTTCTCCGGTGCAAGATTCATATTTATATAGTAATATATAAAATTATATATAATTGGGCTGTTGCGATGA, 1
CTTGTGCCAGATTATTATATTGGCAATTGCCTGCTGTTCGAGCCCGCAAGTGAAGAGATATTACCTTGATCTCATTTGTTT, 0
TTTATCGTCAAAAAATTGACAGCCGTCACTTTTTAAACAATTGGTGAAATTAAAATGAACGCATCCCAAAATGTTTAAGGA, 1
GTTTCAACGCAGCATCGCAATCCTTTCCCTGGGTGAGCGATGCTGCCGATGGCGCAGACTTAAGATCCCCGGTCTTACCCG, 0
CGATAACTAAACCATTTTTGAGTAATAAATGAAACAACTGCAACACTCTTATTATTTCTGGAAAACGCCTCGCAAAAACAA, 1
GCTTTCGAATATTTTACTGTGCGTATTATTCAGTTATTTCGTACTGAACAGAATCAAGCGTATTATAATTGCGAGTCGATA, 0
AAACAGATGCCCTTATTCTGGTATTAATACAAGGCTGTTTTACTTGAACTTATAATAACTGCAACTGTTACATCATATCTG, 1
GTAAGTTTAACCTTATATTGATTACCAATATCAAATAAAAAGGTCCTGTAATGAGAATAATCACCTTTAACCTCCTCGGCA, 0
AGGAATGACAAAAATTTTTCATTCTTGAATATAAAAAACAGATGCCCTTATTCTGGTATTAATACAAGGCTGTTTTACTTG, 1
AATAAATAAAAATGCGGCACCGCCAGAATCGCGTTCGATGTGACTATGATCATTTTCGGTGAGTACTGCTTTGATCTAAAG, 0
GCTATTGAGTTCCTGCCTGGATACTTACCGCGAAAACAGCACGCCTGACATAAAATAAATATGGTCTAATGGGGAAATTTC, 1
AAAAATGCGGCACCGCCAGAATCGCGTTCGATGTGACTATGATCATTTTCGGTGAGTACTGCTTTGATCTAAAGGCTGGTT, 0
GGGCTTTTTCTGCGACTTACGTTAAGAATTTGTAAATTCGCACCGCGTAATAAGTTGACAGTGATCACCCGGTTCGCGGTT, 1
TTAACACGCATGACTCTTGAAATCCATAAATTCAAGCGCAGTGCCCAGCCATCCCGATACTGCTGCTTTCACCAAATCCTT, 0
AAACAAAAATCATGATTAACTATTTGATGGTATTAGATTAGTTATTTACTAAGATTGTTGGTGTTTGTAATCAAAAACCAC, 1
ATAACATCCTTGTGAAATCTCCCTTTCCTCATACCGCTTGCACTATATACTGCGGGTAGGAAAGGCGCGCAGAGGGAAATA, 0
ATTTGACGTTTGGATGAAAGATTATCATTTGTCATACAAATGAGGGGTGGTATGTTGCTAGCCAATTAAAAAAGAACGCCA, 1
TTTTTGGGTTTCTAAAATTTTAACTTCGCGTTTTTCGTTGCCGTAAGGGTTATACAGAAATGTCCGTTAAGCAGAGTTCAA, 0
GATGCCGAAAGAAATAAAATTAGTTATTGCATTTGACGTTTGGATGAAAGATTATCATTTGTCATACAAATGAGGGGTGGT, 1
TATACTGCGGGTAGGAAAGGCGCGCAGAGGGAAATATAAGATTGTTAACTATCCCCCTCTGGAAATACGACTTGTGAGCAT, 0
AAAATCAAAGCCTAATCAATGTTTATGAACCTGCTTCGGCAGGTTTTTTTATACTTGACAATGTACCTTTGAGATACATAA, 1
ATCTGACTTTGATTTATTTTCTGGAGCAGACTCGCAAAGTAGAATGCGCAACGCGGCAACGGTGTGGAGAAGGGATAAAAA, 0
ATGTGCATAGCTATGATTCTTGGTCGCCTTGAAATTTATCCTGTTATTATATTGTTTTCAGGTTTTTTTTGGCGCTCCTAA, 1
ACATTGTTTCCATATGTACGCGGGCGAATAAATAGAGGAATCTGATTACTTCCTTCATGGGGATGCTGAAAAGAGTAGTAA, 0
GAACACAATAAAGATTTAATTCAGCCTTCGTTTAGGTTACCTCTGCTAATATCTTTCTCATTGAGATGAAAATTAAGGTAA, 1
TGCGGCACCTAAACCATCCACTGATTGTTTATATGTTTTAAAGGTTCCATAATCCGGGGCTGGTAATCCGGCATCGTTTGT, 0
AAAAGACGCGATGTATAACGGTTCTTTGTTGATTCGTCTGTTGCAGGGTTAACATTTTTTAACTGTTCTACCAAAATTTGC, 1
GGAGAAGGCGATTGATCTATTTTCCTGAAACAAGGTGAATATTCAAAAACTCCTGTCAAATTGCCTTTTGCCCTGAAAAAT, 0
GTAGTACGGCTCACTTGAAATCCTTGCTAAATATGCCTGTAGATCAGGCTTATACATAGGGTAGGAAAATCGAATTGTTCT, 1
TTGGGGACAAAAAAGCTCAGTATTCTCGTTGGCAACCAGATAATTTAACAGTTGATGCTGAAACGAAATAGGCATCTTGGT, 0
CAAGAAAATTCGTTGGATATTTTTTTTGCATGGATAAAATTATCGCCTCTAAAGTATGTAATAACAGGGAATGTGATGAAA, 1
GTGGCGTTGACGGTCAGTCTTGGGGACAAAAAAGCTCAGTATTCTCGTTGGCAACCAGATAATTTAACAGTTGATGCTGAA, 0
CGTGCCATATCGTTATAATCCCTTTGATATTAGATGCAAATTAAGGTCATATATAGCCTTATCGATAACATGGTTAATTTT, 1
GAGAACCAGGAAAAATTGCTGATTTTGCGTAAAGAGGATGCGAGTGCATCCTCTGGGCAAAGCGAGTTATCGCTTGTGCAG, 0
CCCGGCAAAATTACAAAATCATGGTGTATTGACATCATCAATAACCAATGAAATTATGCAATTATATACGGATAGGGAGGT, 1
TATCCCCTTGTATAAATATTACTAAATGCTTGCTTAGTCGCATTGTTAAATGCAATACCGTATATTCGGTATGTAACAGCG, 0
CAGTATTCCCCAATCAGTGTAGTGCCTTTAAACATAACGTGCGTAAATATATTGTCCCCGATCACACTTTTTAGTGAAAAA, 1
TTAATGCATAGTGGTTAAGTATAAAAAACAGCAAAGTTACTGTTTTTTTCAACCTGTTCATATTTCATAAAGATCTGGCCA, 0
TAATCTTAAAGTTCAGTCTATTTAATGTTCAATGAAATATTTCTGCCTGTATAATCTTTAAAGATGTTGAACATATATTCA, 1
AATAATCGATCGCGTAATAAAATCTATTATTATTTTTGTGAAGAATAAATTTGGGTGCAATGAGAATGCGCAACGCCGTAA, 0
ATCTTAAAGTTCAGTCTATTTAATGTTCAATGAAATATTTCTGCCTGTATAATCTTTAAAGATGTTGAACATATATTCACA, 1
TAATAATCCCAAACATGCCGAGTCTTTTCCTCCTGAAAATACCGATACCGCCTGGCAAACTGCGAAAGAGAACTAGCCGGT, 0
TCTTACTCATGCTTCCTCCGCGTTGTTGCATTGGATGAGGCGAATTTCCCACAATCGGGGATAATTACCTCATGGTCTATT, 1
CTTGTATAAATATTACTAAATGCTTGCTTAGTCGCATTGTTAAATGCAATACCGTATATTCGGTATGTAACAGCGATATCC, 0
CTGCGCGAGCGTCATATAGCCGCCTTGTTGTAATGACAACATTTTGCGGCTATTCTTGAAGTGTCTGGTTTCAAGATTAGC, 1
TTGAGACATTGTTTCCATATGTACGCGGGCGAATAAATAGAGGAATCTGATTACTTCCTTCATGGGGATGCTGAAAAGAGT, 0
TTCAGTGATAATTATCACATTTCAATTGCACATTAATGGATATTCTTTAATAATCTCGCGACGTTTCTTTATGATAAATAA, 1
AGCGACATCCCGCATAAGGCATTTTTCTCTTTATCTTTGTACGGTACTTCATGGAACAGAGTTTTTGACCTTGCGAATCGT, 0
AGAAACTAATATTAGACGTAAATATTGAAATTTTTATATTTTTTCTTATTTAGGCTTTGCATTTGGCAAAATTTTGAGGCA, 1
ATTAAATAAACACAACGCATTGATCTGACTTTGATTTATTTTCTGGAGCAGACTCGCAAAGTAGAATGCGCAACGCGGCAA, 0
TTTGGACTATTCCTTGGGGTGCTCTTGACAGCTATTTTTGATATGATTTGAGATTCAACTCTCAAATTTGTGAAAAATATA, 1
GATTAGCATTGACCTGACAAAAAATGAATTCCAAATCCACGGTCTGGGTAGGAACAGAAAAATCTAAGCTCAGAAAACGGA, 0
ATCTTCTCCTTAAAGCGATTAATAAATCTTAATAGTATTGATTAACAGGCTAAAATTAACGCCTAACACTATTCAGCATAT, 1
TTTTCTCATAGAAAGAGAAGCGGAATTAACATCTTGCATAGCAGGGAAAAATAAAAACCGAAGCCTGCTACAACTTCGGTT, 0
GTATCCCGGATCGTTTCTGAACAAACTTAATAAACCATTATTATAAAATTAACATATATATTTCAGTTAATTATGTAAAAA, 1
TTCTATTCGTCATTAACCTCTTGAGCGACAGAGAGGAGTGGGGCATTAACGTTTATGACGGGGAGAGTCCCCGTCGGTTGA, 0
GTATATTTATGCAATCAGACAGCATATTGCATAAATAATCAGATCTGTATCAAAGTTTTAACTTTAAGGAAACACAAGCAC, 1
GCGAAAAATTAATGCCACAGAATTTGTAGAGAATGCTAATGATTAGCCCTGGATGGGTAAAATGGAGGAGTTTTCAGAGGC, 0
ATAATTGAAGTTTATATTTTACCTTTTGCAAATAATAAAATAACAAATTATAGTGACGCCACAGCAACAAATATAACCTTT, 1
ACATTCCCTCTACAGAACTAGCCCTTCTCTCACAGAAAATGAATAAATAAAAATGCGGCACCGCCAGAATCGCGTTCGATG, 0
ATAATCAGTACGTTACCAAACTATTTTCTTTATTGGCACAGTTACTGCATAATAGTAACCAGTGGCTCATTCACCGACTTA, 1
ATGGACAACTTCTGCCAGCTTCACGAAAGCCTTATTCTACCTTTTCGGCTGTCTCTTCTCTCGTACTGTTTAAGTATTTGT, 0
TTGAAGCCATATTATCTATTCCTTTTTGTAATAACTTTTTTACAGAGCATAACCTTGTCTAATGTCTGAGTCGAGGATCAT, 1
TATTTCATACATTGTGGGTATTGTTCTTATTATCGCCGCTAATCAATAAAATCCTGCCCCATATCTACATGGGGCAGTTGT, 0
CAATAGACATTTTTAACATGTTGTTTTTCTAAGTGTTATAAGGTAGGTATAAAATGGGATGGAGCCTCTGCTTCTGGCATG, 1
ACGTTCCTTGCGCTTTCTTAAATTAAGAAGTCGCAATGAGTATTACTTTGTAAATTGCAGGGTATTGTTTAGCTATCTGTA, 0
GCAATCCACATAACAAAACGCGTTTTGTTACTGATGTCACAAATTGAGCATATTTTTGTAGCTGATAGTTTGTTACAAACA, 1
GTGGTTTTCGAGGTAAAGGACAGCCATGACGATAATCGCCGCCATAATCAGAAATCCTATCAGGATGTAAAATGCTTCTGC, 0
CGCAGATGATGATTACATTTTGTTTTTGAATCCCGATATCATCATGAAGCATGATGATTTGCTGACATATATTAAATATGT, 1
ATAAGAAATAGCCCTCGCCGCTTCCCTCTACAGGAATGGCGAAGGGCTGTCGGTTTCGACATGGTTGGCCATCGTATGATG, 0
TGTTGAAAATAAACCTTCGATTTGTTTGTCAAGATATTGTCCATCTTTATATAATTTGGGGGTAGGGTGTTCTTTATGTAA, 1
AATTAACATCTTGCATAGCAGGGAAAAATAAAAACCGAAGCCTGCTACAACTTCGGTTTCTTGATTAAGGCAGTAAATTAA, 0
TTGAAAAGCCGGAATGTACTCTTTATTGCAAACATTTCAGGGATGAAGTGAAGATGAATTGAGACGTAGTATCCACACCAA, 1
TCTTGAAATCCATAAATTCAAGCGCAGTGCCCAGCCATCCCGATACTGCTGCTTTCACCAAATCCTTAGTGCTTCTTTCGT, 0
TCACTTCTCATTTCTGCCATTCCATTGCCGTTGATAAAGAGTTTATCTGTTAATCTGTAAATTGATGTGAAAACTCTTAGC, 1
AACGCAGCATCGCAATCCTTTCCCTGGGTGAGCGATGCTGCCGATGGCGCAGACTTAAGATCCCCGGTCTTACCCGCTATA, 0
ATGCAGATGTTTTGTGAATGTGTTGGTTGACATTCATATGAAAAAAATCATAATTCCATCATGTTTGTGTGGGGTCTTTTC, 1
CAAAAAGGCCTGATAGGGCTTCGCTCACTATACATCCTTGGCTGCAGGTTTAGTTGTACACCACTCCTAAATTTAATGTGT, 0
ATACATAACCCTTTCTCCCTGTTAATCATGAACAAATCATTCGCCATGATTATAATATTTATCCCTGATATTTGTCTGGTT, 1
TCACGATATAGTTAAATGCAATATTACGCGGACGCGTTTCTGAGGCTGCGGCACCTAAACCATCCACTGATTGTTTATATG, 0
CAATTAGACATAAGATTATTGTAATTTTTTAAATATTATTTTTCCATGAATAAAATTGGAGTAAGTGCGTGGATAGTAATA, 1
TCAAACTACTTAACCTGTGACAGAGCCAACACGCAGTCTGTCACTGTCAGGAAAGTGGTAAAACTGCAACTCAATTACTGC, 0
CTACTTTTTTATTATTGATGAGTATAAACTTGACGCTTTCAAAATAAAAAGAAAATCGAAGCATTCACACATGAATAAAAA, 1
CGTTCTACATAAAACGCTTACGCTTCATTGTTGACTCGAACTCGACTTCAGATAAATCACGCTTTACCCTTGATGGAGCCT, 0
AGGCCAACGCAATTCATATAGCCGTTGATACCTAATGTGATTACACTAGTAAAATATATTGTTACTTTACTATCGTTTAGG, 1
TGCAACGTACCGGATAAAACCAGCGTTGACCATTTGCGTAACGCTGGTTTTTCTTAGGCATCATGAAATAACGCAGCATTA, 0
TTTTTACCAGAATTCAGGGCGCAGATTCATTCAGCGCACCTAAACGATAGTAAAGTAACAATATATTTTACTAGTGTAATC, 1
TGTTCTATTCGTCATTAACCTCTTGAGCGACAGAGAGGAGTGGGGCATTAACGTTTATGACGGGGAGAGTCCCCGTCGGTT, 0
CTGGTTGTTTTATATTCATCGCTGTTGCTTATTTAGACATTTTGTACTTTTATTGTTGAGGTTATTAAGCGAAGCGACAAT, 1
TGGAAAGCGTAGCCACACGCAACAACTGAAAGCAGTTTGGCAGAAACAAAAAATCCCCGGACTCGGGGATTTATGTACAAG, 0
TCATAAGACTTTCTCCAGTGATGTTGAATCACATTTAAGCTACTAAAAATATTTTACAAAATTTCAAATTTAATTGAAAGC, 1
CCTCCAGGTTAACGGAGGAGAGTGCAATGAAAAACCGTGTTTATGAAAGTTTAACTACCGTGTTCAGCGTGCTGGTGGTCA, 0
TTCACTGTTTTAAATCTTACTCACTGGCTTGACGGCACCACGCAGACTTATATCATTTGGATGAATCGATAAATTTCACAA, 1
CGCACTTTGTTTTGCCATGCCAGCAGTTAGCTTCTGCTGTAAAACTATTCATGCAGCAAACCTGCACTTCACCACAATGGT, 0
AATAAGTCGCTATACTTCGGATTTTTGCCATGCTATTTCTTTACATCTCTAAAACAAAACATAACGAAACGCACTGCCGGA, 1
GGAAATGTGAACCATGGACATCAACGCGTCATAAATGTTTACGCAAGTGCACAATGCACCCTTTCCACTATCAACAAGGAG, 0
CATAACCTGTTGCATGATTATTTATGATCTCAATTCTGCATTTTGTCAGTAAAATGCAATAATTTATTAAATATCAATAAA, 1
ATTTTACCTAAGACGACAAAAACCTTTTAACAGGGAGTGATATTGATCTTCACTCTGTCATATCTCCGGTAATATGGCGTC, 0
AACAATATGATTTATTGGAGCTTTATTTAAAATTTTGCAGATAAATATATATAAATAAAAATCTGTTTTCGCCACATGCTT, 1
ATCAACCATTCTTGATAAACCCATGAGACGGACTAACTTTTTCATTAAAATTAAAAAGATATGAATGAATACTGCGGATAT, 0
AAATAACAACTTTTTTATCTGCTTTTGTCATTAACACGGCACACAGGCGTAATATCTGACAAAACTGCATTTCGATTTCTT, 1
AACTGCGAAAGAGAACTAGCCGGTAGCCCGGCAGAAATCATCAGGGAAGAGTTTCACATGAAGCAGGTGTGAGATCCTGAC, 0
TCTGGTATACGCGGTTACCGACGATTCACTGCTCATTGCAGCATGTCGTTATCATTATTGAACAGATTCATTCATAGAATG, 1
ATTGCAGATCGTAAGAGTATGAGATGATCTTGCGTACTGTCAGAGCACTGATTTCTCTGACAGTACGTGCTGCGTGCAAAA, 0
CCTGTTTGGCTGCGAAATAAATATAAAATTAATATATATGTTGTAATGATATATTTTTATAAATTATTCCCTGCGTGAATT, 1
GCGGTGCGCGTTTTTCACCCTTGTGCCAGATTATTATATTGGCAATTGCCTGCTGTTCGAGCCCGCAAGTGAAGAGATATT, 0
AACAACAGAGATAAAAATATCTAAGATATTCACCTTATTGCAAGATATTTAAAATGCTCTAGAGTTAAAAGTATGATGTAA, 1
CACCTGCAATTGCTTAGCCGCCGGGGTCAAACCTGGCGGCTTTTTTATGGCATTAAAAAGCCCCGCCGGGATGGCTCCGGG, 0
TGGTAATGACGTTTCATGCTACTGTTTTTGCCTAAAATCCATCAGGAGATAAAAAAATCTGACACAAGATAAGCAAAAGTG, 1
TGTGTTTAGGCGTTATACATCGTCGCAAATATGATGAAGGCTAATGCTGTCGGTTTATGGAAAAGTTGCTTTGGGTAAACA, 0
ATCATTTGTTAATGGCATTTTTCAGTTTTGTCTTTCGTTGGTTACTCGTAATGTATCGCTGGTAGATATGGAGATCGTTAT, 1
GATATATTTATCTTTTTTTGGCTGTAAGCTCCGCTGTGAGCGCAGGCTGTGTTAAAACTCCTGATCACTTTTTGGTCTAAG, 0
GCAACATTATGTATCTTCAATTTATTAAGTTAAAAACAGCTCAGCTTCTGTAAAGTTTTTATATATCAGTTTTATGAGAAT, 1
GGACAACTTCTGCCAGCTTCACGAAAGCCTTATTCTACCTTTTCGGCTGTCTCTTCTCTCGTACTGTTTAAGTATTTGTTC, 0
CATCCGCAGCGTTTGAGCAATTAATTAAAATAAGTCCTGCGAAATATATTAAATTGCAGGACTTATTCATTTCGTGAATTT, 1
ACGAAGATCAATCTTATCTACTGACCAAAAAGGCCTGATAGGGCTTCGCTCACTATACATCCTTGGCTGCAGGTTTAGTTG, 0
GCCGAAAGAAATAAAATTAGTTATTGCATTTGACGTTTGGATGAAAGATTATCATTTGTCATACAAATGAGGGGTGGTATG, 1
GGCAAATAGAAGAAGTATCGGGTTTTGTTACCCCTGAAAAACGAAGCCCCGCTATTATCGCTGGCGGGGCAGTGCAATTAA, 0
TGAGTCATGGTATGAAGATACGCAGATTTACTCTTGCTTTAAAATGAATAATATTAAGCCACTTATTCACGAATCGAGAAT, 1
AACCAATTAAATTCTAAAATAATCACGAAAAAAATTTTACTTCCGCCTCATGCGGCGAATGTGGGAATTGCCCAGGCGGCG, 0
GAAAATGAAGGCTCCTTCGGGAGCTTTTTTGCTTGGTGTCTATTCGATGGATACTCACATACTACGGTAACATCATGAAAA, 1
TCAGCCTTACTCTTTCCTGCTAACCATTCACCACTCAACAACCAGCTAACCGTCAGGAATACCAGGCTTAGTACACAGCAC, 0
TAGACATATCAGTTCTACAAATCGCTTGCATTTATCATGATTAACAATCATTATCATTTGCGAGTTTTATTTAGATATATC, 1
TCCTGGTATTACCAATGCCAGGATATTTACAGTGAAAAAGACAGGCATCCATTCCTGAAAACGGGTTCCCTTCCCGGTCAT, 0
GAATTACGCAAAAGAGCTGAATAATTATTCCCAAGAATTGATAGTGAGCGTAATATTCACGCGCTCAATTATCATAACTTA, 1
GCAGGACGCTCCCTCAATATCTTGTTCGATACAAAAAACCCGCTTCAAAAAGCGGGTTTTTTATCAGACAGATGTAAGTAA, 0
AGTTTACTTCTATAGTGAGATATTTAATGGCGACATAAAGTAACCAAATAAAATAAGGTTGTCATATGTTACCCAGGATCA, 1
TAGAACAAAATAGGAATTGATAATCAAATCTGTCACTATTGCGCCTCTAACAGATTCATCGTGCTGTACCCTACATACAGC, 0
TTAGATGTAATGTGTTTGTCATTGCTTACTTTTTGGCGTTATATGATGGATAATGCCGGGATACAGAGAGACCCGACTCTT, 1
ACGTTGACTTGTGACCTGTAAAGTACAATATCCCTGTGTTTAGGCGTTATACATCGTCGCAAATATGATGAAGGCTAATGC, 0
CCTGAATAATATAAATTATATATAAATCTTATTTATGTGATAGTTTGAATTATCATTATAAATGATACTCACTCTCAGGGG, 1
CGGTGATTAAGAAAGCTGCACCTACCTAAGTAGTAGCAAACGCACACTTTTTAGAAAAATCGATGGTCAGAAACTGGATTA, 0
ATAATTTATCAGATGATACAGCTATTTCTTACGATGTAATTCCATTTATTAAACTTCAAGACATCAGTGCAGAAGAATCAA, 1
CTGTGTTAAAACTCCTGATCACTTTTTGGTCTAAGCGATGGTTTCATATGATCAACCATTCTTGATAAACCCATGAGACGG, 0
AACAACGTTGATATGCGTTGATTCCATTAAAAATCAACATATTACAAAATATCATCAACTATTGATCAAGATAGATTTTCA, 1
TGCGGATATCAACATGGCCAATCACATTCAAGGACAAGGCAGGCATCAGGTGACATTGCTCCCTGATGCACTCGATGATTT, 0
CAACCAGTTGAAATATATAAATCTTGATTTCCTGACTTATCTTCCATCTATCAAAAGTTTAAGACTGGACAATAATAAAAT, 1
GTATCTGCCCAGACACTTATTTATAGTTATTAAAGGTGCGTCCGACTGGTTCACCGGACGCACCTTAAGTACGTTTCCTTG, 0
ATAAAAATATCTAAGATATTCACCTTATTGCAAGATATTTAAAATGCTCTAGAGTTAAAAGTATGATGTAAAGACCATTGG, 1
TGAGTATTGGTAATCTTTCAGAGTCCGGAAAAGTTCAGCCCCAGTCTGAACAGGCTTGCTGGCGCCAGTCCAGTTTCATTC, 0
ACTCCCGGTACTTAAGTTGTAATTTTGTCATCGCAACAGCCCAATTATATATAATTTTATATATTACTATATAAATATGAA, 1
GTCTTCGATTGACTGCAATTTAACCAATTAAATTCTAAAATAATCACGAAAAAAATTTTACTTCCGCCTCATGCGGCGAAT, 0
TTCATGTGTGAATGCTTCGATTTTCTTTTTATTTTGAAAGCGTCAAGTTTATACTCATCAATAATAAAAAAGTAGTCAGTT, 1
GTATCAGCAAGAATACTCGCCGCTTTACCACAACGTGGATGAGAGGGATGAAAAACTCAAGGCAGAGATAACTCTGCCTTG, 0
CCGATGTATGATAAATAACGGAAGCATTTGAATGGATAATATACAGTATACATTCTATTAATATTTATGATATAATTCTTT, 1
ACTTTTTAGAAAAATCGATGGTCAGAAACTGGATTAGCAATTCCGTTCCATGGTTGCTTTTGATTTACGTTGGCGTCTGAT, 0
