# Supplementary material for: Assessing the Effects of Data Selection and Representation on the Development of Reliable E. coli Sigma 70 Promoter Region Predictors
Source: PLoS One. 2015 Mar 24;10(3):e0119721. doi: 10.1371/journal.pone.0119721 (PMC4372424; doi:10.1371/journal.pone.0119721)
Supplement: S1 Dataset — (ZIP) [file pone.0119721.s001.zip › data/Test/TS_CoPos.arff]

@relation Sigma70_CoPo_independent_data
@attribute seq string
@attribute class {1,0}
@data
GGGAAACAGACTCATGTTGACCTTGGTTGTAAAGAGAGAGCAGGCGTTATTATTTTCAGCATCTGTCGCCGCAGAGAAGGG, 1
TGCCCTATTATTCTCCGAGCCCTGTCGCAAGTGCGGCAGGGCTTTCTTTATTTGTTTTACCCATACTGAGGAGTCTGCTTA, 0
TGCTTGCCAGACAGGGGCGTTATTACCAGTTCAAGCAGGGTTTGTAAGCTATTATTGAACGATCCGACTTGCGTGGAGTTT, 1
TTTTTGAAATATTGGCCTAACAAGCATCGCCGACTGACAACAAATTAATTATTACTTTTCCTAATTAATCCCTCAGGAATC, 0
AATCGTGGTAAGACCTGCCGGGATTTAGTTGCAAATTTTTCAACATTTTATACACTACGAAAACCATCGCGAAAGCGAGTT, 1
TCCGCATCGCTATGTGCTCGTGTGCCTCAATCCCCCGGTTATAGCTTTTAACCCCCGTTACATCTGGCTTTTGCAGAAATA, 0
AAAGTCAGTTAATGTAATGCCTCCTACTGACCAAAGAATACTTGCACTTAAGGTTCAGTATAAAAGGGCATGATAATTTAC, 1
TATAAATGATATAGTGGTTATAGTTAGCACCTTTTTTATTATTAAATCGTATTAGTCACCCGCCAGGTGTGACGAAAAAAC, 0
CAACAACGGTTCAGTGATAATTATCACATTTCAATTGCACATTAATGGATATTCTTTAATAATCTCGCGACGTTTCTTTAT, 1
ACGCAGTGAAAATTCCTCTGAAAACGTCTCGCAAAGGCTGAAACTGGCAGATGTCAAAGGCCTGGGATAACCGTAATGTCG, 0
TAAGAAACTAATATTAGACGTAAATATTGAAATTTTTATATTTTTTCTTATTTAGGCTTTGCATTTGGCAAAATTTTGAGG, 1
ACTCACTATGGATAGTCATTTCGGCAAGGGTTCCTCCTTTCCCTCTGTTCTACGTCGGATTATAGACTCGCGGTTTTTTCT, 0
CTGACTAAATAAAAATTTTTCACTAATTGATTAGTCATAGCCAGCGATATACGCTATGCGAAAATGCAGATGGCAATGAGA, 1
TCGTGGCTTTACACTTATAAGGGTGTTAAGAAGCCCATCAGTCTGATAAGGTTAAGATATTCATTCAGTCTATTTATAATA, 0
AATGCGAGCGGTTTTCCAAAATTGTTCATTTGCCTGATTTTTCAGCGATTGAAACTACACGTTGCAATTTGCCGTTGACAC, 1
ACGCACAGTGATTACTTGTGTTTTTTGACTGACTTTACAACTCTCATTATTCGCTATTGTGCAGTTTCTCTAATTGTTTTA, 0
ATTGAAACTACACGTTGCAATTTGCCGTTGACACATTCGGGCGGAATTCATATGATGCCGCCCGTCAACTCGACAAGCTTT, 1
CCCCTGCATTCAGCAAAATCAGACTCCACGGACATGTAATTTTGATAACGAACAACGTTGACCTTTGTTACAATTAGATTC, 0
AATAAATTCTAACTATATTTTTTTGCCTGTCTGGATCACATAATCCAGATATTTTCCCTGTATGTTAATTGCAGTCATGCT, 1
CATAAGATAAAATATTGCTATATTCTGCTGGGTAATTCCCTGCTGATTTAGCATGTTACATCGCGTTATTTCGCTGCTTTC, 0
CAGAACCGCTTGCCGGTATGGGTTTTGAAACCTATGCCATTGCCAGCGCCATCATTGGCGGCACCAGTTTCTTCGGCGGCA, 1
ATCACCAAAATAATTTATTTTATTTCAATAAGATAGATAAGTAGAACTGAGAAAGCCATGCTCTCGTTTCCTAAGAGTTGT, 0
AACAGTGTAAAAGGTATGTAACAGACCATTGACTGGCTGAATGGTCTGTCATACTTTGTTACCTGCAAAGGGGAGTAACTT, 1
ATTATGCACACCCCGCGCCGCTGAGAAAAAGCGAAGCGGCACTGCTCTTTAACAATTTATCAGACAATCTGTGTGGGCACT, 0
ACAGTGTAAAAGGTATGTAACAGACCATTGACTGGCTGAATGGTCTGTCATACTTTGTTACCTGCAAAGGGGAGTAACTTC, 1
TTGCAGCAAACGATTCAAAAGATGAGAAAAACCGTTGACGAAGGTCGAGGCAATCCGTAATATTCGCCTCGTTCCCAACGG, 0
AATCAAATTTACTGGATTTATTTATCTGGTGAATGACTCGCCTTCGTTTTTAAAATAGCCGCGCATTATTTCCGTCGTCAC, 1
ACGCCACCCGACGGCTGTAATAACAAAAAATCCCTTGATGCCTGTCCCTTTTGTTACACTCCGTTATCACGCACAAGAGAT, 0
GGGCGAGTGGCGTTAAGAGTGGTTGTTGATTTTTTGCACTGGCAGGATTACACTCGCGCCGTTAAATAACCAACTGGAGTT, 1
TGTGATCTACGTCACTCATAACTGCAACGGATAATTTGTTGTTGCATAAAATGTGTGCTCGATCTCATTCATGGCCGCGTT, 0
GCGCAATTTATTTAAAAAGGGACTAGACAGAGGGGTGGGAAGTCCGTATTATCCACCCCCGCAACGGCGCTAAGCGCCCGT, 1
GACCTCCTTTCAAATGAATAGCCAACTCAAAATTCACACCTATTACCTTCCTCTGCACTTACACATTCGTTAAGTCATATA, 0
AGAATAAGGGTGTCTGTTAATCGCATTGACGCCAAAATAACTTAATGTCATACACTTCACACACTTTTATTAACTCAGCAT, 1
CGCAGGGTGATGTAACCCGCTGACAACGGGGATTGAGGCGAGATCACTAAGCCGAGATGATCCTCAAGGTTAAGTACTGAA, 0
CTCCCTGAAAGACACCATCCGTGGCTTTAAAGGCATCATGGAAGGCGAATACGATCACCTGCCGGAGCAGGCGTTCTACAT, 1
TTTTCCGCACAACTTATCTTCATTCGTGCTGTGGACTGCAGGCTTTAATGATAAGATTTGTGCGCTAAATACGTTTGAATA, 0
GAACATAGGCTTCGATTTATTGCGCTATCTCTGTGGCAGGATTGTGAATAAAGTGTCAACAAGCAACGGGGCATCGCCCAT, 1
ACACTAAGGCTATAAATGATATAGTGGTTATAGTTAGCACCTTTTTTATTATTAAATCGTATTAGTCACCCGCCAGGTGTG, 0
CCGTCAGGTATGGATGGGCGGTGAAGAGTTGATTCTGACGCCCAAAGAATATGCTCTGCTGTCACGGTTAATGCTCAAAGC, 1
CGCCTTATGGGGAACGTTGCTGCTCTGTTTCATTCAGGCTCGCGGCATGTTGGGGCTGGATCGGGTGGTTTAAATATTGGC, 0
AGGGCATATTCCGTGTGCTGACTTCTCTGGTTTCCTGGGTTGTATCGTTTATTCCGCGCCGCCCGGAGCGGAGCGAAACGG, 1
TTTCTTTGCTTTTGCGCAAACCCGCTGGCATCAAGCGCCACACAGACGTAACAAGGACTGTTAACCGGGGAAGATATGTCC, 0
AAAATCACACGTCTTGTGACCTTCTAAATTGATTCACATGCTAAATCTGATAAGTTTTAATTTCAATGGTAGGTTTATTTC, 1
TTCTTTATTGGTAATGAGAATAATTAACAATTAAAGAGCGTCGCGAAAGAATAATGTGTCTCGACAGGGGAGACACAGTAC, 0
TTACAAAACCTGTTGACAGAAAGTTAAAACAGTTTTGTAATGCATGTTACATAATAAATCAAGGAGTCCTTATGGGCGCTT, 1
TCTGATTTTACTCCCACTTTCATCCCGTCCCGTCTATAGTATTTATGAGGGTTTGCTTTTAATAATCATAATTACCCACCA, 0
ACCTGTAAAAGCGCCCATAAGGACTCCTTGATTTATTATGTAACATGCATTACAAAACTGTTTTAACTTTCTGTCAACAGG, 1
AAATATTGTCTAGAGTGAGCGGTCATAAATAAGCACTTTCTTGCCGCTGAAAACGACCAGCGCGGGACCATTCACAACACC, 0
TACACCCAGGTGAAGTCCATCCAGGTTGAGATGGCTAAATTCCAGTCCATATTCTAACCAGGAGGTTTATTTGCAATTTGA, 1
TTATTTCGCTGCTTTCGAAATAACGCATCAATTTAATTTTCACACTTCCCACCAGAAATATACTCACGCTAACAATCATTA, 0
GGAGTCCGCATAAACGGAGTGTGTTTTTTGACTTACTCGTAAGCCGTTCTACTCTTCAAAGAGTGGAAGCGAAGGAGTCAA, 1
CAATATACCCATTAAGGAGTATATAAAGGTGAATTTGATTTACATCAATAAGCGGGGTTGCTGAATCGTTAAGGTAGGCGG, 0
TTAATCCTTAATAACCTTTTTATTCTTTGCCACGGGTTCCGTGGCGGGAGATTATGCCGCGTGAACATGAAGATTATTCCT, 1
GATTGCAGGTTTCGTCCTGTAATCAAGCACTAAGGGCGGCTACGGCCGCCCTTAATCAATGCAGCAACAGCAGCCGCTTAA, 0
GGCAATAAGATAAACACGTTTCTTCATTGTTAATCCTTAATAACCTTTTTATTCTTTGCCACGGGTTCCGTGGCGGGAGAT, 1
AGTGGCGTGAATTTTGCGCATTGACGGCAGTTATGATTCGCGGTATTGCTTAACTGTGATTGCACATTTAGTAATCACTGT, 0
AAACGGTTATGTTTTGGTATTAAAAGAAAGACACAAGAAGATATGTCTGTTACCGTCTTACTCTCGCCTCACCCATTACCC, 1
TGAGTCATGCTAACTTAGTGTTGACTTCGTATTAAACATACCTTATTAAGTTTGAATCTTGTAATTTCCAACGCTTCCCGT, 0
TAAAACAATGTGTTATGATAAAACATATTGCATCATTTAACTGACAATCTATACAAGATTTTTCGCCAACTAGTGTTCAAC, 1
TCTATGATTAATGAGGCGGTGGTTAACACTACCGCTTCGTTGTCTGGACAATCGTTCCTTTGTAATAGGTCCGAATCACAA, 0
TTTGCTCAAAAAATAGCCATACTATTTAATTGCAACAAGGCTGGGAAGAGGAGGATCGAAGTATGTTCGTTGACAGACAGC, 1
TCTTCTGGGCCGAACTCCTCTGGATCATTACTCACTGATCCTTGACCCCGCTGCGGCGGGGTTGTCATTTGCTTTGCCACA, 0
GGTTGGGATATTACGGCATAGTTCTTCACACTCCCTTCACTTACCCCGCTTAAATTGGCGCTCAAAGGTAAGTAAAGGGAG, 1
ACCGAAAGTAGTGTCCTCATTGCTTACCTCCTGAGTTTTGCAAACAGCCTGTTGGCAGCTTGCCCTTTCAAATCAATAAGC, 0
GCATTAGTAACTTTTTGCTTTGGCAAATTGCCTATGCCGAACTTTACTTTACAGATGTTCTCTGGCCCGATTTCGATGAAC, 1
TTAGTCTCACACTTTTTTATTGGTAAATATTGTCTCTGTATTGGTAACGCCGCAGATATTCTGTTTAGCCACAGGTGCAAT, 0
AGCATCGCATTAGTAACTTTTTGCTTTGGCAAATTGCCTATGCCGAACTTTACTTTACAGATGTTCTCTGGCCCGATTTCG, 1
ATGAAAAACGGCCTGCGGGCCGTTTTGTTTTGTCTGGATTTTGCGCTTTTTGCCCAGCATTCAGACGAAAATTGCCCGGGA, 0
CTGATCCTTACCTGGTTTTTAGCACAGATTTAATTATTTAAGCACTTGATAAATTTGGAAATATTAATTTTCGGAGAACCC, 1
GTACAATTGAGACGTATCGTGCGCAATTTTTTCAGAATCGAAAGGTTCAAAGTACAAATAAGCATATAAGGAAAAGAGAGA, 0
AGAGAATTAGGGCGAGCCGTCAAGCATTTGACAGGGGACAAGGGGCAGGTATGAATCAAAAATTTGAAGCAGTTAACGCTA, 1
GTGATTACTAAAGGAGAGGCTAAAACGACTTTATTCCCCTGGTATGTGTATCCACCAGTAGAACCCTTCGTTGCCCGAATG, 0
ATTATCTTGTTCGATGTTGTTGGTGATTGTCAGGGATAGTAAAGCGCGTTACTCTTTTCAGAGCAGTTTTTCATCCCTGAA, 1
GTTTATTGAGGGTGAGTTCCGACCCTGAAACAACAAATAAAATGAACAGTCAGAGAGTTTACATAGAATTGCACTGGTCTT, 0
CTGCCCGTCCGGGTGCATGTTTTCACTTGTCGGATATTAAACCAGGAATTTATTATCTTGTTCGATGTTGTTGGTGATTGT, 1
ATATCTCTCTTGCAGGTGAATGCAACGTCAAGCGATGGGCGTTGCGCTCCATATTGTCTTACTTCCTTTTTTGAATTACTG, 0
TACCTCCGGTGTACATATTACATGATTGAAATGAACCTTCAAGATACTTGTACCTTAACGGTACAAGGGTTTTAATTTCGT, 1
TTACCAGCAACATTTCACCTTCCCAAACGCGCTTTATTACCTCATACGCCAGCCATCGCCGCTGGCGTTTTTTATTCACGG, 0
GGCCAACTCGCCCTGCTGTTCTTTGGTTAAAGAGTCCCAATACGCTTTCATACAATATGTACCTCCGGTGTACATATTACA, 1
ACGTCGCAAGACGAAAAATGAATACCAAGTCTCAAGAGTGAACACGTAATTCATTACGAAGTTTAATTCTTTGAGCGTCAA, 0
ACCCGCCTGGTTTATTAATTTCTTGACCTTCCCCTTGCTGGAAGGTTTAACCTTTATCACAGCCAGTCAAAACTGTCTTAA, 1
AGTACACGTTTGGTTAGGGGGCCTGCATATGGCCCCCTTTTTCACTTTTATATCTGTGCGGTTTAATGCCGGGCAGATCAC, 0
ACCCTTGTACCGTTAAGGTACAAGTATCTTGAAGGTTCATTTCAATCATGTAATATGTACACCGGAGGTACATATTGTATG, 1
AAATCTTCAGATAGATATCATTCTCCTGAACAATCCGATGAACGGCAGAACCTCGCGGTTCTGCCGTTTTTGTTTTACTTT, 0
TTCAAACCGACGCAATCATTAACGCATAGTTGAACATATGAAGCAATGTTTATTTTAGACATCCAGCCATCTTCAACCCCA, 1
TCAACAATTGATCTCATTCAGGTGACATCTTTTATATTGGCGCTCATTATGAAAGCAGTAGCTTTTATGAGGGTAATCTGA, 0
CTGCAGCGTTAGCCAGTGTGAAAGGCTGGGTCAGCGCGAAATTGCAATAATATAAGCGTCAGGCAATGCCGTGGACTCGCT, 1
AGAGAGCCAGACCCGCATTTTGTGTATAAAATACCGCCATTTGGCCTGACCTGAATCAATTCAGCAGGAAGTGATTGTTAT, 0
GATATTCGCACTGGCAAAAAAACGTGCTTGAATATCTGTTGAAACCCTTTAACAAAGCACAGGAGGCGTTGCGCGAACGAT, 1
AATCTCATTATCTTAATTGCAACGGGGTCCAGCCGTGGTTATAATTCGTTCGTTGGAACACGATGTTGCACAGGCTGTGGT, 0
CATCCGTGGTCCATTGAAGAGATCGTTGCCAGCGAGCAGTCGGCGTAATTAAGGAGTAAAAATGGCATTACTGGAAATTTG, 1
CCGGTGATTACTAAAGGAGAGGCTAAAACGACTTTATTCCCCTGGTATGTGTATCCACCAGTAGAACCCTTCGTTGCCCGA, 0
ATAACACCCGGGAAGGCACTCAGTTGACGATTAGCGGTCATCCTGTTCTTAAAATGTAAAAAAATCACGCTTCAGGGCTAA, 1
AACTCACGTTGCTGAGCAGAAAAATGCGATTTAACCAAAAAGCCTGCTGTACACTTAAGAAACAAGAAGGTGTAAGGAGGC, 0
GAACGCAGCCGCAGAGGTGCAAACTTTGAAGCCCTGACCCCATGCCGCTATACTGCCGCCATCACTTAAAAACAGGATACA, 1
CGGCATAATGCGCGGTAGCTCACAACCTGAATAAATTTTCTCAGGGGCGAAGGTGTGCCTGCAAGCCGCCGTCTATGGTTA, 0
AAAATAATTTTACAAATCAGTAACAAAAGTAAAGAAGGCGACACCATGCGACTATGGGTCGCCTTTATTTTTTCCCCGTTG, 1
CATGCAGACACATCTCTTCGTAAAATCCCGCGCTTCAGTGGCAAACTCCATTTTTATGCGTTTTGCCCTAATATTTATTCT, 0
GTTAACAAAGTCACGCGGAAAGTCAGATGCCTGCCGGTAGTGCATTTGCTATAGTAGGGCACTTTTTTAATTCCATCACGG, 1
AGATCATCCGGCACCAGGTGGTGGTGCAGTGCTTTGGAAATGGTCCCCTCGGGGGAGTTGTCATTATTTTCTATGCTATTT, 0
GCAGGATATTGCATAAACTTTAAAAACTTTACCAACTTACGGTTTCTTTAAGTTTGTGTGTGCGTTATTAATCACCAAACT, 1
GGCGTCTAATGACGCCTTATTATTTCCCTTTGATTATCAAGGATTAATTAAATTCATTCCTGGCAGGAAAATGGCTTAACA, 0
AAGCGAACAGTAATCGTACAGGGTAGTACAAATAAAAAAGGCACGTCAGATGACGTGCCTTTTTTCTTGTGAGCAGTAACT, 1
ACAATCTGTGAACTTCACCACAACTCCATACATCTTCATCATCCTTTAGGCATTTGCACAATGCCGTACGTTACGTACTTC, 0
GAAAACAGTTCATACAAAACAGAACGTGACTGTGATCTATTCAGCAAAAATTTAAATAGGATTATCGCGAGGGTTCACACA, 1
ACATTTCTGACGGCGTTAAATACCGTTCAATGCGTAGATATCAGTATCTAAAGCCGTCGATTGTCATTCTACCGATATTAA, 0
GCACCGGAAAGCACACCAACTGTCTATCGCCGTATCAGCGAATAACGGTATACTGATCTGATCATTTAAATTTGAAGCACT, 1
TAGGCGTAAAATGACGCATCCTGCACATTAGGCGTAATTCGAGTGACTTTTCCCCACCATTCGACTATCTTGTTTAGCATA, 0
AAACAATAAAAATCGTAGCTTCCTGTTGTCATTAGGTTATTTTACCTGTATAAATAACCAGTATATTCAACAGGGGGCTAT, 1
GTCGTGTGAAACAGAATGCGAAGACGAACAATAAGGCCTCCCAAATCGGGGGGCCTTTTTTATTGATAACAAAAAGGCAAC, 0
AATAGCGTCAGTGGTGTTAGGCACGGCATTGAATGACAGGTATGATAATGCAAATTATAGGCGATGTCCCACAATTGACCG, 1
TAACCCTTCCGGTTATATGTTATCTGGTGTGGTTATTCGTTAAACTACAGCGGTTGTCGCGGCGACAAAAGTGGCTGCGCA, 0
CTTAAAAAATCACTGCCGGTTACATTGTAGTAAAGTAAGTAACTGGTTAATTTACATTCTGGTCGCGTGCGCAAATACGCT, 1
CTATTCACCGCATCAATATTAAGAATCTCTGACAGATGTAAACTTTTTCGCGCGTTATCCCTTACGCGTTCATACTTTTCA, 0
TTGTCTGAATTTTCAAAATATTCACTCGCTGAATTGTTATACAAGGCGCTATTCTAGTTTGTGATATTTTTTCGCCACCAC, 1
TGTGGTTACGTCAATAGAGAGCTTTGTCACAATTATCTGCAAAGTCATACGCCGTTAATTGCTTTCTTTTTTGGCGTAAGC, 0
TCATTGGGTTCTCACTTCCTGACCATCAAAATTGACAACATCACCATCCTATAATTGACTGAAAAGGAATTAATCCCCGTA, 1
CTCAATAATGTCACCAATTTTCTGGAAATCCTATGATGCCTTTCCCGGTAAATGGTGCTGTGAGTTCAGAAAGATTCTGCA, 0
AAAAAACAACGCAGGCTGACAAACGATAAAATTTGCCTTTCACATGAGGTAAATTGCATCAATGGAGTGATTTACATCTAA, 1
CCCTCACTCTATATCACTCTCACAAATTCGCTCAAATAATAAACAATAAACTCTGTTTTTTGATCTCACCCGGTAAAGTCG, 0
TTAATCATTCATATGGCGAATATTTTCTTGTCAGCGAAAAAAATTGCGGATAAGGTGATGAACACATCAGATTTCCTGGTG, 1
TATGCTGTACTTTGGCCGTAATAGCTCTGCTAATAATATAATAAGCAGACTCATTGTGTTTAGGGACATTGTACTGGAAGA, 0
TGTATATTTATGCAATCAGACAGCATATTGCATAAATAATCAGATCTGTATCAAAGTTTTAACTTTAAGGAAACACAAGCA, 1
CGTCTGGTCTACATTTGGGGGGCGAAAAAAAGTGGCTATCGGTGCGTGTATGCAGGAGAGTGCTATTCTGGCATTTCCGTC, 0
CCGACGCCAAAAGACGCAAATTGTTTATATCATCACGCTTCAGCTAATGTATATTTATGCAATCAGACAGCATATTGCATA, 1
AATCCATACAGCAACAGTACTGGGGTAACCTGGTACTGTTGTCCGTTTTAGCATCGGGCAGGAAAAGCCTGTAACCTGGAG, 0
AGCCTCCTGAATAGTGATGCTGAATAACATAACCCCATGATATATCGATAAAATAATCTCTACATTTGAAAATGCACGGTA, 1
TGCGGAAAAGGTGACATTGGCGCAACGAAGGTATATTTTGTTTTTTGCCGGAGGATAGCAGCAGATCGCTGCACAATGTCC, 0
CGAACGACAAAGTGAAAGCACTGTTGAAAGATAAAGAGATCAGCGAAGACGACGATCGCCGTTCTCAGGACGATGTACAGA, 1
AATTTATCGCTATGCATACAGCTGTCGGGGCATACGCTTTACAGACGGCGGTGAAACGCCTGTCACAATCACACTAAACAA, 0
TGCTGCCGTTTATTTTCGTGATCCAGTTAAAGTAAATGCATTTACCTGCTACTTTTTAGTAAAAATTTTACTAAACTCCCC, 1
GACAATCATCGCAATATTAGTTAAATCGCGGTTTTTGATTAGTTTAATTCATGTGAATAGTTAAGCCAGTCGCCGCGTTCC, 0
TAACAAATACGACGCAAACTCTTGCTTAGTTACAACATACTTTAAAGGGATAGTCTCGTCATGACCATTAACTTCCGCCGT, 1
ACTCTGTAGCGGGAAGGCGTATTATGCACACCCCGCGCCGCTGAGAAAAAGCGAAGCGGCACTGCTCTTTAACAATTTATC, 0
AGATTTGTCACTTATTGGATTTAGTATGCTTGATTTAAATGGCGGACAATTATTGTTATTATTAAGTCTAATGTCATTTAA, 1
TTTATTGACTTAGGTCACTAAATACTTTAACCAATATAGGCATAGCGCACAGACAGATAAAAATTACAGAGTACACAACAT, 0
GTCACTTATTGGATTTAGTATGCTTGATTTAAATGGCGGACAATTATTGTTATTATTAAGTCTAATGTCATTTAAAGGCAT, 1
TATGTTTTTAAATTAAGTTATAAAAATTTTCCCGAGACAATTCATCAATAGGTATGGAGTGTACAGGAATATCTTCTTCAC, 0
TTTGACGCGGGTTGAAAGAGGCAGAATTAAAACCTCGTAAATTGAAATATATATTGATGTAGTGAATGTATCTTAGGTAAA, 1
TTGACTACTGCTGTGCCTTTCAATGCTTGTTTCTATCGACGACTTAATATACTGCGACAGGACGTCCGTTCTGTGTAAATC, 0
TTTGTGCTTCATGCACACTCTTTCCCCACACTTTTTCCCTTTGCTGTGGTCTACTTATTCGCGCGTGTAGATTTTACTTAT, 1
CCCGCAACATTCAATTCTGTTTTGCGTGCCTGCTCCAGATTTTGCGATGTTTTTTTGCCCAGCACACTGAGAACGTGAGAT, 0
AATACGACTTCTGATTTGAACAGTTAAAAACGAAAAGTCTGATAAAAGCTATACTTAACGGATAGCTTTCGCGACATAGGA, 1
TGCTCACTCTTTAAAAGCTTTCTATAGTTCCCGCTCCCTTCACTATTTTTACAATTCACATAATTTGTCATTATTCATTCC, 0
CAGGGCGATATTCAGGTGGTGCAAAACTTCGTTGCGCTGGCAGATCTGGCAGAGTTCGACCCTGCGGAACTGCTGGCCCCT, 1
TGATTTGTCGTACCTGGAGTCTTCCCTTTCGCCCCCCGTCTGGTCTACATTTGGGGGGCGAAAAAAAGTGGCTATCGGTGC, 0
ATCCCTTTTTCTTCTTTTTGTCTGCTATCAGCGTAGTTAGCCCTCTGGTATGATGAGTCCAACTTTGTTTTGCTGTGTTAT, 1
CTGGAACTGTAATCAGAAAAGATAGACATGCTTAGCCAATCTCTATTTGATTGAATTGAAAGATGTTTGTTAAGGCATGGA, 0
GATTCGCGTTAATGCTGCATTCATTTGCCGCAGTGGCGTTAATTGTGGTTATCATGGTGCATATCTACGCCGCCCTTTGGG, 1
AAGGCATGGATGCAAGCTATAGATTCTGATACGGTCAATAAAAGAGAATTGCTTAACAATTTTGCAAAATGTATTGGCGAG, 0
GCGTGGCCGCCTGCGGCCCGATTAGCTTTATTGGTCTCGTGGTGCCGCATATGATGCGTAGCATCACCGGTGGACGTCACC, 1
GGAGGATTTTATCGTTTCTTTTCACCTTTCCTCCTGTTTATTCTTATTACCCCGTGTTTATGTCTCTGGCTGCCAATTGCT, 0
TCCTCAATTTGCCTGCTGCTTAATGCATTGCAGATGATTTGCTTCCGTTATACTAGCGTCAGTTGATAGCGGGAGTATTTA, 1
TCCTTTCTTCATAAGGGGGCGTTTTTGTTTTCATGGTTAATCACCATGTAAAACGTTTCGAGGTTGATCACATTTCCGTAA, 0
CGCCTGTTTTGCCCCTTACTCAAACCATTGAACGCTTTGCGCTCTGGCATCATTCACGCTTAATACTCTTTCCAGGATTGG, 1
AGCCACTCATCCGGTATTGATTGAGCGCGATGAATTTGAAGCAGTGATCTTTGCACTGGATGACCAGTATTTTCAGGAGCA, 0
CGCCGCAAAGTTTGAGCGAAGTCAATAAACTCTCTACCCATTCAGGGCAATATCTCTCTTGCAGGTGAATGCAACGTCAAG, 1
CATCCCCATAGATTATTTGCGTCAGCTCACAAATACGCTTTTTCCCTGGTAAAAAATGATTTCCTGCGTGACTAAAACCCT, 0
CGCGATTGCACTCATAAGCTGTTCCGTTTTGAAAATTCGTGTTCAACGATGAATCTGTGGATAATACGCACATTTCGCCGG, 1
TCTTGCAATGTTAGCCACTGGCTAATAGTATTGAGCTGTTAGATAAGAACTCTCTCACTCCAGCCAGAGCCACCAACTCAG, 0
CGTGGCTCCTTGTTGTGTTGTTTGCAATTTCTTCATCATACCGTTTATTCAATGTGCTGTGAGTAACTTTCACTTCCGTAT, 1
CTTGAAATTATTCTCCCTTGTCCCCATCTCTCCCACATCCTGTTTTTAACCTTAAAATGGCATTATTGAGGTAGACCTACA, 0
CTCTGCTGCACACCAAAACCTGGTTTGAACTGGCACCGAAAGCGGCCAATATCATTGTAAAAGACGAAAAAATGGGACCAG, 1
CTGGATTCACGCAGAAGGTTGTGAAAGGTCATCAGGCAGGGCTATTGTAATCAAAGGGAATGACGATATTCGTCCCATAAG, 0
TGTGCGAAATTTTGTGATCTTCCTCCACATTACATAACATCATATGTTGTTATATTCATCATGCATTGTCATGTTACCTTT, 1
GACCTCGCGCAAAATGCACTAATAAAAACAGGGCTGGCAGGCTAATTCGGGCTTGCCAGCCTTTTTTTGTCTCGCTAAGTT, 0
AAACTTTTGCTCATAACTTTACGGCTTTCCTTGCGTGCTGAAACAGAAGTATTATGCTTTCTTGAAACGTTTCAGCGCGAT, 1
CAAAAGACGCACCACGCTGGGAAAATCGCTGCTATTCAGCAGAGTTTTGTATCGAGAATGGTGGCCAGCCACTTATTGCTC, 0
CTGATGAATTGAAGATTCATCTGGTTGAATATGTGCCGATTGCGCGGTGGAATGATCAACATATGGTAGACGCGGAAGGAA, 1
GCAGTGTTGGCAGTCAAACTCGTTTACAAAACAAAGTGTACAGAACGACTGCCCATGTCGATTTAGAAATAGTTTTTTGAA, 0
CTAACCGGGAGATTTCAGACGAAAGTTTGAAAGATGCTGGATATAGAGTATCCTGACGCTGTTTTTAACACAGTTGTAATA, 1
CAAAGTCATACGCCGTTAATTGCTTTCTTTTTTGGCGTAAGCGTAAGATGCTTCATCTGGTTTAAACCAAAAGGATTAAAC, 0
GGGCGGTTTTTTTACATGGCACGAAAGACCAAACATTTGTTATCAAATGGTAAATAATAAGTGAGCTAAAAGTTGCTTAAC, 1
GATAATTGATAACTCAGAACCAGTAAAATGCAAAAGACGCACCACGCTGGGAAAATCGCTGCTATTCAGCAGAGTTTTGTA, 0
GTTAAAAGAAAGCTGGCAATCCAATTGCCAGCTTAAGTCGAAACAAGGAGACTCGATATTTAAATCGGATTACATTTTAAC, 1
AAGTAGCGATCGGTTATAAAAGCCTTATAATAACGCCCCTAAAATTAGATTTGCCTGTTTGCGTCGCTATTCTGGAGAACC, 0
CCAATTGCCAGCTTAAGTCGAAACAAGGAGACTCGATATTTAAATCGGATTACATTTTAACTTTAGTAATATTCTTCAGAG, 1
AAAAGCCCGTCCAGTGGCGGACGGGCAAACAAGGGTAACATAGGATCAATGAGGGTTAGAGCATATGCGTCTGTCGGCAAA, 0
TCATTGTCGTTACGGCATAAATGAAACTCATAAATAACACCTTCCCCATAATAATAAAAATCAGCATAAGTACCCGAGGTA, 1
TTGCCGATTTTAGTCTTTTACAGATAGCAAATATCACACTTACAGGCGCTCGCCTTATGGGGAACGTTGCTGCTCTGTTTC, 0
GATTATCTGCAAGATCACCCCCGCCTTGCAGGCGCGGACAAGAATAACGTTATGGTGATTACGCCTGAGGGTGAGACTGTC, 1
GATTTATAATTGTGAGTTTAATATTATGTTGACTCACTCATTGATCCAATACCTAACTTTACCAGCAACACCTCCGTCCCC, 0
TGGTTTTAATAAGCGAAATCTGCTTTTTTTGCCACCGACCACGGATTTGTTATGCTGGTGGCCTTTGTAGATCATAACGAT, 1
GATTGTTGCTCTATCCCCCTAAACCACCGGATTTCTCAACACCGGTCACTCAATGATATCTGTATAAGCTAAGGAGAGGGT, 0
TACTTGTTATGCCAGAGGTAGCAATTGCGTTAGCGGCGTACTGTTGCTGTAAAGTATAACGCCTATATTTTACAGTTCAGT, 1
TAAGTAGCTCTGAATAGGTATAAGGGATGTAGCCATTTTTAAATGGATTTCTTATGCCAAAAATGATCGTCGATTTCCCCA, 0
GTGGTGCCGGAACTGGATATGTACGATCGCAATTGGCCAATTCGCACCTACAATGAATCATTACCGCCAGCGAAATTCGTG, 1
GTAACCTCATAAAAAATCCTGTACTCACAGGGTGATGCGGGATAACTGACGTAAGGAGTGCTGCAGGGATTTGATGGTCCC, 0
TAAGCGCAGATGTTTCATGATTTACCGGGAGTTAAATAGAGCATTGGCTATTCTTTAAGGGTGGCTGAATACATGAGTATT, 1
GAATTCATACTCAATTGCTGTCATCGGAGTGTAAACATCCTGCTATTTCCGCCATTAATAGCGGAATAGCCATATTTGCTA, 0
TTATCTCATAACAAGTGTTAAGGGATGTTATTTCCCGATTCTCTGTGGCATAATAAACGAGTAGATGCTCATTCCATCTCT, 1
TAACCTTGAGAAAAATCAACAAACTGTCAGTAATGATTTGTTGCCTGCCGTCCTTTGTTATACCGTCTCTGCGTTTTTAGT, 0
TTGCCACGCCTGACGCGTGATATTGACTCAATACTGTTGCTGGCGGGTTACTATGATCCTGTCGTCGCGCAAGCCTGGCTG, 1
AGTAAGGCAAGTCCCTTCAAGAGTTATCGTTGATACCCCTCGTAGTGCACATTCCTTTAACGCTTCAAAATCTGTAAAGCA, 0
ACTGCGTCGTATGCTGCCGCCGCTGGGTAACCAGTGGATCATCAGCATTAAAGACACCTCGCTGTTTATTGTGATCGGCGT, 1
CAGGAATTTATTATCTTGTTCGATGTTGTTGGTGATTGTCAGGGATAGTAAAGCGCGTTACTCTTTTCAGAGCAGTTTTTC, 0
GCAATTGATTTCTGCGCTTAAATTGCCAATCTTAAGCAGATGAAAACCATACATTTTAGTGAACCACGGGTTGAGCTGGCG, 1
ATCCACCCACACAGGCATATTGAGCGATTTTTGATATTTATTCATCTCCTTACGCACTATATTCAGAGCAATAAGTTGCCT, 0
CGATACCCGTCATAGTTCATGAAGTTGCCACTGCGCGATGAAGTATGACGAGTATGAAAGAGTGATGCGGATACAAAGGAG, 1
TATGTATTCTTTTGTGCTTTCAAGATTATGGCGTAAGAAAATTGCAATACGATTATTGTTGTATATTCAAGATAATGTGAC, 0
GCGGGTATCGAAGGCACCCAGATGGCGCATTGCCTGGGAGCATACTGCCCGAACATTCTGTTCCCGTATGCTCGTGAGTGC, 1
CATCCGATCTTCGCCTTACACTTTTGTTTCACATTTCTGTGACATACTATCGGATGTGCGGTAATTGTATGGAACAGGAGA, 0
ACGGCGCAACGCCCTATAAAGTAAACGATGACCCTTCGGGAACTTCAGGGTAAAATGACTATCAAAATGTGAATTGTAGCT, 1
GGTCACTTCTGAAGTCGATCTGGAGAGGCTTGTTGATGTTGGTGTTTTCAGGATGATGTTTCACTTAGTTTGTTTGCCGTA, 0
TAGCCAGAAACGCGCCGCGCGTCGTTTGCTTGAACGCGACGCCTGATTTGATACTCCCCCCTGACTCCTTCATACTGAAAG, 1
TAGCCCCTTCGGGGTGCTGATATACTGGGATGCGATACAGAAATATGAACACGTTCAAAACACGAACAGTCCAGGAGAATT, 0
AGCCAGAAACGCGCCGCGCGTCGTTTGCTTGAACGCGACGCCTGATTTGATACTCCCCCCTGACTCCTTCATACTGAAAGT, 1
TAAATAAATACATCCCAGCAAGTTGGCTATTTCTGAACGAGTTATTTATTTACATTCACAAACAGATATATATACTGCTTC, 0
GTCGTTTGCTTGAACGCGACGCCTGATTTGATACTCCCCCCTGACTCCTTCATACTGAAAGTGAACTGACAGCCAAATGGA, 1
CCATTGCATGCAGACACATCTCTTCGTAAAATCCCGCGCTTCAGTGGCAAACTCCATTTTTATGCGTTTTGCCCTAATATT, 0
AAGGCGTCGCTGGCTGGGCTGGCGAAAACTTGCCTTTGGTGCGCGGCAAATAATTTACCTGTCGTCTTTCATGATGCAGGC, 1
CTTAAGCACTTTTCCGCACAACTTATCTTCATTCGTGCTGTGGACTGCAGGCTTTAATGATAAGATTTGTGCGCTAAATAC, 0
GCAACAAATAGAGCAAAGGGATAAAATAGCAAAAGCGTGATGAAAATGTTATTTTCCGATGCCGCACTGACCCGCTACAAT, 1
GCGATGGGGAAAGCCCATTACATGGCGAAGGGAAGCAGTTTGAATGTGTTTGCGACGTGAATTAACTGACCTAACGAGGTG, 0
CTTCCTTCCTGATTTTGCATTGCATTCTGCCGTTGCGGCGATTTAGTGCTATTTTCGAGCAAATTACACACGGAGGTAAAC, 1
CTGGCAAATAGCCTGCAATAATCGTGGGCTGTTTGCTTCCTTGGGCGGATACGAGTTTTATTATCGTCTTAATGATTTCCA, 0
TTCCGTCACACAGATAAATTCATCCGTTGCCAATCTGGCAACGGATGTTATCATATTGCCAATTTGTCAACGGACGTGATG, 1
CCCCCTCAGTTTTAACCTATTTTTTCTTATGCATTTTCTCAGACAAGAAGTCAGAAGAATGCATCTCTGCTACAGAAAATA, 0
TTTGCTTAAGAAATCGTGAGTTAAGGTTGAAAGAGCAGGTTTAACTCGACCATACTCTATACTCGCAGTGTGGCGCGGCGT, 1
CCTCATCCCGCGCAGCGCGCGGGATGGTTCCAGTAAGTTCCATAAAAACACTTATTCAGCTCTATAACACCTGAAAAATAG, 0
CTTAAGAAATCGTGAGTTAAGGTTGAAAGAGCAGGTTTAACTCGACCATACTCTATACTCGCAGTGTGGCGCGGCGTAGCA, 1
GATCCCTCGCCCGCAACCCATGCCTGACCCACCACCCGATGAAGAACCGATTAAATTGTCGCATCGTGAGCGTAGATCTGC, 0
GATAGAGAAAAGCCCCGAGTGATATTTTACCATCAACCCGAGGCCTCCTATATGCTGAACACATGTAGAGTGCCTCTTACT, 1
GCAGTCATTAAATAGTTCTGATTACGCGGCTGGCAATGTATCAGTCGCGATTCACCTGCACTCGCAACGAGGTTCATCTTA, 0
TATTATCTATTCCTTTTTGTAATAACTTTTTTACAGAGCATAACCTTGTCTAATGTCTGAGTCGAGGATCATCAATTCCGG, 1
AAGCTTTAATTTCAGGCCCCATCGGATCACACATGGAGAGTTTTTATGAATAACCCCGTCTGTCTTGATGACTGGTTGATT, 0
CGGCGAAAGCTTCCACGTTTGATGCGCATACCGATAACCCCACCGTGGTCGCCTGCGCGTGGGGTTTGTTTTACCTGATTC, 1
TGTGTTGCAAAGACCCCGTAAGCGTGTATTTTTGTGAGCTGTTTCGCGTTATCACCGTGATATGACACTCACTTTAAACAT, 0
ATTATCCAAAGCGATGGCGACGCGGCATTTAAAGCTTGTCAGGCGCTGCTACGCTCACCTGATAAGTGATAACCCGATAAC, 1
GAGCAGTTTAGCTCAGAATTCTGGGGTGATGCCCACGGTAAAATACAGGGCTTTTAAGGTCGCTTTGCCCGGTGTCAACTC, 0
ACTTTGGTGGCGCAATTGAAGGTAATGCCAGGCTGTAATCAGGCAAGGATATAATTCCGCAGGAAGCATAGCGTGACTATA, 1
TATCACTCACCCGCCCTCGCCTTTCAGGCGCTATTCCGAAATACTTCCTCACTGCTTTACTTTCTTTCGTCACTCTCCCAC, 0
AAAGGAACGTTTGAAACGGCTTAAACGGTTGTCAGCCGCCCGAATGGACGTAGAATGCCCGCAAGGGCGGCTGACAGAGTA, 1
GTTTGATGAATATTTCTCTTAAATAGAGTGAATGTTGCATTCAGTGGAAGGAATTTACAAACTTCAGCTTCGGATAATTAT, 0
TTACGGTCTGCGTGATTAACGCATTGCTGTCGATCTGGGTTATGCAGCTTATTGTTTAACAAGGAGTTACCATGATTGATT, 1
GGAACCGCGCCATCGGCGATTTACCGCCGGGAGCCCGGGTTGCCAGGGTGGTGGAGATTGAGCCACCCTGGCACGTTCACC, 0
GTGACGCTTCAGGGGGTAAACGACAAAGTGTATACCCTGGCGAAATTGTATAATTTGCCTGCTGATGTTCTGCCTCGTTAA, 1
CCTCCCCGACTATCATTTAATCTGGTGTCTCATTGTTAGCCGTCTGAAAATTCAATAACATCAAACTGTTTTGAATCTCTT, 0
TCTGACTGTGTTGCAATGGCCATTGAAAGTCGCTTCAAATATATGATGCTACTTTTTTAAATGGTTTTTACCTGTCGGCAT, 1
CCTCGCAGAAATAAACAAACCCCCGGGCAGAAATGTCTGGGGGTTTTTCTTTTGGTCATCTTTCTAGTATAAGATTCAGAC, 0
GTGTTTATGTCTCTGGCTGCCAATTGCTTAAGCAAGATCGGACGGTTAATGTGTTTTACACATTTTTTCCGTCAAACAGTG, 1
GACCTTAACAACTATCGAATAGCACAAAGTCTTGCAATCCAGTGCAAAGCTTTGTGTGTATAAGTTTTGTCTCATCAACCA, 0
TGGGCTCTCTATTTTAGGATTAATTAAAAAAATAGAGAAATTGCTGTAAGTTGTGGGATTCAGCCGATTTATTATCAATTT, 1
ATTGTTGTAAAAATGTGACGCAAAGAGGTTTTTGGTCATAAGTAATTACCGTCAAGTGCCGATGACTTTCTATCAGGAGTA, 0
TTTTATTGAATGTAGAATTTTATTCTGAATGTGTGGGCTCTCTATTTTAGGATTAATTAAAAAAATAGAGAAATTGCTGTA, 1
TGTAAATTAATTTCACATCACCTCCGCTATATGTAAAGCTAACGTTTCTGTGGCTCGACGCATCTTCCTCATTCTTCTCTC, 0
AATTATCCCGCCTGCTGAAGAACGTTGCTCTGAGTGTGATAAACCTTTTTATTCTTGATGATGTCAGCGAGAAGATGGAAT, 1
AGCTTTGTCACAATTATCTGCAAAGTCATACGCCGTTAATTGCTTTCTTTTTTGGCGTAAGCGTAAGATGCTTCATCTGGT, 0
CTTTCGTTGATTACAAAATCAACCTGCTTGACAAAAATGACTTCACTAAGGAAGGTGCGAACAAGTCCCTGATATGAGATC, 1
CGTCCAGTGGCGGACGGGCAAACAAGGGTAACATAGGATCAATGAGGGTTAGAGCATATGCGTCTGTCGGCAAACAGACAG, 0
CGCCCAACTATCTGCCCCGCTTTTTTTGCCACCCACGCCTGCCAGATGATATGGTCCGTCCCCGGATTTTTCGCAGACAAA, 1
ATTCGTATAAGTAATTGTCTTAATTATGCTAACTCGCCTCCTTTTCAGAACTTAGCCCCTTCGGGGTGCTGATATACTGGG, 0
GCTTCAGTGGCGCATTTTGTTGTGTTGTTTGCATATAACCTTCTAAACGTATGGACATCTAAACATCCAAAGAAGGTTTGT, 1
ATAAGGAAAATTTGGCGTGAATAATATTCAACACCAGTGCAGCATCATCATTACATACTTACAGCCGCCGACTACCGCTTT, 0
TGAAGCATGATGATTTGCTGACATATATTAAATATGTCGAAAGTAAGCGTTATGCTTTTAGTACATTATGCCTGTTCCGAG, 1
TGAGGTTTCCTTAGGGACGAAAATAATCACTTCACGAAATTGCGTGCTGTTTTCCAGAATTTTTCGTCATTCGGGTTAGCC, 0
AAATTCTGCAACTGCGTAAGGCGTTAAATGAAGCTCGCCTTGAGCGAGATATATTAAAAAAAGCAACTGTAGATTCAATTG, 1
TGAAATATCGAGCATAAGATGAATCTGGAGAGAATGGTCTGCTGCGAATCAGCCAACCTGAAAGTATGGATAACACAACCC, 0
GGGCAGGCCTGGGTAAAAATAGGGTGCGTTGAAGATATGCGAGCACCTGTAAAGTGGCGGGGATCACTCCCATAAGCGCTA, 1
TAAGTTTCGAGCCGCCTCACATTTTTTTATATTTCCCGCCAAACCTGGCAAGAGTGGTGCGATTGTTGCTCTATCCCCCTA, 0
TTCGTCATGGTTCGCTTCAGATCGTTGACAGCCGCACTCCATGACGGGTAAAAAGTGGATAAAATAATTTTACCCACCGGA, 1
GGCGTTCAGCAGGAGATACTAAAGACGCCATATTGCCGCAGAGTCAGGGAGATGTGAGCCAGCTCACCATAAAAAAGCCGC, 0
AGTTCGTCATGGTTCGCTTCAGATCGTTGACAGCCGCACTCCATGACGGGTAAAAAGTGGATAAAATAATTTTACCCACCG, 1
TGCCCCTACAAAATGAACCATTATTTTTAGAGGGCGTCTGGCACTCCAACTTCCGCTTTTGGCACAGAACGGCCTATCAGC, 0
CGACTAAATCAGTCAAGTAAATAGTTGACCAATTTACTCGGGAATGTCAGACTTGACCCTGCTATGCAATACCCCCACTTT, 1
TGGTTCGCTTCAGATCGTTGACAGCCGCACTCCATGACGGGTAAAAAGTGGATAAAATAATTTTACCCACCGGATTTTTAC, 0
ACTGTATAAATAAACAGTAATATTTGGACAAAACGCAAACTGTGATCGATACTCAACTATGCACTAAATACGTCAAAATTC, 1
TGCTAACAATCATCATTCACCACGTTTATGATTCTCTCCATCGACAGCAACGACGCTAATACCGCGCCATTGCACAAAAAA, 0
AATAAATTGATAACAAATGCTGATATTGGAAATATCTGATTTGCAAATTATCGTGTTATCGCCAGGCTTTAGGAGGTTAAT, 1
TGACTTTACAACTCTCATTATTCGCTATTGTGCAGTTTCTCTAATTGTTTTATACCCTGGAAAGTTAAATGTCAGCTACTG, 0
CTTCCGCCAGGCCAGGAGCAGACGATATTTGATAAGTTTGCTCGCGGGAATAAAGAGTCGGCAGTACCGGGGGTAGGGCTT, 1
GGTGGAGAACCTGAGCGGCAGTGACCTGCGGCATGCCCGCAGGGTGATGTAACCCGCTGACAACGGGGATTGAGGCGAGAT, 0
CATATCACCTCCGTGATGGTTGCCGATGGCGACCATTTACTCGGTGTGTTACATATGCATGATTTACTGCGTGCAGGCGTA, 1
GCAACCCGCGAAATGGCGCGGCGGTAAGTATGGCGGGGTTATTCCTTCCCCGTTGAGGACACCGGGTTGTCAGGTTGACCA, 0
CGCCCGGAGAGCAGCATGGCGCGCGCCGCAGATGTGCATCTGTGTGTTAAAGTAGCGAAAGAAGCCTGTCCGTTAGGGCTG, 1
TGTTAGCGTAACAACAAAAGATTGTTATGCTTGAAATATGGTGATGCCGTACCCATAACACAGGGACTAGCTGATAATCCG, 0
CCGCTACAGATTGGTTAGCATATTCACCTTTAATCGCGCATGATCGAAAGATAATTAAAGAGGTTAATGTGTTCGCTGAAT, 1
TTGCGTCAAACCTTGCCTGTTTTTGAAGATGTATATAGAAAAACAGGCGTTCAACAAGCCATTTTGCGAACCTGTTCCCGG, 0
AGTCCCCCCCCTCGCACCAAAAACCACGTTGATATTGCTCGCACTGGGCGAAGGTGGCGGAATTGGTAGACGCGCTAGCTT, 1
TGCGGCTGAATGGGTTGCTGGCAGTGAACGCCTGGATCATTGAAGGAAAGGCATTATTGCGCAAATAGTTGTCAACCCTGG, 0
GCATATAGTATCGAACATAGAAAAAACTGAAGATTCATCTTATTTTGTATATACTACCTAGCCCAACAATGTAGAGGTTAA, 1
GTTGCGGTAATGTTGTTACTGTATCCCTGTGGTCGCAGGCTGTGGCCACATCTCCCATTTAATTCGATAAGCACAGGATAA, 0
AACTGAAAATTCAGTATTTTCTTCTTTCCTCAAGCTGATTATTAGCCTGGAATAGAGAGTAGAGGGAACTCCCGATCGGGA, 1
TAACTTAGAGATTAGGATTGCGGAGAATAACAACCGCCGTTCTCATCGAGTAATCTCCGGATATCGACCCATAACGGGCAA, 0
CCCTGACGATCACTTACAGTTCAGACGTTTACCCATCTTGCTTTCGCTTATATACTCGTGTCTTTGCTACAGCAACCAGAC, 1
TCGGGAGGCGCGATGTGCACCACACTAAAAATATCGCATTGAGTGATTTTCACGCTCATATCAAGCGGTGACATTAACTAT, 0
AACCGGGCATTAATCCCAAAATGTTGCAGCAATAAACCGGTGTGACGAGTATCCTCGGCGGCAATCAGATCAACGGCCTGT, 1
GTTGTAAGGGGATGGCTGGCCTGATATAACTGCTGCGCGTTCGTACCTTGAAGGATTCAAGTGCGATATAAATTATAAAGA, 0
AGATCAATCTGGTGACGCAGGATGTTACCTCTGAAGACCTCGTCACGTTATACGGAACAACATTTAACTCCAGCGGTCTGA, 1
TCGTACAATGGCGACAGATGCTGATTATGATACCGAAAACGGGTTTGAACGTGCGAAGCCCGAACGTAGTGTTCGGAGTTC, 0
GATTTCGACGACTCAAGAGAATAAATGACGTTTAAGCCATGAAACAAGCTAAAATCCTGCAAAAGACGAGTTTTTACGGGC, 1
AAACCCGCCCCTGACAGGCGGGAAGAACGGCAACTAAACTGTTATTCAGTGGCATTTAGATCTATGACGTATCTGGCAAAC, 0
TACGGCATTGGCACGTCAGAACAAAATCTGAGAGGTGAATCCGTTGAGTATAATTATCTTAGCGACGATTTCGACGACTCA, 1
TCGGATTATAGACTCGCGGTTTTTTCTGCGAGATTTCTCACAAAGCCCAAAAAGCGTCTACGCTGTTTTAAGGTTCTGATC, 0
CTCGCAATCCGGTAATCCATATCATTTTTGCATAGACTCGACATAAATCGATATTTTTTATTCTTTTTATGATGTGGCGTA, 1
GTTCGTCATGGTTCGCTTCAGATCGTTGACAGCCGCACTCCATGACGGGTAAAAAGTGGATAAAATAATTTTACCCACCGG, 0
ACGATTAAACACCATTGCCTGCGCAATGGTGTTTTTGTTTTTATCTGCTTTATACTTGAGGCCGACGCCCTGGCGGTAAAG, 1
CCAATACCTAACTTTACCAGCAACACCTCCGTCCCCAGTAGCACTGGCTGCTGGGGTGCGTTTTATTCATAAAGCAAGGCT, 0
AAAGACTTTGCACATTTTGCTAATTTCACCGTACCGCTCTGTGACGTACTATAGTCGGCAAACGTCTCACCTTGAGGTTAA, 1
CCCGGCTCGAAAGGGAAGCAGCGCACGAAATATTATGCTAAAATCCGCCCCCCTGCGGGGCCATACTCGAACCCGAAGGAA, 0
TAAGAATTATGAGGAATGGCTATCAGTATTGTCATTTTCAGAAAATATTTATCCTGCATCGGTGAGTCAGAGTAAGATCAG, 1
CGGCTTGAGCGTTCCATAGTAGCGAGGAACATCAAGTGAACGGAACAGCCTTCGATCTTACATATTCAGAATATAATGATG, 0
CTGCGCATAATAATATCAAAACGACGTCGAATTGATAGTCGTTCTCATTACTATTTGCATACTGCCGTACCTTTGCTTTCT, 1
AACAGGTGCAAAATCGGCGTATTTTGATTACACTCCTGTTAATCCATACAGCAACAGTACTGGGGTAACCTGGTACTGTTG, 0
ACAAATCTCATGTTGCGTGGTGGTCGCTTTTACCACAGATGCGTTTATGCCAGTATGGTTTGTTGAATTTTTATTAAATCT, 1
AACAAAAAACCAGTCCGCGAAGTTGATAGAATCCCATCATCTCGCACGGTCAAATGTGCTTTTTCAAACACTCATCCGCAT, 0
GGTGGGTCGTGGAATTGGGTAACCCGGCTTGTTGCGCCAGTTCCGTGAGTGCCACACTGCCATTGGATTCGGCAATCCACT, 1
TCATTCCTGACAGTGAGTCCCCAATACCTTGATATATTCTGAATTTTTAATGAAACGGCGTGTTGCGATATCTCCGTCAGG, 0
TCCGTGATCGGGGTAAAAAAAAGGTTGCATGAAAACGCGAGCGGAGTATAGTGCGCATCCACGGACGCGGGGTGGAGCAGC, 1
CCACCTCACCAGCACCTTATTATTCACATGATCGTAACTATAAAATTCATTAAATAAATACATCCCAGCAAGTTGGCTATT, 0
GGTGCGGCTGATGGCACCAACTGGAAAATCGACAACAAAGTGGTCCGCGTACCTTATGTTGGCGTAGATAAAGACAACCTG, 1
TGCTCTTTAAAAATCTGGATCAAGCTGAAAATTGAAACACTGAACAACGAAAGTTGTTCGTGAGTCTCTCAAATTTTCGCA, 0
CCCGATCACGGATTTGGCATGATTTTGAACAAAAACAAATCACTAAAGCCTATTTTTTGTGCAAAATTTGCGTCAGGGAGA, 1
ATTACCAGAGTCATCCGATGAAGTCCTAAGAGCCCGCACGGCGCAAGCCCTGCGGGCTTTTTTGTGCCCTCAATTTGTCCC, 0
TATTGCAACAACCTGAAGAGCGTTTTGCATGGTTAAGGTCAAAGAAAGATAGGTTCTGATAAAACTTTCTTGTCATCGGCT, 1
TAAATGAATGTCTATCTTCGTTTCCATCAACACTGATGCTCCATTGAGGAATTACGCATCAGCCCTTAAAAATATGCCGAC, 0
GGTTTACGCAAAATGCCGCTCATTTATGAGTAAACCTTTCACTATTATTACGTTTTTTCAAGCTGGGACGCGCACGACACA, 1
TAAATTCAGCTAACCCTTGTGGGGCTGCGCTGAAAAGCGACGTACAATGTCGCTAGTATTAATTCATTTCAATCGTTGACA, 0
TCTGCGTCTGGTGCAGGGTTGACTTTGCATTCTGTTAACAAACGCGGTATAACAAACCTTCTTTGGATGTTTAGATGTCCA, 1
AAAGCTCTGTTGTTAAAGGGTTGCGCAACATACCGCGCAAATGATACTGATCATAAGCGTTAAAAAAATCTACAAACCAAC, 0
ATACCCAGGATCCCAGGTCTTTCTCAAGCCGACAAAGTTGAGTAGAATCCACGGCCCGGGCTTCAATCCATTTTCATACCG, 1
TGGATTTGGGGGAGAGGAGTTTTGACGGCTATCACCCTTTATCAACAATGGTCAGGGTAGACTGATTTTCGGCTAAGGAGG, 0
AAGCAATGAAATAATATATTCCAACAGTTGTTTTATATTCTCAAAATATGTTAAGGTTGCGCCCTCATTTGGGGAGTAGCC, 1
TTACACTTTCTTACATAACGCCTGCTAAATTATGAGTATTTTCTAAACCGCACTCATAATTTGCAGTCATTTTGAAAAGGA, 0
CCGTCGATCCTTGAGGGATGATTGCATTACATACAGATATAGCACAGGCTATATTATATAGCTATTGCTAAAACGTTAATT, 1
ACAGTAAGCTAACTATTATTATTATAAGCCCTGTCCTGTTAATTACCTTTGGCAAACTGATTATAAAGTTAATGTCCGCAC, 0
TATTGCATAGAAAATTAATGCTATTGGAATGAAGAGAGTAACGAATGGCTAAACTGGCTAACCCGAATGACGAAAAATTCT, 1
TAAAGCTATTCGTGCGGTGTTGCCTTGCAAGTGGTCCGTGGATTGCATATTGTCCCGTTAGTGGTTTCAAAATGAGCAGTA, 0
GTGATACAAGATCGATGACATAGCGTTGAAGAAAAGGATTTGATAATCCGCAAAATTTGCACAACACTGCCTGTAATACTT, 1
AACCCGGTGGTTTCTCGCGACCGGGTTTTTTATTTGTCACGATTTTGCGTTACCCTTGCATCTCTTTGAGGTACAGGGAAA, 0
TATTATTTACACTAAATCTGATTTGATATATTGATACTTAAAACATTTGATGCTTCCTTTGTCACTTTTTTGATGGAAGTT, 1
TCCGCCTCTGTGGGTTGAAAACGTCACCACGGCCTACGTGATCTGACAGGCCGTGCAGGAGGAACTGGCAGTGATACGTAA, 0
ATCTGGCAGGATGTTTACAGACCCAGGCTTGTTACAGGCCAGGTTTATCTTAAAATTACGGTAATTCATGACGTACTGATC, 1
CCTGAGCGGCAGTGACCTGCGGCATGCCCGCAGGGTGATGTAACCCGCTGACAACGGGGATTGAGGCGAGATCACTAAGCC, 0
AACTAACCTTTTAGGTGCTTTTTCATTGCTGTAATTAACCTTTTAGGTTATAACTAAAGTAACAGGGAGGCGGGGGTTATG, 1
CAGGGGCAAAAATGTTATCCACATCACAATTTCGTTTTGCAAATTGGGAATGTTTGCAATTATTTGCCACAGGTAACAAAA, 0
CGATGACGCCGGAAGAGGTGCATCGTGTTGCTAATGAACGTCTGATGCAGATGATGCCGCAGGTATTGCCTTCGCCAGACG, 1
TTCAATTTGATAACTACATCCATTAGCCACAGCGCGATCCTGTGCGAAATTTTGTGATCTTCCTCCACATTACATAACATC, 0
TAGACTCAATGATTCCTTTAAGCCTGTCAATTCGGGATATATGATTCCATACATCTGCAATTATTTGATCGTAAATAGTAA, 1
GTAACGAATCAGACAATTGACGGCTTGACGGAGTAGCATAGGGTTTGCAGAATCCCTGCTTCGTCCATTTGACAGGCACAT, 0
CCTAAAAAGCAATATAAATCAGAGAATTGAACAACGCATGTGGAAAAAGTTACACTGCGAATATTCGGCACATAATTGCTG, 1
TGATCTGAAGTTGAAACGTGATAGCCGTCAAACAAATTGGCACTGAATTATTTTACTCTGTGTAATAAATAAAGGGCGCTT, 0
ACTCATGAATTTCTCCGCGTTTTTTTCGCATTCATCTCGCTAACTTCGCTTATTATGGGGATCAGTTTCAGGGTTTCAAGG, 1
AAAGCCCTTAAGTTTCGAGCCGCCTCACATTTTTTTATATTTCCCGCCAAACCTGGCAAGAGTGGTGCGATTGTTGCTCTA, 0
ATTGTTGCTGAGTCTTTTGGCAAGTTGGTATCCGGCGCGGCGCGCCAGTAATATTGACCCTGCGCGAGTCCTTAGCGGCCA, 1
GCCACTGGTCCATCCACAAACGCCACTGAACGCAAGCTAGCTACAGACACGCTCATCACTATGACGTGTCTGTATATTAAT, 0
CATCTCTTTCCCCTTGACTATCAAGACTTGCCTCACTCCTGCCTGACCGTTAAGCTTTGCGTTTAAACATAAAAACATCAT, 1
TCAGATTTACTGCTGCTTCACGCAGGATCTGAGTTTATGGGAATGCTCAACCTGGAAGCCGGAGGTTTTCTGCAGATTCGC, 0
GTGAGGAAATACCTGGATTTTTCCTGGTTATTTTGCCGCAGGTCAGCGTATCGTGAACATCTTTTCCAGTGTTCAGTAGGG, 1
TATTTCCTAACTCCTTGACTATACTCCAGAAGATAACCTTACAGACGGCATAATGCGCGGTAGCTCACAACCTGAATAAAT, 0
GTATCGTGAACATCTTTTCCAGTGTTCAGTAGGGTGCCTTGCACGGTAATTATGTCACTGGTTATTAACCAATTTTTCCTG, 1
TGCCCTCAATTTGTCCCGCGAAGTCCGAAGAGAACTAATTAAATCCGAACCTTTTAGGCCCATTGATAGGCCCAACGAAAA, 0
CCACTATTTGCTATATATTGTGTGGTTGAATCTTTTTTCAACTACATCTAGTATCTCTGTATCAACAGAGAGACAACCCGA, 1
CTCAAATTACAGTTAGTTATAAGGATTTCCTTAACTGCTTCTCCTCACCATCATGTTATTTTCGCCACATCATAATCCTGG, 0
GTTTAGCCTCATGTACGATTCTTTGCCAGGCTTAATGCCAACCAGATTGTAGTAAGCCACGAGCAGATGCTTACGTACATG, 1
CCCCGTCTGTCTTGATGACTGGTTGATTGGCTTTAAAAGCTTATGCTGTACTTTGGCCGTAATAGCTCTGCTAATAATATA, 0
TTTTCGTTTAGCCTCATGTACGATTCTTTGCCAGGCTTAATGCCAACCAGATTGTAGTAAGCCACGAGCAGATGCTTACGT, 1
TGGATTTCAGCGTTAACGGCTGAAGGACATCGGGTCAATCGCCCAACACCAACCTCATGAAATAAGTGTGGATACCGTCTT, 0
TTTGCTTTAAAATCTGACCATCCGCCTTTGCAAAAATTTGCCTGATTTTACAAACGAATCAGGCTCATCCCATCGACATAA, 1
AAGTTGAAACGTGATAGCCGTCAAACAAATTGGCACTGAATTATTTTACTCTGTGTAATAAATAAAGGGCGCTTAGATGCC, 0
GGTCGCCCCTGATGGGCAAAACATCTATGATACACGCAATTGTGGATCAATATAGTCACTGTGAATGGGTGGAAAATAGCA, 1
AGACAATCTGTGTGGGCACTCGAAGATACGGATTCTTAACGTCGCAAGACGAAAAATGAATACCAAGTCTCAAGAGTGAAC, 0
CACGTCCGGCGGCGCTATTCACGTTGATCTCCTGTGACTCGACGCGGCAGATAATGTAGTATCTCCGGCAATATTGCCCCT, 1
TAACCAGACTAATTATTTTGATGCGCGAAATTAATCGTTACAGGAAAAGCCAAAGCTGAATCGATTTTATGATTTGGTTCA, 0
CGCTGGCGATTGGCGTGCTGGTACTGGAAGTGCTGCTCGCCCTAACCGTTATACTATGGGGCTACGGTTATCGTTTGTTCT, 1
ATAACAGCTTGAGTTATCTCAACACAAAATAATAACCGTTAAGGGTGTAGCCTATGATCAACACAAATATGAAATATTGGT, 0
CAACATTCTCAAATGCGTCATGCTGAGCTATGATTAGCCGCTATTTTTTTGTCCTGAATGATGTTTGACACTACCGAGGTG, 1
GGAGAGGGAAAATAGTTTCTGCCTTTATATTTTTATAATTACAACGATAAAAGGCTGTACTTTTTCTTTAGCTCATGGATT, 0
AAACTGGCGGCTTACCGCCGTGCCCGAGTCGGCAATTGTAAATTCAACATTCTCAAATGCGTCATGCTGAGCTATGATTAG, 1
TGAGTCCGCCCGGAACTCGAAAAACAAACCGAGTTAAAGCCATTTTTCACAAAATCGATTTTGGGTCTCACCAAAATTACG, 0
AACTCGTCTTTTGCAGGATTTTAGCTTGTTTCATGGCTTAAACGTCATTTATTCTCTTGAGTCGTCGAAATCGTCGCTAAG, 1
AGTCCAGGCAGGTAAACCGGGGAAGGTCAGCGACGGATGTTAAGGGGGCATGGCTCCGATGACGCGCTGGCTGGCGGAGCT, 0
TAAACGTCATTTATTCTCTTGAGTCGTCGAAATCGTCGCTAAGATAATTATACTCAACGGATTCACCTCTCAGATTTTGTT, 1
TGATGCCTTTCCCGGTAAATGGTGCTGTGAGTTCAGAAAGATTCTGCAATCTATGTGCATTGAAAAAATCTTCAGATAGAT, 0
TCACTCAATCTATGTAATTAGATTTGACTGAAATCGTACAGTAAAAAGCGTACAATAAAGGCTCCACGAAAGTGGGGCCTT, 1
TCAACAATGCGTGTGGATGCCATTTCGCAGACGGCGCGAAAATGGTACTTTAAAGGGCTATTGCGGTAAGTTGACCATAAT, 0
TGCTGACGCCATTATGAGCAAAATTGAAGCTCACCTGGCGCAAACCGCTTAAGTTCTTCTCCCGCTCGCAAGGGCGGGTTC, 1
TTGAAGATGTATATAGAAAAACAGGCGTTCAACAAGCCATTTTGCGAACCTGTTCCCGGAAAAAAGTCATATTTCTGTCAC, 0
CACCCAAACCCGGGTCAGTGGCGCACACCTGATCAAAACGTTGGTCTGGTGCGATAACGAATGGGGCTTTGCTAACCGAAT, 1
CTGGTGGGGTAAAGCGCCAGGGCCAGAAGTCGATACGACCTGTGCTATGATTCATAAATCACAACAATAACAACAGACTGA, 0
AATGCTGGTTCTGTATTGGCTTATTTTGCCATAACGAGAAGGGGTTCACCTAATCACGACGCGTCGATCGTTCACGGAATG, 1
AGGCGATGTGTGCTGGAAGACATTCAGATCTTCCAGTGGTGCATGAACGCATGAGAAAGCCCCCGGAAGATCACCTTCCGG, 0
ATCAGGAAATCGCCCCATGGGGTTGGCAGTTTGGCTTCTGCCACACGTTTAAGCTGCATGAAATTCTCCAGATAATGCTGG, 1
GAGAGCGTGATGCTCTCCCGAATGCTGTTTTTTTAATCACACCTTTATCCTTTCGCTGTCTTGCTGCAAACTGATTAAGAG, 0
GGCTGCGCGTTGTTCCGACCACACGGCGTTTATGTACCTGGGCGAATTGATTGAGTTCAGCAACACGGACGATCTGTTCAC, 1
GCATTTTTGATGTATGTTTCACGCGTTGCATAATTAATGAGATTCAGATCACATATAAAGCCACAACGGGTTCGTAAACTG, 0
CACACGGCGTTTATGTACCTGGGCGAATTGATTGAGTTCAGCAACACGGACGATCTGTTCACCAAGCCAGCGAAGAAACAA, 1
GATAATCCGGCTACAGAGAGTCGCGCTATTTGTTAGCGTAGGGCTTCAGTGATATAGTCTGCGCCATCTGATCGTAAGTAG, 0
AAAACGCAACATCTGGGTAGCATCACAGCAGAACAGTTAGAAAGCGTTTAAAATCATTCGGTCACTTCTGCGGGAGACCGG, 1
TCTGCTGCTACGCTTTTTGTCATTTGTAGCACAAGTAAGTGTCAGCAGTGGTGCTTCACACTTGCCCGGTAATTAACGACG, 0
ACTGGTGCTGTCGCTGGTGATGGTTATTGCCAGCCAGCTTATTGCTCGTGATAAAACGAAAGGTAACACAGGGGACGTTAA, 1
CGCAAAGTTTGAGCGAAGTCAATAAACTCTCTACCCATTCAGGGCAATATCTCTCTTGCAGGTGAATGCAACGTCAAGCGA, 0
GCTATCGGGAATATTAACGACAACTGACGAATAAAATAAAAACACCCTGTATAATAGGAAAGCTTATTTTACAGGGTAAAA, 1
TTTTGTCTGGATTTTGCGCTTTTTGCCCAGCATTCAGACGAAAATTGCCCGGGAATTGTGAAAAAATACGCGACAGCGCGC, 0
CATCGGTATAAACGAAACCATAAAAATGAAATGCTGTTTTCATAAAAAATAAAATTGAAGGTTCATTTTATAAACCAGACA, 1
CCCACAATGGCAGAAAATTGCAAAAGATAAATACGCAGAATGCCGGCATTGTCAGGAAAAATTTCCAGCCACGTTTTTAAC, 0
AATTATTTTCAGGGATACGGCACATTGCTATTAATATTTTGACGAATGATAAGGTATTCAAGGCAGGGTTAAGACGTAAGA, 1
GGCATCCTATGAGGTTTCCTTAGGGACGAAAATAATCACTTCACGAAATTGCGTGCTGTTTTCCAGAATTTTTCGTCATTC, 0
GCGCTAGCCCGCAAGCTCGGGTTTAACGTTGATATCCAGCTCGAAGAGGGGATCGTTGGGCTTACGCTAAATCTTGCCCAG, 1
GCGGCTGAATGGGTTGCTGGCAGTGAACGCCTGGATCATTGAAGGAAAGGCATTATTGCGCAAATAGTTGTCAACCCTGGT, 0
ATCATGAGTAAGGTACTGGAAATGTTGACCACTTAATCGGGACTGGTGTTATTATTGCCCGCTTATGTCGTCTGCATTGCA, 1
CTCCGGCGGCGCGAATGAACATCTTATTGGCTATCACATCCGACACAAATGTTGCCATCCCATTGCTTAATCGAATAAAAA, 0
AGAGGGGCGAGGGGACCGACCGAGCGCCTTTTTGACTCTGTACACGGTTAACACTTTGCCGGATGCGGCGTGAACGCCTGA, 1
CACATAACTACAAGTTATCAATTTCCCCTCCCCTTAAAAAATCTCAATCGTGACAATGCGCACAAATCGCTACCCTGCCAG, 0
CAGGTGCAATAATTGAACGTTCGCGATTTTTGAAAGAAAACGGTCAATGGTACTATATTGACGGTACACGTCCGCAGTTTG, 1
CAACATCGTTTTACCACTTCATGCGATTGTTGCGTTTTTGTTGCGTATTAGATCACTTAATTTGCTTTACATCTCCCGTAA, 0
GCCTGCCAGGGGAGAAATCGCAACTGTTAATTTTTTATTTCCACGGGTAGAATGCTCGCCGTTTACCTGTTTCGCGCCACT, 1
ATCTCTGACAGATGTAAACTTTTTCGCGCGTTATCCCTTACGCGTTCATACTTTTCAGGATGGTATTGGAAGGTTAATAAA, 0
CTGTGCCTAATGCAGTAAGGGTAGGGATTGCCTAATGTAATGCGCATAGGAGAATATTAAGCAATGCTTAGTGGTAAAGAC, 1
AATATTGGCCTAACAAGCATCGCCGACTGACAACAAATTAATTATTACTTTTCCTAATTAATCCCTCAGGAATCCTCACCT, 0
CTGGACATCTCTCGGCAGGCAATTGACGTACCCCTTTGATCCATTGATTTACGCTTGGAGGTGATACACCTAAAAGCCTAG, 1
ATCTTGCTGGAATTTCACGCTTTTATTCTTCTGCAAGCCTTTCAACCGCAAACTTAAGCCTTGTAACAAAAATCATCAAAA, 0
ACACAATGAAGAACAGCTTTATATTGCCAGTGCCACCGCCACCTATATGGTAGGTTGAAGACATAAAAGCAGGTAAACTGC, 1
CCTGCCTGGATACTTACCGCGAAAACAGCACGCCTGACATAAAATAAATATGGTCTAATGGGGAAATTTCTCGTGGAGAGG, 0
AATTACACAATGAAGAACAGCTTTATATTGCCAGTGCCACCGCCACCTATATGGTAGGTTGAAGACATAAAAGCAGGTAAA, 1
AGAGTGAGCGGTCATAAATAAGCACTTTCTTGCCGCTGAAAACGACCAGCGCGGGACCATTCACAACACCAGAAGGACTCA, 0
GCAATAAAGTCGCCGTCGCCCGCGTTGAATTACACAATGAAGAACAGCTTTATATTGCCAGTGCCACCGCCACCTATATGG, 1
ATCGTGTGCGCTGATGGCAGAGTAGGTGGAGGACTCCAGACAGTCAAACGATAGAAAAAGATAGCCTTTATGGAGGTTCCT, 0
CGCTTTCCCGATATAAAACAACCTCATTGCCAACCTTTCCTTTTCTTCTTACCGTTGAGAAAAAGGAGTCGCCATGTCTGA, 1
TGCCAGAATCGCAAAAATCCTCTGCATTTTACGCTCTTTTTCCTCAACAGTCTGAAGCCCATAATCACCTCAGTTAACGAA, 0
TGCAGATCTTGCCATTCAATCATAATGCTCTCCTTTTAGATGTATGCCTTATACTAGCCGGAATATTTTTTGAAACGTGAT, 1
GAGGTGGAGTGCGTGCGCCGGACACGGGTGCGCATCCGGAACTGACAGTTTACTGAAAGGATATTTCCCTGAAAAGTCAGA, 0
GGGTGCAACCTGTATCACACCCGATGAAAGATTAATTAGTCAAGATTATGATATCTTTTTAACGGATAATCCGTCTAATCT, 1
GCGGTTGTCGATAAACGCTCACTTGGTTAATCATTTCACTCTTCAATTATCTATAATGATGAGTGATCAGAATTACATGTG, 0
TATTATGCGCTCTTTGTAGACACAGTACCGGATGATGTTAAGAGGCTGTATACTGAAGCAGCAACCAGTGACTTTGCTGCG, 1
TCCGGACTGCTCACGCCACGGTATTAGGCATATCCTATATAGCCCCTGGTGAGAGTCACCAGTTCCTTGATTAAATAAAAT, 0
TGCCAACTGGCAGGTCAACCGAATGCAGACATCGCAGGCGGGATGTGTCAGCATCAGCGTTACGCTAGTTTCACCCGGGGG, 1
CCCACCAGAAATATACTCACGCTAACAATCATTATTCTGCTTAGTAAAACACGCGTAAATATTTTGCGCCAAAATGTGGCG, 0
AAGAAGTCGCGTAAATCGTTATATTTCATGGCGTCCATTGTAGCCTCTTAATCTGCGCCCATTATACGGCGTTCATCTTTG, 1
AATCAATGACGAATGCATTTTTGTCTGTAGCTCGTCAAAAAGCCATCACCGCCGGTTACCCGGTGGTTGATACTGATGACA, 0
TTTTTGGTTCTGTCTGATATCGCTGAATTTCAATATAAAACTACAAACTATTATCATCCTGAAAGCGATTGTGGAATATGT, 1
TGAAAAATAATTGTTGCATCACCCGCCAATGCGTGGCTTAATGCACATCAACGGTTTGACGTACAGACCATTAAAGCAGTG, 0
AATGCCGCGCTGGCGATGTTAGGAAAATTCCTGGAATTTGCTGGCATGTTATGCAATTTGCATATCAAATGGTTAATTTTT, 1
GTCGGGATTTTTTTCTTACTAAAAACGACACTTAACAAGTACCAGGTATAAAATATGCCTTATGGACGAGCGGAAGCGTTT, 0
CTGCGCGTGAAAGCAGAAACGTTATTTGCCAGCGATGCGGCGGGATTACTGACGCTGGCAGCGGTGGCGGTCATCGGTTCG, 1
GGGGTGATGCCCACGGTAAAATACAGGGCTTTTAAGGTCGCTTTGCCCGGTGTCAACTCACTGTATCAGGTGTAATGAAGT, 0
GCGGCGTGCGGCACGGGCATTTGCAGTGCTTGCCGAAGGAAGATTGAGTCTATTATTGGGTCCTTTGGTGAACGATCAACA, 1
TTTAAAAATCTGGATCAAGCTGAAAATTGAAACACTGAACAACGAAAGTTGTTCGTGAGTCTCTCAAATTTTCGCAACACG, 0
ATTGTGACCACAAGTTTTTCTTCGCTTTTTCGTATGAAGATACTGTCATTAAAATAATAGAAAAGGATTTTACGATGAGCG, 1
CCACTTTTGGACAATTTTGCAGACATTTTATTGTGAAAAGTCTTAAATTGTTGCGTCCGGGATCAAGGCGTCCCGGACGAT, 0
AACGGGCCATTTCATGTAACAGAACGTTTCCATACACCGCTATCCATCTAAATTTAAATCACTTTTTCAGAGAACTGCGTA, 1
ACAGTTTAAATTCCCCCGCACGCTTAGCCTTAATATCAGTACATTATTATTTACTAAACGCTCGCCTTAATTACCTATAGC, 0
GCGAGAATCACCGGGATTGCTAATGCTAATAACAGACGCGCTTCACTGATATACTTCTGCACGTGAACACCTTTTATTTGT, 1
TTATTTTTTACGTCGACGAATCCTCTTCCCGCTGTTTCGCCCCATATTTCCTTATCCGCATAGTATCAGGTGCGCTCCCCC, 0
CTGCTCTCCTTATCCTTAATGGACGCGTTGCAAATCCATGGAAAACTCCGGACAATGACGCCCATTTCTTTGCATCGACAG, 1
GGGGAGCGCGGTATATCTCAAAGGGTGATTTCTTATTGGTGGGCCTTCGGAAGGCTTCGAGCAATTGCCAGCTTAAAAGAC, 0
AAAAATTTTGCGACGAGAATTACGTGACGAAGCGCGCGGCAAAGTGGACAATAAAGCCTGAGCGTTAAGTCAGTCGTCAGA, 1
TTGACGTTGTGTAGATAACTATTTGTCTACGTGAAAAGATCATCAGTTTTGCCGATTTTAGTCTTTTACAGATAGCAAATA, 0
AAGTTAGCCTTAGTGAATGTGGGCTTTGTCACGAGCACACAGACGGTCTTATACTGTATGATAACGGTTAACTTAACGGAT, 1
GTGTTGCCGTTGTTGCAAATTATGACAATGTCAGCGCACCTATCAATGCAGTGGCAACGGGGGGATATACAACCACTTCGT, 0
CGGACTTTGTCGTGTGAACCTCAACAATTGAAGACGTTTGGGTGTTCACCAACGTGTAACTATTTATTGGGTAAGCTTTTA, 1
TCTTCTTCACTAAGAATATCCATTATCTCAATGCCTTATCAGAGATTCTTTTCCTTTCGCCGGTAGTGTCTGGACATTCAG, 0
CGCACGAATTACGCGGTTAATGGTAGTTTTGATTGATGTATAAGGCGATTGAGTATAGAATCTCGCCCGCTTTTGCATACG, 1
CTTATGGGGAACGTTGCTGCTCTGTTTCATTCAGGCTCGCGGCATGTTGGGGCTGGATCGGGTGGTTTAAATATTGGCTAT, 0
CGAATTACGCGGTTAATGGTAGTTTTGATTGATGTATAAGGCGATTGAGTATAGAATCTCGCCCGCTTTTGCATACGCAAA, 1
GCCCTATAATATTGCGCTAGCATTGCTTTCTGGTTGTATCAGCGATACTCAAAAATTCTTAATACAATACTCATTCGACTG, 0
GCGGCGTAATCAAAGCTGAAGTTGTTGCTCACGGTCGTGGCGAGAAAGTTAAAATCGTTAAGTTTCGTCGTCGTAAACACT, 1
CATCAATCGCTATGCCTGCATGAACGCGAAAACCATCACGGCTTGTTGTTCATGTATGCATGTTTGCTGGGGGCGATGATG, 0
TAGACTTAGTCGAGATCAGCCCTAACGCCGAGCCGCCGGTTTGTCGTATAATGGATTACGGCAAATTCCTCTATGAAAAGA, 1
GCTATTCCGAAATACTTCCTCACTGCTTTACTTTCTTTCGTCACTCTCCCACCATCTTTCCCCGATTAATGGATGATAAAG, 0
ATGACGCTTTAATCAGCAAATTGTTGGCAGACTGAACCTGATTTCAGTATCATGCCCAGTCATTTCTTCACCTGTGGAGCT, 1
TCCATCACTTCGTGAGAGCTTCATGCCTTGAGAGGATCTCAATTTTCTTTTGCAATGAGACAGGCGCTTCCTGTTGTTATG, 0
TTGAAATCGCGGTTAAAGGCATGTTGCCAAAAGGCCCGCTGGGTCGTGCTATGTTCCGTAAACTGAAAGTTTACGCGGGTA, 1
ACTTTACGGGATAGTAAGTCCGCCTGAAAAATCGCGAGAGTGGCGCATTAGGTGACCCATGTTGTTCCGTTTAGTCATGAT, 0
AGGTTGTTTTCATTGGCACTCATGCTATTTTCCACCCATTCACAGTGACTATATTGATCCACAATTGCGTGTATCATAGAT, 1
ATTGCTTACCTCCTGAGTTTTGCAAACAGCCTGTTGGCAGCTTGCCCTTTCAAATCAATAAGCGGTATCCACAGACAAACC, 0
CGTCACGCCTGCGGCCATCTCCATTCTGCTGGTGTGGCTGAAAAAACAGGGTATGCTGCGTCGTAGCGCATAACGCATTAA, 1
AAGTTCCATAAAAACACTTATTCAGCTCTATAACACCTGAAAAATAGGGATGTGCATCTTTATATATTCTGAATATTCACA, 0
TGTTTTCATTCATCAGAGAAAATGATGTTTCCGCGTCTTGATCCAGGCTATAGTCCGGTCATTGTTATCTTTTAAATGTTG, 1
GGGGAGCAGGCATTCAGCAATAAACCCTTCAGTTTGCCAAACGGCGCTATTTTGTGTTGCAAAGACCCCGTAAGCGTGTAT, 0
GACCGACGATGCTGAACAAGAAGCGGTTGCCGCGCTGGTGGCGCTGGGCTATAAACCACAAGAAGCAAGCCGCATGGTGAG, 1
TGCACAAAGAATGGGCAGAGAGCGCGTTTTTTTGTCCCAAGTCATCCCCTTTACTGAGCAAAAAAAAGAATATCTCCTATA, 0
AACCAGAGTTGCGAAGGTACAAAAAATTAACGTTTTAGCAATAGCTATATAATATAGCCTGTGCTATATCTGTATGTAATG, 1
GTTTCGTCAAAAAATCCCAACATGGCTAAACTTTAACCACAACTGACGTCGCAAGAATTGTCTGGCTGCGCAGTACGCTTC, 0
TGACTTGCTAATCCCGTCGATCCTTGAGGGATGATTGCATTACATACAGATATAGCACAGGCTATATTATATAGCTATTGC, 1
CGGTTTGACGTACAGACCATTAAAGCAGTGTAGTAAGGCAAGTCCCTTCAAGAGTTATCGTTGATACCCCTCGTAGTGCAC, 0
GCTGAATTAAAAGAAGAAATCTACTTTGCCTGGCGTCTGGGCGTGCATTGATCCTGACTTAATGCCGCAAGTTCGCCAAAT, 1
CAGATGTCGTTTAATGGGCAAATATTGCCCTTAAATTCTCTTTTACTTTTGATTTACAGAGTAAAGCGTTGGGATAATCTA, 0
TGCCTACAGCTGTAAGAAACTCCGCTCAGTACTGAAGCACCAGTCCTATTTCCTCTTTTCTCCAGCCTGTTATATTAAGCA, 1
GCAGCCCTTGAGCTGCCGTTTTTTTATTCTGTCAGTTGTGAAACTGAAGCGATTTAGTCGCTATCGATCTCATCAAATATG, 0
ACTCATTAATAACATAAGAGAATGCGATGGCTTGCAAAAGTAATTCATTGCCTGAATAATATAAATTATATATAAATCTTA, 1
ATAAATGCTTGACTCTGTAGCGGGAAGGCGTATTATGCACACCCCGCGCCGCTGAGAAAAAGCGAAGCGGCACTGCTCTTT, 0
TATATATAAATCTTATTTATGTGATAGTTTGAATTATCATTATAAATGATACTCACTCTCAGGGGCGTTGCGGTTTACTAT, 1
TCCTGTTTATTCTTATTACCCCGTGTTTATGTCTCTGGCTGCCAATTGCTTAAGCAAGATCGGACGGTTAATGTGTTTTAC, 0
ATTGAGTCTGGCATGGCGCAAATTTGGCAGCGGCAAAGCGGTAGAAGATATTGTGACCTTGTTTACCCAGCGCAGGCCGGA, 1
TTTAACTGCCAGAACTGAGCGGTTGAAAAGCCAGAAATATGCCGAGCCAGCGGCATGGAAGCGCCAGCAGCTGTTGAATGG, 0
CGCCATTGAGTCTGGCATGGCGCAAATTTGGCAGCGGCAAAGCGGTAGAAGATATTGTGACCTTGTTTACCCAGCGCAGGC, 1
CTGCCGTCCTTTGTTATACCGTCTCTGCGTTTTTAGTTGTCTGACCACTTCTCTATTATCAAGTTTGATATAGGAAACTCC, 0
TTTCAGGCAAACAAACAAATTAGGGGTTTACACGCCGCATCGGGATGTTTATAGTGCGCGTCATTCCGGAAGTGTGGCCGA, 1
GAGTGAGGCTGAAGAGAATAAGGCCGTTCGCTTTCTATTAATGAAAGCTCACCCTACACGAAAATATCACGCAACGCGTGA, 0
ATTCGTGGCGCTTTTGATTTCGCTGTCTGTTTATTTTCTGACAAGCAGCGTAAACTCCGCGTCTTCCTCTTCCAGTGATCG, 1
CCGGAAATGTACGTGTCAACATACTCGTTGCAAAACGTGGCACGTACGGACTGAATACTTTCAGTCAGGCGAGACCATATG, 0
TTGCTGGCCCTATAATATTGCGCTAGCATTGCTTTCTGGTTGTATCAGCGATACTCAAAAATTCTTAATACAATACTCATT, 1
TTACTAAAAGTAAATAAGAAAATGCCTCTTGTCTCGTTTCAGTTTTAGGCGTACATTAGCGCCGTCTCGAGCAGTTTAGCT, 0
AATTTACCGCTTCAGGTCTATATTTGTGTTGAATATATTTTGCGCGGAAGTATTCATCTAACGGGGCTCTCTATTTTTTAG, 1
TATGAAACGCGACCCAATTTCACAATAAAATGTAAAAAAGTTGTAATAAGCTTGTCTGAATCGAACTTTTAGCCGCTTTAG, 0
AATATTCACACTCTTTACAGGAACTTTTTAGAGCAATAGGCCATCAGGAGTATAGTGATGCTCGACAGAAGAAGTGTTCTG, 1
AGCAAAATGCTAATCTCATAGACGAAGAGACTCCCGCTGTAACCTCCCCTCCCCCGAAAAAACCTGACATTTTCTTTTAGG, 0
TTGCCGCTAATCAGCCATAAAATCATTTGCAGATGCGCTCTGTCGAGGTAGTCTCATAAGGTTCGTTTATAGATCGACGGC, 1
CTTTCTCAGCATCTGCATCATGCATTACATCAAATTAATACACAGTAAGCTAACTATTATTATTATAAGCCCTGTCCTGTT, 0
CTGCGCTTTCATCTTCCATCGAATTTTTCATGTTGCCGCTAATCAGCCATAAAATCATTTGCAGATGCGCTCTGTCGAGGT, 1
GCGACATGCTGCCCGTCCGGGTGCATGTTTTCACTTGTCGGATATTAAACCAGGAATTTATTATCTTGTTCGATGTTGTTG, 0
AACACCAGATCTTGTAAGGGCAATCCTGTTGCATTGAGCATAAACTTCACAAAGTAGATTCCTTTACGACCGAATATATTG, 1
CAATAATTAATGGGTTAGATCAAGATGGAGAAAATTTTATCTTCGGCGTGGATATTTCTTATGCTCTCTACCATGCTCTCT, 0
GTAACCAAATGCAGCAATACATTTGTTTTAGCAATACAATTGCTGCACACTATTCTAAAAGCCGCATAATATCTTAGCAAG, 1
AATTTTCCCGAGACAATTCATCAATAGGTATGGAGTGTACAGGAATATCTTCTTCACTAACCTCTTTAAACTCATGTCGAT, 0
AAATGCCCGGCCTGTCAGGCGCAGGATTCAATGGCGATGTGGCGCGAAAATAATATTGATATTGTTGAATGTGTTAAGTGC, 1
CGTTGCAACGCAGTGAAAATTCCTCTGAAAACGTCTCGCAAAGGCTGAAACTGGCAGATGTCAAAGGCCTGGGATAACCGT, 0
TCCGGCTAATCTGAGGCATAACAATTTCCATCAACAAAAATCCAACAAATAATATCATTTATCCTGCTGTAAAAAAAACGC, 1
CCACCTTAGCGAGAAGGATCTCGTTGAGACTCTGAGTGACAGCGCCCTTCTTTCCACGCATACTGGGCGCTGTTGCTTTTT, 0
CAGCGCAACATGTCCTGAATGGTTTGCAGCTCATTTACTGCTTCATCAACGAAAATTTTATCCACGTATTCCTCCAGGGCA, 1
ATTAATGTGCGCCTGATCACACCAGCCGTTTGGCGCAACAATCATTGATACCCCCTATGTTTCCGCTCAACTCATAACATA, 0
GAGGGTTGTGCTTCATAGCCTTTCTCCTTGCCGGATGGCGGGTAAGAGGCTAAGATCTGAATTGCTAGGTTCATTCGTTGG, 1
GTAGTGTAGCGATGACTTTAGGCGATCAATATAAGATCGCCGGGCCACGCAAAGAACTGCACCCTCCGGTGCAAATGGGAT, 0
TTGATCAATAGTTCGAGTGCATCCATTTGATTAACTCCTGTCGTGATATTTATTCACAAAATTAACACGAGAGTGGATTTT, 1
AAAGCTCGTAATTAATGGCTAAAACGAGTAAAGTTCACCGCCGAAAATTGGGCGGTGAATAACCACGTTTGAAATATTGTG, 0
AACCGAGGTCACAACATAGTAAAAGCGCTATTGGTAATGGTACAATCGCGCGTTTACACTTATTCAGAACGATTTTTTTCA, 1
TGCTTGAAATATGGTGATGCCGTACCCATAACACAGGGACTAGCTGATAATCCGTCCATAAGGTTACAATCGGTACAGCAG, 0
TTTGTTTCCCGGAACCGAGGTCACAACATAGTAAAAGCGCTATTGGTAATGGTACAATCGCGCGTTTACACTTATTCAGAA, 1
AACCAACGCAACACAATTCATGCCCTGGCAGTATGTCACGTTCTCGCGTTTCTGAACGGGGAACGGCGCTCCATTGAGGAA, 0
TTTAACGATAACGCCATTGAGGCTGGTCATGGCGCTCATAAATCTGGTATACTTACCTTTACACATTGGGGCTGATTCTGG, 1
TTTAGGCGATCAATATAAGATCGCCGGGCCACGCAAAGAACTGCACCCTCCGGTGCAAATGGGATGGTAAGGAGTTTATTG, 0
ATTGGCTATCACATCCGACACAAATGTTGCCATCCCATTGCTTAATCGAATAAAAATCAGGCTACATGGGTGCTAAATCTT, 1
AAGAGAAAAATCCTGAAATTCAGGGTTGACTCTGAAAGAGGAAAGCGTAATATACGCCACCTCGCGACAGTGAGCTGAAAG, 0
TGGCGATGAATGCGCGGGAGTTTTTGCAAACGGACGTGGTGGTAGTCGCTATTATTCTTTACGCCCTGCTCGGCAAACTGG, 1
GCTCGTTGCCTCTTGTTACTATTGTTCATTATTTTGTTTGCTATAATTGTTTGAAAGTTTTGACAGGATTGCCATTAGTAG, 0
GCTGAAATAATCTCGCGCAGGACTGTAAATAGATTAAATTTTGTGGAAATATAATAAGTGATCGCTTACACTACGCGACGA, 1
AGCGCATTCTGTTCCCCTCGAACGAGAGGGGAGCAGGCATTCAGCAATAAACCCTTCAGTTTGCCAAACGGCGCTATTTTG, 0
CACAAAACAGGCTTGGCGTTATTGCTTTTAATCTCGGTAAACACCACGCCTATGATGTTGGCAGTTTTCTCGATAATTACG, 1
CTTAGGCAGTGCTTTTTTGTTTTCATTCATCAGAGAAAATGATGTTTCCGCGTCTTGATCCAGGCTATAGTCCGGTCATTG, 0
CGTGTTTATCACCGATCTGAATGATTTTGCCACCATCAACGAAGTCTATAAGCAGTTCTTCGATGAGCATCAGGCGACCTA, 1
ATCAGGATTATAAGTACCCAAATAAACGGATTCATTTTGCTGTGTGTCATTTATTACTGATGCGCAGTTATTCTACTGCTT, 0
AGAGTATCGTTATTACAATTAAATACCTTTAAATATCAACAAGTTAAAGTATAAAAATCAGCATAAACCCTGATTTTTGTC, 1
CGTTTAAAAATCATTTTTACACTTGCAAGAACGCTCATATCAGATATAAATTAGATATATCTAATTAAGCAAAAGGAGGCT, 0
TACCCACTTCTGTGCATACTGTTGAGCTGAAAAACTGACGAATTATGATAAACTCCAGCCAACTTTATTTCATATCATTGA, 1
AACGCAGAAACAGTGACCATGTGCACAACGCCACCCGACGGCTGTAATAACAAAAAATCCCTTGATGCCTGTCCCTTTTGT, 0
ACGTCCACTGGCGCAGGCGCTGGCCTTTGCATGCGTGCTGTCGATTGGTGATTTTGGCGTGGTGGCGTTGTTCGGTAACGA, 1
GTCCGCATCGCTATGTGCTCGTGTGCCTCAATCCCCCGGTTATAGCTTTTAACCCCCGTTACATCTGGCTTTTGCAGAAAT, 0
CGTCAATCTGGCAATAGATTTGCTTGACATTCGACCAAAATTCCGTCGTGCTATAGCGCCTGTAGGCCAAGACCTGTTAAC, 1
ACCCTTTCATGGCGATGGCTGGGACGGTTCAGACCTTGCCGAATATTCTCCAGCACCGTCTCCATGTTTTCACCACAACAG, 0
CGTATCGGATTTTATCAGGTACAGTGTGACGCTTTCGTCAATCTGGCAATAGATTTGCTTGACATTCGACCAAAATTCCGT, 1
CAAAAAATCCCAACATGGCTAAACTTTAACCACAACTGACGTCGCAAGAATTGTCTGGCTGCGCAGTACGCTTCGGAGGTA, 0
AATGAGCAAATATGAACAGCGGCACTGGTCAGGATGAACGGCTTACGGCAGAATATGAACAGATATGAACAGAATGAGTAA, 1
CCAGTGGCGGACGGGCAAACAAGGGTAACATAGGATCAATGAGGGTTAGAGCATATGCGTCTGTCGGCAAACAGACAGGGA, 0
AAGGCTTTATGCTAGATGCATTCCGCTTTGCGACTCAACCTTTTTCACCTAAAGTGCACCGACCGTGAATTTAACCCTGAC, 1
TTTTGATTACACTCCTGTTAATCCATACAGCAACAGTACTGGGGTAACCTGGTACTGTTGTCCGTTTTAGCATCGGGCAGG, 0
TTCATAAGGAACAGTGAAGTAAGATCTAAGAGGAGTTAAATTTTATACAGTATAATCATAATATTGCAGCAAGGTGGTTAT, 1
TCAAAGCCAGGCCGATAAACGTCGAGTCGTTTACTTAAGGCCTGAAGAGTTCAAACAGACTTTACTATCAGTGAGTCAGAT, 0
CTCCCACGCCCTGGCCCATGCGTTGAAAATGATGCGCGAAAACCCGGATAAAGAGCAGCTACTGGTGGTTAACCTTTCCGG, 1
TATTGGCATTTCATCTCCATCTGCGGCACACGCAATTGCCGAAGCATATCGATACAGCACCTTACCCTGCCCCTCCTGGCA, 0
ATCCTCCCACGCCCTGGCCCATGCGTTGAAAATGATGCGCGAAAACCCGGATAAAGAGCAGCTACTGGTGGTTAACCTTTC, 1
GCATTGTCAGGAAAAATTTCCAGCCACGTTTTTAACAGAATGAGACACGATTCAAAAAAAAGTGGAAATAGGGTGAAGAAT, 0
TTTGTAAAGCACCGCGGCCTTTTTTGAAAGGGACTTTTATAAGGGTGAGGAGTATACACGAGGCTTTCTCCAGGGGCGAAC, 1
CCTGAGTTCGTCCCTCATCGAACTCAGGCTTTTTTATTGGCATTTCATCTCCATCTGCGGCACACGCAATTGCCGAAGCAT, 0
CATGAACGACGAACAGATAGCCATGTTGAATGCGCGGTTATCGTAGTTGCAAAGTTTGCCCCCAATTTGCCCCATTTAGTA, 1
TTGCATTTCGCTATTTCCGCACTTCTTATTTGCCGCGCATAATCCCTCGTTTTACCGATGCCCCTTTAATTTTGGCGAAGG, 0
TCTGCACTTCGGTTCTTACCATGACGTTGACTCCTCTGAACTGGCGTTTAAACTGGCTGCTTCTATCGCCTTTAAAGAAGG, 1
TGTTTCACGCGTTGCATAATTAATGAGATTCAGATCACATATAAAGCCACAACGGGTTCGTAAACTGTTATCCCATTACAT, 0
GGAAGAGAACACCGGTGACGTTATCGGTGACTTGAGCCGTCGTCGTGGTATGCTCAAAGGTCAGGAATCTGAAGTTACTGG, 1
TCAGGCGTTCTGCTCGTCCTTCTCAAAGAGTTTACTTTTCTGCATTTCCAGGATACTCCCCCCCCCTGGCTATTGTGCGCT, 0
AATTTTCACGCAATCGTTAACCTAGTTTGCTTACGGACTCACAGGGCGTAAACTAGCGCCGTTTTTTTAAGTGATGAGAAG, 1
CAAACCTGAAGGGAAAGGCATATTTTCAGGCGTTCTGCTCGTCCTTCTCAAAGAGTTTACTTTTCTGCATTTCCAGGATAC, 0
ATTTCACTAAGTTTTGTGACGTTGTCACATTATGCATGATGTGTACATCTATTTTCAGGGCATCCACTGTATGAAAAGCTG, 1
GGATTTATTCCGGCGCACACCTCTGACGATACCAATAACAGAAGGCGGGCGTTGGTAACAGCGACCCGATACCCTATGAGC, 0
CCTGTCTTTCGAGGTGTTCCTGGGCACGTTGAAGTTGCCCGCGCTTGCAGTACAGTAAATACCAGGATTGCATAATGACTC, 1
TAACTGGTCACTTCTGAAGTCGATCTGGAGAGGCTTGTTGATGTTGGTGTTTTCAGGATGATGTTTCACTTAGTTTGTTTG, 0
CGCACATCAATTGCCTTAGTACCTTGCGGATTTATGCTACTGGCATTCGTTATTATCTGGTTTTATCCGCTCACGGATAAA, 1
AAATGCGTTGCAGCTGTAACAAGAAAAGGTCGCTTTCGCGGCCTTTTCCATTTCTGAACATTGCCATTTGTTTACTGTTTT, 0
TACATATATTAACCACTTGTTTAATGCGGAGAATCAGTACACTATTTTCTTATAATTACATTTGAAATTATATGATCACCG, 1
CGGGATGGTTCCAGTAAGTTCCATAAAAACACTTATTCAGCTCTATAACACCTGAAAAATAGGGATGTGCATCTTTATATA, 0
TATGATCACCGGGAGTGATTGATTAATTATCTTTACTAATAATCAGACTAATATTTACCTGTTTGACCGAGTTGGGATTGC, 1
AAGATGAATCTGGAGAGAATGGTCTGCTGCGAATCAGCCAACCTGAAAGTATGGATAACACAACCCTCAAGGATGACTAAT, 0
TTTGAAATTATATGATCACCGGGAGTGATTGATTAATTATCTTTACTAATAATCAGACTAATATTTACCTGTTTGACCGAG, 1
CTGCGCCATCTGATCGTAAGTAGTTGGCTTTATAAGGTCAGATATGCCGTGGTTTTACACGGCTTTTTTTTGTATAGGCTT, 0
CATCAGGAGTTGATCAAAACAGGGGTTCGGCGTATTAAAGTTTGCTAACCTGTCGTACCAATTCAAACAGGTTGTATGACT, 1
TTTCTTTTCATCTGGTTGTTTATTAACCCTTCAGGAACGCTCAGATTGCGTACCGCTTGCGAACCCGCCAGCGTTTCGAAT, 0
TAAAACTGCTCATTAATCATCAGGAGTTGATCAAAACAGGGGTTCGGCGTATTAAAGTTTGCTAACCTGTCGTACCAATTC, 1
TTTCCAGCAAGCTGGAAACGCCCATTCACTCACGCACAACCTGAACAGCAGACCAACAAACCATCATGGCATTCGTTCATG, 0
GCATAACGAACAGTATCGACAGCTCATTGAAGGCTACATGCTGCGCCATAAGGTGAAACCGGGCATTACCGGCTGGGCGCA, 1
TCCCGAACTGTTACCAACAAAATTATAACGATGAGCAAGTAAAGACCGGTTGGTGGCAGTACTGACCGGTCTGTGATGAAA, 0
AATATTTAGATGAGGATGTGGCAAACGTTTGCTTTTCTCTTTCGGTCAGCTAAAATGCCCGCTTTGCTACCACGGGATTGT, 1
TCGATATTTTTGATGACATAAGCAGGATTTAGCTCACACTTATCGACGGTGAAGTTGCATACTATCGATATATCCACAATT, 0
GCTTCGGCGGCCTGTTTCTCTGTTTGAACGATGACTAAATAGTGACTGCGAAAATGAGATAAGCCGTTCTCAAGGCGTCCT, 1
ACGTCTCGCAAAGGCTGAAACTGGCAGATGTCAAAGGCCTGGGATAACCGTAATGTCGCGTCATCATAAATATCAGGTGAC, 0
CTGCTCTCGCCTGTGGTTCATACCATTGCCAGTGATTATCTACGCCAGCGTAAACTCGGCGTGCGCCCGGTGTTTGATCCA, 1
GGCGATTTAATCGTTGCACAAGGCGTGAGATTGGAATACAATTTCGCGCCTTTTGTTTTTATGGGCCTTGCCCGTAAAACG, 0
TTCGCGATATGGCAGGACAAGACGTAAAATTGACAGCAATTTTATTCATATAAAGAATGAATCGCAGCCAAGGCATTCATC, 1
TACATAACTTGTGTGTATCTTTCCGCCCTCAAATTATTACGGCGGTAAATGATTAAGCCATCGCCGATAGACAGATTTCAT, 0
CTGCCCGCCGATTTTGCTGCGTTGCGTAAATTGATGATGAATCATCAGTAAAATCTATTCATTATCTCAATCAGGCCGGGT, 1
ATTTGAATGCTTTCGGGATGATTCTGGTAACAGGGAATGTGATTGATTATAAGAACATCCCGGTTCCGCGAAGCCAACAAC, 0
GTACCGCAACGGGCAGAATAGCAGGATTTTGACGAGGTGTTAATCTGTTTACAAAAAAGCAACATAAAAAAGTGGCTGAAT, 1
ATTGGGAGTAGTTAAGCCGGGTAGAAATCTAGGGCATCGACGCCCAATCTGTTACACTTCTGGAACAATTTTTTGATGAGC, 0
CCCGTTATTCCTCTCACGAGTGACTGGTTTGAACGTGCAAGCCCACGTATTATCCTCGCTGCACAACAGCTCTGTAATGCG, 1
CATATCGCCGTTAAGCCATCACCCCCCTCTCAGTGCAGTGAAAAAATCTGCCGTTACGTTTTTTGAAAAATTTAACGCTGG, 0
TGTCAGCACTCTGACTTAACCGTGGATGCAAGTCTAAGCCTACGAAGATAAACTCTGTTTCGCAAGGTGACTATACCACAC, 1
GCGTCTCCCCCTTCATGTTTAAGTTTTTGTAAAAATGAATTTGTTATCTCCTCCACTGACTACGCTTTAAGCCAGAGTCAA, 0
GAGTCCTAAAAATGGCGGGATAACTTGCCAGAGCGGCTTCCGGGCGAGTAACGTGCTGTTAACAAATAAAGGAGACGTTAT, 1
CTCACGCCACGGTATTAGGCATATCCTATATAGCCCCTGGTGAGAGTCACCAGTTCCTTGATTAAATAAAATGGAGTTTTA, 0
CATGTCGAACCGGACTGGATCCTGATTTACAAACTTACCGATAAACTTTTACGATTTGAGAGAACTGGAACTCACGCGGCG, 1
TGCCTCCAGGGCGCGGTAGCCGCTGCGCCCTGTCAATTTCCCTTCCTTATTAGCCGCTTACGGAATGTTCTTAAAACATTC, 0
TTGCTTGACCCGCAAATGGAAAGACAACTGGTGCTGGGATTATGATGTATACTATTATGTATATTCTGGTGTGCATTATTA, 1
GGTTAAAGCGGATGAAGCTCACCTTCGTCCGCTCTCCCCTTCTCTTTTCTGCCTTTTTTAGCCAGGATTAACGCTCAGTTA, 0
TCATCATTCAAAACCCAGATGTAATTGTCATCAAAGGCGGGAATACTGTTAAGATTCATAGATTACCTCTCAGTGTGAAAC, 1
TGAATATCAAGCATTCCGTAGATTTACAGTTCGTCATGGTTCGCTTCAGATCGTTGACAGCCGCACTCCATGACGGGTAAA, 0
CGCACTCCCTCTTCCCTTCCGATTTACCTCTCCTTGTTCTGCGTCATAGTATGATCGTTAAATAAACGAACGCTGTTCTAT, 1
GCCCATCTTGTAAATTCAGCTAACCCTTGTGGGGCTGCGCTGAAAAGCGACGTACAATGTCGCTAGTATTAATTCATTTCA, 0
GAGAGGGAGAACACCGGCTCCATTTCATTGATTTTTCATCCCGAAAAAGGTACGTTTTCGCCTTAATTCCAGCGTGGACAT, 1
TGGCTCGCTTTGAGATATTCCTCAAGTAAAAAAACATCTCTTCCTGCGATTTCTCACAAAAAAGATTCGTTGACAAAAAGT, 0
CAGGCTGGGGCTACCTTCGTCTCAAATTTAGATGTTGGATAGGTATTATATAATGGCATTGTGTACTCTTACTACCTGTAT, 1
GTAGAGTACGGGACTGGACATCAATATGCTTAAAGTAAATAAGACTATTCCTGACTATTATTGATAAATGCTTTTAAACCC, 0
TATCCGGTTGTTTGTTGGATTGATATTTACCATGTCAATGAAATGGTGGTTATGCTGCCAGTGCTCCGCAAAACAGATGTT, 1
AAACTTCAGCTTCGGATAATTATCACCAACTGGTAAAGTGAGCGCCGTGGAGATTTCCCCCTATTGGACTCATTTTCAGGT, 0
CTCACTCCTGCCGTGAAATTCATTGTTTTGATAATCGCTGGCAGAAGCATAAACAGAACTATGCCGGAAGGCAAAAGCGCG, 1
AGCGCCTCGCAGGAAATGCCTTTCCAACTGGACGTTTGTACAGCACAATTCTATTTTGTGCGGGTAAGTTGTTGCGTCAGG, 0
GATAAATTAGGTTGTTATATCGGGCAGCGTTCACGCCTTGGCGTACAAGTTATTATTTTGCCTGGGCGAATTATTTCCCCG, 1
GCAGTTGCAATTATTGCGTACAGCCAGTACATTCTGGCGTTTTCGAGCACAGGCGCAGGCGGTCAAAGGTTAAACAACTGT, 0
TCGAACCCACGGGTCTGAAAGCCCTTGCTTTTCAGTTATTAGCAACATTTAACATTTATAAATTAACATCTGGCTGCGCCA, 1
TTCCAACCGATTAATCATAAATATGAAAAATAATTGTTGCATCACCCGCCAATGCGTGGCTTAATGCACATCAACGGTTTG, 0
GTTAAATATACCTGGTAATATTCTTCACTCCGAAGAAATACTGGTAATTTAATCTAAATAATGCCCGTCAAGGATTTGACG, 1
GATTGCATCCTGCAATTCCCGCTCCCCTTTTGCGGCCGTCGCGCTGATTTTTCTGGCGTTTGCGGAAATGGGCCAACTCTG, 0
CGTAATTGTTAATAAATTTAACTTAAGGTTGCCATTTTGTGACTCACAACGAAGATTCACGCTTCGGGAATATTCCCAACA, 1
AACAGTGTATTTCCTGATTCTGCCATCCTGATTTCTCCCAACCTAAAAAGTTATAAATAAAAAGAGATTGTATTTAAAGTG, 0
TACAGGCAGATTCATGGCAGCTCCGTTAACGAAAAACAACATCCTTGCATATTCTGCAACAACCGTCTGTGGTGTAGACAA, 1
GAAAGCGCATGGCGAGGTAGCTGGTTCATAGATAGCCTGTCGTTAAATTTTCGTCGACCGTGCGCTTCCGGTTGTGGCAAC, 0
TATGGCAAGTCTGACAGGTCATTTAGATTGTCAATATCAGAATCATGGTAAATTGATGTTGGGAATATTCCCGAAGCGTGA, 1
AAAAAATACTTCAGAGTGTACCTGCAAAGGTTCACTGCGAAGTTTTGCTCTTTAAAAATCTGGATCAAGCTGAAAATTGAA, 0
ATGCAGCAACTCTGCTAACTCATTGATTTTCAAATCGAGCGGTTCCAGATATTCATAGAGAAGAATATCTCCGGGTGTCGT, 1
TATGGCAAGGTTATTAACAATTGTATTTTTTTCTCTATTTCTGCGAGTGCAGTTACTGCAAGACAATTTCAGAGAGAGTTA, 0
ACATGCAGCAACTCTGCTAACTCATTGATTTTCAAATCGAGCGGTTCCAGATATTCATAGAGAAGAATATCTCCGGGTGTC, 1
ATTTCCAGCCACGTTTTTAACAGAATGAGACACGATTCAAAAAAAAGTGGAAATAGGGTGAAGAATTGACCTAAAATAGCC, 0
GCGGTGAGGGATGGCGCAAATGGAGTTGGAGACTTGTTTAATGTGTTTGTATGATTCAGTATGTTCTTGCATCGCTATTCA, 1
GTAAAAATTTTACTAAACTCCCCAGCAATTACACAAACTACCATCACCATGAATGGTTCCGATTTCTCTCTACCGGGAGGC, 0
CCCAGAACAACGCACAAATCGTCTTTGAAGCTCTGATGAGTAACCTGCGTAAAGAGGCGAAAATCAAAATTGGCGATGCGC, 1
GAATTGGTGATTTCCTATCTTTCTATTGCTGATATTAATCTGAATCGGTGGAGTTTATTGATTTTAAATATAGCCCTACAA, 0
CTGAACCATTGTTAATGCAAATACGTCTGCCTGCAAACTATGGTCGCCGTTATAATGAAGCCTTTAGCGCCATTTACCCCA, 1
CATAGAGAGTCGCCTAGAGTTAAACAGAAGAATTATTTCGCCGCCTGATAGGTCGGCTGGTTGCGAGCATTAACCATGCTG, 0
TTGCAGGTCACAGCGTACAGGTTGTTGCCTGATCCCTTTCCCGGCCTGTATCAACAGGCCGGTTCTCTTTTCAGACTTTTG, 1
GTAATTTATTCAGCGTTTGTACATATCGTTACACGCTGAAACCAACCACTCACGGAAGTCTGCCATTCCCAGGGATATAGT, 0
AAAGTTGTGGGCGACGTCGTGTTTGAAGACGCGGCTAAACGCGCCTCATACATTACGCCTGTTCCCGGCGGCGTTGGCCCG, 1
AAACCTGGCAAGAGTGGTGCGATTGTTGCTCTATCCCCCTAAACCACCGGATTTCTCAACACCGGTCACTCAATGATATCT, 0
GCCCGATGACGGTTGCCACGCTGATTGAAAACACGCTACAGGCGTGCGTTGAATATCATGATCCACAGGATGAGTAACATG, 1
GCTCCATATTGTCTTACTTCCTTTTTTGAATTACTGCATAGCACAATTGATTCGTACGACGCCGACTTTGATGAGTCGGCT, 0
CTGGATCAAAGAAGGCGCAATTGTGATTGATGTCGGCATCAACCGTCTGGAAAATGGCAAAGTTGTGGGCGACGTCGTGTT, 1
CTTAAGATTTTTCTCTTTCCCTTTTCCCTTCCCTCTGCCATTTTTATATTCCTTATGTCGTGATTATAAAAAGGAAACGGC, 0
TGCTTTCAAGATTATGGCGTAAGAAAATTGCAATACGATTATTGTTGTATATTCAAGATAATGTGACCTTAATTGTCTTTT, 1
AAATCCAGATTTATAAAAGAAAAAATGACTGGCCAGCATCGCAACATGCTGGCCTTTTTGGCAAGCAGGTCGGCTCAGCCG, 0
TTAAGAAGGAGCAATTCTATCGATTTTGATTTTGGGAAATCAACACGGCATAATTATGTCACCGGAGCCTGAACAACTCCG, 1
CATCTCTTGCTAAGCTTATTAAAGGCTTATAACACCTTCAGGCGGCCAGTCCGCCTGATTTCATTTTATGGATAATCATTA, 0
GATGTATGTAAGGCCAACGTGCTCAAACCTTCATACAGAAAGATTTGAAGTAATATTTTAACCGCTAGATGAAGAGCAAGC, 1
GAAAGAATCAGCGTCAGAGAAACGGAAAACGCGATCCAGATCACAAATGCATTGTATTCACATCATTAACCGTTTTAAGAT, 0
TTTATTGTACCTGACGAAGTTGCGTGTTGAAGGCACTATAACACGATGCTAGTATTTGGCAATCAAGACGTTTAGATGTCT, 1
CACTATCCCGGCCATGTGTCGGGATTTTTTTCTTACTAAAAACGACACTTAACAAGTACCAGGTATAAAATATGCCTTATG, 0
CTAACGGAAGATACCTTGCGATTGCTGGAAAAAATCGCCCCTTCCGCACATAAAATTGGTGCATCGAGCGCGATTGAGGCC, 1
AATATCAAAAAAAATGGTAATCCATAAGATCATTACTTGTTTGTTCTTCCCTTAACGGCGCATTATTCTTAAGTCGTAATC, 0
GATCTGGGCCGGTGACTAAGCCGGGAATTGCCTTACAGAAGAATATCCCTGACAATGGTGTTTTAACTTACATTTAACAAT, 1
ATATTAACTACACTCGATGTCTTTAGAATAAAAGACAATACGAATCGCACTTTATCAATTTTCACTTAAAGTATGAACTGG, 0
TTTATTTAGACATCTAAACGTCTTGATTGCCAAATACTAGCATCGTGTTATAGTGCCTTCAACACGCAACTTCGTCAGGTA, 1
AAAGCAGTTGCCGCAGTTAATTTTCTGCGCTTAGATGTTAATGAATTTAACCCATACCAGTACAATGGCTATGGTTTTTAC, 0
GCCTTGCTCCGTAACTCACCCCATTGATTAACCTATTGAAATAGTTGATTATGGTGAGCAAAAGCGTTCCGTTCCAATTAG, 1
AACCCTGGCTAAAGTTATTCTTGCGATGCTTTTATATAGCGAGCAGTGCTGGCCGGGAGAAAGTTCTCTTTTCTTACACCG, 0
GTCATTACTCATAATATCTGCTAATGCTTTACATCTCCTTCGCGTTTGTATATTTTCTTTATCACTTGCAGAAATGCGGTG, 1
TTACACACTTTTCATTATTCTGTGCTACCACAGAAAAACTATAACGCTTGTTAACTATTTCACAAATAATTAACATCCGCA, 0
GCATTGCGAGGCTCGTTTATTTATACTTTTCTGACGCGACATAATACGCATAAAATAAGGCTTACGCAAAAATGGAACACA, 1
ACAATCATCGCAATATTAGTTAAATCGCGGTTTTTGATTAGTTTAATTCATGTGAATAGTTAAGCCAGTCGCCGCGTTCCC, 0
ACTTGACGTGAAAATCATTATCATTTCCTTATGGTTGCAGATAAAACATATTATATTTTTATGTGTTCCATTTTTGCGTAA, 1
TTTTTATGAGTAATTATCGCACCACGCTCATTTTAAATGCAATTCTTTGATCCATCTCAGAGGATTGGTCAAAGTTTGGCC, 0
GATTCTCTGCTGCGTTTCATAACCTGGCTGAAATCTTAAACCAATGCCTTATATTCACCTGCAAATGCACTGTTGGAAGAG, 1
CAACGTCAAGCGATGGGCGTTGCGCTCCATATTGTCTTACTTCCTTTTTTGAATTACTGCATAGCACAATTGATTCGTACG, 0
GGAATTAGCAAGAAAAACGCCAGATTGTCGCGAAAAACGAGATCTCTCCTACAATTTCTAACTGTAACTCCTTTGTTTGTT, 1
AGTCTTGTGCTGCCCACGCTACGGACAGCACAAGATGTGCATTCAGCCTCGCCGTTCTGACGGGGCTGTGTTAGCATTACC, 0
TGTTTGCTTCATGAATGCTCCTTTGCATTTAGCAACTGACTGTAACAGCTAAAATTAGTCGCTTTTGGCGGTGAATGCTGA, 1
CCAGATGTTACCCGTATCATTCACATGGGTACCAAACATACTCCTGACATCTGACTACAATAATTAGTTTTAGTGGGTATC, 0
CATGATTCAGATTCCAGACGTGAATTTGCTGGCTCTCAGGGCTGGCGATATAAACTGTTTGCTTCATGAATGCTCCTTTGC, 1
AGCCCGCGAGGAAAACAATCTGAACATCAAACAATTAATGACACAAGAAATACGATTAAAGATTTTTTTGTGCATGCCGAT, 0
TCTGGATCCGGCCTTTTGGCAAACTGATTTACCTGATGCCGCCCTATATTATTCTCCCGCAACAGTTGCAGCGTCTGACCG, 1
TCGGCAGCCGCGTTGTATCAGGCATCCTTTCAGACTCCTCCGAATCCTTAAGTATTTCCAGCCATTCCCGCGCTTTTCATC, 0
TCAACGATTAATAACATTTTTTCATTAATTTAAGTTGGCTAAATGCAGTTAAAATTTTTAACGGCCAGCCACCCAAAATCG, 1
CTAACCACCCGGCGAGGTGTGACACACCTCGCACTTGAAATCAGCAGCGATTGGTTTATCGTGATGCGCATCACTTCCCGG, 0
GGAGGCACACCAGATTCCTCTCATTTAAAATCGCCCCTCCTCCAGCATCTATACTTATCTTTTTGCTCTATTTTCTCACTG, 1
AATTTCGAATAGCAGTCATATTTCCTAACTCCTTGACTATACTCCAGAAGATAACCTTACAGACGGCATAATGCGCGGTAG, 0
TATAGGCCAACGCAATTCATATAGCCGTTGATACCTAATGTGATTACACTAGTAAAATATATTGTTACTTTACTATCGTTT, 1
ATCACTCACCCGCCCTCGCCTTTCAGGCGCTATTCCGAAATACTTCCTCACTGCTTTACTTTCTTTCGTCACTCTCCCACC, 0
GTATGCCGGGGCTGTTTTACTGGTTATTGATGATCCCCGCGCATCTGTTTATTTTTCGCGGAATGGCAAAACAAATCGCCA, 1
AAATTATTCCCTGCGTGAATTTTAATAAATTTAATCTATCCCTTTATACGCAATACATTTACTTTCCTCTTTTGATGATCT, 0
CCGCTGGGATATCGCGTATTTTCACCCATTGACAATGTTTTTGGCGGTGGCATGATGCGCATGAAATTTGAACTTCCTCAC, 1
TGTGCGCAGTACTTCCTGTATTATTGTGGTGGCGGTCGATATTCGCACTGGCAAAAAAACGTGCTTGAATATCTGTTGAAA, 0
GGAACTGGAAGCTGCCTCGCAGAGTTTTGAACAGTTTTCACCCTTTCGTTAAATTCTTCTGAATATGCCTCGGGGAACGCA, 1
CTCCAGAATGCCGCCGTTTGCCAGAAATTCGTCGGTAAGCAGATTTGCATTGATTTACGTCATCATTGTGAATTAATATGC, 0
CTAACTCATCGCCCGCTGCACGAAAGCTTTGATTACGGGCCACGGCAAAGAAAGTGGCAAAGTCAGACATATTCATCCGCA, 1
AAGCCAGGCCGATAAACGTCGAGTCGTTTACTTAAGGCCTGAAGAGTTCAAACAGACTTTACTATCAGTGAGTCAGATGTA, 0
TAGCGTCGCTTGTCAATGTAAGTTGTTGATACATAATATTTATATATGATTAATCAACGGATGATTCACATGAAGAATACT, 1
GCTCACAAATATGACAGTGGCGTGAATTTTGCGCATTGACGGCAGTTATGATTCGCGGTATTGCTTAACTGTGATTGCACA, 0
ATCGCACAATGTATTTCAATCATTGGCATTCCTGTCGGCATTGCGAACTTTAAAATTGCCGCTATTGCACTATGGCCGGTT, 1
TTATTCTCAATAGCGAAGAACATTTTCATTGCTGTAACCTGTTGTTAATTAAGAGCTATGTTAATAACCATTAATTAACAA, 0
GCGTCATTGTCCGGAGTTTTCCATGGATTTGCAACGCGTCCATTAAGGATAAGGAGAGCAGCAATGTCGAAAGTCTGCATA, 1
TTCTCAAAGAGTTTACTTTTCTGCATTTCCAGGATACTCCCCCCCCCTGGCTATTGTGCGCTCATACACTCAAATTAAAGA, 0
TTGTTTGTGGGCGGAATTTCATATTGACAACAGTACAGTTCTTATATCTATTAATAATAGAAAGGGATCTACAACCTACAG, 1
CGCCTGGGATTAATGGCGGGTGCTTTTAGGAATGAAAGAAAATGCAAGCAATAATATAATAATGGCCTAATTTCTTTGAAC, 0
TAAGTGTGATCTACGTCACTCATAACTGCAACGGATAATTTGTTGTTGCATAAAATGTGTGCTCGATCTCATTCATGGCCG, 1
TGTTTCTATCGACGACTTAATATACTGCGACAGGACGTCCGTTCTGTGTAAATCGCAATGAAATGGTTTAAGCGTGATAGC, 0
GAGTCAGGGGTAATTTTACCTTTTGCATAGGGCGCGCATATTAACTTTGTAACGTCATAGAGTCAAAGAAAAAGGCAGCCT, 1
TGATCGAGGTCATTTTTGAGTGCAAAAAGTGCTGTAACTCTGAAAAAGCGATGGTAGAATCCATTTTTAAGCAAACGGTGA, 0
TCGTTCAGTGCTGATAACAAACATCAACCTGCAAAACGAAGCGCATAGTTTAAAATGGCTATCATCAATACGCTATATCTG, 1
CCTGTCCGCATCGCTATGTGCTCGTGTGCCTCAATCCCCCGGTTATAGCTTTTAACCCCCGTTACATCTGGCTTTTGCAGA, 0
CGGTGATTTACTGGCGCGACTGGGTTTTGAAAAAGAAGGCTATGCGAAAGACTATCTGTTGATTGATGGACAATGGCGCGA, 1
CAACAAAAGATTGTTATGCTTGAAATATGGTGATGCCGTACCCATAACACAGGGACTAGCTGATAATCCGTCCATAAGGTT, 0
TGCCTGTACGGCGCTGCCTGCACCTATGATAATTCGCCTGACGAAGATTTTATTATCGATACCCTACCCGGCCACGATAAT, 1
GAGCAATAGGCCATCAGGAGTATAGTGATGCTCGACAGAAGAAGTGTTCTGAATGAAAGCGACTAACTTAAGGAGTGAGGA, 0
GAGTATTAACCGCGTTATCCGTCCGCGTTTGAAGTTGCATTAATCGACGTACACTGGCGGATGTGGCATAAACGCCTCATC, 1
AGAGTCTTTTCCCCCGCCTTATGGCTCATGCATGCATCAAAAAAGATGTGAGCTTGATCAAAAACAAAAAATATTTCACTC, 0
TCATTAAAGAACAGATACCCGTTATCTTAATATCCGCCACAGAATTGCTCTATCATAGAAACCGCAGAAGACGTCTGATAC, 1
AACGCACAAACCGTAACCAAACGCGCAATTTATTTAAAAAGGGACTAGACAGAGGGGTGGGAAGTCCGTATTATCCACCCC, 0
CCGCCTGAAAGCGGCGGCAAAACTTGCATCGCTGTGCCAGACTGGTTATAAGGTGCGTTTTAACGTAATGGCGGAACACCT, 1
CTTTCACGATTCCGTCTCTCTGATGATTGATGTTAATTAACAATGTATTCACCGAAAACAAACATATAAATCACAGGAGTC, 0
GCTGACAGTCACTTTCGATGGGCATTCTTTGACAACTCGCGTTTTGTAATACTTTTTGCCGCCTGAAAGCGGCGGCAAAAC, 1
CCTATAATGCGCCTCCATCGACACGGCGGATGTGAATCACTTCACACAAACAGCCGGTTCGGTTGAAGAGAAAAATCCTGA, 0
AGGGAATAACTCGATATAAACTCACCTTTGTAAGGGGGATGTTAAATATATATTAATTCCTGTGTTCCTGATTTTGCCCGG, 1
AATTCCCCACGCTGAGATGATTTACTGTTCTTCTTTTCGGTAAGCATATTTTTTATCGAAGGGATGTGAAATTAATCACAG, 0
GTTTGTACCGGAGCTGGTCCGTTGCAAAATGCTCACCGGGAGAATTCAGATATTCCCTCTATCACACTCTGTACATATCAC, 1
CACGCTACCTCTTCTGAAGCCTGTCTGTCACTCCCTTCGCAGTGTATCATTCTGTTTAACGAGACTGTTTAAACGGAAAAA, 0
AGGGTTGTAATTGTGATCACGCCCGCACATAACCCACTGGGTGTTGTCTATACTTTACACATAAGGAAGAGGGGTATTCCC, 1
CTTTTTCCCTTCAGGCATTTTTGTTTAATTCAATCAACGAAAGGCAGTTCCCAACAACAAAATAAAGATGGGAGGTAAAAA, 0
CGCGAGAAAATACGACAAAAGTTGCCAGTAATCGTTATTCTTTAAGGCTATGGTTTTTCATTATTACCGGAAGTTACCGAC, 1
GGTGACTTTCTGCGTCTTGTGGGCTGACAATTGCCCCCGTTTCTTGTCACAATAGGCCTTTGCGCGCATCGATACGTTGCG, 0
TGCTTTTCCATACAAGACCTGATGCTGCCACCCGAGGCTTAACCAGGGTACAATTGCCCGCTAATTAACACCTGCATAAAA, 1
AGGGGATGGCTGGCCTGATATAACTGCTGCGCGTTCGTACCTTGAAGGATTCAAGTGCGATATAAATTATAAAGAGGAAGA, 0
AGCACAGAAAGTCGAGCATTATGAGATTGCCAGTTACGGGACATTAGCGACGCTGGCTGAACAATTAGGTTACCGTAAAGC, 1
GATATATTCTGAATTTTTAATGAAACGGCGTGTTGCGATATCTCCGTCAGGGGAATTGATGCACCATAGCGCAAACCGAAT, 0
GGCGCTCTTGCCACCAGCGTGGTATATTTGTCTGCAAGCCATGCCTGGCGTAGACTAATGTCCTTGTTTAAGGAGTAAATA, 1
GTGGGGCAATCTGAATATGAGTGTGTCGGCAGAAATGGACATTATCTTTGAGGAATATGCCCTTATTGACGTTGTGTAGAT, 0
GTCAAGCAAATCTATTGCCAGATTGACGAAAGCGTCACACTGTACCTGATAAAATCCGATACGCAACTTTATTAGCATGCA, 1
CCCAATAAAACTACGCTTCGTTGACATATATCAAGTTCAATTGTAGCACGTTAACAGTTTGATGAAATCATCGTATCTAAA, 0
GAACTAAGTCTGGTTGGCACAGTTAACCTTGATATGCGTAGTCTGTGGCTAAATTTCGAGATTACCCTGGCAATCGACGAT, 1
AATGCGCCTCCATCGACACGGCGGATGTGAATCACTTCACACAAACAGCCGGTTCGGTTGAAGAGAAAAATCCTGAAATTC, 0
CTGCGTGACTAAAACCCTTGTGCTCAATTGACAGTTTATTTTCTGCGGAGTAGTCTCTCGTTTCATGGGACCGCTACCACG, 1
ACTTCTCAATAATGTCACCAATTTTCTGGAAATCCTATGATGCCTTTCCCGGTAAATGGTGCTGTGAGTTCAGAAAGATTC, 0
AGGCCATTGATTATCAACTGCCCGTGTTGTCATCGACCGGCGAACTCCATAAGATGTGCAGCATTCACGTTCGGACGGAGT, 1
TGAGGAGAGGGAAAATAGTTTCTGCCTTTATATTTTTATAATTACAACGATAAAAGGCTGTACTTTTTCTTTAGCTCATGG, 0
GGCACCAGACACCGCATCAACAAAGTTCATTTGTAAAAATGGAGATAATTATGATTGCACATCACTTCGGAACTGATGAAA, 1
GTATGTATCCCCAAAATAATTCGAGTCATTGCATCTGTGGCTAGAAGTATGAAGGGATTAACCATAACCACACTCCGGTGT, 0
GGCCTAAGTCTTTACCACTAAGCATTGCTTAATATTCTCCTATGCGCATTACATTAGGCAATCCCTACCCTTACTGCATTA, 1
TCTACAGCATTTCCTTAAAAGATATGTCAGGCTTGCGGAGTGGCGGTTAAGGACATACGATTTCCTCCTTTCAGAGTGCTC, 0
ACCCTTACTGCATTAGGCACAGCCTATTGACAATTGCGTTAGGCGTCGCCTAATATTTCTGTGTGTTTTTGGAGTTCATTC, 1
GCTCTTCGTGCGTCGCGTCTGTTAAAAACTGGCGCTAACAATACAGGCTAAAGTCGAACCGCCAGGCTAGACTTTAGTTCC, 0
CGCTGATGTGGGGGACACAAAAGCGAAAATGCAGAAGAAAGCCATTTGCTAAAATTGAAAGATTACTACTGGGCGCGCAGC, 1
AAAACGTTATAAGCGTTTAAATTGCGCTTCAGGTGCTGTCATACTGACTGCATTAACGCGGTAAATCGAAAAACTATTCTT, 0
AGCGATGTTAAAAACGAAGCGGTGTCGCTGACAAGTGAAGTTGTTTGATTATGATAACTTGATTGCAAAATATTATTAACA, 1
CGCAAATTCTTCAATAGCTCGTAAAAAACGAATTATTCCTACACTATAATCTGATTTTAACGATGATTCGTGCGGGGTAAA, 0
ATTGACTTAGCCCCTTTTTCGGCATTGACTATGTCGTCTGAAAAGGGGCTGAAAAATTTATTTTCACCAACACTTTTTTTG, 1
TGCTCCTGGAGAAAAGCATTGCGTGGCCTCGTAATCGCTATATCTACTATTATGTCGCCTGAAACCCACTTCGCGGTGGGT, 0
GTTATAGCGTACAGGCACCGTAGCATTTGTCCGTTATAACGCACAAGTGATAAACTTCCGTTTTGCCGGAGGAGTCGCATG, 1
CTGCATAGCAGGTGACTTTAACTCCCCCACTTCACCGAAAGTAGTGTCCTCATTGCTTACCTCCTGAGTTTTGCAAACAGC, 0
CGCTCCCTTTTTCGTGCTTGCTGTCGTATTGACTTAACGGGGATAAGTACGAGAATGAGCGCACATCTGTTTACCGGAAAC, 1
CCGTCCGGGTGCATGTTTTCACTTGTCGGATATTAAACCAGGAATTTATTATCTTGTTCGATGTTGTTGGTGATTGTCAGG, 0
TTGATTCGTTAGTCGCCGGTTACGACGGCATTAATGCGCAAATAAGTCGCTATACTTCGGATTTTTGCCATGCTATTTCTT, 1
TCCGAAATACTTCCTCACTGCTTTACTTTCTTTCGTCACTCTCCCACCATCTTTCCCCGATTAATGGATGATAAAGAAGTC, 0
CGCGCTGTTTTTACTTACTATCAATCGTTTCTAAACAAGTTTTCATCAGGTATTCTACTGATGACTTGTTATGGAAGTGTT, 1
AGGCCACAATTTAAGACTGGATATTTGATATCATCCAGGTATCAATTCTGTATTGGTTTTTACGCTGCCTGCTCAATGTTG, 0
CTGACCACATAGTCTGCCTGCAAAATTTTTGAAACCAGTCATCAAATATTACCGTTTCACAACACTAATTTCACTCCCTAC, 1
GTATTCCCGGTTGCGTTTAATAATGCCTGTGTTGCCGTTGTTGCAAATTATGACAATGTCAGCGCACCTATCAATGCAGTG, 0
TGAAACCAGTCATCAAATATTACCGTTTCACAACACTAATTTCACTCCCTACACTTTGCGGCGGTGTTTAATTGAGAGATT, 1
GCAGTCTCACCTCTTTAACCATTCCCGCCTTGAGGATTGCGCGTAAATCGTGCATAACTCCCTTATGTGCATTTCACGGGA, 0
AAGTGTGACGCATATTGCTTTTGGTCATTATCTGCACAGTAAACGGTGGTATACTGTGCAGGTCTTGTCTAAAAGCGAGGA, 1
ATGATTGTTTCATAAGGAACAGTGAAGTAAGATCTAAGAGGAGTTAAATTTTATACAGTATAATCATAATATTGCAGCAAG, 0
TATTCAAAAAATGAAATAAGAATACATTGCTAAGTTATTCGCGCCTTTTTATAATTCGTTACCTTTCCAGGGACGCTAATC, 1
GAAAATTGAAACACTGAACAATGAAAGTTGTTCGTGAGTCTCTCAAATTTTCGCAACACGATGATGGATCGCAAGAAACAT, 0
CGATGGTGGATAAATCCTGGACTGGCCTGATTTCTACCGGGATCACCTACAAATTCTGATAATGCATCTTTCCAGGGCATT, 1
CATCCGAATAACGTCATAACATAGCCGCAAACATTTCGTTTGCGGTCATAGCGTGGGTGCCGCCTGGCAAGTGCTTATTTT, 0
AGCCATGCTTTTTGCGTGGCTTTTGCATACAATTTATTACTATTACCCCTAAATTTCCCCTCCCCAGCGGCGCAGAGATGA, 1
AGCCAATTTTGGGAGGAGTGTCGTACCGTTACGATTTTCCTCAATTTTTCTTTTCAACAATTGATCTCATTCAGGTGACAT, 0
AACTGGTCTGTACCACTTATGGGTGTTGCCATACTTTCACTACTGATGGCGATTTTCGGACTTTGCGCCGGGAGAGACAAA, 1
TGGCTATCACATCCGACACAAATGTTGCCATCCCATTGCTTAATCGAATAAAAATCAGGCTACATGGGTGCTAAATCTTTA, 0
CATTTATCACCTCATTGCGAGTGTTTTATAAAAATCAGAACTGTTTTTTATTATAATTTCGCACCAGGGTGGTCGCAATCC, 1
TAGTAACTCACTTCTTCTTCACTAAGAATATCCATTATCTCAATGCCTTATCAGAGATTCTTTTCCTTTCGCCGGTAGTGT, 0
TTTATCACCTCATTGCGAGTGTTTTATAAAAATCAGAACTGTTTTTTATTATAATTTCGCACCAGGGTGGTCGCAATCCAT, 1
CTTTTACCCTCACAGTTTAAGATTTTCCTGCTTTCAAGATATATAACGTCGGTTTATAAACAGACTATTATCATAGGTAGG, 0
AACTGGTTTCTCCCGCCATCAGCGCGTTAAAGTCGCGATTTAAATCCGCGTAAAATTCTGTTTTGTTCATTATATAATCAC, 1
ACTTTGTCGGGAGGCGCGATGTGCACCACACTAAAAATATCGCATTGAGTGATTTTCACGCTCATATCAAGCGGTGACATT, 0
GCGCACAAAAAAAGCGCACTTTTTGACTGGCACATTCGGCTGCCTCAACTAGGCTGAAAAATGGTGCGATCGGACTGGTCG, 1
AATCTCGAACTCGTTTTGCCTCGGCGGTAGATTATCCTCACAGCATATAATTTTGTGCGTTAGTCCACAGATTTGGCCTTA, 0
TAACGGCTGCTTCGTCAAACCGACGTTACATATGGTGTAAATATAAATGTACAATAAAAAGCATTCAGTCCTGCGCTGGCG, 1
CGCGCCCGGCAGTGAATTTTCGCTGCCGGGTGGTTTTTTTGCTGTTAGCAACCAGACTTAATGGCAGATCACGGGCGCATA, 0
GCATCAGAAGCGGCGTGAAATCAGCGGTTGGTTGGCACAGGGCAACAGGGTAAATTAACGCTTTTACTGAAAGACGAAGAG, 1
GTCCCAATGGCCTGGATTATAAATCTCATTATCTTAATTGCAACGGGGTCCAGCCGTGGTTATAATTCGTTCGTTGGAACA, 0
AAAATGGACATGCCATTGTTTTCTCACTGTTGGATAAGAGGCCAGAAGCGTAATATCCGGCCCCAGGGAAACGATAACGGT, 1
CCCGTCTGAACGTAAGGCAACGTAAAGATACGGGTTATCTGCCGCATTCTTCCCCCTTCTCGCTTCAATTTCGACCAGCCA, 0
CCAGAATTTAATCAACCAGGCGTGTTTGAATTGCTGCCATGACATGAATGTAGCCTCTGAACTCAGAAGGTTTGAAACAAG, 1
GTGTTGGCAGTCAAACTCGTTTACAAAACAAAGTGTACAGAACGACTGCCCATGTCGATTTAGAAATAGTTTTTTGAAAGG, 0
CCCGATGCCCCCGTGTCGGGATTTGAAAGCGATTTAGGCTCTACCGCGGGAAAGTGGTTAGGGGCACTGGTCGGATTTTTA, 1
AGTCCGGACTGCGGTAAATACCCGTCCGGACTTATTGCCAGCTCAAACCAACGTTAATAGCCATCCTAAAATAGACGAAGC, 0
GTTTGCCGTTTCTATCAACAGTTTGTTGCATTTGCAGACAATTTGTTGGCGAAAATCTTTGCAGCTTTGCTGATTCTCCCT, 1
AGGCCCAGGCAGTTAGCAACCTACCCGGGCCTTTCTCACAATCCCCGCTGACATTATATCACCCATCTTTCCGTTTTCAGG, 0
ATGATAGTGAAAAGGGATAAAAGCATTGTCATCTGCGGCAGCTATGAGTAATGTTGGCCCTAACGAATAGCGGTTGCTTAA, 1
AGGTTCAGTATAAAAGGGCATGATAATTTACATTAACTCCTTTTTTTCTCCACGATTGGCTCGTACCTTGCCGCTACAGTG, 0
CCTTGATCTACAAACTAATTAATAAATAGTTAATTAACGCTCATCATTGTACAATGAACTGTACAAAAGAGGAGATTGACA, 1
GATTCTCAGTATGTTAGGGTAGAAAAAAGTGACTATTTCCATTGGGTAATATATCGACATAGACAAATAAAGGAATCTTTC, 0
ACGCTGCGCTTTGCTTTCATATTCCGGTTGTCGCGACGGCAACATTTCGCTAAAGTCACGCCCCTTCTTCACCGGCATGGG, 1
TGACATATATCAAGTTCAATTGTAGCACGTTAACAGTTTGATGAAATCATCGTATCTAAATGCTAGCTTTCGTCACATTAT, 0
TTCGCGGGTAGTTATATTATATTTCAATGAATAATAACAACTAACCATTAAAATTATTTCTATATGGGGAAAACCCACTCA, 1
AGCGAAGCGGCACTGCTCTTTAACAATTTATCAGACAATCTGTGTGGGCACTCGAAGATACGGATTCTTAACGTCGCAAGA, 0
TATTGAAGATGCCACTGTTTAGTTGAATATTAGGTATATGCTCTTTTTTGAAATTTATCGGTGGCAGCCGTTAGTATTCGC, 1
CGAAAGTAGTGTCCTCATTGCTTACCTCCTGAGTTTTGCAAACAGCCTGTTGGCAGCTTGCCCTTTCAAATCAATAAGCGG, 0
ACCGCCATCGGTTAATGTGGCAATTGATAAGCAACAAGGACTTTCATGCACAATCACCTTCGGTAAAGAGATTGATGAAAG, 1
TGTTTTTTGATCTCACCCGGTAAAGTCGCCTATCTTTTCAGCAACAAAACTTGATTAACATCAATTTTGGTATGACCAATG, 0
ACCTGGGTGAGTACCGGCTGGTCCTTAAGTTTTCACCCGGTTTTAACCACTACAATGTTGATAGCAAAGCGCTAATGAGCT, 1
CGAATTCCTCTTTATAAGATAATCAGGGCTTTATTTTCAGCCCTGGTTGTTTTATATTCATCGCTGTTGCTTATTTAGACA, 0
TGGATTATAAATCTCATTATCTTAATTGCAACGGGGTCCAGCCGTGGTTATAATTCGTTCGTTGGAACACGATGTTGCACA, 1
GTCAGCGCACGCGCTGCGCATAAACGACACAATGCCCGGTGAATGAGATTCCCGGGCATTTTTTTATTTCTAAACCATCGC, 0
GGGTGATGTGCATAGTCGCTTACCACTTATAAAGATTAATTATAAATATATAATCAATTTTATTTTTAAACCAGTTAGTCG, 1
GCGCAATAAATCCCCATCTGAATACAGACAAAACTGGTTTTTGCACACAACGTTAACGATTTGTGGCGTCGGCGCGTATAA, 0
TACCTTTTTTAATTTCGTTCGCTCTTGGCATCGAAAAATTCCTGTAGTCGAAAATGTCAAAAATATCGCGACAAAGTACTC, 1
TGCATTCAGCCTCGCCGTTCTGACGGGGCTGTGTTAGCATTACCCCTTCGTGAATCCACCTTCCAGCGTTTCAGAGCCTGC, 0
CTGAATAAAGACATTCTCTGCCAGTACGTTGAATACATCACCAATATCCGTATGCAGGCAGTCGGTTTGGATCTGCCGTTC, 1
AAGCGTTAAAAAAATCTACAAACCAACGCAACACAATTCATGCCCTGGCAGTATGTCACGTTCTCGCGTTTCTGAACGGGG, 0
CCATTGCACCGGGTTGAACAATTTACAAAAGAAAGATATTCCATATCGTATAATGCGATTAAATACGCCGTCTTATAGAAA, 1
AATAGACAAATCTCAGGCGGCAAAAAACGACGTCTGAATGCATTTTTTTTGCTGGCGACAAACCCACGTAAAAAGCTCACC, 0
AAGTGACTAGATCCTTTTTTTCGCTCATTGAATCCTCTGTGCCAGGCAGTACAATCCCGCAGCTTTGGGAATTTTGATTAA, 1
GCGCAACGTAAAAAATCGTTGCGCAATCGTGGATTTTTACCCTGCTTTGTTTTTATAATGGTGCGCACTTTTATATCCAGA, 0
GGGTTGCGTTGTTGAATCATTATTTGCTATGGGTTTCGATATTGTATTTTATTAAGATTAGCAGGATTATACAAAGAGTAT, 1
TGATGATGCGCACCGTGCTTTCATCTATCGAACGCAAAAATCATTCTCTAAGTAAATGAATGGATTGCATGCGTTTCACTC, 0
GTAATCTTAATTTCACTGCCGGAGATTGCATCCGGCAGCGTTATCCCGCCACAATGACCTGATGATGTCATCATACGTAAG, 1
TTGCTGGCAGTGAACGCCTGGATCATTGAAGGAAAGGCATTATTGCGCAAATAGTTGTCAACCCTGGTGTTATCACGGTTG, 0
ACCTGATGGTTCCCTTTTTCACATCATTGACAATCGCCGCCAGTTCCAGGCAAACTTCCCGCTTTGTCGATTTCCTTCTGA, 1
CGCTTTCGATATATTGACTCAATTTTCCAGCCTGGTTAAAAATAGCGACCAGCTCAGTCGCAAATATAGTGACTACCCTAA, 0
AAATGGCATTCCGGAACGTCCGGCACGCTTCATTAAAGCACTACAAAATTATTATCACACGCCGGAACTTACGGCGGAACA, 1
TGTTTAAAGCCCCCACGTCCATTAATAATGCATTTGCATTACCTTAGTTCAAGCTTATAATTTGAGCAGAAAACAGGCTGT, 0
TCAGATTTTGATGCGTCAGATTTTGACGGGTCAGAGTCTGACAGTTGAGAAAATGCCGCTGCCTGAAGCTTCGCAACGTTA, 1
TCGTTGCAAAACGTGGCACGTACGGACTGAATACTTTCAGTCAGGCGAGACCATATGCACATCAATCGCTATGCCTGCATG, 0
TTCAAAATGACCGTTGCTCTCTGATTTCTCATTTCATGCTCACCCAATATGATGGCGGCGTTTTCTAAAACTGTTAAAGAA, 1
TTTCTGGCATAGTTGGACATCTGCCAATATTGCTCGCCATAATATCCAGGCAGTGTCCCGTGAATAAAACGGAGTAAAAGT, 0
GCTGTTTTCATTGATGCTTAGCAAAAATTGCCAGAGGTTAAGGATTGTCTTACTATTAAAGTGACTGAAGTTACAGGTTTT, 1
TTCTGAAAAAGGGTCACTTCGGTGGCCCTTTTTTATCGCCACGGTTTGAGCAGGCTATGATTAAGGAAGGATTTTCCAGGA, 0
AAAATCGGCAACAGGCTGGCCCCCTGTTTGCTTCGCGATGCGAATAAACTTATTATTTGTGTGCCTGAAAACCCCGATCAG, 1
GAGTGGCGCATTAGGTGACCCATGTTGTTCCGTTTAGTCATGATGAAATATTCAGGTAAGGGGAATTATCGTTACGCATTG, 0
TTCCGCCCGAATGTGTCAACGGCAAATTGCAACGTGTAGTTTCAATCGCTGAAAAATCAGGCAAATGAACAATTTTGGAAA, 1
CCACGCTGGGAAAATCGCTGCTATTCAGCAGAGTTTTGTATCGAGAATGGTGGCCAGCCACTTATTGCTCTCGCGTAAGCG, 0
CGCCCACATCACCGACTAATGCATACTTTGTCATTCTTCAACTGCTCCGCTAAAGTCAAAATAATTCTTTCTCACACTGTA, 1
ATAAGGCGTCTAATGACGCCTTATTATTTCCCTTTGATTATCAAGGATTAATTAAATTCATTCCTGGCAGGAAAATGGCTT, 0
GAAAAAACACGTAAAATAGCGCTCAACAATGCCACGGATTGCGTGGCATTATTATTTTCAGGAGGAACAATGTCTCAGGTT, 1
ATCCCTCCCTGTTTATCATTAATTTCTAATTATCAGCGTTTTTGGCTGGCGGCGTAGCGATGCGCTGGTTACTCTGAAAAC, 0
CGAAATCATAAGAATTGCTAGAGATTTGGAAGCGCCAGTTGACGCTCCGTTAGATTGCTAACGCCAAAATTAGCGCTGAAT, 1
AACAACACCAGAAAGAGAAAAATATAAAATACATACAGAAAGACATGAGAGCAAGGGACGGGGCAGGGCAAGATCATGAAA, 0
TTGGTAGGTAGAGTATTTGAAAAACGTAATTGATTGCGAATAGCAACAACTAAACAACCAATACACCCGGCCCCTCGCCGG, 1
AAAGTGAAAAGCAAGGCGTTTACGCGTTGGGAGTGAGGCTGAAGAGAATAAGGCCGTTCGCTTTCTATTAATGAAAGCTCA, 0
ATGGCTAACTGGAATTTTTAATTCATGGCAATTAGCGGCAATGGAATATAAAATTCACTCGCGTGTGTCTCATATTGCCTG, 1
AAAGCAAATTAATAAATCTGATGAATATGTTAACCTTCAGCGACATCATCGGTGAAAACCTATAAATGAAGAAGGAAAGCA, 0
GACGTTACGGCTGCAATCTTCATCTGTTTGTATGGATATCGCTTCTCGGGTATTGTTCTCACCCGGTGCTATCGCCGTTTT, 1
AATACGTCATCGACAGATGAACGTGTAATATAAAGAAAAGCAGGGCACGCGCCACCCTAACACGGTGGCGCATTTTATGGA, 0
TGTGTGGTTTTTATTGATTTAAATCAAAGATTCAAGGGTGTTTGAGGAGTATATATACACTCAAGCAACAATGGTTTTACC, 1
TGGCTCGTCACTCAATCCGTCTTGTCGTTTCAGTTCTGCGTACTCTCCTGTGACCAGGCAGCGAAAAGACATGAGTCGATG, 0
TGGTAGACAGTACCCGACACGGAACATTTAAAAAAATGAATGTTTTTATATTCTAGATTCGATATTTTCGATAGGTTTGGG, 1
GGAATTTGGGTTTCGAGGCTCTTTGTGCTAAACTGGCCCGCCGAATGTATAGTACACTTCGGTTGGATAGGTAATTTGGCG, 0
CCCTTACCTCTGTATAGATAAATTTACACTCCCTTTGAAAACAATCCGCTATGCTTTGAAAAAGGAGAAAGAAATGATGAA, 1
CAGAAGAATTATTTCGCCGCCTGATAGGTCGGCTGGTTGCGAGCATTAACCATGCTGATTAGCGCAATCATTTCCAGCAAG, 0
TATTTACACAGGCAATTTAGTCGCGCTTTCAACCCTTACCTCTGTATAGATAAATTTACACTCCCTTTGAAAACAATCCGC, 1
GTTCGGATAAAAGCTTGTCATCTTGATAGGTAATATATAGGTACATAGACACATCAGAACGATCACTTACTCCAATATCAT, 0
AGCACTATCGCGATCTGCAAAGTATTGCCGATTATCCGGTGAAGGTTCGTAAACTCATCCGCCGTTTGCGCCGTATCCGCA, 1
ACGTAGAACCTGTCTTATTGAGCTTTCCGGCGAGAGTTCAATGGGACAGGTTCCAGAAAACTCAACGTTATTAGATAGATA, 0
TAGATGGTGGCCCGTGCCATACCTGTTTTTTGGATAACCGCTGGTAACCGTAGTATTCTAACGGCCGATCGATTGTTCATT, 1
ATTTTATCTCCCCTTTAATTTTTCCTCTATTCTCGGCGTTGAATGTGGGGGAAACATCCCCATATACTGACGTACATGTTA, 0
CTGTATCGAGTAATGAAATTGGTTGCTAGAAAGTCGATGATTTGTTGCGTATGATTAAAAATCAACCTTAAAGGCTTTATA, 1
CAAGGGCGCATCTACTGATGTGCCTTTTTTATTTGTATTCGGTGACTTTCTGCGTCTTGTGGGCTGACAATTGCCCCCGTT, 0
TTAGTAACAAATTTGGTACAGCAATTATTAGATCTGTTGAGACAGAACGATATTATCAGATCCTGAGACACCACCGGGTTT, 1
AACGGGTGAGCTACGAAAATGGCTCACCCGAAATATCATACTTCTGCCTTTAGCTCCGTCTCTATAATTTGGGAAAATTGT, 0
TGACAGTGCTGCTCCCATTCCCATTGACCCTAAGCCAACGATACCGACATGAAACTCAGATCCCGTTTTCATCTGCTCTCC, 1
GTTTCTCACTGTCAGTATGCGGCTGAATGGGTTGCTGGCAGTGAACGCCTGGATCATTGAAGGAAAGGCATTATTGCGCAA, 0
CCAAAATTATATTTATTTTTTCTGTATTAGTTTTTAATGATAACGAATATAAAATTACCGATGCCGCCGTCAATTTATTTA, 1
CTGTGAAAGGCGCTAAAAATAGCGACTTGGGCGATTTTTGCAGCAAACGATTCAAAAGATGAGAAAAACCGTTGACGAAGG, 0
AGTAAAAATGCTTTTTATCTGGTTTGTCATGACAGTCAGGCAGAACTGGGTAAAATAGCCGCCTTTCGCCAATGGATCCTG, 1
CCTCCTTTCAAATGAATAGCCAACTCAAAATTCACACCTATTACCTTCCTCTGCACTTACACATTCGTTAAGTCATATATG, 0
GTCATTTTCTGATCCAGTAGCCATCGCTTTGACCTGCCGCTTTCCGGGCATATAATTACCGCTTCATTTTTTTGGCAGGGC, 1
ATACATAACTTGTGTGTATCTTTCCGCCCTCAAATTATTACGGCGGTAAATGATTAAGCCATCGCCGATAGACAGATTTCA, 0
CCAAACACGTTTCGCTGGAACATATTGAACGTAATCTGATGAAAGGTCGTAAACTGCGCGAAATAGGCGCTCACGATTAAT, 1
GTTAAGGACATACGATTTCCTCCTTTCAGAGTGCTCCGCTTCTCACTATTATCTCACGCAGTATTCTTAAGGGAACGATAA, 0
CCTCCCATCGCGGAGGAAGCCACCTCTTGCAGTCATCTTTTCTTCGCTCTATCCTCTGCCGCTATGAAAACATCCCGTCTC, 1
TTTGCTATATATTGTGTGGTTGAATCTTTTTTCAACTACATCTAGTATCTCTGTATCAACAGAGAGACAACCCGACGCGTA, 0
GGAACCTTATGCGGAACATATGCTTGAAGTGATGTCTTCTATTGACGGTTATAAAAACCTGTCAGAGAGCAATGATTACGT, 1
TTAAAAATAAAAAACACATACCTGAATGAGCGATTTTTGAAAGTATATTTATTCAGAACGCGCATCATGAGTTTTTAACTC, 0
GCTTTTTCACTTCAGACTCACGTCCATTGCCAATTTTAATTACCCTAATGATAATCACCGGAATAAATTATTCCGCGTGAG, 1
TGGAAGCTGCCTCGCAGAGTTTTGAACAGTTTTCACCCTTTCGTTAAATTCTTCTGAATATGCCTCGGGGAACGCAAAATT, 0
CAAGCAGCCAGCGAGAAGCATACATTGCATTTTCAAGAAAACGTTCCATACATTCCTGTCGTGTAGTTAAAACGGGCAACA, 1
TAATTTTCAGGAGTGATTTTAATTCTCATTTAGCACCTGTGAGTTCATTCACAAAAAGCCCTTAAGTTTCGAGCCGCCTCA, 0
CTTCACCTCCAGCTACGGGCCGCGAACTTTGCCAGTTTCGACAAACTGCGTAGTGTACTGGCAACCGATTATGTTGTGCAA, 1
CTCGAAGATACGGATTCTTAACGTCGCAAGACGAAAAATGAATACCAAGTCTCAAGAGTGAACACGTAATTCATTACGAAG, 0
CACAGAAGGCGGTTTCTCTGGTTGCCATCGTTTCTGACCGCCGAAGTTTAACTTAAGGCTGGCGGGATACTTTTTACTATC, 1
GCACGCACTGCTTTTGCGGCTGGCCTCTTTTGCCGCAAAATAGTCGCCCGTGTTTCATTGCCCATTTCTGCTCATGCATCA, 0
CGTGGAATTAATTATTGACATATTACGTTGATTCACGAAAAACCCGGCAGTAAATAATGTATTGAATATTACGTGGTCCGT, 1
AATCACTATTTCCGGTTTTTTATTCTCTTAATTTGCATTAATCCTTTCTGATTATCTTGCTTAACTGCGCTGCATCAATGA, 0
AAAACCCGGCAGTAAATAATGTATTGAATATTACGTGGTCCGTGCTCAGAATATCCGTTCAACCTTATTGTGACAATGGTT, 1
TGCCGGGTTTTCTCGTTTTTGGTCACTTACTCATCAACTCATTTCATTTGTTATATGAATGTTTCTTACCACCCTCACGCG, 0
AAAATAGCGTGCGCAAAAGTCGTTCTTTGCCTAAAATATCGCTATATATGACAATATATAGCGAATGAGGTGAACGATGAA, 1
TGATGCGCGAAATTAATCGTTACAGGAAAAGCCAAAGCTGAATCGATTTTATGATTTGGTTCAATTCTTCCTTTAGCGGCA, 0
CGAGGAGGGCGAGTATGGAATACCTTTCGATTTCTCTTTCGTTCCGGCTTATAATCCCCGGCCTTTGATTATTTTTTTATC, 1
AGTAATAATTAGTGCAAAATGATTTGCGTTATTGGGGGGTAAGGCCTCAAAATAACGTAAAATCGTGGTAAGACCTGCCGG, 0
AGTCGATAAAGACTGGAATTCTGTTGAAATTGACGTCAAACAGATCCGCAAAGTAAATCCGTAATTGTTACCGCTCCCGGG, 1
TTAATCTGGTCTTCTCCTTTTTCCCTCTGTTTCTTCTCTGTATCCAATACGTTAAAAGATTTACACTGTCTTCGTATGCGT, 0
ACCGTATTTGCTGCCAGTAAACCGTGTTGTAACGCGCTCTGTACAGCACTAAATTTTATTTTTTTCCCTTAAGAAGTTGTT, 1
ATGTACTTCCCGATTAATATCGGGGAGTGCCTTAATGGAAAAGGAGATAACTAAACCTTAATAAATACATCACTACAATAT, 0
TTTTTTTGGGGATTGAAAATATGGCTTTGAATAAGTAAAAGATGAAAGTATCAACGTGTCATGTTGATAATTATAAATGGA, 1
TTATAGCTTTTAACCCCCGTTACATCTGGCTTTTGCAGAAATAAAAAATAGTTTCTGCGTTGTCCATACCCTGTCCGCCCC, 0
TTTAGCCTACAGGATTGAGAAAAACTTTTGCTATAGTTTAGTAAAATTTTACCCTAAGGGAGGAAGCAATGGAAACCGTGG, 1
AATGAGTAGTCTTAGTTGTGCTGAACGAAAAGAGCACAACGATCCTTCGTTCACAGTGGGGAAGTTTTCGGATCCATGACG, 0
TTCTCCATTTTTAGCCTACAGGATTGAGAAAAACTTTTGCTATAGTTTAGTAAAATTTTACCCTAAGGGAGGAAGCAATGG, 1
TTTGTATATCGAAGCGCCCTGATGGGCGCTTTTTTTATTTAATCGATAACCAGAAGCAATAAAAAATCAAATCGGATTTCA, 0
AGCGTAACGACTTCCGCGAACTGGCGATCTTCAAAAGCGGCGTAACGCTATAAAGTCGAAATGAGTTGTTAATAAAAAACG, 1
AAATTTTCTCAGGGGCGAAGGTGTGCCTGCAAGCCGCCGTCTATGGTTAAACAAGGAGATATTTTTACGGCACGGCGGCTG, 0
TAACGCCGGGTAAATGAGCGTTTTTTGATAGTGCGAAAGAACCCTGCGAGGAAAATAAGCATCTATTATTGTTTGTCATGA, 1
CGAAGTTTTGCTCTTTAAAAATCTGGATCAAGCTGAAAATTGAAACACTGAACAACGAAAGTTGTTCGTGAGTCTCTCAAA, 0
TGGCAGTTCGGGTAGTAATCATAATTCTTGACCTCTCTTTACTTCCTTTTATGGTAAGGGGCTGGACGCTACATTGTTAGC, 1
CTTTCTTGAGGCAATCGCCTGTTGGTGGTATCGTTTATCGCTTTTTCAAAAAATTCGACACATTTTAAGGGGATTTTCGCA, 0
TTGCCAGCCAACGGCTGATGGCGATGAGTGTTTCCATTGCTGTTCTCTTTTATACTGTGGGCCTGACCTTAACATGCGACG, 1
AGCGGTTGAAAAGCCAGAAATATGCCGAGCCAGCGGCATGGAAGCGCCAGCAGCTGTTGAATGGAGTACTGTAGGCAAATG, 0
CAATACAACTTTAACTGCCTTAAATCAAAAATTGTCGCAGCAAGGTTAACTAAAATCCCAGTTCGTTAACATTTTTGCGTT, 1
AAATTTGGCGTGAATAATATTCAACACCAGTGCAGCATCATCATTACATACTTACAGCCGCCGACTACCGCTTTCGATATA, 0
ATGCAAAATGGTCAAGAAGTGGTAATTGATAGCGGTAAAAGCGTTAGCCTCACACTGACAATGGCTCCAGCTTTTAAGGAT, 1
TGGTTAATTTTTGCACAGGACTGGTGGGTTTGGAACGGACTTTCCCTTCTGAATAAAGGTCTTCGTGGTTATACTTCTGCT, 0
GTGTGGAAAATGTTCTCAAAAGGTTAAATCTTGGTTTATATGGCGGGAATATTGTGAGTGGAATCGCATTCCTGAATGAAA, 1
AGTTCACCGCCGAAAATTGGGCGGTGAATAACCACGTTTGAAATATTGTGACATATGTTTTGTCAAAATGTGCAACTTCTC, 0
ATCAGCTTTTTCCCGTCGCTGTTGCATAAAACGAAACGATGCGGCGACGACAATTAAGCCAATGATAACAATAAAGAAAAG, 1
CCGACTCACTATGGATAGTCATTTCGGCAAGGGTTCCTCCTTTCCCTCTGTTCTACGTCGGATTATAGACTCGCGGTTTTT, 0
ATAAGCATACCCTGCCAGTTATGGTGTTGTCATCCGTCCACCCTCGCCACTAAACTGGAAGCAAGACCGTAGGCATTCCGC, 1
TCACAATAAAATGTAAAAAAGTTGTAATAAGCTTGTCTGAATCGAACTTTTAGCCGCTTTAGTCTGTCCATCATTCCAGTA, 0
TTTGCCCAATACATATATTGAGATTTAACTCATAATTACTTCCTAAAGTGTAATATTTTATTTTTTAATATATACGCCTAC, 1
GACTTTGCATATCAGGTTTTTTATTACTCGCTGTAATGTACGAGCCTGTCGTGAATAACGTCGAGAACCCATCCGTTGCGT, 0
TTTCCTGGAGTAAATAAATAACAATTAACAAGCATAATATTGCCATTGATAAAATAGCATGCCATAAAAGGACTTTTCAGG, 1
GGATTAATTAAATTCATTCCTGGCAGGAAAATGGCTTAACATTTGTTAGACTTATGGTTGTCGGCTTCATAGGGAGAATAA, 0
AGGTGTATGTCATAAGATAAAATGTTAACTATGTATTCCTCGCGGTAAATAATATGAGGTAAAATATGAAAATTGGAACTG, 1
ATTCTCTTTAAAAAATTATGGGCCGCTCCAGGCCCATAAATTTTTACGCTCCCTTAACTTGCCCTCATTCCCAAACCTCAA, 0
ACCCCGCTATAGTTATGCTATGCATTTGTCTTTAATGATATCTCGTCATTATATTAACAGGATGAAATTATCATTAATGCA, 1
TTACCGGGCATTTTTGCGTACACGATTCCGTGCCCAATGTATGCGTTGCAACGCAGTGAAAATTCCTCTGAAAACGTCTCG, 0
CCAATATAAGGAAATCCTCAAAATTGTTTTAAATAGTGCCCTCGACATGTAATTTCAGGCGTTTAGCTGTAACTATTTATA, 1
AGCAGGATTTAGCTCACACTTATCGACGGTGAAGTTGCATACTATCGATATATCCACAATTTTAATATGGCCTTGTTTAAT, 0
TTATGCAGTGGCTGGCTGGCGTAATGAAAGAGTACCTGGACTGACCGACTATACTTTTTAAGAATGACCACGACAGAAGGA, 1
AACATCACCGTTCCTGGCATCCTGGACGGTGATGCCCCTACGGTTGCCCTCGCCAGCACGGGCATCGGTAAAGCGTAAGGT, 0
AGCGAAAGCTAAGAAATAAACCTACCATTGAAATTAAAACTTATCAGATTTAGCATGTGAATCAATTTAGAAGGTCACAAG, 1
TGACGTTCTCCAACCCCTTGTAATACTGTCAATCCAGATATTTTCTACTGCTCAATATTCAATCGGCTTCAGGAATACCTG, 0
GATGGCATTTCATGCCGTTTTTCCCCAGGCATAAAGTGCACTTCGTTATGGTTGTCGGCAGAGATTTTTCCTTTTTATTAC, 1
TAACTACATCCATTAGCCACAGCGCGATCCTGTGCGAAATTTTGTGATCTTCCTCCACATTACATAACATCATATGTTGTT, 0
GCATTTCATTCCGTTCTGATGGCATTTCATGCCGTTTTTCCCCAGGCATAAAGTGCACTTCGTTATGGTTGTCGGCAGAGA, 1
GCGTCTTGTGGGCTGACAATTGCCCCCGTTTCTTGTCACAATAGGCCTTTGCGCGCATCGATACGTTGCGTGAGGTACACA, 0
TGACGCATCGGTGAAAAAGTCAATATTTAATACAGGGCTACTATGCCCGATATCCTTCATACAATGACAATAATATTGCCG, 1
TTGCAAATTACACGGTGTTGAAGGTTATTTACATGTTAGCTGTTGATTATCTTCCCTGATAAGACCAGTATTTAGCTGCCA, 0
TGTATTGAGCAGTTAAATATTACTTACAAATTTCCGAGTATTCCCAGGAATAATCTTCATGTTCACGCGGCATAATCTCCC, 1
ACTGAAAATACGTGACAAATTATTATGAGCAAAATGGTGTATGTCACGTATTTTGAATGGTAGGTTAAAAAATAACACCGA, 0
CGAATTGCGCAGTTTTTGAGCATGTTAATGATTACGTTACAGAACTATTACAATGTCATTAGTTGTGAACAAAGCACCTGG, 1
AAATTTCCCTTAAGTCACAATACGTTATTATCAACGCTGTAATTTATTCAGCGTTTGTACATATCGTTACACGCTGAAACC, 0
AAATTGCATTCCAGTTAACGCGCTGGCTGTATTTGCCGCACCGCGCAGGTATACTCCTTTCCTGGTTTTTTTAATCACTAC, 1
GTCTTATAACAAAGTAATGTACCGGTTGTCTGAAGCGGTATGGTGGCAATGTAAATCGAAATCATGTTCACTTTGTATCAT, 0
GAGGATTCAGCACGTTTTCCTTAATGTCATCTTTACCGGGAACCTAAACTAAAATTGGCGGCCGCGCATTCCCGGCGCGGG, 1
TGTCTCGACAGGGGAGACACAGTACGAATCGACATAAGGTGATCGTCTGAATCACCAGAATAAATAAAGTCGGTGATAGTA, 0
TATTGAGGATTCAGCACGTTTTCCTTAATGTCATCTTTACCGGGAACCTAAACTAAAATTGGCGGCCGCGCATTCCCGGCG, 1
GTGAGCATTTCAGGCGTTATGCTTTCTTATTATGTCCGCAATATCAGGTGTCAAGAATGGAGAGTTCTCGCTCTCCATTCT, 0
ATCCAGCGCGATCACCTGCATTTTGCCTGCTAACTTTCGTGCCAACGCCGATCCTGCCGGGCCGAGGCCAATAATCGCCAC, 1
TGCCCGATCCGATCCCTCGCCCGCAACCCATGCCTGACCCACCACCCGATGAAGAACCGATTAAATTGTCGCATCGTGAGC, 0
GGATGTCTGGCGACCAGCCTATGCAGCCTTTGTACAGAAATTATTTAAATAAAATAAGGCATTAAGATGAAATTAATCATT, 1
TTTGTCACAATTATCTGCAAAGTCATACGCCGTTAATTGCTTTCTTTTTTGGCGTAAGCGTAAGATGCTTCATCTGGTTTA, 0
CGCCAGAACAACTCAACTTCACTTGCACAAATAAACAGGAATCAGCCACTAAAATTCACGAATTAGCGGGCTACAGCAGCG, 1
CCGAAAGGAATAAGATGAGGGAACCGCGCCATCGGCGATTTACCGCCGGGAGCCCGGGTTGCCAGGGTGGTGGAGATTGAG, 0
TCAGGCAATGGTTCGATGATTTTTTTGATTTGTTATTTTTCCACTTTCAGTATGCTAATGCTTGCACCTACTGATTCATCA, 1
ATAGCCATCCAGATGTTAATCCATCCATACCGATTAACACTCAGACTGCCAGTGTTTTTAACCTGCAGAGTCGTGGTAGGA, 0
GAATATTCACGGGCTTTTTTTATTATTTAATAAATATAAATACATTCTGATAATGCATCCTGCCGCTGGACATTATTTCAG, 1
ATTTAATAAATATAAATACATTCTGATAATGCATCCTGCCGCTGGACATTATTTCAGCATAAGTGGATATTCAAAGTTTTG, 0
TTACGGACAGAGAAAATAACTTGTATTGATTAGCAGTCAAAATCATTGAAGAACATTTCACTCGCTAAAGGCAACATTATG, 1
CCTTTCAACTATTTCTATTTCCAACGGTGGTTTGGGCTTTATATATTTTTTCTGATGGACTCTAGCTCAGTTTTTAAATAA, 0
ACAGCCGGATGAACTAACGTTCGTCCGGTTTGCTATTGAGTTCCTGCCTGGATACTTACCGCGAAAACAGCACGCCTGACA, 1
AAACGGGCATACGGCCCGGGGATCTCTGCGCCCTGACGTTCACAAACTGCATATATCTGATAGACGTGAAACAGGAGTCAT, 0
CAAACTCCCGGCTTGTCCGGGAGTTTGAACGCAAAATTGCCTGATGCGCTACGCTTATCAGGCCTACGCAATCTCTGCAAT, 1
GTGTGAAACAGAATGCGAAGACGAACAATAAGGCCTCCCAAATCGGGGGGCCTTTTTTATTGATAACAAAAAGGCAACACT, 0
CAATATATTTCTGTCTGCATTTTATTCAAATTCTGAATATACCTTCAGATATCCTTAAGGAATTGTCGTTACATTCGGCGA, 1
AAAATAGTTAACCCGATCAAGACTACTATTATTGGTAGCTAAATTTCCCTTAAGTCACAATACGTTATTATCAACGCTGTA, 0
CATCGCTAATTCCCCGCGCCGTAATTCGCATGCTTTAGTTGTGTATACTCGATCCCGCCCGAAATGTTTTTGGGTAAATCT, 1
GCCCTGGTGGGGTAAAGCGCCAGGGCCAGAAGTCGATACGACCTGTGCTATGATTCATAAATCACAACAATAACAACAGAC, 0
CGCGCCGTAATTCGCATGCTTTAGTTGTGTATACTCGATCCCGCCCGAAATGTTTTTGGGTAAATCTCCATTCATTCAATG, 1
ATTTTATGAAAAACGGCCTGCGGGCCGTTTTGTTTTGTCTGGATTTTGCGCTTTTTGCCCAGCATTCAGACGAAAATTGCC, 0
ATAACGTTTCGCTGGCAGGGGATTGTCCGCCACGCATCTTGACGAAAATTAAACTCTCAGGGGATGTTTTCTTATGTCTAC, 1
AATGGCTGCCCGTTTTTATTTTCTCCGCACATTGTGTGAGCTTTTGCGATATTCTGAAAAAAATGAGAATTCAGGCATAAC, 0
AAGAGAAAAAAGCAGCAAACTTCGGTTGAAAAAGCCGCTATGATCGCCGGATAATCGTTTGCTTTTTTTACCACCCGTTTT, 1
ATCTGTCACTTTTCCTTACAACAAACAGGGCGCTCAATGAGTGCCCTGTCTCTTTATTAATATGAAACACTTATACTGGAA, 0
CTTTCTACAGCCTCCTTTCGGAGGCTGTTTTTTTATCCATTCGAACTCTTTATACTGGTTACTCCCTACCCAATCGTATTA, 1
TTTGCTTTTTGGCGCGCCTTGTTACCTGATCAGCGTAAACACCTTATCTGGCCTACGGTCTGCGTACGCAATCAAAATCCC, 0
GCGGGAGTATGATGATATTCGCAGTTGATGGGAGAGTACAGAGTCACGATATTTTTCATTCTCTCCGCGATGTGATGCAGG, 1
GTGCCTTTTTTATTTGTATTCGGTGACTTTCTGCGTCTTGTGGGCTGACAATTGCCCCCGTTTCTTGTCACAATAGGCCTT, 0
AGGCTGATGGCCGCTATACCGTTAAGGTATTGAAAGAAGAAAGCAAAAAATAATTAGCTCGTACAAGGGAAGTGGCTTGCC, 1
GAGAAAATGATGTTTCCGCGTCTTGATCCAGGCTATAGTCCGGTCATTGTTATCTTTTAAATGTTGTCGTAATTTCAGGAA, 0
ATAATTAGCTCGTACAAGGGAAGTGGCTTGCCACTTCCCTTTTTTGCTCATAAGGAGAACACATGAAAACACCCTCACAGC, 1
TGTCACGTTGGGCTTTTTTTGCGAAATCAGTGGGAACCTGGAATAAAAGCAGTTGCCGCAGTTAATTTTCTGCGCTTAGAT, 0
GAAATCGGCGCTCACTATCCGGGCTTTGAAACCGATATTCACGGTGCATACCGTCAGGCTGATGGCCGCTATACCGTTAAG, 1
CTGAAGCAAGATCATCCGGCACCAGGTGGTGGTGCAGTGCTTTGGAAATGGTCCCCTCGGGGGAGTTGTCATTATTTTCTA, 0
TAAACTGGGAAGTTTAATCTTTGCCCGTTGCATAACCTTTAATTATTCATATGCATTGCTGTTGTTACTTTTTATATAGCT, 1
GCAGATATTCTGTTTAGCCACAGGTGCAATTATCAGCGGCGTACGCGAGGCAGGGGCTAATCAGGCATAGTTTGCGTCAAA, 0
AATATCCACAGCGACGCGATGCGTTATTGCTGGTTTTTGTTGTCTCTGACAAACTCTTGTAAACAGAGTTATCCACAGCCT, 1
TGCGTTTAATAATGCCTGTGTTGCCGTTGTTGCAAATTATGACAATGTCAGCGCACCTATCAATGCAGTGGCAACGGGGGG, 0
GAAATGGTCACCATCAACTTCTTTATCATTGATTAAAATTAAATCAGAAGATCATCACAGAGGAGAGCACACAAAGTCAGC, 1
GATAGCAGCTTCTGAACTGGTTACCTGCCGTGAGTAAATTAAAATTTTATTGACTTAGGTCACTAAATACTTTAACCAATA, 0
GGCAACTTCCGCACCGTCCGATTTGCCTGAGGCCAACTCCAGCGCAGTGGAAACTGCTTCTTCCAGAATCTTGCGCTGCGC, 1
TCGTAGGTGTTACTAATAATAAAGCAGAGTTTTTAGATAGTATCAATGTGCTTTGTGTATATTGTGGCAAATAATTGGGTT, 0
GCTAAGTGCTGAAATTTTCAGCATTGCATACAGCGATGTGTAACCTTTGTCACACTCCAGGCACCCCGCCCTGCCATGCTC, 1
TCCAGCTTGCAATGAAAATAACGCCCGCCTGGTATGTGCGCGTTTTCTGATTCCACAAACTGCAAGGAGGTAAATCATGAC, 0
ATAAAAATTCCCTGAATTAAAAAATCCATTGATATAACTTATATATACAGACAGTAAAATGTTCTGCCACGTTACAATACT, 1
CGCAAAAGCATCTGCCTCTGGGGGGGATGGAAATACAGTTGTATTCCCGGTTGCGTTTAATAATGCCTGTGTTGCCGTTGT, 0
TTTTTGCCAGCCTATTACTGATAAGAGTATTGTAACGTGGCAGAACATTTTACTGTCTGTATATATAAGTTATATCAATGG, 1
TGTGCATGGCGGTCTGTTGTGCGGCACAACGGGCCATTTGTACGGTTAATGCTCCGAGCCTGTTCCACTGTTTGAGTGGGC, 0
AGCGACTTATAAAGTAATAAAGTTTTTGCCAGCCTATTACTGATAAGAGTATTGTAACGTGGCAGAACATTTTACTGTCTG, 1
ACTTAAATGCATCATTGCCCACAACAAACCCCCTCCAGAACCAAGTGCTGATATTATCATCAACAGTGATAGATACATATA, 0
TTTAGGTTATTTTCTCTTCATTACACGTATTCTCTTTGCCGGACGTTGCCTATACTCCAGGCAGGAAACTGGAGGATATCT, 1
TCGCTATGAAAAAGAAATTATCGCCATGATTAACTAAAAGTATTGATTTTTTCAGTTCAACCTACATATATTGCGCGCCCC, 0
TAACAATCAATAGTACTGGCGTATTTGAAGACAATATAATTATTTCTGGATATTGTTGAGGCTCCCTAATATTTACTTTAA, 1
TCTCCTCCTCTTAGAGTGACTATATCTCCTGATAGAATTGCGGTATTGACTATCAAATGCCCTGATTCGTTGTTTATTGTA, 0
GAGACATATTGCTTACCACCGATTCTTGAAGCATCTGAAGAAGCAAAAGATAAAGTCCACGTGCTGCTTACCGCGCAGGGC, 1
CACTGCGATATATACCGAAGTGCTCCCTCCGCCAGCTGAAGAAATCGCTAATTCTTGCAATGTTAGCCACTGGCTAATAGT, 0
TACCGTAGCCGGGTAACAGGTAAAGAGTATTAATCCCCGTTTCTGGCGGTATACTGCGACACAATTCCACCTTGAGTAATG, 1
TTGCGACGACGTTGCTCAATAAGGAAAATTTGGCGTGAATAATATTCAACACCAGTGCAGCATCATCATTACATACTTACA, 0
GAGTAATTGTGTTTCGCTGCAAGGCGATTGCCTTGTGAAGCCGGAGCGGGAGACTGCTCCGGCTTTTTAGTATCTATTCAT, 1
TCTCCTGGCTCAAACTGGGTCAGGAGAATTAACCTTGAGAAAAATCAACAAACTGTCAGTAATGATTTGTTGCCTGCCGTC, 0
CGGCTTTTTAGTATCTATTCATTTTTCTCTCCAGCTTGAATATTTTCGCTATACTTTTCAGTGAAATGTGTTAATAAATCT, 1
ATGTTTATGGTTACCCCTTATGTGTGCTCAGGAATCGACAGGTAATCACTCATACTGAACAGCGATAAAAGATAAAGGTGT, 0
AACCTGCCGTTAATGTCAACCTTGCGTAATGCACAATTACGTAAACAATTAAAATTATAAATACAGGAGTCCGGCGTGGAA, 1
TTTTGTCTCACCTTTTAATTTGCTACCCTATCCATACGCACAATAAGGCTATTGTACGTATGCAAATTAATAATAAAGGAG, 0
GCGTTTCACCGTGGCGGACTAGGTATACCTGTAACATGCTTTTTTTCCGTATACTGCTGTAACGTTAATTTTCTGAGTAAT, 1
TTGTTTTACTCGCCCCAGAACACCCTTTTTTATACGACTATTCTATTTCTTTAACCGCTGGCGAAAAAAACTGACTATAAA, 0
GGTCTGCATGTTTGCTACCTAAATTGCCAACTAAATCGAAACAGGAAGTACAAAAGTCCCTGACCTGCCTGATGCATGCTG, 1
TGAATAGTTAAGCCAGTCGCCGCGTTCCCTCTTACACTATGCGCTGTTATTAGTTCGTTACTGGAAGTCCAGTCACCTTGT, 0
CTGGAAAGTCACATCGATGCGAATTGATAATAATTCAACCGCAACAGCAGTATTGTATAAATAAGGATGTTCACAATGGAA, 1
AATGTCGCCAGAAATAAACGGGCATACGGCCCGGGGATCTCTGCGCCCTGACGTTCACAAACTGCATATATCTGATAGACG, 0
AGCATCACCGACAGTTCTGGAGGATACCATTGCTGATATAGCCAGAAAATATAATGCTTCATCCTGGAAAGTCACATCGAT, 1
TGCAATGTTAGCCACTGGCTAATAGTATTGAGCTGTTAGATAAGAACTCTCTCACTCCAGCCAGAGCCACCAACTCAGGGC, 0
TGCAACACTATTATCTGGCGTTATGGCATTTTCCACCAATGCAGATGATAAAATAATTCTGAAACATATCAGCGTCTCGTC, 1
GCAATTCCATTTGAATATAAGAGCCAGCTCACAGTTCTGTTAATCTTGCGCCAACACTATGACTGCTACGCAGTGATAGAA, 0
TCATTGATGGTATTTTATATGTTTAAAAAATCTGTTTTATTTGCAACACTATTATCTGGCGTTATGGCATTTTCCACCAAT, 1
TGTCACATGTTATTGGCATGCAGTCATTCATCGACTCATGCCTTTCACTGATATCCCTCCCTGTTTATCATTAATTTCTAA, 0
CTATTCAAATTTGTGATACATGTCAAAAAATTGGTTGACCAAACTCGTTATTTATATAAGGGCACTTACGAAGTGCACTCT, 1
GCATTCTGTTCCCCTCGAACGAGAGGGGAGCAGGCATTCAGCAATAAACCCTTCAGTTTGCCAAACGGCGCTATTTTGTGT, 0
AAAGCCGCAGCAAGGGACAATTTTTGCAGCGGCACAGCGTTCAGATAGTTATTTTGTTAAATGTATTAACATGCTGAGTTT, 1
TACGGGATAGTAAGTCCGCCTGAAAAATCGCGAGAGTGGCGCATTAGGTGACCCATGTTGTTCCGTTTAGTCATGATGAAA, 0
CCCATTGCTTTGACGAAGTTGAGTTTAAATATTTCCCCGGACGATCGGGTGAAAATAGTTGTTACTGTTTCTGATGGACAG, 1
CCCCCCCGTTGATGGGTAAAATAGCCGCAATTTTTCGTTTTCAACAAGCGCGGCGCGATGCCGCTTACTCAAGAAGAAAGA, 0
CCGCCCTCTTCAGAAAAGTCTTAATTTGTTGAAATATCGAGCATAAGATGAATCTGGAGAGAATGGTCTGCTGCGAATCAG, 1
TTTCTCAATTTTGCGTGCTGGATTCACGCAGAAGGTTGTGAAAGGTCATCAGGCAGGGCTATTGTAATCAAAGGGAATGAC, 0
ATAGCCTCAGTAAAAGTGCAGTATCTTGATAAACAGAAAAAGCTGGCTGTAATGAACATCGAATATAACTAAGTTTCTGAA, 1
AAAGCGGATGAAGCTCACCTTCGTCCGCTCTCCCCTTCTCTTTTCTGCCTTTTTTAGCCAGGATTAACGCTCAGTTAACTT, 0
TCTTTGCTGTCTTTATTCTTTTTTGTAATTTTATCATTCTCAGTGAGTGGTATTATCTTTGCTTTGACAGTTAAGCCCAGA, 1
ACCTGCTTTAAAGTGGCGTTTTTGTCGTTACCCATACCTATATTTTCTGTTGTTTAACTGCCAGAACTGAGCGGTTGAAAA, 0
TTCTCAGTGAGTGGTATTATCTTTGCTTTGACAGTTAAGCCCAGAACTGAAAGTCAAGTCGGAAAAATCCCGGACGATAAA, 1
GTCGCAACTGCTCTTTAACAATTTATCAGACAATCTGTGTGGGCACTCGAAGATACGGATTCTTAACGTCGCAAGACGAAA, 0
CCTGCTTCGGCAGGTTTTTTTATACTTGACAATGTACCTTTGAGATACATAATGTACCCAAGAGAAACAACAAACAGGCAG, 1
GTCCAATATGATCAAATAGCATTAACCCCCCCTCACAACGTCCTGCATAGGGAACACGTTTTCCCCTGTGCACCCACGACT, 0
GGTGTAATTATAGACAGCTAATTAGCTCGTTGCCTCTTGTTACTATTGTTCATTATTTTGTTTGCTATAATTGTTTGAAAG, 1
AAAATTAACATTAGATCTAAATCTTAGTATTCATCCCGCGTATTGTTACCTAATATCGATGAGTCCCGATACAGATTCGTC, 0
TAAATTCGCTGGATTTTTGACTAAAGTTTCTTTAGGATTTGTCTCATCGTATGATTAATTACACCAATCGTTCAACGTCTT, 1
CAAACCAGTTTATTTGAACCGCGTCACTGACGCGGTTTTTTTATTCGTTCTTTGCAGTAAATAACCTGCGTCATTTCACCT, 0
AATATCTATTTCAGGTCAAAAGATTGAATTATTCACTGGAGACGATTCGTAAATTCGCTGGATTTTTGACTAAAGTTTCTT, 1
AATGAACATATGCCAAAAATAATCACTAATCAGTATTATTGCAGATTAAACAAATAAAAATCTTTCCATAACAAATGGTTA, 0
TATAATTGTGAGTTTAATATTATGTTGACTCACTCATTGATCCAATACCTAACTTTACCAGCAACACCTCCGTCCCCAGTA, 1
TAAAACGACTTTATTCCCCTGGTATGTGTATCCACCAGTAGAACCCTTCGTTGCCCGAATGCTGGCAGGAACTGTTGGCAG, 0
ATTATATTGTTTTCAGGTTTTTTTTGGCGCTCCTAATATATGGCTGATTTATAATTGTGAGTTTAATATTATGTTGACTCA, 1
GGGGCTGGATCGGGTGGTTTAAATATTGGCTATATTCAATGGACGCGTTTTGCCGCGATGACATATCAGGCGTTGCCAAAT, 0
GACCGGGTTTCTTATTTCACCATATTAGTTACAACATCCTATATGCCTTTATCATTAACAGGTGCCACATGCAGCGCCTGC, 1
CAGGCGATGTGTGCTGGAAGACATTCAGATCTTCCAGTGGTGCATGAACGCATGAGAAAGCCCCCGGAAGATCACCTTCCG, 0
CAGGGATATCAATGAGCTATTTTTGATAGTTCTTGCGGTTAATATGCTCTATATAGTGATGTTCCGATGACTTATGACTAT, 1
AATCGTTACAGGAAAAGCCAAAGCTGAATCGATTTTATGATTTGGTTCAATTCTTCCTTTAGCGGCATAATGTTTAATGAC, 0
AAACGTACCAGGAGGGTGTTTATATTGATGATATTATGTCGCCCTATAACTATACATGATGTCAATAAGAGACAAAGATGA, 1
AAGCTAGTGTTTAACGACGTTAAGATGGCAATGTGCAGATCATGTTATCAGGGTGGGGCGGTAGCGTATATTCCTTATACA, 0
GGCCAGGAAAGCATAACTTAGACTTTCAAGGTTAATTATTTTCCTGGTTTATATTTGTGAAGCATAACGGTGGAGTTAGTG, 1
CCATACAGCAACAGTACTGGGGTAACCTGGTACTGTTGTCCGTTTTAGCATCGGGCAGGAAAAGCCTGTAACCTGGAGAGC, 0
CTTTCGGGGCAAAATGTATCTTTTGTAAATCAATGATGATTACATTTGATAATATTTCACAATACTTAAATGCCAGCCGTC, 1
GCTCGAAAGGGAAGCAGCGCACGAAATATTATGCTAAAATCCGCCCCCCTGCGGGGCCATACTCGAACCCGAAGGAAGAAA, 0
TGTGGTGTGCGTTAGCTCGTGTTTTTACACCGCATTCTTGCGCTAACCTTATGATCTGGCAGACAACATGGGAGAGACATC, 1
ACTTTCTTACATAACGCCTGCTAAATTATGAGTATTTTCTAAACCGCACTCATAATTTGCAGTCATTTTGAAAAGGAAGTC, 0
ACCAGACTTTCCAGTGACTGTTCTTTGGCAAGGGATTGCGAGACGCGGGCGATAATCTGATCTGACACGGAACAACTCCAG, 1
AGTACATACGTTTACGCTGCGTCGATGCACAGCCTCATCATTTTGCAGTATCCTTAAGATATTCCTTATATCTTCAGGAGA, 0
TGTCACGTTTACCTTACGAGCCCAAACTTAAATAAAACTTATACAGAGTTACACTTTCTTACATAACGCCTGCTAAATTAT, 1
AACAGTAATGCTGGCGCGCCCCCTCGCGCCTGAAAATTACGGTGCTAAGCGGGTAACGTTTAGCACCGCCTTTAGCGGAGG, 0
ATGTAATAACTTCTCCCACTGGCCTGGAACAACTGAACTTATTGAACTATGTTAGAAAATACGCCAGTTTAAGTATCTGCC, 1
CCGCCAGCAATGGACTGTATTGCGCTCTTCGTGCGTCGCGTCTGTTAAAAACTGGCGCTAACAATACAGGCTAAAGTCGAA, 0
TATTCGTGCTTTTTCGGAATGAGTCGCTTGCTTCAGCGCATATTGCCGCTACGATTAAGCGAACATAAAAAGAGAAGAGGT, 1
GCGATGACTTTAGGCGATCAATATAAGATCGCCGGGCCACGCAAAGAACTGCACCCTCCGGTGCAAATGGGATGGTAAGGA, 0
CAGTAGTGGCGATGATATTACCGACTGTTTTAAATCTGATTCTTGGATTTATCATCGGCGGCATCGTGGTGCTGGGAGTGA, 1
TTATGATTTAAGAGTTATGGCGATGATACGGGGCTTTACCTCCCCGTAATATTGCGTTAACAGGCCGCTGACGGCTTCGAG, 0
ACCTCCGCCCAACAGCAGCAACTCACCAGTTGGCAAGAACAAGGCCATGATATTTTCCCACTCGGCATTTAATGATTCGTT, 1
GATCTCTGCTACTGTTAGGGAGGACACTCCCTGACAGATTAACAGTAAACGGCTCTTGCTGGCTAACGACAAAAAAGTGTG, 0
AAAAAGAATAAAAATAAGAATTATTATTGCTGTGCGCGCGAAGATGTTTAAACTGCGGGCTGTAATTCATTGTCCGGGTTT, 1
TTCGCTACCTCGCCCCTCACTCTTTCCAATAATGTTGCACAAGATACTGTGACTCTCTTCAAGCCGTCAGCAGGCTGATAA, 0
AAGGCGTCTTTGTTGTTATGCAACGGTTGGAGCAGCGTTCACCTGACGCTATACTGCTTCTCTTTCTTATTGCTCAAACTG, 1
TGAGCTGAAAGCCGCGTCGCAACTGCTCTTTAACAATTTATCAGACAATCTGTGTGGGCACTCGAAGATACGGATTCTTAA, 0
CACCTGGATGCAGGCGTTATCACAATTTGGCTGGCGCGGTCTGCTTCCTGAAAATGAAAGGGTTGAGTTCAGTGCGCCATC, 1
GCGAATGGCTGTGATTGAGGAAGGTTTAAGTCGTAGTGACCAAAGCTATATTTACCAACGAATGTAGATGAAAAAATCATC, 0
CAGTGTGATATTCGTATTGTCAAATAATTTTAAAAAGCAGAAGCGTGATTACTCTCACACAACACCTCTGCTTTCCATGTT, 1
CAATCTGTGTGGGCACTCGAAGATACGGATTCTTAACGTCGCAAGACGAAAAATGAATACCAAGTCTCAAGAGTGAACACG, 0
CAAAATTACAAAATCATGGTGTATTGACATCATCAATAACCAATGAAATTATGCAATTATATACGGATAGGGAGGTTCTTA, 1
ATTCGCCCTTTTGGCATGATATTAACTTGTCCAATATGATCAAATAGCATTAACCCCCCCTCACAACGTCCTGCATAGGGA, 0
CATTAGGGGTATTAATTTTAGTATTGATGGAAGGTGATTATTGAACAGTAACATCGAGTCACGGTAAAAATGTGAGGTATA, 1
GACCGACAATGCCCGGAAGCGATACGAAATATTCGGTCTACGGTTTAAAAGATAACGATTACTGAAGGATGGACAGAACAC, 0
GGCAAGACATTGGCAGAAATGAGCATTGAGAGCCAGGGCGCTGGCGATCACAATGAAAAACATCAGGCAGATCGTTCTCTG, 1
GGAAATCACTTATGTCCAAATGGCAACTCGCCTGATCCTCCTTCACCACGTATGCTTTGCGTCACCTTACTATCAGGACGC, 0
GCGCGTATAGCATCGACCGCCTGCTGAATAAAAAGTGGTAAGCACGCGCTATACTTAACGATAAAAAACGAGGAGGAAGCT, 1
GATTTCATTTTTACGGTCAGGCACCTTCCCGGGCTGAACTGGCTAAAAGCTGAATTATTTGCATTCCTCCAGGAGAAATAG, 0
TTTCTGCCTGTATAATCTTTAAAGATGTTGAACATATATTCACATTAAATATGATTATGTACTTGTTACAAGGATAAGGTT, 1
GCAGGAGGAACTGGCAGTGATACGTAAGCACTGCCGGTCGAAGGTGTTTTGACATGTATGCGAAACACCGGGGCAGCAGCG, 0
CGGTTGCCAACAACGTTCATAACTTTGTTGAGCACCGATACGCATTGTTGGAATTATCGCTCCTGGGCCAGGACCAAGATG, 1
TCAATAGCTCGTAAAAAACGAATTATTCCTACACTATAATCTGATTTTAACGATGATTCGTGCGGGGTAAAATAGTAAAAA, 0
ATGCTCAAGTTAAACTCCACGCTTGCCGATAGCCAACCGCAGAATCATGTATTGTGTCCGGTGCGACTGACCACGCCTGAC, 1
TATTCATCTCCTTACGCACTATATTCAGAGCAATAAGTTGCCTCTTTTCATCTTGATTCAGCACAACCTTTGCAACTAAAA, 0
TCAAATCAAATTAAAAGTCAATAGGTTGAAATAACTCCAGGAATTTGCTGATATTCCGCCTTCAGAGGGTTTGCTATGATC, 1
GGATTTTTTTCTTACTAAAAACGACACTTAACAAGTACCAGGTATAAAATATGCCTTATGGACGAGCGGAAGCGTTTTCTG, 0
TCAGAAGAAGCAAAAAGACACTTTACCGAAGGGTTTAACATTTTTTCGTGATACTCATCACCATGACGCAAATGCGTTGCA, 1
TCATCTTCGGGTGATGTTTGAGATATTTGCTCTTTAAAAATCTGGATCAAGCTGAAAATTGAAACACTGAACAACGAAAGT, 0
ACGTTAGCCGAAAGCGTAAGCCATCTTTTTAATGTTAATAACTAGTTAATTAAAGTGGCATCCTCCCGCATCCTCTCTGAT, 1
GCTTTTTGCCCAGCATTCAGACGAAAATTGCCCGGGAATTGTGAAAAAATACGCGACAGCGCGCAATAACCGTTCTCGACT, 0
CATGGGAAGTCTCCATCGTTTTGTCTTGTGTTTAAATACGCTAACACCTAAACTTACTTTTAGTAAGTACGTACAAAAAGG, 1
AATGCCTGTGTTGCCGTTGTTGCAAATTATGACAATGTCAGCGCACCTATCAATGCAGTGGCAACGGGGGGATATACAACC, 0
TTTCAGCTGTCTGAATTTTAACCCTCTGGCGGCTTTACAGTACCTTACGCTATACTAGCCACTGAAAATGCCGGTTCACTT, 1
CTGAATATCTAATTATTACCGTCAGAAATTAAACTGTCGCCGATATGAGACACTTGTAAGTTACTAAAAGTAAATAAGAAA, 0
TTGGGCCCTGGTGGACCAGAAAAGGGCTTGTCTCTTCTCATCAGGGTAGCTATAGTGTCGCCCCTTCGCAGACCATGGGTC, 1
CTGGCTAACATTCATCAATGTGATAGATTCCTCTCCCGCATTTATGGGAATGCGTAGTGACTTATTCTAATTATTTTTATA, 0
ATTGAAGCTGCGACAAGCTGGATTGAGTACCGATTTTTTACGCGGCGATTATGCTGACAAGTTGTTGGACAAAATCAACGA, 1
TTAAAGCGGATGAAGCTCACCTTCGTCCGCTCTCCCCTTCTCTTTTCTGCCTTTTTTAGCCAGGATTAACGCTCAGTTAAC, 0
GATTTCAAATTGGTCAATGGTCAAAAGTTAATAAACCCATTGCTGCGTTTATATTATCGTCGTGCTATGGTACATACATTC, 1
TATTATTAATACCGTAGATATTTATTCATCTTACCCTGTGCACCAAAAGCAAAAACTCACTGACGCGGGTTTGAAACTGAT, 0
TAGGTAAGAGCTTAGATCAGGTGATTGCCCTTTGTTTATGAGGGTGTTGTAATCCATGTCGTTGTTGCATTTGTAAGGGCA, 1
AGTTCGGATAAAAGCTTGTCATCTTGATAGGTAATATATAGGTACATAGACACATCAGAACGATCACTTACTCCAATATCA, 0
TTGCATTTGGCAAAATTTTGAGGCATTTTGCCGACATCGTAGGATTTTTAATATTACACCAACTGCGAATTATCGCCAGAA, 1
CATGTGCACAACGCCACCCGACGGCTGTAATAACAAAAAATCCCTTGATGCCTGTCCCTTTTGTTACACTCCGTTATCACG, 0
TTTACCACGGCACACCTCTTTGCATGATTATTCGAAATTAGTGTATTTTTATTCTGTTTTTTCGCAGGGTGCAAGTGTAAA, 1
GCAGTACTTCCTGTATTATTGTGGTGGCGGTCGATATTCGCACTGGCAAAAAAACGTGCTTGAATATCTGTTGAAACCCTT, 0
ATAAAAAATGAACAATTCACTCTCTTGCTTATTTAGTGACAACTATTCATGATTTTGTGAAACCGGTTTCTTAATTCCGTT, 1
GGGTTCCACCTGCAAGTTGTTATTCCACCTGAGAGTGAATCGCAATGCAGGTAATCATTTCATCTGTATATCTGTATGCCA, 0
TTGGGGTGCTCTTGACAGCTATTTTTGATATGATTTGAGATTCAACTCTCAAATTTGTGAAAAATATAAGGTGTTGGAATG, 1
TCAACGGTTTTACTCATTGCGATGTGTGTCACTGAATGATAAAACCGATAGCCACAGGAATAATGTATTACCTGTGGTCGC, 0
TACGGCGAGACGGGAATTTGCTCACTTTTTGACTTTCCGTTACGCAACAGAAAAAGTTAAAAACGAAAAGACTAAAATCAC, 1
GTTGTATGACCTGATGGTGACATAAATACGTCATCGACAGATGAACGTGTAATATAAAGAAAAGCAGGGCACGCGCCACCC, 0
TGGTTCAACTATCAAAAATCGCTCACCCTTTTTCACCTGTTTAAAATATGTTCAGCAACCCATCTTGATGGCGACCTCCTC, 1
TCATCATCCGCAGCTTTGCGCTGCGGATATCTGAACCGGAAATAATCACTATTTCCGGTTTTTTATTCTCTTAATTTGCAT, 0
TCTTAGAGTATAAAAGTTTTGTGCATTTGAAACATTACGCTTTGCAAAGGATTTTCATGGAACGTGCGAGTAAAATGCCGT, 1
CACTTGTAAGTTACTAAAAGTAAATAAGAAAATGCCTCTTGTCTCGTTTCAGTTTTAGGCGTACATTAGCGCCGTCTCGAG, 0
CAGGGCTATTTACGCCCTGATTGTCTTTTGTTACTTACACAACAATTCATTATTTTTATCACTTATCCTATAGCATTCACG, 1
GAAACTTGCCCTGTTATCGCAACCCGCGCTACATATATCCACCCACACAGGCATATTGAGCGATTTTTGATATTTATTCAT, 0
CAGCAAACTGTCCTGCGGCAACCAGCATTGCCACCTCCTGTCAGAGTCGTAAAATTCGCCAACGACGATTATTCGGCGTTA, 1
CTTTACCAGAGCCCCCCACAGCGCTACAATGCCCGCCCTTAAAGTGGGGGCACTCCCCTAACCGCTTCATCAGGTGAAGCG, 0
AAGTCCTGAGTAAACACGTTGACGTTGAATACCGCTTCTCTGCCGAGCCTTATATTGGTGCCTCATGCAGTAATGTGTCAG, 1
ATGACTAAATAGTGACTGCGAAAATGAGATAAGCCGTTCTCAAGGCGTCCTGCGCCCCAAATTCGTGGGAATTTATTTTAC, 0
ACTCAAAGAAGGAATAAGTGAATAACACCTGAAATGAGAACTGCTTTAGTAAACTACTTCGTATATCGTCTGTTCTTCAAA, 1
GTAAGGATAATCAAACATCGTGTGCGCTGATGGCAGAGTAGGTGGAGGACTCCAGACAGTCAAACGATAGAAAAAGATAGC, 0
ACTACTTTGTATGCTGTCTGTCTTTCAAACCGACGCAGCTATTAACGCATGATAATTGAGATTAAGCAAATTTTATTTTAG, 1
TCGGACGGTCAACATCAGGCACCGGTTGCCACGGGGTTCTGGTAGTTTTGTGTATTTTAGTTTGTTAACATTCTGCTAAAT, 0
GATGAAGGCTGGAACATGACGGCGTTTGTCTTCACCGTGCTAATCATCGCTATCCTGGTTGTAGGCTCCATCTGGATTATG, 1
GGTTCCACCTGCAAGTTGTTATTCCACCTGAGAGTGAATCGCAATGCAGGTAATCATTTCATCTGTATATCTGTATGCCAA, 0
AGATATTGCCGGAACTCTGGCCTGGTTGAAAAGCGTGGTTGATGACTGGTATTGTGCGCCACTGGAAGGGCCGCGCGGTGC, 1
TAGATCCCTCCTTGCTTTAAAACGTTATAAGCGTTTAAATTGCGCTTCAGGTGCTGTCATACTGACTGCATTAACGCGGTA, 0
CATAGTTAGCTAATGCTAAATCGTATTGACTATGTTTTTGTTAACATCTATCTTGTTAGTTATGACTAACAATAAAGGTGT, 1
GGTTTAAGTCGTAGTGACCAAAGCTATATTTACCAACGAATGTAGATGAAAAAATCATCTCCTGCGTTCCCCCATATCTCT, 0
TTGTCAAGTGTTACGTTTAGATAATTGCTATCCGGAAAAGCATCTGCTATTTATAGCGGCCTCATTTTTCCCCCGAACATG, 1
CAAAGACCCCGTAAGCGTGTATTTTTGTGAGCTGTTTCGCGTTATCACCGTGATATGACACTCACTTTAAACATAAAATTA, 0
CAGCGAAAATGGTGCAAAAACCGTAGTTTGCCATAAGCATGATGGAGAGAGAAAAAGAATGCTCAGTTTATTGTCTGAATT, 1
CGTCCTGTAATCAAGCACTAAGGGCGGCTACGGCCGCCCTTAATCAATGCAGCAACAGCAGCCGCTTAATTTGCCTTTAAG, 0
ATAAATCGGGAAAATCTGTGAGAAACAGAAGATCTCTTGCGCAGTTTAGGCTATGATCCGCGGTCCCGATCGTTTTGCAGG, 1
TTAACTAACCACATCATTGTTCTGCTGCTAATAACAACAAAGGTGAGTGGTTTATGATTATTCACTTTAATACACCAGGTG, 0
TTATGCAAATGGGCTGGATAGCAACGCTTTGATAACAACTTACCGGGCATATAAATGCCCGGTTTGCCTTTTCGCCCGATA, 1
ATTGGGGTAGTAAATGAGCTATACAATCTTAATCATTTGTTAGGTGAGAACTCTTGGTCGCAGATTCAAATACTGAAAATA, 0
CACACAGGCATATTGAGCGATTTTTGATATTTATTCATCTCCTTACGCACTATATTCAGAGCAATAAGTTGCCTCTTTTCA, 1
CGAATATTTGCGAGCCGCTTTCCCGATATAAAACAACCTCATTGCCAACCTTTCCTTTTCTTCTTACCGTTGAGAAAAAGG, 0
AGTGAAACAGAGACATGGCAATTCCTTGCTGACAACAGAAACGAAATGTATATCATGCCGCTTAGGTGTGCCGTTGTCACC, 1
TATCCTAAGTTAAGCCTGTTTTTAAAGCAGGCTTGAGCGTGAAGCGGACACTCATACCTGCTTTAAAGTGGCGTTTTTGTC, 0
TGAACGCCTTATCCGGCCTACAAAAATCTTGCCAATTCAATATATTGCAGGACCATGTAGGCCTGATAAGCGTAGCGCATC, 1
GGCAAGAGTGGTGCGATTGTTGCTCTATCCCCCTAAACCACCGGATTTCTCAACACCGGTCACTCAATGATATCTGTATAA, 0
TAAGGTTCGCCGTCTAACATGATTTTAAGACCAGCACGAAAATCGTTGCTATAGTACGTTGCCATAAGGCCCTCTGAAATT, 1
CTTTTCAACAGCTGTCATAAAGTTGTCACGGCCGAGACTTATAGTCGCTTTGTTTTTATTTTTTAATGTATTTGTACATGG, 0
TTCTCTATTAAATGGCTGATCGGACTTGTTCGGCGTACAAGTGTACGCTATTGTGCATTCGAAACTTACTCTATGTGCGAC, 1
GCTGATGTTAATCGAAACAAGCTTTAACCATAAAGATAGTGTAGTATGTTGCGCCTCAAAGCCAGGCCGATAAACGTCGAG, 0
ATAGCCTTCGGGAATAGCGGCGACGATTTGCCAGACGCGTTGGGGAAATGAATCTTCTTTTTCCATCTTTTCTTCCTGAGG, 1
CCGCTCAGTACATACGTTTACGCTGCGTCGATGCACAGCCTCATCATTTTGCAGTATCCTTAAGATATTCCTTATATCTTC, 0
TTATCATTTGCAAGCCAGATAAATCCCTTGCTATCGGGTAAACCTATCGCTATGATTAGCAATCATTATCATTTAGATTAC, 1
CGCGAAGTCCGAAGAGAACTAATTAAATCCGAACCTTTTAGGCCCATTGATAGGCCCAACGAAAAGCTCTATTGTTTACGT, 0
TGTGGGGGTTTTTTTTATCCTCAATTTGCCTGCTGCTTAATGCATTGCAGATGATTTGCTTCCGTTATACTAGCGTCAGTT, 1
GTTTCTTACCACCCTCACGCGACAAATATCATCACAGTTAATATGTCATACAATTTATGTTGCAACGCAAACGTTTCCCTA, 0
CACAAATGTCGCGACTCTCTCTGATTACCACGAATCAATATTTATCATATTCTTCTTTTCGTCCTCACTACTTACCATGCA, 1
CATCAGTGATTTTCTTTGTCATAATCATTGCTGAGACAGGCTCTGTTGAGGGCGTATAATCCGAAAAGCTAATACGCGTTT, 0
AAAATAGCCTAATAATCCAGACGATTACCCGTAATATGTTTAATCAGGGCTATACTTAGCACACTTCCACTGTGTGTGACT, 1
TGATGTGGTGAATGCGGCTGAGCGCACGCGGAACAGTTAAAACCAAAAACAGTGTTATGGGTGGATTCTCTGTATCCGGCG, 0
TTAGCCATTTCAAACATTATCATGGCTGATATTTTCCGTAGTCAGGTTTAATGTTTTAAAAGTGCTGTGGGAAAGTGAACA, 1
CGGAACAGGTGCAAAATCGGCGTATTTTGATTACACTCCTGTTAATCCATACAGCAACAGTACTGGGGTAACCTGGTACTG, 0
ATCTTTCCATAACAAATGGTTATTCATTAATCCTGCCATAAACTCGCGTTATTATGCATTAATGCAGCGAAAAGCTCTGTT, 1
AGGTAGCACCGTAATCCGCGTCTTTTCCCCGCTTTGTTGCGCTCAAGACGCAGGATAATTAGCCGATAAGCAGTAGCGACA, 0
TGCGCAAAAAGTGTGAGCAAGGGCTACGTCACATGGCCGCGCCGTGTATAATAAGCTCGTATGTAGGCTTTATTTCGCTAA, 1
ACTAAAAACTCTTTTTGTTGATTGAGACACCCGATGCGTAAGCCAAGGTCCAGGTGCAGTGAACACAATGGCTAAATATTG, 0
ATGAACTGATTGAGCATATTGCGACCTTCGCACTTAATTACAAAATTAAGTATAATGAAGACAATAAGCTCATTGAGCAGA, 1
TGTGAGTTTAATATTATGTTGACTCACTCATTGATCCAATACCTAACTTTACCAGCAACACCTCCGTCCCCAGTAGCACTG, 0
TTTTTGCTTAAGAAATCGTGAGTTAAGGTTGAAAGAGCAGGTTTAACTCGACCATACTCTATACTCGCAGTGTGGCGCGGC, 1
CGATCAGACCGAGTTGTAGTTGTAAGGCCGTGCTTCCGAAAGGAATGCGCGGCTTATTTTCGTTTATGAATTGCTAAAAAT, 0
GTATACCCTGGCGAAATTGTATAATTTGCCTGCTGATGTTCTGCCTCGTTAAATTTTTTCAGGCCGGATATGGCGTTAACC, 1
GCGCTGCATCGACAGCGCCTTTTCTTTATAAATTCCTAAAGTTGTTTTCTTGCGATTTTGTCTCTCTCTAACCCGCATAAA, 0
TCATTTCTGACTGTGTTGCAATGGCCATTGAAAGTCGCTTCAAATATATGATGCTACTTTTTTAAATGGTTTTTACCTGTC, 1
CCTGAATAAGTAGCTCTGAATAGGTATAAGGGATGTAGCCATTTTTAAATGGATTTCTTATGCCAAAAATGATCGTCGATT, 0
AAATACGTCAAAATTCGTGCCGAAATTGCGCGTTCTGCGCGGAACACGTATACTTTCAGTGTTGACATAATACAGTGTGCT, 1
AATCGTTATAATGTGCGACCTCGTCCTCCCTGACGCAGTTTTTGCGCTGCGGAAAAGGTGACATTGGCGCAACGAAGGTAT, 0
TTTTGCGTAGCTGCTTCCGCATTTGCCTGTCATTCACTGCAATAAAGACGATTTTCAGGAAGCGTCCTCGCAGACTCCGTT, 1
GAAAGCATCTCGCAGGGATGAAAACTCGCTAATACACAGGTGTGGAGTGGCGCGTAGAGTCGCGGCATTCAAACAACAGGT, 0
CCATCACAGATATAAATGAGCAAGAACTGAACAATTGCATTAAAGATTTAAATATGTTCAAAGTGAAGAATGAATTATGAC, 1
GCAAGTGGTCCGTGGATTGCATATTGTCCCGTTAGTGGTTTCAAAATGAGCAGTAAAAATGTCCGGAAGACACCAAAAAGT, 0
TCGTTGCGTAATGTGATTTATGCCTCACTAAAATTTGATAAAACGTTTTATCTTCTCGCGCAATTTACTGAATCCAGATTG, 1
GCCCCATATTTCCTTATCCGCATAGTATCAGGTGCGCTCCCCCTGCCTCACGTATATACTTTTGCTCTTTCGATATCATTC, 0
GCAACCTAAATCGATTGCCAGAATTGAAAATTGTAGTGTGAAGACAGTGTATACCCATCGGCGTAATGCTGAGGCCAAGCT, 1
ACAAACGCGCGCGTAGCCGACGTCAGCGGCAAGACTGGCGGTCATTTCCCCGCTCCTACGCGAAAAATCCCTCACAACTAC, 0
ATTAACCGAGTTTAAGCTCCGTTTAACATTCATTGAGAAAACTGATGCTACTGTGTCAACGATTCGTTATCAGTGCAGGAA, 1
CGCATCTACTGATGTGCCTTTTTTATTTGTATTCGGTGACTTTCTGCGTCTTGTGGGCTGACAATTGCCCCCGTTTCTTGT, 0
AAAAGAGTCATCTTGCCTAAGAGTATTGGCAGGATGGTGAGATTGAGCGACAATCGAGTTACACCGTCGCTTAAAGTGACG, 1
AAAATTATTTTAAATTTCCTCTTGTCAGGCCGGAATAACTCCCTATAATGCGCCACCACTGACACGGAACAACGGCAAACA, 0
GAAAGATAGGTTCTGATAAAACTTTCTTGTCATCGGCTCCGTTCGCCGTTATGATCGGTCGTCTTTTAAGCAACTATTGAC, 1
TTTTAGTCACAAATTTCCCCGCGACCATTGCATGCAGACACATCTCTTCGTAAAATCCCGCGCTTCAGTGGCAAACTCCAT, 0
ATATAGCTATTGCTAAAACGTTAATTTTTTGTACCTTCGCAACTCTGGTTTACAATGTGCGCACGAAATGAGAACGCTATG, 1
GCGTAATATACGCCACCTCGCGACAGTGAGCTGAAAGCCGCGTCGCAACTGCTCTTTAACAATTTATCAGACAATCTGTGT, 0
GTGGGACGTTTCTGCGCACCTAAATCAATGACTAATGCCGATGGGTCAACTATACTTTTCACGAGTCTTTATGACCTCTCT, 1
ACCAGTCCGCGAAGTTGATAGAATCCCATCATCTCGCACGGTCAAATGTGCTTTTTCAAACACTCATCCGCATCACGATGT, 0
CAAACTGGCGCTACTAATGCGCCACTTTCTTATATGGTCAATCACTTTCCTTAAAGAATACGTTTTGTGTGGTCACTATCT, 1
CATTCTGGTTACAGAAAGAGATTGATAATTCGCGTCGCGAAAAATAGTCTGTTCCTGTAGTCAGCGAGACTTTTCTCAACG, 0
CAGCATATATGCTGGCGCAGAACATTGCAGAAGCGGCGAGCGGCATTGATAAGCTGGTTTCCCGCGTGCTGGTTCTGGCTG, 1
CTTGATAGTGATGTGGGATGTTATACGTATGGCATCGCTGATGTTTATGGTTACCCCTTATGTGTGCTCAGGAATCGACAG, 0
CATTACCGCGCGCCTGCTGTTTTTATAAACAATGTATTTTCAATCCGTTATACTTTTCCTGGTGATGTTAGAAAGGAGTAA, 1
TGATTGACTTAGCCCCTTTTTCGGCATTGACTATGTCGTCTGAAAAGGGGCTGAAAAATTTATTTTCACCAACACTTTTTT, 0
TTTAATTGTAGGTGAGGTGATTTTTCATTAAAAAATATGCGCTTATGATTATTTTGTAAGAACACATTCATAATATTCATA, 1
TAAAAGGGCATGATAATTTACATTAACTCCTTTTTTTCTCCACGATTGGCTCGTACCTTGCCGCTACAGTGAAGCAAGTCA, 0
TCGACCATCTGATTTCATTAGTATCTTGAAAATCGGGTAATTACGACGCTAAATTAATGCAAGAATAAAAAACAGAGGAAC, 1
CTCTTCCTGTCGTCATATCTACAAGCCATCCCCCCACAGATACGGTAAACTAGCCTCGTTTTTGCATCAGGAAAGCAGCTA, 0
GCAAATTCCTGGAGTTATTTCAACCTATTGACTTTTAATTTGATTTGAGGACGATTATTTATTAAGTTACATAAATGTAAA, 1
GTGGCTTGTAACTGGTCACTTCTGAAGTCGATCTGGAGAGGCTTGTTGATGTTGGTGTTTTCAGGATGATGTTTCACTTAG, 0
CCGTTATCTCTACCTTTGGGCTGGTCTTTGCATCTGTTTATTCGCTGGCGATGTTACATCGCGCTTACTTCGGTAAAGCGA, 1
TAAGAATATCCATTATCTCAATGCCTTATCAGAGATTCTTTTCCTTTCGCCGGTAGTGTCTGGACATTCAGGCTACTTTTC, 0
GACAATAAAGGCATATAACCCGCGCAGAATAACGTATAGCAAATTAAAAGTATAATTTTTATTTTGTATGTATTATCTTCG, 1
CAATAGGCCATCAGGAGTATAGTGATGCTCGACAGAAGAAGTGTTCTGAATGAAAGCGACTAACTTAAGGAGTGAGGAAAA, 0
GCGCAGAATAACGTATAGCAAATTAAAAGTATAATTTTTATTTTGTATGTATTATCTTCGATACATTCACCAGACTTATTA, 1
GGGGGATTTTATCTCCCCTTTAATTTTTCCTCTATTCTCGGCGTTGAATGTGGGGGAAACATCCCCATATACTGACGTACA, 0
AACATCGCATTTTTTTGACACTAGAATTGCAGCAATATGGCGACGCCATTACATTGTGCTTCTCAAAAAGCTTAAACGTTG, 1
CCTACATTATGCTCAATAATTAATGGGTTAGATCAAGATGGAGAAAATTTTATCTTCGGCGTGGATATTTCTTATGCTCTC, 0
CTGCAGATGATATTTAGCAAAGTGGTAAGCGAAGCCGGGGAATCTGAGTAAAATAGCGCGGTTCTTTTGTACCGGAGCCGC, 1
CATCAGAAAATCGCTCATACTTTAATCGGTAAACAGCACCTTTAGATGCTGTTTTCGATACACAATTTCAATCAAGGAGTC, 0
CAATTTATTTGTCGGATAAGCCTTTGCCAGTTCCGGGTATTCTTCAGCAGAAAAAGCGGCACCATTGCATTTCAGCCAGCC, 1
CGCCCGGCAGTGAATTTTCGCTGCCGGGTGGTTTTTTTGCTGTTAGCAACCAGACTTAATGGCAGATCACGGGCGCATACG, 0
TGAGCGAGGTGGTCATAGTGTTGATTGCACCAGAGCCTGGCGACAGGCTTAAAATGATCGATGTCAGCAGGTAGGCAAACC, 1
AAGCATCCTGTTTTCTCTCAATTTTTTTATCTAAAACCCAGCGTTCGATGCTTCTTTGAGCGAACGATCAAAAATAAGTGC, 0
ACTGGAGCAGCTCCTGTGTAAACACTGATTGCCTCCCCCCCGTTGATGGGTAAAATAGCCGCAATTTTTCGTTTTCAACAA, 1
CGCAAAAGTTCTGAAAAAGGGTCACTTCGGTGGCCCTTTTTTATCGCCACGGTTTGAGCAGGCTATGATTAAGGAAGGATT, 0
GTGCAATAATTGAACGTTCGCGATTTTTGAAAGAAAACGGTCAATGGTACTATATTGACGGTACACGTCCGCAGTTTGGTC, 1
TGGCGCGCACAAGCTATAATACCAACCTAATTTCTCCTCCTCTTAGAGTGACTATATCTCCTGATAGAATTGCGGTATTGA, 0
ATCTTGTAAATTCAGCTAACCCTTGTGGGGCTGCGCTGAAAAGCGACGTACAATGTCGCTAGTATTAATTCATTTCAATCG, 1
TGTATGTTTCACGCGTTGCATAATTAATGAGATTCAGATCACATATAAAGCCACAACGGGTTCGTAAACTGTTATCCCATT, 0
GTTTTTGTTTTTATTTTCAACGCGTTTGAAGTTCTGGACGGTGCCGGAATAGAATCAAAAATACTTAAGTAGCGCGCAGGG, 1
AATGATACTGATCATAAGCGTTAAAAAAATCTACAAACCAACGCAACACAATTCATGCCCTGGCAGTATGTCACGTTCTCG, 0
TAGCAGAGAAGACAAGGTTATATTTGGCGGGCGTTTGGCCGAGTATAAATATTATGATATGCATCAAGTGATATCTGCCGC, 1
CGTATAAGTAATTGTCTTAATTATGCTAACTCGCCTCCTTTTCAGAACTTAGCCCCTTCGGGGTGCTGATATACTGGGATG, 0
TATACCAGAATAATTGAGCATAAACATTTTGACTATGTTGAGACAAAGCATACGGTTGTTACAAAAGAATATCCATTAGAG, 1
TTTGGGTTGTTATCAAATCGTTACGCGATGTTTGTGTTATCTTTAATATTCACCCTGAAGAGAATCAGGGCTTCGCAACCC, 0
TATTATGATATGCATCAAGTGATATCTGCCGCTCTTTATCAAGTGAAAAATATAATGAGTACGGATTAATGATCTATCTTG, 1
GCGGCAGAAAATTATTGCCGAACGTTTACCCCTGTCAACAAGCTTTACTTTCTGAGGCGCGCCAGCCCGCGAGGAAAACAA, 0
TTTATCTTCGCTCCTGGCGTTCGGATATTTGCCCGCCGCGTGATTCGCGTTACACTTGCGGCCTTTAGTATCCTGCCGGAG, 1
TTCAATTCACCTGTAAATCGCAAGCTCCAGCAGTTTTTTTCCCCCTTTTCTGGCATAGTTGGACATCTGCCAATATTGCTC, 0
TGTGCTGATGGCTGGGTTCGGGATTGTAATGTCAATCCACACCCACAGGAAAATGTTGTCGAAAAGCGTGTAAGAGGTGCG, 1
TGGTTTGTGAGTGAAAGTCGCCGACCTTAATATCTCAAAACTCATCTTCGGGTGATGTTTGAGATATTTGCTCTTTAAAAA, 0
GTAAATATAACCGTCTCCGGTATGTTGCCTGAGGCGGTTTTTTTGTCTCTAACGTGCGGAAAAATTTGTTCCTCTTCACAT, 1
ATGAGCGGTTGAAATAAAAATGCATTTTTCCGCTTGTCTTCCTGAGCCGACTCCCTATAATGCGCCTCCATCGACACGGCG, 0
GAATTACGCGGTTAATGGTAGTTTTGATTGATGTATAAGGCGATTGAGTATAGAATCTCGCCCGCTTTTGCATACGCAAAG, 1
AGCATATCATCATCGTCTATTTGCCAGAATCCGTCGACTTATAATCGCCAGAACGGCATATCAGGACGGTGCTGCGAACGC, 0
TAGTGTTGGATTCCACCACCTTAAGCATTGAGCAAGTGATTGAAAAAGCGCTACAATACGCGCGCCAGAAATTGGCTCTCG, 1
CCTCTCCTGGTGTCGAAATTCCCGGCAAACAGTTTGCCGTTTCTTGCGCAAAACCAGCGGGTAAAGTAGCCTGATGGAAAT, 0
TGGCTAACGCCTCAATGAATTAAAATTCAATTTATATGGATGATTATTCATTTGCAAGTCTAAAGCATAAATCTTTGTCAC, 1
TTAATCCTTTCTGATTATCTTGCTTAACTGCGCTGCATCAATGAATTGCGCCATCCCACTTTGCATACTTACCACTTTGTT, 0
AGACATTCTTAGAGGATAAAAAGGAATTTACTACTATCAGTGTCTTAAATAAAGTAATCGGTTATATACGGATGTGGAGTC, 1
TTTGTTTTTGTCTTTACCCTCCGTTTTGGTAATCTGAGCTCATAGGTTATTTGACCAGGAATGTTTGTTAATCCAATGAAT, 0
CTCGCAAGAACGGAGAGCCGTCGATTGACACTAAGGGCGGAGTGACATAATTTCAGGAGTGAGGGTTAGGGAGAGGTTTCC, 1
TTTTTATGAAGCCCTTCACAGAATTGTCCTTTCACGATTCCGTCTCTCTGATGATTGATGTTAATTAACAATGTATTCACC, 0
AGGGATATGTGTTAATGAAACCTTCTTGACGCTGATTTTTTTTCAACCTAAAGTAAAGGAACAAGGGTGAGGGAGGATTTC, 1
ACTCACGCTAACAATCATTATTCTGCTTAGTAAAACACGCGTAAATATTTTGCGCCAAAATGTGGCGCATGTTTCATTTTC, 0
TGGCGCAAAACACGCTGATTTTTTCATCGCTCAAGGCGGGCCGTGTAACGTATAATGCGGCTTTGTTTAATCATCATCTAC, 1
CCGTTGCGTTTGTGATTATTTTGTTGACTAAACAGACACCCGTTTCTCTGAAGTAAAATCCCAGACTAAATCATCACATAA, 0
TATTATGATGTTTTTTTACTCGGCGCTTGATTCACCTTGTTACAGATTGCTATTGTGTGCGCGCGTCGAATGACCGTTAAT, 1
AGAAATTCGTCGGTAAGCAGATTTGCATTGATTTACGTCATCATTGTGAATTAATATGCAAATAAAGTGAGTGAATATTCT, 0
GAACAGTGAAGTAAGATCTAAGAGGAGTTAAATTTTATACAGTATAATCATAATATTGCAGCAAGGTGGTTATAATTGAAA, 1
GCGTTTTGCTTTTATATCTGTAATCTTAATGCCGCGCTGGCGATGTTAGGAAAATTCCTGGAATTTGCTGGCATGTTATGC, 0
TCATAGTGTGGTAGAATATCAGCTTACTATTGCTTTACGAAAGCGTATCCGGTGAAATAAAGTCAACCTTTAGTTGGTTAA, 1
TGGCTCATCAGTGATTTTCTTTGTCATAATCATTGCTGAGACAGGCTCTGTTGAGGGCGTATAATCCGAAAAGCTAATACG, 0
AGAGTTCACGCTAATTTAACAAATTTACAGCATCGCAAAGATGAACGCCGTATAATGGGCGCAGATTAAGAGGCTACAATG, 1
CAATTCAGGCGTCAACTGGTTTGATTGTACATTCCTTAACCGGAGGGTGTAAGCAAACCCGCTACGCTTGTTACAGAGATT, 0
GAAGTTATTATGGGCATCCGCACATCAATTGCCTTAGTACCTTGCGGATTTATGCTACTGGCATTCGTTATTATCTGGTTT, 1
CTATATAATCTCACTTTATCTAAGATGAATCCGATGGAAGCATCCTGTTTTCTCTCAATTTTTTTATCTAAAACCCAGCGT, 0
CAGATTTATCTTCACCGGACGCAGACTTGTCTATGATGTCGCGTCATACTATTTTTCAACACGTTGAAATCAGGTCAGGGA, 1
CTTTATTAATATGAAACACTTATACTGGAAACAGGCTGGAATAATCTTAGCCGGAAAAACGAATGTCAAAAGGCACAGTAA, 0
AATGAAATGTTTTACATATATTAACCACTTGTTTAATGCGGAGAATCAGTACACTATTTTCTTATAATTACATTTGAAATT, 1
TTTTCGGACAAACGCGCGCGTAGCCGACGTCAGCGGCAAGACTGGCGGTCATTTCCCCGCTCCTACGCGAAAAATCCCTCA, 0
AATGTTTTACATATATTAACCACTTGTTTAATGCGGAGAATCAGTACACTATTTTCTTATAATTACATTTGAAATTATATG, 1
GATCGAGGTCATTTTTGAGTGCAAAAAGTGCTGTAACTCTGAAAAAGCGATGGTAGAATCCATTTTTAAGCAAACGGTGAT, 0
AGGGGCTGGAGACAGTTATCCACTATTCCTGTGGATAACCATGTGTATTAGAGTTAGAAAACACGAGGCAAGCGAGAGAAT, 1
CTGCGATAGTCACAAAGGTAATAGTTGAAATTCCCCTGCCACCTGGCAAAATATCCGTTCAACCATCAGCTTTGCAGGACG, 0
GAAAAAACAGAAAGCCCATTTGCCAGTTTGTCTGAACGTGAATTGCAGATTATGCTGATGATCACCAAGGGCCAGAAGGTC, 1
AATTCACCATAATCCAGGTAGACTATTCGCCTCTTTCAGCGCCTGCCTTGCAGGCGTTTTGCCCGTGGGTCTGGATTAGAA, 0
GCAAGGCCAGTACTGGCGCGGCCTGCAGCGAGATTTACCACTTTGAGAGTAATTTTTTTAACTACGTTTATTGATCTAACT, 1
AACAACCGTTGGATTTCAGCGTTAACGGCTGAAGGACATCGGGTCAATCGCCCAACACCAACCTCATGAAATAAGTGTGGA, 0
ACTGATATTTGGTTGACCAGTTTTCGTTTTTTTGCCCACCTGTACGTGCCAACTTCCAGTGCTAATGGTATAGTTTGAGAT, 1
GCTACAATGCCCGCCCTTAAAGTGGGGGCACTCCCCTAACCGCTTCATCAGGTGAAGCGGATCTGACCTGTCATCAGAACG, 0
ATTTTTTGTGCTTTTGCGCAGAAATTTCGCGATATGGCAGGACAAGACGTAAAATTGACAGCAATTTTATTCATATAAAGA, 1
ACGATTGGTGATTTTTTGTTCGCATGATTAGCCATGTCTTTTTCACGGAAATAGTGTTTTATACTGGTTGGTGATTTCTTA, 0
TGTAATAAAAAGAAAAGATTACGTGCCTGAATCTTCTCTTTATCAGCAGTAAACTAGTGGGTATTCATCCCCCTACCTCTT, 1
CTGCCGGGTGGTTTTTTTGCTGTTAGCAACCAGACTTAATGGCAGATCACGGGCGCATACGCTCATGGTTAAAACATGAAG, 0
TGCCATGTATCGCCTGTAACGAATTGATATTTCTCTGAACGCTGCTCGGTAAACAATAAAGAGGTGGCTGACGATAGCGCG, 1
TTTCTTTATAAATTCCTAAAGTTGTTTTCTTGCGATTTTGTCTCTCTCTAACCCGCATAAATACTGGTAGCATCTGCATTC, 0
CACGCTCGCCACAGGCGATTGTCATTACAGGCGGACCGGACCAAATTCCTAAAATCAAACAATACTGGGGTGAACAGCTCA, 1
GGCAGTACTGACCGGTCTGTGATGAAAGATTAATTTCACCTTAAATCCTGGTGCTGTTAGGATGCTGACGTTTTTCGGCTA, 0
CTCCTTGTTCTGCGTCATAGTATGATCGTTAAATAAACGAACGCTGTTCTATAATGTAGAACAAAATGATTCAGCAAGGAG, 1
ACTGAATGATAAAACCGATAGCCACAGGAATAATGTATTACCTGTGGTCGCAATCGATTGACCGCGGGTTAATAGCAACGC, 0
GTAATTCGGAAATAAGATATGACCATTGCTGGTTAATTGAATAGCTCATTACACTCCATTAACACGATGTTGTAATTCGGC, 1
TTGATCGCCCTCACACTTCATCGCATTAACAATCCAGACCAATTTCAATTGCTGTCATATAACTTTACACTGTCGTTGTTA, 0
ATTTGTTTCTTTGACCCGATACCCTTTCACTCAATCAGGTTTTATTTCTCTATAGTCTGCACATGTAAGAGTAGCTTTCGT, 1
ATTCTCTGTATCCGGCGTTAATTGTTAACTGGTTAACGTCACCTGGAGGCACCAGGCACTGCATCACAAAATTCATTGTTG, 0
GCCGTAATCAAGTTCCCGTTGATGTTGAAAATCCCGGTCAGAAGATCGGGATTTTTTTTGATGTATGGAGATTGCGAAAAT, 1
GATTAATTGGGGATAATCATTCCTGACAGTGAGTCCCCAATACCTTGATATATTCTGAATTTTTAATGAAACGGCGTGTTG, 0
GATAAGACCTCAATGAAAATGATAATTGTTATGCTAAAGTAGCCACTCTGTAAGCTGACAACACTCAATATGCAACGAATC, 1
ACAGTTTACTGAAAGGATATTTCCCTGAAAAGTCAGACCATAACGCGAAAGCGCATGGCGAGGTAGCTGGTTCATAGATAG, 0
ATTATACCTGATTACTGAAAGAGAGTTCCCCCTTATTCCTGCGAAGGATAAACTGTTTTTAGTAAAAATCAGAAAAAGGGA, 1
GCGGTAAGATAATTACCGCCGCAGTCTCACCTCTTTAACCATTCCCGCCTTGAGGATTGCGCGTAAATCGTGCATAACTCC, 0
ATTTATTGACCGTCTAAATGAGAGTTTTTGATATATAACTACAGACAGCTACTATAACTTTCATCTATTTATTCACAGCGC, 1
TAGATAACTATTTGTCTACGTGAAAAGATCATCAGTTTTGCCGATTTTAGTCTTTTACAGATAGCAAATATCACACTTACA, 0
CAGGTCAGCCAGCAGGGCAACCAACTGACACTGAAAAATCCTACCGCGTATTATCTGACCATTGCCTATCTGGGGAGAAAT, 1
GGTGGAGATTGAGCCACCCTGGCACGTTCACCGGCTTGAGCGTTCCATAGTAGCGAGGAACATCAAGTGAACGGAACAGCC, 0
CCTGTACATCACATCAAATCATTAAACTTGCATTAACTTATTTATAACTTATATTGTCACATGCAAATCAGAATGGTTTCG, 1
GGACACCACCTGTCCGCATCGCTATGTGCTCGTGTGCCTCAATCCCCCGGTTATAGCTTTTAACCCCCGTTACATCTGGCT, 0
CTAACTTCTTGTTTACTAGTAAGCTGTTGAAAGAAATGGTAATTTACGATAATGTTTTTTACCAGAATTCAGGGCGCAGAT, 1
AATTCCTAAAGTTGTTTTCTTGCGATTTTGTCTCTCTCTAACCCGCATAAATACTGGTAGCATCTGCATTCAACTGGATAA, 0
AAAACAGCGGATACGCGACATCCAGCGTGCAAGACGTGGCTGAAGACACTAAAATTTGCCAACCTGGCTACATAATGCCGC, 1
ATTCTGACTGCAACGGGCAATATGTCTCTGTGTGGATTAAAAAAAGAGTGTCTGATAGCAGCTTCTGAACTGGTTACCTGC, 0
CATTAACTCATCCTGAATCATCACGTTTACAGGATTATGCCGCCTGCGTAAAGTGCGCTCCAGAACTTAACGTGGAGGTAA, 1
GTGATCACGCAGTGAAGTAATAAGGTGCAAAAGTAAATATAAGCATAGAAAAATGAGTGGCGCGAATCCTGTTGGCTAATT, 0
GTCATTTTGATTAATGGTAGCGTCGCTTGTCAATGTAAGTTGTTGATACATAATATTTATATATGATTAATCAACGGATGA, 1
GGTTTTTTTATTGCCGGATGTGGTACGTGACGCGTTTTGTTTTGTGTCTTTCAGGACAATAGAGCAACTCATCCAGTAATC, 0
ACCGCTTTCAAGATTTTCAAGTTGTTGATATTTCATAGCGATCTCAATGTTACCGTGTAACTCTTTACAGAATATCAGCTT, 1
GTCAATAAACTCTCTACCCATTCAGGGCAATATCTCTCTTGCAGGTGAATGCAACGTCAAGCGATGGGCGTTGCGCTCCAT, 0
AAATATGTCTATATGTTAGTAAGTATGATTAAAGAAAAATTTTGACACATTATTATTCGGGCGGTCTTTTGACAGGAGCTA, 1
GCGACAGGACGTCCGTTCTGTGTAAATCGCAATGAAATGGTTTAAGCGTGATAGCAACAGGCATTGCGGAAAGTGTTCCAT, 0
CGAAGTAATGATTTTTCGCGCCCTTTGGCTAACACTAAACGTACACTCATAATTTACTTTTCTGTCGATGCAAAGAAATGG, 1
TCAACAAAGGGCCACTAGCACACCTGATTCCTCTCTAAATACCCTATCCGAACCTTCTCTTTTGTAACGTTCTAAATATAT, 0
AACGCGCAACTCTTCCTGCTGAGTTGCGTTGATTAACATTCTTTTCATCGTAACTTACTCATTATTCTTACATTGACGACT, 1
CTCATGTTGCGCGCAGTCTGCGTGGTTATGAGTAATAATTAGTGCAAAATGATTTGCGTTATTGGGGGGTAAGGCCTCAAA, 0
GGGAATAACTCGATATAAACTCACCTTTGTAAGGGGGATGTTAAATATATATTAATTCCTGTGTTCCTGATTTTGCCCGGT, 1
CCATTTGATTCACAAGGCCATTGACGCATCGCCCGGTTAGTTTTAACCTTGTCCACCGTGATTCACGTTCGTGAACATGTC, 0
TCTTTCATGCCCCCTAATTTCACCTTTATCCCGCCCCTTAGACAGAATGTTATAATCTGAACCCACAACAGCGTTTGTACC, 1
ATTACCCCTAAATTTCCCCTCCCCAGCGGCGCAGAGATGAGTATAATTAGCGCCCCTGTGCCAGGCCGCAATCGAACTTTA, 0
CAGCACAGAAAGTCGAGCATTATGAGATTGCCAGTTACGGGACATTAGCGACGCTGGCTGAACAATTAGGTTACCGTAAAG, 1
CGCGACTAAACGCTACTGCGCCGGGGGATTTATTCCGGCGCACACCTCTGACGATACCAATAACAGAAGGCGGGCGTTGGT, 0
ATTTTGGTCGAATGTCAAGCAAATCTATTGCCAGATTGACGAAAGCGTCACACTGTACCTGATAAAATCCGATACGCAACT, 1
ATACTACAGAGTGGCTATAAGGATGTTAGCCACTCTCTTACCCTACATCCTCAATAACAAAAATAGCCTTCCTCTAAAGGT, 0
ATCCAGTAATCTTGTTTACACCTTCGCATTATTTATCTCTTTTCGTTTCTATACTGATTTTTCTTAATCCGTTTTATTACA, 1
CTTTTTTCGCCGATATTTTGTTGTGATCGGCGACACTTCGCTTAAAAAAGCACCAGTAGTGGTTTCGCAGCCATGCGGTGT, 0
GCGGTTAAGGACATACGATTTCCTCCTTTCAGAGTGCTCCGCTTCTCACTATTATCTCACGCAGTATTCTTAAGGGAACGA, 1
AGAACCAAGTGCTGATATTATCATCAACAGTGATAGATACATATACTAACTGATTATCGTTATAAGTGATTCCTGTCTTAT, 0
TTGCTGTAACATAATTGCTTTAATTGTTAATAATATTTTGCAATCAAGTTATCATAATCAAACAACTTCACTTGTCAGCGA, 1
TGTTTATAATCAATGAGTTATAGAAATGCTAAGGGCTAATGAGTTATATGCAAATTAGTAAAATTATGTTGCTATGTCAGA, 0
TTCAAGAACGGCTGTAATAGCGTTTAATTTAATTCCTCTTAGATTGGGTAATATGAATTTCGAATAGCAGTCATATTTCCT, 1
TAAGCGTTTAAATTGCGCTTCAGGTGCTGTCATACTGACTGCATTAACGCGGTAAATCGAAAAACTATTCTTCGCCGCGCC, 0
ATTTCCTGACTTATCTTCCATCTATCAAAAGTTTAAGACTGGACAATAATAAAATAACCCACATTGATACTAATAATACAT, 1
CGCCTCAGTTATATGTAACAGATTATTACAAAGGACTTGTCTGAAAGTGCAAGATAGTGAACATTACCTGCCGTTTCCCCT, 0
TATTTGACAGCTAGTTGGCTGATTTTAAATGCCTTATAACAATTGGCAATATTCTTATTTGGCAATTATAAAAATAGCAAC, 1
CTTGACAGATTGCAGGTTTCGTCCTGTAATCAAGCACTAAGGGCGGCTACGGCCGCCCTTAATCAATGCAGCAACAGCAGC, 0
ATTTAACTCACTAAAGTTAAGAAGATTGAAAAGTCTTAAACATATTTTCAGAATAATCGGATTTATATGTTTGAAAATTAT, 1
GACTATATCTCCTGATAGAATTGCGGTATTGACTATCAAATGCCCTGATTCGTTGTTTATTGTAATATCTCCTCTATCTGC, 0
GCGCACAATTGAAGCCAGAGTCTTATTTTTTATATTGAAAAATATGTTAATTTAAACACTATGAGAGATGATGCTTAACTT, 1
TTTTTATCTATTGGGCTAATTTTGACCGATTGAGGTTTCCTATAGGTATTCATTCAAATATATCTCAGTTAGGAGTACTAC, 0
TACTGCTTGCTCTGGTCAGCCATAATATTGATAATAAGAATCATTGTTATATCAATTATTATTAATTTTTATGCGTTATAC, 1
TGGCGGTCGATATTCGCACTGGCAAAAAAACGTGCTTGAATATCTGTTGAAACCCTTTAACAAAGCACAGGAGGCGTTGCG, 0
GGAAAATCGCGATCAAAAACAAACTATGACATGCAATATTCCTGGAAACATAAACTTTATGCCATGTACCCAGGGAAAATC, 1
GCGTTGAATGTGGGGGAAACATCCCCATATACTGACGTACATGTTAATAGATGGCGTGAAGCACAGTCGTGTCATCTGATT, 0
CTAATCATGATGAGCTATTTTTGATAGTTCATCCTGTGGCGTCGCTCTTAAACTTATATTGTAAATGACTTAGATTTAAAT, 1
GTAACAGGCTTGCTCGTCATACTTTCGTGAGTATTGGCGTTGTACAGGCAAGTCGTAAAATAACAGCCTGGCTATTCAGAG, 0
GTGGCGTCGCTCTTAAACTTATATTGTAAATGACTTAGATTTAAATGAGATAATAATTTTGTTAACAATATGAGGCGGGAG, 1
CGCACCTATCAATGCAGTGGCAACGGGGGGATATACAACCACTTCGTTTTTATTACGGTGCGCAGCTCAAACGGGTAGTTA, 0
CATACATTAGCTTACAATCGCTTTAAATATGACAGCATAACCTTTACATAATTTAGTTCCAGAAAACAATCATTCGGAAAA, 1
TACCCGGCGTAACTGCCGGGTTATTGCTTGTCACAAAAAAGTGGTAGACTCATGCAGTTAACTCACTCACAAGCAAGAACG, 0
TTAGCGATAATTTGTCATTTTAGCTTGATTCAACATAACAATAAAAACGGTAAGGTACAGCCTCGTTTGTAACAATGAGAA, 1
AGTAAGACACCTGGCAAATAGCCTGCAATAATCGTGGGCTGTTTGCTTCCTTGGGCGGATACGAGTTTTATTATCGTCTTA, 0
CATTCACTCAAAACATATTACGTCTTGTTTCATCTTTGTTGATGATGTTTTATCATGCCTGCAAAGATTAAATAATCAGCA, 1
TAAGGATGCTTTTAGGGCATCCTTTCATTTACACTTTTTACGAAATCATGGGATCACTAACAAAATATCGCTTGTCAGTTA, 0
GTCTTTATTGCTGATGTTGATTTCTCAACCGAAAAGAAATATACTGTATAAAATCACAGTTATTATGAGAGGCTGCAAATG, 1
CTGTGCAAGCAACTCTATGTCGGTGGAATTAGGCGTAAAATGACGCATCCTGCACATTAGGCGTAATTCGAGTGACTTTTC, 0
AGAACCCGTCGGCATGGCGGGTTATTTGTCCTGGTTATTCCCCCGTTGTAAAATCTCTCCTAAACTTAACGGTACGGCACC, 1
CGCAAGCTCCAGCAGTTTTTTTCCCCCTTTTCTGGCATAGTTGGACATCTGCCAATATTGCTCGCCATAATATCCAGGCAG, 0
AAGTCGCAGCGTTAGCTGTATGTCACAACTGAATGAAAAAAGGCGGCTATTATACTGGAAATTCTGCCGCACCGTAAGAGC, 1
GAACTGACAGTTTACTGAAAGGATATTTCCCTGAAAAGTCAGACCATAACGCGAAAGCGCATGGCGAGGTAGCTGGTTCAT, 0
ATAAAAAGGTGGTTCATAGTAAACGTGAAAATCATTCTGCTGGCGAGAGATATAATTGCACTTGATTGTTAAAAAAATGTT, 1
TCGTAAATTCGCTGGATTTTTGACTAAAGTTTCTTTAGGATTTGTCTCATCGTATGATTAATTACACCAATCGTTCAACGT, 0
AAGTTAATCATTATCAGGCCGAAATTGAATTGTATCCTGATAAAATTGCATTATCATTTTTATTCTTGAGTGGGTTTTCCC, 1
TTTTTTCTTAAGGTTTTTTCCTTCGCTGAATATCTAATTATTACCGTCAGAAATTAAACTGTCGCCGATATGAGACACTTG, 0
TTGTACAGAACATTTATTATAATCCTATTCAATTATAATAATCATGCCATTATTATATTTAAACACTAGAGAGTGTCGTTG, 1
CGAATAGACAAATCGGTTGCCGTTTGTTGTTTAAAAATTGTTAACAATTTTGTAAAATACCGACGGATAGAACGACCCGGT, 0
TTGAATATTAGGTATATGCTCTTTTTTGAAATTTATCGGTGGCAGCCGTTAGTATTCGCTGTCCCCATTGCAAGCTCCTGG, 1
AAGATTTTCCTGCTTTCAAGATATATAACGTCGGTTTATAAACAGACTATTATCATAGGTAGGCCAAATGAGGATAACCGG, 0
TCATCGCATTAACAATCCAGACCAATTTCAATTGCTGTCATATAACTTTACACTGTCGTTGTTAATTAATCGTTACTAAGA, 1
GATGCCCCTACGGTTGCCCTCGCCAGCACGGGCATCGGTAAAGCGTAAGGTTCAACATCGTTTTACCACTTCATGCGATTG, 0
TATTCATCAAACGAATGACATTGTTTGAATTCATTAGCAGATAAATAGTGACAATTCCATACGTATTATTAGTTTCAAGAG, 1
CAGGAGTGATTTTAATTCTCATTTAGCACCTGTGAGTTCATTCACAAAAAGCCCTTAAGTTTCGAGCCGCCTCACATTTTT, 0
GTTTTCATTGATGCTTAGCAAAAATTGCCAGAGGTTAAGGATTGTCTTACTATTAAAGTGACTGAAGTTACAGGTTTTTTA, 1
AATGGCGACAGATGCTGATTATGATACCGAAAACGGGTTTGAACGTGCGAAGCCCGAACGTAGTGTTCGGAGTTCTATGTG, 0
GAAAAATCAGGCAAATGAACAATTTTGGAAAACCGCTCGCATTCAGTAGTTATTCATGTCACGGTTTCCTGTAAAGTGGTG, 1
GGATTCGGACAAGGCTTAATATGACGATGACCCAGTGAAAGTATATAAATCGTCACTGCGATATATACCGAAGTGCTCCCT, 0
TGACGCTTTTTTACATAACGAAGAATTGACCATTTTGTCCTGTTGTGCCTTAATGTAAGTACCGTCCACAGCGTGGGACAT, 1
GTATCGGTATTGAGAGTTTATTCAGAAAGTTTGCGGGTAACCCTTATAAGCTCCATACCTATACCAGTCAGGAGTCATTTC, 0
TCTGTATAGATAAATTTACACTCCCTTTGAAAACAATCCGCTATGCTTTGAAAAAGGAGAAAGAAATGATGAAAAAGTTTA, 1
TGGGATATGAGCGATTTTTTATAGTAACTCACTTCTTCTTCACTAAGAATATCCATTATCTCAATGCCTTATCAGAGATTC, 0
CTCATTGTGTTTTATTTCTCACATTGATGACGGTCGCATGAAAAAATGATATTTTAATGAGCATTCTGAAAAAATATCGAT, 1
TGCTCTGTTTCATTCAGGCTCGCGGCATGTTGGGGCTGGATCGGGTGGTTTAAATATTGGCTATATTCAATGGACGCGTTT, 0
GCCAGCACAATACGATTAAATTAATTAAAACCCCACAAATAAATTAAACATAAGATTTTACTCATTGTGTTTTATTTCTCA, 1
CTCACATATCGCAACATTTACTTTACTTTAAGACAATTCCAGGCAAATTATACAACACTTTACGGGATAGTAAGTCCGCCT, 0
CTGATGAAAATGCCAGCACAATACGATTAAATTAATTAAAACCCCACAAATAAATTAAACATAAGATTTTACTCATTGTGT, 1
CTCTGGTTTTCTTTCTTAGCTGAACAATCTGGTTATAGCGTGCGGACTGACCGTTAAATTTCTCCATCTTACTGGATAACA, 0
CTGTCGGATGGATTGAGGCCGAGATTGATGAGTGGTTATCACAACGCTGTAAACTTATTTGAGGGTGTTACATGAATTCAT, 1
AAGATTCGTTGACAAAAAGTGACAAAATTATGAGATTTTCATCACACATTTTGACATCAGGAACGGTATGCTGAATTCACC, 0
CCCAGTTCGGATAAAAGCTTGTCATCTTGATAGGTAATATATAGGTACATAGACACATCAGAACGATCACTTACTCCAATA, 1
GCCGTTTTTTTATTCTGTCAGTTGTGAAACTGAAGCGATTTAGTCGCTATCGATCTCATCAAATATGGCTCGCTTTGAGAT, 0
CCAGCCCTTGACCCTGGCATAGGACCAATTGATTGGATTGAATAGTTTTTATTTTCAATGAATTGTCTGGATTCAGTCTCG, 1
AGCCTGTCGTTAAATTTTCGTCGACCGTGCGCTTCCGGTTGTGGCAACCCGCGAAATGGCGCGGCGGTAAGTATGGCGGGG, 0
TTATTGTGACAATGGTTAATTGTGACATTGACCTGAATTACGCTTTCATAAAAACATATTAACCAAATAAATATTTTTAAT, 1
TTTTGCCGGAGGATAGCAGCAGATCGCTGCACAATGTCCGTCAAGTCTAACATTGACACTCTGGGGCAAAATAGACCGGCG, 0
GTTTCGTTCTGATATGGATCAGAGTTGAAAAACATGTCTGATATAAAATTAAACATTGTTGATAATTGTTTATATTGGTTG, 1
CCAGTTCCGGACTGCTCACGCCACGGTATTAGGCATATCCTATATAGCCCCTGGTGAGAGTCACCAGTTCCTTGATTAAAT, 0
TCATCGCAAACAGTGCATAACATATATTAACAATATGTTTCTGCGTTATTTATCATTATTACAGGAGTTTTAATTTAAATG, 1
CGAATAATCGTCTACGCCAGAACGCCTGGGTAATGTTATTGCTCTAACTATATTAATAATTCAGGTTGCTGCACATGCGAC, 0
TTTTATACTGCCTTAATTGGTAATGACGTTTCATGCTACTGTTTTTGCCTAAAATCCATCAGGAGATAAAAAAATCTGACA, 1
GAATATTCACACTCTTTACAGGAACTTTTTAGAGCAATAGGCCATCAGGAGTATAGTGATGCTCGACAGAAGAAGTGTTCT, 0
TAACGAGCAGTCTGCTTATATTCATATAATCAATGAATATTAATTAATATATAATACATAGGGAATGTAAATGAACAAATT, 1
AATTTTGCAGACATTTTATTGTGAAAAGTCTTAAATTGTTGCGTCCGGGATCAAGGCGTCCCGGACGATTCAGGAGTACAA, 0
GTTCTTAACGAGCAGTCTGCTTATATTCATATAATCAATGAATATTAATTAATATATAATACATAGGGAATGTAAATGAAC, 1
GTGAGCTGAAAGCCGCGTCGCAACTGCTCTTTAACAATTTATCAGACAATCTGTGTGGGCACTCGAAGATACGGATTCTTA, 0
AGTATCGATTCACCACGCTAACTTTTTTTGATTATTTTCTGAAAAAAGCAAAATACTACTGCCCGGATGCGATAATTAACC, 1
AACACTTTTCTTTGCTTTTGCGCAAACCCGCTGGCATCAAGCGCCACACAGACGTAACAAGGACTGTTAACCGGGGAAGAT, 0
TTATACTCGGGCAAATATAAATTTGCAAAAAATGCGAAGATAATGTTTTTAATATTTTGAACAATATGGCATTGAATGATA, 1
TTTTGATTGATGTATAAGGCGATTGAGTATAGAATCTCGCCCGCTTTTGCATACGCAAAGCAGATCACTTACCTGTTGCTG, 0
GGTTAACGATTGCGTGAAAATTAACCATTGCATTGTCAACGTAAAGCAGTATCATGCGGCGGCTCGAAAAAAGGGTAAGCA, 1
AGGGTAAGTTCATCTTTTGTCTCACCTTTTAATTTGCTACCCTATCCATACGCACAATAAGGCTATTGTACGTATGCAAAT, 0
TATATATTACTATATAAATATGAATCTTGCACCGGAGAAATTGTAAGCATTATTATGCCGACTCTTTTTTATCTTATTTTA, 1
TATTTTGCCTGCCGGGCGAACAGTGTGATACATTGCTGTGTCGGGTAAGCCATTACGCTATCCGACACAGTGTTAAATCCT, 0
AAATAACGCCACAATATTGCGATTAATTAACATGTCCGGTATTCCATTTTAAAATAAGATAAAAAAGAGTCGGCATAATAA, 1
AATTAACTTATGTAACAGTCACGCATTATATTAAATAACATTTGACTGGGTTGAACATAACGCCGATAGCAAAAGGAGTTA, 0
TTTCTCCGGTGCAAGATTCATATTTATATAGTAATATATAAAATTATATATAATTGGGCTGTTGCGATGACAAAATTACAA, 1
GATAACCCTTCCGGTTATATGTTATCTGGTGTGGTTATTCGTTAAACTACAGCGGTTGTCGCGGCGACAAAAGTGGCTGCG, 0
AATGCTTACAATTTCTCCGGTGCAAGATTCATATTTATATAGTAATATATAAAATTATATATAATTGGGCTGTTGCGATGA, 1
TCACCTTTCTGGAATAAGCAATTCCATTTGAATATAAGAGCCAGCTCACAGTTCTGTTAATCTTGCGCCAACACTATGACT, 0
TTTATCGTCAAAAAATTGACAGCCGTCACTTTTTAAACAATTGGTGAAATTAAAATGAACGCATCCCAAAATGTTTAAGGA, 1
CGAGTAAAGTTCACCGCCGAAAATTGGGCGGTGAATAACCACGTTTGAAATATTGTGACATATGTTTTGTCAAAATGTGCA, 0
CGATAACTAAACCATTTTTGAGTAATAAATGAAACAACTGCAACACTCTTATTATTTCTGGAAAACGCCTCGCAAAAACAA, 1
GGGCTTCAGTGATATAGTCTGCGCCATCTGATCGTAAGTAGTTGGCTTTATAAGGTCAGATATGCCGTGGTTTTACACGGC, 0
AAACAGATGCCCTTATTCTGGTATTAATACAAGGCTGTTTTACTTGAACTTATAATAACTGCAACTGTTACATCATATCTG, 1
ATAATTGATAACTCAGAACCAGTAAAATGCAAAAGACGCACCACGCTGGGAAAATCGCTGCTATTCAGCAGAGTTTTGTAT, 0
AGGAATGACAAAAATTTTTCATTCTTGAATATAAAAAACAGATGCCCTTATTCTGGTATTAATACAAGGCTGTTTTACTTG, 1
GAAGCTGTAACTTTCCTTATACTCGACCTTGCAAACACTTTGTTACATCCTGAAAGATGCGTCGACAGAACGCACCAGGGA, 0
GCTATTGAGTTCCTGCCTGGATACTTACCGCGAAAACAGCACGCCTGACATAAAATAAATATGGTCTAATGGGGAAATTTC, 1
AACCATCAATAAAGTGATCACGCAGTGAAGTAATAAGGTGCAAAAGTAAATATAAGCATAGAAAAATGAGTGGCGCGAATC, 0
GGGCTTTTTCTGCGACTTACGTTAAGAATTTGTAAATTCGCACCGCGTAATAAGTTGACAGTGATCACCCGGTTCGCGGTT, 1
ACGTCAATAGAGAGCTTTGTCACAATTATCTGCAAAGTCATACGCCGTTAATTGCTTTCTTTTTTGGCGTAAGCGTAAGAT, 0
AAACAAAAATCATGATTAACTATTTGATGGTATTAGATTAGTTATTTACTAAGATTGTTGGTGTTTGTAATCAAAAACCAC, 1
ACTTTACGGCCTGTCTCATTCTTACGATTGCGGCAGGCCGTGTTATTATTGTCGTTTCTTATATTTTGACAGGAAGAGTAT, 0
ATTTGACGTTTGGATGAAAGATTATCATTTGTCATACAAATGAGGGGTGGTATGTTGCTAGCCAATTAAAAAAGAACGCCA, 1
TTATCAGAAATAGATGTGAAGGAGTAAGTAAGACACCTGGCAAATAGCCTGCAATAATCGTGGGCTGTTTGCTTCCTTGGG, 0
GATGCCGAAAGAAATAAAATTAGTTATTGCATTTGACGTTTGGATGAAAGATTATCATTTGTCATACAAATGAGGGGTGGT, 1
CCACATTTTTTTCTAACACGCCCATCAGAATTAAGGGCAGAATCGGCCTGTTAAAAACCGCTGAAATTGCTCATCATTATG, 0
AAAATCAAAGCCTAATCAATGTTTATGAACCTGCTTCGGCAGGTTTTTTTATACTTGACAATGTACCTTTGAGATACATAA, 1
GAAAGGAATAAGATGAGGGAACCGCGCCATCGGCGATTTACCGCCGGGAGCCCGGGTTGCCAGGGTGGTGGAGATTGAGCC, 0
ATGTGCATAGCTATGATTCTTGGTCGCCTTGAAATTTATCCTGTTATTATATTGTTTTCAGGTTTTTTTTGGCGCTCCTAA, 1
GACATCGTCAGAGCTTACTGTGCAAGCAACTCTATGTCGGTGGAATTAGGCGTAAAATGACGCATCCTGCACATTAGGCGT, 0
GAACACAATAAAGATTTAATTCAGCCTTCGTTTAGGTTACCTCTGCTAATATCTTTCTCATTGAGATGAAAATTAAGGTAA, 1
CTCTTAGAGTGACTATATCTCCTGATAGAATTGCGGTATTGACTATCAAATGCCCTGATTCGTTGTTTATTGTAATATCTC, 0
AAAAGACGCGATGTATAACGGTTCTTTGTTGATTCGTCTGTTGCAGGGTTAACATTTTTTAACTGTTCTACCAAAATTTGC, 1
GCATGTCATTATTTCCCTTCTGTATATAGATATGCTAAATCCTTACTTCCGCATATTCTCTGAGCGGGTATGCTACCTGTT, 0
GTAGTACGGCTCACTTGAAATCCTTGCTAAATATGCCTGTAGATCAGGCTTATACATAGGGTAGGAAAATCGAATTGTTCT, 1
GGCGGTAAGATAATTACCGCCGCAGTCTCACCTCTTTAACCATTCCCGCCTTGAGGATTGCGCGTAAATCGTGCATAACTC, 0
CAAGAAAATTCGTTGGATATTTTTTTTGCATGGATAAAATTATCGCCTCTAAAGTATGTAATAACAGGGAATGTGATGAAA, 1
GATTGCTATTGTGTGCGCGCGTCGAATGACCGTTAATATTCTCTGGTTTTTAAGGCGCGTTCTGTTGCCGGTTATATGTCA, 0
CGTGCCATATCGTTATAATCCCTTTGATATTAGATGCAAATTAAGGTCATATATAGCCTTATCGATAACATGGTTAATTTT, 1
GCACGGTTTACGGGAGGGGTTCTGTAGGTTTTATCGCGTTGACCCTGCTTAAGGTTGAGAGCTTTACGACGAGCGGAATTA, 0
CCCGGCAAAATTACAAAATCATGGTGTATTGACATCATCAATAACCAATGAAATTATGCAATTATATACGGATAGGGAGGT, 1
AATCTGGAATCCAGCATCCAGGATTACCCTCTCAGAGACTAAAAGCATTGCAGTTTCTCGCGCAGGCGCTGAAAATAGCGC, 0
CAGTATTCCCCAATCAGTGTAGTGCCTTTAAACATAACGTGCGTAAATATATTGTCCCCGATCACACTTTTTAGTGAAAAA, 1
AGTTTAAGATGAGAAAAATTCTGTGACGCTTGCCAACATTTCTGATGATTAGCATTCCCTTCGCCATTTCCTTGAGCAAAC, 0
TAATCTTAAAGTTCAGTCTATTTAATGTTCAATGAAATATTTCTGCCTGTATAATCTTTAAAGATGTTGAACATATATTCA, 1
GCCTCTCTCATTCAGGTCATTTATATTAGTCCTTGGCTATTTCGGTTATATTAAATAAGAACTCTATAAATTTTTATTCTT, 0
ATCTTAAAGTTCAGTCTATTTAATGTTCAATGAAATATTTCTGCCTGTATAATCTTTAAAGATGTTGAACATATATTCACA, 1
TGCAATATCGGCAAAGTGATGATAGATTGTGCAGTCTGCAGTAAATTGAAGAAATTTGATTGACGAGACGAGGCGAATCAG, 0
TCTTACTCATGCTTCCTCCGCGTTGTTGCATTGGATGAGGCGAATTTCCCACAATCGGGGATAATTACCTCATGGTCTATT, 1
TCCCTTAACTTGCCCTCATTCCCAAACCTCAATCGCGCGCGTATAGTAGCAGCGTTTAAAAGCTCTAACTTTTGTTGCATT, 0
CTGCGCGAGCGTCATATAGCCGCCTTGTTGTAATGACAACATTTTGCGGCTATTCTTGAAGTGTCTGGTTTCAAGATTAGC, 1
TCTCTGCTACTGTTAGGGAGGACACTCCCTGACAGATTAACAGTAAACGGCTCTTGCTGGCTAACGACAAAAAAGTGTGAT, 0
TTCAGTGATAATTATCACATTTCAATTGCACATTAATGGATATTCTTTAATAATCTCGCGACGTTTCTTTATGATAAATAA, 1
CTTTTTACGCCTCAAACTTTCGTTTTCGGGCATTTCGTCCAGACTTAAGTTCACAACACCTCACCGGAGCCTGCTCCGGTG, 0
AGAAACTAATATTAGACGTAAATATTGAAATTTTTATATTTTTTCTTATTTAGGCTTTGCATTTGGCAAAATTTTGAGGCA, 1
CGTTTTGGTCATTTTTTATTCTTCGTACAATGGCGACAGATGCTGATTATGATACCGAAAACGGGTTTGAACGTGCGAAGC, 0
TTTGGACTATTCCTTGGGGTGCTCTTGACAGCTATTTTTGATATGATTTGAGATTCAACTCTCAAATTTGTGAAAAATATA, 1
AATTAGCATGTGCATGGCGGTCTGTTGTGCGGCACAACGGGCCATTTGTACGGTTAATGCTCCGAGCCTGTTCCACTGTTT, 0
ATCTTCTCCTTAAAGCGATTAATAAATCTTAATAGTATTGATTAACAGGCTAAAATTAACGCCTAACACTATTCAGCATAT, 1
ACGATAATCATTCACAAAACCACCTTAAGACATGCTAATCCACTGGTCAGAACAGTTTAAGATGAGAAAAATTCTGTGACG, 0
GTATCCCGGATCGTTTCTGAACAAACTTAATAAACCATTATTATAAAATTAACATATATATTTCAGTTAATTATGTAAAAA, 1
TTGACGGCAGTTATGATTCGCGGTATTGCTTAACTGTGATTGCACATTTAGTAATCACTGTTTTCTTTTCCACCAGAAACC, 0
GTATATTTATGCAATCAGACAGCATATTGCATAAATAATCAGATCTGTATCAAAGTTTTAACTTTAAGGAAACACAAGCAC, 1
ACTGATAGCCACATCACTCCGTGTGTGGTTATCTTTTTATCTATTGGGCTAATTTTGACCGATTGAGGTTTCCTATAGGTA, 0
ATAATTGAAGTTTATATTTTACCTTTTGCAAATAATAAAATAACAAATTATAGTGACGCCACAGCAACAAATATAACCTTT, 1
TGTCTGTATACAAAAACGCCGCAAAGTTTGAGCGAAGTCAATAAACTCTCTACCCATTCAGGGCAATATCTCTCTTGCAGG, 0
ATAATCAGTACGTTACCAAACTATTTTCTTTATTGGCACAGTTACTGCATAATAGTAACCAGTGGCTCATTCACCGACTTA, 1
TACAAACTTCAGCTTCGGATAATTATCACCAACTGGTAAAGTGAGCGCCGTGGAGATTTCCCCCTATTGGACTCATTTTCA, 0
TTGAAGCCATATTATCTATTCCTTTTTGTAATAACTTTTTTACAGAGCATAACCTTGTCTAATGTCTGAGTCGAGGATCAT, 1
GGCACGTTCACCGGCTTGAGCGTTCCATAGTAGCGAGGAACATCAAGTGAACGGAACAGCCTTCGATCTTACATATTCAGA, 0
CAATAGACATTTTTAACATGTTGTTTTTCTAAGTGTTATAAGGTAGGTATAAAATGGGATGGAGCCTCTGCTTCTGGCATG, 1
ATCAGCAACCGTTTTCGTGGCTTTACACTTATAAGGGTGTTAAGAAGCCCATCAGTCTGATAAGGTTAAGATATTCATTCA, 0
GCAATCCACATAACAAAACGCGTTTTGTTACTGATGTCACAAATTGAGCATATTTTTGTAGCTGATAGTTTGTTACAAACA, 1
CATCTGCCTCTGGGGGGGATGGAAATACAGTTGTATTCCCGGTTGCGTTTAATAATGCCTGTGTTGCCGTTGTTGCAAATT, 0
CGCAGATGATGATTACATTTTGTTTTTGAATCCCGATATCATCATGAAGCATGATGATTTGCTGACATATATTAAATATGT, 1
CTCTCCCCGCCACCCCGTACCTCTGATAATGGTCTAAAATCATTGAAGCCACTTGCGACGACGTTGCTCAATAAGGAAAAT, 0
TGTTGAAAATAAACCTTCGATTTGTTTGTCAAGATATTGTCCATCTTTATATAATTTGGGGGTAGGGTGTTCTTTATGTAA, 1
GGTGTCTTTAATTAAATCGATGATGCTCCTGGAGAAAAGCATTGCGTGGCCTCGTAATCGCTATATCTACTATTATGTCGC, 0
TTGAAAAGCCGGAATGTACTCTTTATTGCAAACATTTCAGGGATGAAGTGAAGATGAATTGAGACGTAGTATCCACACCAA, 1
CGCTTGCGGCCAGCATACCTCACTTCTCGTGATCAAGATCACATTCTCGCTTTCCCCTGCGACACGGGTGTCGAATCCATT, 0
TCACTTCTCATTTCTGCCATTCCATTGCCGTTGATAAAGAGTTTATCTGTTAATCTGTAAATTGATGTGAAAACTCTTAGC, 1
CAACGAATGTAGATGAAAAAATCATCTCCTGCGTTCCCCCATATCTCTAGGATAAAAAGGAATGTAACAATCTCATGGCGT, 0
ATGCAGATGTTTTGTGAATGTGTTGGTTGACATTCATATGAAAAAAATCATAATTCCATCATGTTTGTGTGGGGTCTTTTC, 1
TAAAGATACGGGTTATCTGCCGCATTCTTCCCCCTTCTCGCTTCAATTTCGACCAGCCATCCTCTATTCTGATGGGTATTT, 0
ATACATAACCCTTTCTCCCTGTTAATCATGAACAAATCATTCGCCATGATTATAATATTTATCCCTGATATTTGTCTGGTT, 1
TACCACATTTTTTTCTAACACGCCCATCAGAATTAAGGGCAGAATCGGCCTGTTAAAAACCGCTGAAATTGCTCATCATTA, 0
CAATTAGACATAAGATTATTGTAATTTTTTAAATATTATTTTTCCATGAATAAAATTGGAGTAAGTGCGTGGATAGTAATA, 1
CTCGACCTTTATGGTTGAGGGCGTTTTGCTATGAACGCCATCACCATTTTCCCCTCGATTATAAAACTTGAGTTATTCAGT, 0
CTACTTTTTTATTATTGATGAGTATAAACTTGACGCTTTCAAAATAAAAAGAAAATCGAAGCATTCACACATGAATAAAAA, 1
CACCTGCGCTGTCTCTTCAGGATGAATCCCCTGGTCTGGTGCCTGCGGGCTGATGTTGCAGCAGAGCTTAGGTCACTTAGA, 0
AGGCCAACGCAATTCATATAGCCGTTGATACCTAATGTGATTACACTAGTAAAATATATTGTTACTTTACTATCGTTTAGG, 1
GGCTACAGAGAGTCGCGCTATTTGTTAGCGTAGGGCTTCAGTGATATAGTCTGCGCCATCTGATCGTAAGTAGTTGGCTTT, 0
TTTTTACCAGAATTCAGGGCGCAGATTCATTCAGCGCACCTAAACGATAGTAAAGTAACAATATATTTTACTAGTGTAATC, 1
GCCTCGCAAAAAAATGCGTTGCAGCTGTAACAAGAAAAGGTCGCTTTCGCGGCCTTTTCCATTTCTGAACATTGCCATTTG, 0
CTGGTTGTTTTATATTCATCGCTGTTGCTTATTTAGACATTTTGTACTTTTATTGTTGAGGTTATTAAGCGAAGCGACAAT, 1
CGCTATTTGTTAGCGTAGGGCTTCAGTGATATAGTCTGCGCCATCTGATCGTAAGTAGTTGGCTTTATAAGGTCAGATATG, 0
TCATAAGACTTTCTCCAGTGATGTTGAATCACATTTAAGCTACTAAAAATATTTTACAAAATTTCAAATTTAATTGAAAGC, 1
TCACAAGGCCATTGACGCATCGCCCGGTTAGTTTTAACCTTGTCCACCGTGATTCACGTTCGTGAACATGTCCTTTCAGGG, 0
TTCACTGTTTTAAATCTTACTCACTGGCTTGACGGCACCACGCAGACTTATATCATTTGGATGAATCGATAAATTTCACAA, 1
GACTTTACTATCAGTGAGTCAGATGTAAGTTCTGACTCACTGTTGCACAAAAGCATATCAGACGCCTGGGAAGGCGACACC, 0
AATAAGTCGCTATACTTCGGATTTTTGCCATGCTATTTCTTTACATCTCTAAAACAAAACATAACGAAACGCACTGCCGGA, 1
TTGCCAGCCTTTTTTTGTCTCGCTAAGTTAGATGGCGGATCGGGCTTGCCCTTATTAAGGGGTGTTGTAAGGGGATGGCTG, 0
CATAACCTGTTGCATGATTATTTATGATCTCAATTCTGCATTTTGTCAGTAAAATGCAATAATTTATTAAATATCAATAAA, 1
AATTATCTGCTGTTTTTAACCTTTTCTTAAAGATTATTTCACTTCTCTTGTGTCGATTTGGCTTTATCACATAGAGCAAAT, 0
AACAATATGATTTATTGGAGCTTTATTTAAAATTTTGCAGATAAATATATATAAATAAAAATCTGTTTTCGCCACATGCTT, 1
CCGCCTTTCGCATTTTTAGTCACAAATTTCCCCGCGACCATTGCATGCAGACACATCTCTTCGTAAAATCCCGCGCTTCAG, 0
AAATAACAACTTTTTTATCTGCTTTTGTCATTAACACGGCACACAGGCGTAATATCTGACAAAACTGCATTTCGATTTCTT, 1
AAAAATTTTACTAAACTCCCCAGCAATTACACAAACTACCATCACCATGAATGGTTCCGATTTCTCTCTACCGGGAGGCCC, 0
TCTGGTATACGCGGTTACCGACGATTCACTGCTCATTGCAGCATGTCGTTATCATTATTGAACAGATTCATTCATAGAATG, 1
AATGATAATAAATACGCGTCTTTGACCCCGAAGCCTGTCTTCGGGGTTTCTTTTTGCCTGGTGAATCACAAAAATCCCCCT, 0
CCTGTTTGGCTGCGAAATAAATATAAAATTAATATATATGTTGTAATGATATATTTTTATAAATTATTCCCTGCGTGAATT, 1
TTAACCTCCTGCCGATGGCTGGCATTTTTGCCAGCCAGTCCGTATAACTATCCCCTGATTTTTGATCCGAAAAGATGAACT, 0
AACAACAGAGATAAAAATATCTAAGATATTCACCTTATTGCAAGATATTTAAAATGCTCTAGAGTTAAAAGTATGATGTAA, 1
TAAGAAGCCCATCAGTCTGATAAGGTTAAGATATTCATTCAGTCTATTTATAATATTAACAATCGTTAAGCGTACACTCTA, 0
TGGTAATGACGTTTCATGCTACTGTTTTTGCCTAAAATCCATCAGGAGATAAAAAAATCTGACACAAGATAAGCAAAAGTG, 1
CCAACCTCTCATAATTTAAATTTACCCCGCTCTGGTGATTCTCAAACGCCAGATGTTACCCGTATCATTCACATGGGTACC, 0
ATCATTTGTTAATGGCATTTTTCAGTTTTGTCTTTCGTTGGTTACTCGTAATGTATCGCTGGTAGATATGGAGATCGTTAT, 1
TTAACCTGGCTTCATACCTTGCCACATAGCCAAACCCATCCTTTCCCGCTACAGTTAATTTCTTGTGGCGCGAAAGGAGGC, 0
GCAACATTATGTATCTTCAATTTATTAAGTTAAAAACAGCTCAGCTTCTGTAAAGTTTTTATATATCAGTTTTATGAGAAT, 1
GCTTCCTGTTGTTATGGTATAGTACCCCGCTATTGAGCCTCCTGAATAGTGATGCTGAATAACATAACCCCATGATATATC, 0
CATCCGCAGCGTTTGAGCAATTAATTAAAATAAGTCCTGCGAAATATATTAAATTGCAGGACTTATTCATTTCGTGAATTT, 1
AATTCAGGGTTGACTCTGAAAGAGGAAAGCGTAATATACGCCACCTCGCGACAGTGAGCTGAAAGCCGCGTCGCAACTGCT, 0
GCCGAAAGAAATAAAATTAGTTATTGCATTTGACGTTTGGATGAAAGATTATCATTTGTCATACAAATGAGGGGTGGTATG, 1
ACCTTTCCTCCTGTTTATTCTTATTACCCCGTGTTTATGTCTCTGGCTGCCAATTGCTTAAGCAAGATCGGACGGTTAATG, 0
TGAGTCATGGTATGAAGATACGCAGATTTACTCTTGCTTTAAAATGAATAATATTAAGCCACTTATTCACGAATCGAGAAT, 1
GCTTTTACTAATAATCTCAATTGCTGGCCCTATAATATTGCGCTAGCATTGCTTTCTGGTTGTATCAGCGATACTCAAAAA, 0
GAAAATGAAGGCTCCTTCGGGAGCTTTTTTGCTTGGTGTCTATTCGATGGATACTCACATACTACGGTAACATCATGAAAA, 1
GTTTTTTTCCCCCTTTTCTGGCATAGTTGGACATCTGCCAATATTGCTCGCCATAATATCCAGGCAGTGTCCCGTGAATAA, 0
TAGACATATCAGTTCTACAAATCGCTTGCATTTATCATGATTAACAATCATTATCATTTGCGAGTTTTATTTAGATATATC, 1
CATAACTGCAACGGATAATTTGTTGTTGCATAAAATGTGTGCTCGATCTCATTCATGGCCGCGTTTTCTGCTATCATGCGC, 0
GAATTACGCAAAAGAGCTGAATAATTATTCCCAAGAATTGATAGTGAGCGTAATATTCACGCGCTCAATTATCATAACTTA, 1
CAAAGGCCTCGTTTTGCGAGGCCTCTTCCCGATTTCTCATCCAGCCGTAGCCTGTTCCGGCATCGAATGTTACCCTTATCG, 0
AGTTTACTTCTATAGTGAGATATTTAATGGCGACATAAAGTAACCAAATAAAATAAGGTTGTCATATGTTACCCAGGATCA, 1
CTTTCTTTTCCCCCTCAGTTTTAACCTATTTTTTCTTATGCATTTTCTCAGACAAGAAGTCAGAAGAATGCATCTCTGCTA, 0
TTAGATGTAATGTGTTTGTCATTGCTTACTTTTTGGCGTTATATGATGGATAATGCCGGGATACAGAGAGACCCGACTCTT, 1
TATGGCATCGCTGATGTTTATGGTTACCCCTTATGTGTGCTCAGGAATCGACAGGTAATCACTCATACTGAACAGCGATAA, 0
CCTGAATAATATAAATTATATATAAATCTTATTTATGTGATAGTTTGAATTATCATTATAAATGATACTCACTCTCAGGGG, 1
CATTTTGTGTATAAAATACCGCCATTTGGCCTGACCTGAATCAATTCAGCAGGAAGTGATTGTTATACTATTTGCACATTC, 0
ATAATTTATCAGATGATACAGCTATTTCTTACGATGTAATTCCATTTATTAAACTTCAAGACATCAGTGCAGAAGAATCAA, 1
TTGCAATGAAAATAACGCCCGCCTGGTATGTGCGCGTTTTCTGATTCCACAAACTGCAAGGAGGTAAATCATGACAAATCC, 0
AACAACGTTGATATGCGTTGATTCCATTAAAAATCAACATATTACAAAATATCATCAACTATTGATCAAGATAGATTTTCA, 1
AATGCAAACTAAATTGCTTCAATTAAATAAAATCCCGACTATTACTTGATACGTGATTATTGTCGGTGATTTTTTTGTACA, 0
CAACCAGTTGAAATATATAAATCTTGATTTCCTGACTTATCTTCCATCTATCAAAAGTTTAAGACTGGACAATAATAAAAT, 1
TAATACTACAGAGTGGCTATAAGGATGTTAGCCACTCTCTTACCCTACATCCTCAATAACAAAAATAGCCTTCCTCTAAAG, 0
ATAAAAATATCTAAGATATTCACCTTATTGCAAGATATTTAAAATGCTCTAGAGTTAAAAGTATGATGTAAAGACCATTGG, 1
AAAACAGGGCTGGCAGGCTAATTCGGGCTTGCCAGCCTTTTTTTGTCTCGCTAAGTTAGATGGCGGATCGGGCTTGCCCTT, 0
ACTCCCGGTACTTAAGTTGTAATTTTGTCATCGCAACAGCCCAATTATATATAATTTTATATATTACTATATAAATATGAA, 1
ACTACGCTTCGTTGACATATATCAAGTTCAATTGTAGCACGTTAACAGTTTGATGAAATCATCGTATCTAAATGCTAGCTT, 0
TTCATGTGTGAATGCTTCGATTTTCTTTTTATTTTGAAAGCGTCAAGTTTATACTCATCAATAATAAAAAAGTAGTCAGTT, 1
ACCTCCTGCCGATGGCTGGCATTTTTGCCAGCCAGTCCGTATAACTATCCCCTGATTTTTGATCCGAAAAGATGAACTCAA, 0
CCGATGTATGATAAATAACGGAAGCATTTGAATGGATAATATACAGTATACATTCTATTAATATTTATGATATAATTCTTT, 1
CCCAGCATTGGGGGAATCATCACCAACCTGTCGGCAACGCGTTTCTCCGACTATGCTCAAAAGTCATGTGATAACAAAGGG, 0
