# Supplementary material for: Assessing the Effects of Data Selection and Representation on the Development of Reliable E. coli Sigma 70 Promoter Region Predictors
Source: PLoS One. 2015 Mar 24;10(3):e0119721. doi: 10.1371/journal.pone.0119721 (PMC4372424; doi:10.1371/journal.pone.0119721)
Supplement: S1 Dataset — (ZIP) [file pone.0119721.s001.zip › data/Test/TS_Divergent.arff]

@relation Sigma70_Div_independent_data
@attribute seq string
@attribute class {1,0}
@data
GGGAAACAGACTCATGTTGACCTTGGTTGTAAAGAGAGAGCAGGCGTTATTATTTTCAGCATCTGTCGCCGCAGAGAAGGG, 1
TTACAACATACTAATGTTATATGGTTTATTTCGCCGGATTTCATTAAGAGCCATTAATATGTTACCCATGGGGAATACTCC, 0
TGCTTGCCAGACAGGGGCGTTATTACCAGTTCAAGCAGGGTTTGTAAGCTATTATTGAACGATCCGACTTGCGTGGAGTTT, 1
ATATAATCCCGCGCCCAACCACCTGATGAGTGGCTATAGGCACTGGATATATTAGGTGGCGGTGCACTTTCTTACATAAAG, 0
AATCGTGGTAAGACCTGCCGGGATTTAGTTGCAAATTTTTCAACATTTTATACACTACGAAAACCATCGCGAAAGCGAGTT, 1
TCATAAGGTTCGTTTATAGATCGACGGCAATGTGAGTTACCTTTTCCATACTAATTATAAAAAGACAGTACAAACAGGATC, 0
AAAGTCAGTTAATGTAATGCCTCCTACTGACCAAAGAATACTTGCACTTAAGGTTCAGTATAAAAGGGCATGATAATTTAC, 1
TGGGCGCGATTATACCCAAACAGATGTGCCATTTGCTTTTTTCTGCGCCACGGAAATCAATAACCTGAAGATATGTGCGAC, 0
CAACAACGGTTCAGTGATAATTATCACATTTCAATTGCACATTAATGGATATTCTTTAATAATCTCGCGACGTTTCTTTAT, 1
GAACCAGATCGCATTACAGTGATGCAAACTTGTAAGTAGATTTCCTTAATTGTGATGTGTATCGAAGTGTGTTGCGGAGTA, 0
TAAGAAACTAATATTAGACGTAAATATTGAAATTTTTATATTTTTTCTTATTTAGGCTTTGCATTTGGCAAAATTTTGAGG, 1
ATTGCCTCTCATTGAAGTATGATGGCTATTTGACACTATCCTTTACCCACGCTCAACAGTTTAATAACCTGCCAGCAATAA, 0
CTGACTAAATAAAAATTTTTCACTAATTGATTAGTCATAGCCAGCGATATACGCTATGCGAAAATGCAGATGGCAATGAGA, 1
GCTCAGACAGCCAAATCAGCCTCTTTTGCTTGTCGCTTTTCACTAAACATCCGACAATTTAGCCTAACCCCGGCAAAAATG, 0
AATGCGAGCGGTTTTCCAAAATTGTTCATTTGCCTGATTTTTCAGCGATTGAAACTACACGTTGCAATTTGCCGTTGACAC, 1
ATGATGGAGCTTATATTCATTGGCGATTAGGAAACTATCTTGTTATACAAAACAATACAGTTCTTTACATTTGCCTTGTTT, 0
ATTGAAACTACACGTTGCAATTTGCCGTTGACACATTCGGGCGGAATTCATATGATGCCGCCCGTCAACTCGACAAGCTTT, 1
ATATAGGGAGAGGTAAAATGCGTCGGGTCAGGCAGTCAGATTCTTAAAATACAAACGTCGTATCCCTGAACGGATTGTTTT, 0
AATAAATTCTAACTATATTTTTTTGCCTGTCTGGATCACATAATCCAGATATTTTCCCTGTATGTTAATTGCAGTCATGCT, 1
CCACAAGAATTGGCCCTACCAATTCTTCGCTTATCTGACCTCTGGTTCACAATTTCCCAATTAAAACTCACATCAATGTTG, 0
CAGAACCGCTTGCCGGTATGGGTTTTGAAACCTATGCCATTGCCAGCGCCATCATTGGCGGCACCAGTTTCTTCGGCGGCA, 1
ATAAAAATGATAATCAAAAAACAGCCCCCCTATTTCTGACACCTACAGATGGCAAGAAATAGCGCCTGCCAGGCGTCTTTT, 0
AACAGTGTAAAAGGTATGTAACAGACCATTGACTGGCTGAATGGTCTGTCATACTTTGTTACCTGCAAAGGGGAGTAACTT, 1
GAAATAGGCAAGACATTGGCAGAAATGAGCATTGAGAGCCAGGGCGCTGGCGATCACAATGAAAAACATCAGGCAGATCGT, 0
ACAGTGTAAAAGGTATGTAACAGACCATTGACTGGCTGAATGGTCTGTCATACTTTGTTACCTGCAAAGGGGAGTAACTTC, 1
GTAGTATTGACAAGCCAATTACAAATCATTAACAAAAAATTGCTCTAAAGCATCCGTATCGCAGGACGCAAACGCATATGC, 0
AATCAAATTTACTGGATTTATTTATCTGGTGAATGACTCGCCTTCGTTTTTAAAATAGCCGCGCATTATTTCCGTCGTCAC, 1
TACATCTCCCCAAAACTGAACGTGCGAGTTATTGAGGGTGCATGCTGCACTCCACACCAGAGCTTTGACGACACCACTCGT, 0
GGGCGAGTGGCGTTAAGAGTGGTTGTTGATTTTTTGCACTGGCAGGATTACACTCGCGCCGTTAAATAACCAACTGGAGTT, 1
GGTAGAATATCAGCTTACTATTGCTTTACGAAAGCGTATCCGGTGAAATAAAGTCAACCTTTAGTTGGTTAATGTTACACC, 0
GCGCAATTTATTTAAAAAGGGACTAGACAGAGGGGTGGGAAGTCCGTATTATCCACCCCCGCAACGGCGCTAAGCGCCCGT, 1
ATTTACCGCACAGTTTACGTCGAAGCGGCAGATAAACGCCATAATGTTATACATATCACTCTAAAATGTTTTTTCAATGTT, 0
AGAATAAGGGTGTCTGTTAATCGCATTGACGCCAAAATAACTTAATGTCATACACTTCACACACTTTTATTAACTCAGCAT, 1
AAAAACGGCAGCTCTGATACTTGCTTCACAGGTCAACATTTTTTTAACAATCAAGTGCAATTATATCTCTCGCCAGCAGAA, 0
CTCCCTGAAAGACACCATCCGTGGCTTTAAAGGCATCATGGAAGGCGAATACGATCACCTGCCGGAGCAGGCGTTCTACAT, 1
CTTTTTTAAACGTTAAGCATAGTCGGCGACAGCAGGAGGATTATTCTTAAAACGCGAATGCAGCTATGAGCCCGGCTAATA, 0
GAACATAGGCTTCGATTTATTGCGCTATCTCTGTGGCAGGATTGTGAATAAAGTGTCAACAAGCAACGGGGCATCGCCCAT, 1
GAAATGTGAGGTGAATCAGGGTTTTCACCCGATTTTGTGCTGATCAGAATTTTTTTTCTTTTTCCCCCTTGAAGGGGCGAA, 0
CCGTCAGGTATGGATGGGCGGTGAAGAGTTGATTCTGACGCCCAAAGAATATGCTCTGCTGTCACGGTTAATGCTCAAAGC, 1
TTGTCCTGAGTGTGTACATAACTGGCGCGTAGTTTACTGGTTGCGGCCCCGCTTGACAAAAAACTGCGTATCAAATGCAGA, 0
AGGGCATATTCCGTGTGCTGACTTCTCTGGTTTCCTGGGTTGTATCGTTTATTCCGCGCCGCCCGGAGCGGAGCGAAACGG, 1
CCTTGCCAGAGTGATGTCAGTGTTGTGGTGAAACGTAGACGCCTGCGCAAACCGTAAAATGAGGTCTGGCAGTGGATCCTG, 0
AAAATCACACGTCTTGTGACCTTCTAAATTGATTCACATGCTAAATCTGATAAGTTTTAATTTCAATGGTAGGTTTATTTC, 1
TTTAGCGGAGCCTGCCAGTTTCAGCTTACGCTTTTACTCTCATTTACGCTGCTGAGGCTGGTATATGTTGCATTTTTAGTT, 0
TTACAAAACCTGTTGACAGAAAGTTAAAACAGTTTTGTAATGCATGTTACATAATAAATCAAGGAGTCCTTATGGGCGCTT, 1
AAGCAGTGTTTTGCATGACGCGCAGTTATAGAAAGGACGCTGTCTGACCCGCAAGCAGACCGGAGGAAGGAAATCCCGACG, 0
ACCTGTAAAAGCGCCCATAAGGACTCCTTGATTTATTATGTAACATGCATTACAAAACTGTTTTAACTTTCTGTCAACAGG, 1
GAAATAGTAGCCAGGAATGCAGGGCGCATAGTGTAATGCTTTGCTGCCGTTGTGACCAGTATGAGCGTTATCAGCCCTTAG, 0
TACACCCAGGTGAAGTCCATCCAGGTTGAGATGGCTAAATTCCAGTCCATATTCTAACCAGGAGGTTTATTTGCAATTTGA, 1
GGTTTTTGTGTATAGTCGCTGTTTTGGGCTACCATTGCGCCCGGTGCGGCAGCTCGCCCATACATTACATTATCATAATGA, 0
GGAGTCCGCATAAACGGAGTGTGTTTTTTGACTTACTCGTAAGCCGTTCTACTCTTCAAAGAGTGGAAGCGAAGGAGTCAA, 1
CCAGAATCTAACGGCTTTCGGCAATTACTCCAAAAGGGGGCGCTCTCTTTTATTGATCTTACGCATCCTGTATGATGCAAG, 0
TTAATCCTTAATAACCTTTTTATTCTTTGCCACGGGTTCCGTGGCGGGAGATTATGCCGCGTGAACATGAAGATTATTCCT, 1
AAGTGGAATATAAAGTCTGGCACTTCTTACTGACCACGCAAGCGCGTTTCGTACAGCATGATGAGAGCGATGAAAGCAAAC, 0
GGCAATAAGATAAACACGTTTCTTCATTGTTAATCCTTAATAACCTTTTTATTCTTTGCCACGGGTTCCGTGGCGGGAGAT, 1
TATGTTGACCATTGTGCCACAGGGCTGCAACAAATAAGGTTTATTCCGAGTTTTTCTGCAAGCCAGGCTTGACGCTATCCG, 0
AAACGGTTATGTTTTGGTATTAAAAGAAAGACACAAGAAGATATGTCTGTTACCGTCTTACTCTCGCCTCACCCATTACCC, 1
ATGACAATTTTGTCATTTTTCTGTCACCGGAAAATCAGAGCCTGGCGAGTAAAGTTGGCGGCATAAAATCACCAGAAATTA, 0
TAAAACAATGTGTTATGATAAAACATATTGCATCATTTAACTGACAATCTATACAAGATTTTTCGCCAACTAGTGTTCAAC, 1
ATATAAACAATTTGCGTCTTTTGGCGTCGGGTTTGTTTCTTAATATGTCAAAAGATTGGCTATCGACGAACTGGCGAGGTA, 0
TTTGCTCAAAAAATAGCCATACTATTTAATTGCAACAAGGCTGGGAAGAGGAGGATCGAAGTATGTTCGTTGACAGACAGC, 1
ATTTACGCTTCCTTTTTCCGCACCCTAATCGTGACAGCATCTCCAGACCTGTTTAAATATCCAGTATTGAGGCAAGTGTAT, 0
GGTTGGGATATTACGGCATAGTTCTTCACACTCCCTTCACTTACCCCGCTTAAATTGGCGCTCAAAGGTAAGTAAAGGGAG, 1
CGTGTTTTTCGCCTTCTTTTACGGGAATATCAGTAAACACCATCGCGATCGCGAAATTAATTCACAACAATTCAATGGCTT, 0
GCATTAGTAACTTTTTGCTTTGGCAAATTGCCTATGCCGAACTTTACTTTACAGATGTTCTCTGGCCCGATTTCGATGAAC, 1
AACGATTTGGCAAAGCTAATATCAAAAAGTGCTTAAGGCACCGGATTTCGGGCGTTTAGGAAGATTTGAAATTGTTTTAGC, 0
AGCATCGCATTAGTAACTTTTTGCTTTGGCAAATTGCCTATGCCGAACTTTACTTTACAGATGTTCTCTGGCCCGATTTCG, 1
TACCTCAGACCCTACACTTCGCGCTCCTGTTACAGCACGTAACATAGTTTGTATAAAAATAAATCATTGAGGTTATGGTCA, 0
CTGATCCTTACCTGGTTTTTAGCACAGATTTAATTATTTAAGCACTTGATAAATTTGGAAATATTAATTTTCGGAGAACCC, 1
GGTTGTTATCCTGTGTATCTGGGTTATCAGCGAAAAGTATAAGGGGTAAACAAGGATAAAGTGTCACTCTTTAGCTAGCCT, 0
AGAGAATTAGGGCGAGCCGTCAAGCATTTGACAGGGGACAAGGGGCAGGTATGAATCAAAAATTTGAAGCAGTTAACGCTA, 1
GCCTCCGTGGCCCGTGGTCTTATTTATGATTAACAGCCTGATTCAGTGAGAGAACCTGCCGTTTCTTGAGTTGCCGCGATG, 0
ATTATCTTGTTCGATGTTGTTGGTGATTGTCAGGGATAGTAAAGCGCGTTACTCTTTTCAGAGCAGTTTTTCATCCCTGAA, 1
CAATCCGCTGTTGGTGCGCCAGGCGCGGTGAACATAAGAAGAAAAGATAAGCACACTAATTATGCGCCCGACTTCCAGGGG, 0
CTGCCCGTCCGGGTGCATGTTTTCACTTGTCGGATATTAAACCAGGAATTTATTATCTTGTTCGATGTTGTTGGTGATTGT, 1
GCATCACGCAAAAGCTGCAAAACAGCATCTTTCCCGGAACCAGCATCAAGAACTCGCCGTTCGCTTCTTCCCCTGAAATGA, 0
TACCTCCGGTGTACATATTACATGATTGAAATGAACCTTCAAGATACTTGTACCTTAACGGTACAAGGGTTTTAATTTCGT, 1
CACTGACAACTTCGGCACCAGACGTTGCGCAAACAGTGAAGTTTTTGCGTAACCTTTTCCCTGGAACGTTAAATCTTTGAT, 0
GGCCAACTCGCCCTGCTGTTCTTTGGTTAAAGAGTCCCAATACGCTTTCATACAATATGTACCTCCGGTGTACATATTACA, 1
CTAAAGATTATTCACGCATCTTATCATAAAACGAAGACAGATGCCGATCTCGCTGCTATACTCTGCGCCGTTTTCCCGTTC, 0
ACCCGCCTGGTTTATTAATTTCTTGACCTTCCCCTTGCTGGAAGGTTTAACCTTTATCACAGCCAGTCAAAACTGTCTTAA, 1
GCAGCTAAAAAAATGATGAAATAGTCTATCACTTAACTTAATTCACATCACCGCCTGCAAGTATGTGTTATCTGGCGGATT, 0
ACCCTTGTACCGTTAAGGTACAAGTATCTTGAAGGTTCATTTCAATCATGTAATATGTACACCGGAGGTACATATTGTATG, 1
CATACATCGGAATATTGATACTAAAGCACTATTCACATGCAAAACCAACATCCGCCATGAAGGACTAGCTAAAACCCAAAC, 0
TTCAAACCGACGCAATCATTAACGCATAGTTGAACATATGAAGCAATGTTTATTTTAGACATCCAGCCATCTTCAACCCCA, 1
ATTTAGCAAAACGTGGCATCGGTCAATTCATTCATTTGACTTATACTTGCCTGGGCAATATTATCCCCTGCAACTAATTAC, 0
CTGCAGCGTTAGCCAGTGTGAAAGGCTGGGTCAGCGCGAAATTGCAATAATATAAGCGTCAGGCAATGCCGTGGACTCGCT, 1
ATGTAGCAATAAAGGCGTTTGTACCTGAAAAGATGAAGATTCTGCATAGCGCGATTTACGCAACAGGAATAGACTGAACAC, 0
GATATTCGCACTGGCAAAAAAACGTGCTTGAATATCTGTTGAAACCCTTTAACAAAGCACAGGAGGCGTTGCGCGAACGAT, 1
GCGACCTTAATCCACAAAATTGCCGTTTACAATGACCACATCTCAAGAATGTGTAGTCACGCAAGTTTAGCGTTTATGCAT, 0
CATCCGTGGTCCATTGAAGAGATCGTTGCCAGCGAGCAGTCGGCGTAATTAAGGAGTAAAAATGGCATTACTGGAAATTTG, 1
AAAAAAAGCAAGTGAAGAGATTCTAAATAGCCTTCAAGAACAAGGCCATCCCTTTACCTAATTTTACGTATCTGAAATATA, 0
ATAACACCCGGGAAGGCACTCAGTTGACGATTAGCGGTCATCCTGTTCTTAAAATGTAAAAAAATCACGCTTCAGGGCTAA, 1
GTATGTCACCGACGTTTCTTCGCCAGTGTAAAAGTATACTTTTTAACCGCAATATTTTTGTCATCTCAGACGATTTTTTAT, 0
GAACGCAGCCGCAGAGGTGCAAACTTTGAAGCCCTGACCCCATGCCGCTATACTGCCGCCATCACTTAAAAACAGGATACA, 1
GTATATCGAGACAAAAGATGCGCAAATAAGCGGGGCGGTAGGCCGTTATTCAAAGAAATTCGCGCCAGGTAAGGTATTTAC, 0
AAAATAATTTTACAAATCAGTAACAAAAGTAAAGAAGGCGACACCATGCGACTATGGGTCGCCTTTATTTTTTCCCCGTTG, 1
CAACCTATAAGTAAATCCAATGGAACTCATCATAAATGAGACTTTTACCTTATGACAATCGGCGAGTAGTCTGCCTCTCAT, 0
GTTAACAAAGTCACGCGGAAAGTCAGATGCCTGCCGGTAGTGCATTTGCTATAGTAGGGCACTTTTTTAATTCCATCACGG, 1
TATGCTAAAACAGTCAGGATGCTACAGTAATACATTGATGTACTGCATGTATGCAAAGGACGTCACATTACCGTGCAGTAC, 0
GCAGGATATTGCATAAACTTTAAAAACTTTACCAACTTACGGTTTCTTTAAGTTTGTGTGTGCGTTATTAATCACCAAACT, 1
CGATTTTTGTTTAGTGTCTACTCATCTGACGGCATTTGCGTCAGCAGTTTGCGTACCGCGCCGAAGCGTGCCATGTATCGC, 0
AAGCGAACAGTAATCGTACAGGGTAGTACAAATAAAAAAGGCACGTCAGATGACGTGCCTTTTTTCTTGTGAGCAGTAACT, 1
TTACACTCTTTACAGGAACCATTGTCGTACATGATGGCCCAACCAATTGAGTGTACCGCTGTCGACATGGAATCTTCTGCG, 0
GAAAACAGTTCATACAAAACAGAACGTGACTGTGATCTATTCAGCAAAAATTTAAATAGGATTATCGCGAGGGTTCACACA, 1
AGTATAGAAGTCGGAGCGGCTGGGCGAGATGCGGAAGTTCTGGAATGTTTCTTTTTTTTGGTGATGGTGAACTGATGGTGC, 0
GCACCGGAAAGCACACCAACTGTCTATCGCCGTATCAGCGAATAACGGTATACTGATCTGATCATTTAAATTTGAAGCACT, 1
ACCGCCTGGCCGGGGTAAATTTCCTCACTCCACAACGGAATCTTTCAGGAATACGTTCTGGCTCAAAAAAATAATGGAACA, 0
AAACAATAAAAATCGTAGCTTCCTGTTGTCATTAGGTTATTTTACCTGTATAAATAACCAGTATATTCAACAGGGGGCTAT, 1
CACGGCAAACATTTACTCACTAAGAGTATTTGCCGATTACCTCAAGTGCAAGTGCACTATTAACTTTCACAGCACAAAGAT, 0
AATAGCGTCAGTGGTGTTAGGCACGGCATTGAATGACAGGTATGATAATGCAAATTATAGGCGATGTCCCACAATTGACCG, 1
TTGCCCGATTTTTGTTTAGTGTCTACTCATCTGACGGCATTTGCGTCAGCAGTTTGCGTACCGCGCCGAAGCGTGCCATGT, 0
CTTAAAAAATCACTGCCGGTTACATTGTAGTAAAGTAAGTAACTGGTTAATTTACATTCTGGTCGCGTGCGCAAATACGCT, 1
GGGGGCATAACAACAACGCCGGAAAGGCAGGCTCCCTGTAAATATCGATCTGGGTCACACAATTACTTTATCGTTTCAGCA, 0
TTGTCTGAATTTTCAAAATATTCACTCGCTGAATTGTTATACAAGGCGCTATTCTAGTTTGTGATATTTTTTCGCCACCAC, 1
CGGGGCTACCGCTCCCGATACGCTGCCAATCAGTTAACACCAGGTCCTGGAGAAACCGCTTTTGTGGTGACCAACATACGA, 0
TCATTGGGTTCTCACTTCCTGACCATCAAAATTGACAACATCACCATCCTATAATTGACTGAAAAGGAATTAATCCCCGTA, 1
ACGCGATGCATTGCTCTGAAAGCATAGACGGGAAATATGAGTTTGCTGTGACCATGAAATTTTTCGACTGAACGAAGCGTA, 0
AAAAAACAACGCAGGCTGACAAACGATAAAATTTGCCTTTCACATGAGGTAAATTGCATCAATGGAGTGATTTACATCTAA, 1
ACCCCGGGGCTACCGCTCCCGATACGCTGCCAATCAGTTAACACCAGGTCCTGGAGAAACCGCTTTTGTGGTGACCAACAT, 0
TTAATCATTCATATGGCGAATATTTTCTTGTCAGCGAAAAAAATTGCGGATAAGGTGATGAACACATCAGATTTCCTGGTG, 1
CGTGCGTTATAGCGTACAGGCACCGTAGCATTTGTCCGTTATAACGCACAAGTGATAAACTTCCGTTTTGCCGGAGGAGTC, 0
TGTATATTTATGCAATCAGACAGCATATTGCATAAATAATCAGATCTGTATCAAAGTTTTAACTTTAAGGAAACACAAGCA, 1
TTGCCCTGTGCCAACCAACCGCTGATTTCACGCCGCTTCTGATGCAATAGTGAAAACGGCAATACGCCACGCGCACGTTGC, 0
CCGACGCCAAAAGACGCAAATTGTTTATATCATCACGCTTCAGCTAATGTATATTTATGCAATCAGACAGCATATTGCATA, 1
GTATCTGGGTTATCAGCGAAAAGTATAAGGGGTAAACAAGGATAAAGTGTCACTCTTTAGCTAGCCTTGCATCGCATTGAA, 0
AGCCTCCTGAATAGTGATGCTGAATAACATAACCCCATGATATATCGATAAAATAATCTCTACATTTGAAAATGCACGGTA, 1
GCGCACTAAGTCCTGGCTGAAACGGGTGGTGCCGTCAGCGCCTTAACCCCGCGTGAGCACACTGTGTTATGTCAACAAGCA, 0
CGAACGACAAAGTGAAAGCACTGTTGAAAGATAAAGAGATCAGCGAAGACGACGATCGCCGTTCTCAGGACGATGTACAGA, 1
CTCGCATCCTGTCATAGCCGTTTCGTTAAATCGACGGCCAGTTTTCAATCCTGGAAAGCGCCTCGCAAAGTGAATCTCAGG, 0
TGCTGCCGTTTATTTTCGTGATCCAGTTAAAGTAAATGCATTTACCTGCTACTTTTTAGTAAAAATTTTACTAAACTCCCC, 1
TAAATAAGGAAAGAGAATTGACTCCGGAGTGTACAATTATTACAATCCGGCCTCTTTAATCACCCATGGCTTCGGTGTCCA, 0
TAACAAATACGACGCAAACTCTTGCTTAGTTACAACATACTTTAAAGGGATAGTCTCGTCATGACCATTAACTTCCGCCGT, 1
TCACGCCCATACAATCCGAATTTTAGTGAGAATTGTGGCTCAGACAGCCAAATCAGCCTCTTTTGCTTGTCGCTTTTCACT, 0
AGATTTGTCACTTATTGGATTTAGTATGCTTGATTTAAATGGCGGACAATTATTGTTATTATTAAGTCTAATGTCATTTAA, 1
AATTATGTTATTTCACACTGCTATTGAGATAATTCACAAGTGTGCGCTCGCTCGCAAAATAAAATGGAATGATGAAACTGG, 0
GTCACTTATTGGATTTAGTATGCTTGATTTAAATGGCGGACAATTATTGTTATTATTAAGTCTAATGTCATTTAAAGGCAT, 1
GCAACGGTCTTCTCACCGTAGACCCAGGCATTGCGCGCCGTGAATCTTCATGATTTCGGTCTATCGTGACGGGTAGCGACT, 0
TTTGACGCGGGTTGAAAGAGGCAGAATTAAAACCTCGTAAATTGAAATATATATTGATGTAGTGAATGTATCTTAGGTAAA, 1
CTCATTATCAGGCATTATCCCCTTCTTTTGAGTCTCTCTCCTGAACACTAAGTAGTTTCTGTATTAAAGCCCTGTTTGCCG, 0
TTTGTGCTTCATGCACACTCTTTCCCCACACTTTTTCCCTTTGCTGTGGTCTACTTATTCGCGCGTGTAGATTTTACTTAT, 1
TCGCGTTGTCGGGTTAGGGTATTATGTTGACCATTGTGCCACAGGGCTGCAACAAATAAGGTTTATTCCGAGTTTTTCTGC, 0
AATACGACTTCTGATTTGAACAGTTAAAAACGAAAAGTCTGATAAAAGCTATACTTAACGGATAGCTTTCGCGACATAGGA, 1
AATTGTGGCTCAGACAGCCAAATCAGCCTCTTTTGCTTGTCGCTTTTCACTAAACATCCGACAATTTAGCCTAACCCCGGC, 0
CAGGGCGATATTCAGGTGGTGCAAAACTTCGTTGCGCTGGCAGATCTGGCAGAGTTCGACCCTGCGGAACTGCTGGCCCCT, 1
TCAAACTCGCCCCTGCCCGGGGTTTTTTATTGTAAAAGTGGGGGTATTGCATAGCAGGGTCAAGTCTGACATTCCCGAGTA, 0
ATCCCTTTTTCTTCTTTTTGTCTGCTATCAGCGTAGTTAGCCCTCTGGTATGATGAGTCCAACTTTGTTTTGCTGTGTTAT, 1
TACGCGATTTTCGAATGAAAACGTGACGAAAGCGTAACCCACATCTCAACATTATGAACTAATACCGCCAGCAGAAACTTG, 0
GATTCGCGTTAATGCTGCATTCATTTGCCGCAGTGGCGTTAATTGTGGTTATCATGGTGCATATCTACGCCGCCCTTTGGG, 1
CACCCGCTATTAAGCGCCCGGCGCGGGCATCTGCGTCTGGTGCAGGGTTGACTTTGCATTCTGTTAACAAACGCGGTATAA, 0
GCGTGGCCGCCTGCGGCCCGATTAGCTTTATTGGTCTCGTGGTGCCGCATATGATGCGTAGCATCACCGGTGGACGTCACC, 1
ATCATTGTGCGATAACAGGTCTTGACAAAGGAATTTACGCAAACGATTACCTTCAGGCTACGCAAGGCTTTGGAGAATAAA, 0
TCCTCAATTTGCCTGCTGCTTAATGCATTGCAGATGATTTGCTTCCGTTATACTAGCGTCAGTTGATAGCGGGAGTATTTA, 1
GCAATACATCAGTGGCAATAAAACGACATATCCAGAAAAATATACACTAAGTGAATGATATCTTCCGATTTATCTTAATCG, 0
CGCCTGTTTTGCCCCTTACTCAAACCATTGAACGCTTTGCGCTCTGGCATCATTCACGCTTAATACTCTTTCCAGGATTGG, 1
GTCGCTTTGATAGAGAGTTTTTATCAAATATGTGAATAATGCAGAAAATGGCATTTTGGACTTTTCACAGGGTCTGGTTGC, 0
CGCCGCAAAGTTTGAGCGAAGTCAATAAACTCTCTACCCATTCAGGGCAATATCTCTCTTGCAGGTGAATGCAACGTCAAG, 1
TGACAAGTTATCTTTCTGCCGTCGCAAATCATAAGTCGACGGAATGCAAATTGCCGATTCATTCATTTGTTAGATGAATCG, 0
CGCGATTGCACTCATAAGCTGTTCCGTTTTGAAAATTCGTGTTCAACGATGAATCTGTGGATAATACGCACATTTCGCCGG, 1
TCCTTACACTTCATTGGTTAATGAAATGTTGATTTTATGCTTCTTTGTTGTTGGTTTCTACTTTAGGAAGGGATAACTAAC, 0
CGTGGCTCCTTGTTGTGTTGTTTGCAATTTCTTCATCATACCGTTTATTCAATGTGCTGTGAGTAACTTTCACTTCCGTAT, 1
TCTCTTCTCTGGAATATGATACACCGCCGAGAAATCATCACCTTAACCTCTGATAATCGTCATATACCGGACAAGACTAGT, 0
CTCTGCTGCACACCAAAACCTGGTTTGAACTGGCACCGAAAGCGGCCAATATCATTGTAAAAGACGAAAAAATGGGACCAG, 1
TATGGAGTAAAGCGACCGCAACAATCTTAACAAATAATCTCAATGTTGCGCTCAGGTGAATCGCGCCAGCAAATTACGGAT, 0
TGTGCGAAATTTTGTGATCTTCCTCCACATTACATAACATCATATGTTGTTATATTCATCATGCATTGTCATGTTACCTTT, 1
TCGCGATTCTCGCCATAACACCAAAGAATAATTTTTAGAGGTGATGAGTTGCTTAGTTACATAACGATTGTATGACGAAGG, 0
AAACTTTTGCTCATAACTTTACGGCTTTCCTTGCGTGCTGAAACAGAAGTATTATGCTTTCTTGAAACGTTTCAGCGCGAT, 1
CCTTTCTATTAAGCAAATGCAAGCCCACCTTGCCCATTGACGCAAGCTACTCTCGTTTCAGTGACTTTCATTATGTTTCTT, 0
CTGATGAATTGAAGATTCATCTGGTTGAATATGTGCCGATTGCGCGGTGGAATGATCAACATATGGTAGACGCGGAAGGAA, 1
AAGATAAGAGAACGAAAAATCAGCAGCCTATGCAGCGACAAATATTGATAGCCTGAATCAGTATTGATCTGCTGGCAAGAA, 0
CTAACCGGGAGATTTCAGACGAAAGTTTGAAAGATGCTGGATATAGAGTATCCTGACGCTGTTTTTAACACAGTTGTAATA, 1
TACACATTGAAAGCCGATTCGAAGAAAGTGAACCGGCATTTTCAGTGGCTAGTATAGCGTAAGGTACTGTAAAGCCGCCAG, 0
GGGCGGTTTTTTTACATGGCACGAAAGACCAAACATTTGTTATCAAATGGTAAATAATAAGTGAGCTAAAAGTTGCTTAAC, 1
AGTTCATTCCAGCTCACAGTGAAATCAGATGTGTACGAAATCACATTTTTTGCCTTTGGCTTGAGTGTAGACCTTAAGCGA, 0
GTTAAAAGAAAGCTGGCAATCCAATTGCCAGCTTAAGTCGAAACAAGGAGACTCGATATTTAAATCGGATTACATTTTAAC, 1
GATTCTAACAAAACATTAACACCAACTGGCAAAATTTTGTCCTAAACTTGATCTCGACGAAATGGCTGCACCTAAATCGTG, 0
CCAATTGCCAGCTTAAGTCGAAACAAGGAGACTCGATATTTAAATCGGATTACATTTTAACTTTAGTAATATTCTTCAGAG, 1
TTTATGTCAAATATTAGGAATGTTTTCAATTAATAGTATTGGTTGCGTAACAAAGTGCGGTCCTGCTGGCATTCTGGAGGG, 0
TCATTGTCGTTACGGCATAAATGAAACTCATAAATAACACCTTCCCCATAATAATAAAAATCAGCATAAGTACCCGAGGTA, 1
TTCACCATACAAAAAGCAGCCAAAGTCGCAAGTGAAATTAATCAATGATAGCGAAGCCATCAGTAATGCGACTTATCCTGC, 0
GATTATCTGCAAGATCACCCCCGCCTTGCAGGCGCGGACAAGAATAACGTTATGGTGATTACGCCTGAGGGTGAGACTGTC, 1
ATTGTTATGAGTTTACGCATATGGATTCATCTGGCAAATAAAAACGCGGGAAAAGCACTGGTCAGCGTCGGGGGTGGGGGT, 0
TGGTTTTAATAAGCGAAATCTGCTTTTTTTGCCACCGACCACGGATTTGTTATGCTGGTGGCCTTTGTAGATCATAACGAT, 1
CCAGATTGTTTTTATCCCACAGCCACGTACTTCAGGGTAAGTACCTGAAAGTTACGGTCTGCGAACGCTATTCCACTGCTC, 0
TACTTGTTATGCCAGAGGTAGCAATTGCGTTAGCGGCGTACTGTTGCTGTAAAGTATAACGCCTATATTTTACAGTTCAGT, 1
CGCTTTCGTCAATCTGGCAATAGATTTGCTTGACATTCGACCAAAATTCCGTCGTGCTATAGCGCCTGTAGGCCAAGACCT, 0
GTGGTGCCGGAACTGGATATGTACGATCGCAATTGGCCAATTCGCACCTACAATGAATCATTACCGCCAGCGAAATTCGTG, 1
TCACCGCATTTCCTGAAAATTCACGCTGTATCTTGAAAAATCGACGTTTTTTACGTGGTTTTCCGTCGAAAATTTAAGGTA, 0
TAAGCGCAGATGTTTCATGATTTACCGGGAGTTAAATAGAGCATTGGCTATTCTTTAAGGGTGGCTGAATACATGAGTATT, 1
AATTTATGGAAAATGAAACGGCACAATACGTTAAGTAATTGAGAAAATTGTAGTCGTAACGGCAAGAAATGCTCCACATTT, 0
TTATCTCATAACAAGTGTTAAGGGATGTTATTTCCCGATTCTCTGTGGCATAATAAACGAGTAGATGCTCATTCCATCTCT, 1
AGATGGCAATCGCTTATTGGCAAAATGACAATTTTGTCATTTTTCTGTCACCGGAAAATCAGAGCCTGGCGAGTAAAGTTG, 0
TTGCCACGCCTGACGCGTGATATTGACTCAATACTGTTGCTGGCGGGTTACTATGATCCTGTCGTCGCGCAAGCCTGGCTG, 1
TTAGATAAGCCTGGAATACATTGGGCGCTTTTTCAAGCCCGTGAACGAAACGGCTCCGCTTTCAGAGGATTCCTGTATGAC, 0
ACTGCGTCGTATGCTGCCGCCGCTGGGTAACCAGTGGATCATCAGCATTAAAGACACCTCGCTGTTTATTGTGATCGGCGT, 1
CTCCGCAAGTTTGTATTCAAAAACTGCTCAGTGAGAAATGTAAAAACCATGTTAAACATGCCAGTGATGCAAAGGTAGTGC, 0
GCAATTGATTTCTGCGCTTAAATTGCCAATCTTAAGCAGATGAAAACCATACATTTTAGTGAACCACGGGTTGAGCTGGCG, 1
ATGCCCTGGACAGCGCGGCGTTGTTCACGGGAGGCGTGGTACACTCTGGCTATCGCGGGGCTTGCAGAACACAAAAATGAA, 0
CGATACCCGTCATAGTTCATGAAGTTGCCACTGCGCGATGAAGTATGACGAGTATGAAAGAGTGATGCGGATACAAAGGAG, 1
GAGTGTACTGGATATACCCAATGCTGGTTGAGCATTTGTTGAAAAAATTTTCCCCCGTTTTGACTAAAATGCGCCAGGATT, 0
GCGGGTATCGAAGGCACCCAGATGGCGCATTGCCTGGGAGCATACTGCCCGAACATTCTGTTCCCGTATGCTCGTGAGTGC, 1
TGACAAGTTATGGCAGTGCTGACTGGTGGCGAAGAATTTTGACGATTGAGTCATGCAGAAAAAAACGGGTTCAGCTTCAGT, 0
ACGGCGCAACGCCCTATAAAGTAAACGATGACCCTTCGGGAACTTCAGGGTAAAATGACTATCAAAATGTGAATTGTAGCT, 1
TTCGAGATATTCATACGGCATCTAATACTGATTTAATTCTGGTTAAAATACAGACAGATAACAAGATGAATATTCTTAATG, 0
TAGCCAGAAACGCGCCGCGCGTCGTTTGCTTGAACGCGACGCCTGATTTGATACTCCCCCCTGACTCCTTCATACTGAAAG, 1
CTTACTGACATGGCTCACGATGTCGCACATTGCTTCTGGAAAGTGATTTGAGCAGGTAACGAATTCAAGCCAATGGAAATA, 0
AGCCAGAAACGCGCCGCGCGTCGTTTGCTTGAACGCGACGCCTGATTTGATACTCCCCCCTGACTCCTTCATACTGAAAGT, 1
TTGTTCCTTTCACGTAACGTTCACAAATAAAGTGTGTGGGCAACAGCCCCTGCCCACAACGTGGCGCACATTATTACCCTG, 0
GTCGTTTGCTTGAACGCGACGCCTGATTTGATACTCCCCCCTGACTCCTTCATACTGAAAGTGAACTGACAGCCAAATGGA, 1
GTCCTCAATTTCTCGAATGAGAAATCGATCGTGCCGGAAAAAAGCAAAGTTACCCCGCTGATAAATAAATCAGGTAGATTG, 0
AAGGCGTCGCTGGCTGGGCTGGCGAAAACTTGCCTTTGGTGCGCGGCAAATAATTTACCTGTCGTCTTTCATGATGCAGGC, 1
TTTTTTCACCCTTTTTGCTGCAATCGCACACAAAACGGTGCTTTTTTGCATACTAAAAGACTTGCACAAGGCCAATAATGC, 0
GCAACAAATAGAGCAAAGGGATAAAATAGCAAAAGCGTGATGAAAATGTTATTTTCCGATGCCGCACTGACCCGCTACAAT, 1
AGTTTGTATTCAAAAACTGCTCAGTGAGAAATGTAAAAACCATGTTAAACATGCCAGTGATGCAAAGGTAGTGCAAGAGCT, 0
CTTCCTTCCTGATTTTGCATTGCATTCTGCCGTTGCGGCGATTTAGTGCTATTTTCGAGCAAATTACACACGGAGGTAAAC, 1
AAAGTAAAAATGCGGGGCAACGCGCAGGACAGCTCTCGACGCCGCCCTCTGTGCTGCCTATTATTTATGGCGGTGTCGTTT, 0
TTCCGTCACACAGATAAATTCATCCGTTGCCAATCTGGCAACGGATGTTATCATATTGCCAATTTGTCAACGGACGTGATG, 1
TGCTTCAATGGAAACATTAAGCACCATGTTGGTGCAATGACCTTTGGATAACCCTTTTTATGCTCCGTGAAAGCGATCACA, 0
TTTGCTTAAGAAATCGTGAGTTAAGGTTGAAAGAGCAGGTTTAACTCGACCATACTCTATACTCGCAGTGTGGCGCGGCGT, 1
CGGCTGGAAATCATTCAATACTCACACTATCGAAAAATTTACCAGCCAATCGCAGCACGTTCTTGCATAAGGTGTGTCTGC, 0
CTTAAGAAATCGTGAGTTAAGGTTGAAAGAGCAGGTTTAACTCGACCATACTCTATACTCGCAGTGTGGCGCGGCGTAGCA, 1
AAACTCTAAGCAGTAAGGAATGGCGCGAAGTGTAGCACAGGGGAAGGGAGGGATTATTGATGTGTGCGGGGTTGCCCCCGC, 0
GATAGAGAAAAGCCCCGAGTGATATTTTACCATCAACCCGAGGCCTCCTATATGCTGAACACATGTAGAGTGCCTCTTACT, 1
TCAACATGCAGGCTCGACATTGGCAAATTTTCTGGTTATCTTCAGCTATCTGGATGTCTAAACGTATAAGCGTATGTAGTG, 0
TATTATCTATTCCTTTTTGTAATAACTTTTTTACAGAGCATAACCTTGTCTAATGTCTGAGTCGAGGATCATCAATTCCGG, 1
AAGAGTGCGTTGCGAGAGTGCTGATGCTTTTTTAAACGTTAAGCATAGTCGGCGACAGCAGGAGGATTATTCTTAAAACGC, 0
CGGCGAAAGCTTCCACGTTTGATGCGCATACCGATAACCCCACCGTGGTCGCCTGCGCGTGGGGTTTGTTTTACCTGATTC, 1
TTAGTGTACTGTATACGGCCATTTATACAGGAAAAGCCTATGTCAGAACGTAAAAACTCAAAATCACGCCGTAATTATCTC, 0
ATTATCCAAAGCGATGGCGACGCGGCATTTAAAGCTTGTCAGGCGCTGCTACGCTCACCTGATAAGTGATAACCCGATAAC, 1
AACCAACATCCGCCATGAAGGACTAGCTAAAACCCAAACTAGTTTGTTGCAATTAGCATCCTTGCACCTCTATGTAAAGGG, 0
ACTTTGGTGGCGCAATTGAAGGTAATGCCAGGCTGTAATCAGGCAAGGATATAATTCCGCAGGAAGCATAGCGTGACTATA, 1
AACGTGAGCGGGTCCATGCCCGACAGAATCGTTACTCTCTCCCATCCGGACTCTAACCGTCGGCCCCGGAATTACACCGGA, 0
AAAGGAACGTTTGAAACGGCTTAAACGGTTGTCAGCCGCCCGAATGGACGTAGAATGCCCGCAAGGGCGGCTGACAGAGTA, 1
TCTTTCTTTACAAACAAGTGGGCAAATTTACCGCACAGTTTACGTCGAAGCGGCAGATAAACGCCATAATGTTATACATAT, 0
TTACGGTCTGCGTGATTAACGCATTGCTGTCGATCTGGGTTATGCAGCTTATTGTTTAACAAGGAGTTACCATGATTGATT, 1
AAAATGATGACACTATCACAGTTGGCGCATTCATTAACGATAGGGTATAAGTAAAACAATAAGTTAACACCGCTCACAGAG, 0
GTGACGCTTCAGGGGGTAAACGACAAAGTGTATACCCTGGCGAAATTGTATAATTTGCCTGCTGATGTTCTGCCTCGTTAA, 1
CTGGCATGTTGTACTAAAAATCGATGTTTTGCTTTGACAATCCCCTGGTGTTTTGCGAAAACATTCGAGGAAGAAAAAAAA, 0
TCTGACTGTGTTGCAATGGCCATTGAAAGTCGCTTCAAATATATGATGCTACTTTTTTAAATGGTTTTTACCTGTCGGCAT, 1
TTTGCTAATGACCACAATATAAGCTAAACGCGATTCGCAACCCATTCAGGTAGCCGGGGTTAACCGGCTGCTATTACAGGA, 0
GTGTTTATGTCTCTGGCTGCCAATTGCTTAAGCAAGATCGGACGGTTAATGTGTTTTACACATTTTTTCCGTCAAACAGTG, 1
GTGCAGGTTATATGGTTGTTAACTTCTTGTCAGAGTTTATGTCGGCCCCGCTGCGGTTATCTTTAACCGATTAATTTGATT, 0
TGGGCTCTCTATTTTAGGATTAATTAAAAAAATAGAGAAATTGCTGTAAGTTGTGGGATTCAGCCGATTTATTATCAATTT, 1
GTTTATCAGCGTGTTAGATAAGCCTGGAATACATTGGGCGCTTTTTCAAGCCCGTGAACGAAACGGCTCCGCTTTCAGAGG, 0
TTTTATTGAATGTAGAATTTTATTCTGAATGTGTGGGCTCTCTATTTTAGGATTAATTAAAAAAATAGAGAAATTGCTGTA, 1
TTTAAATAAACTCAGGCACCAGACATAAAATATACTCTTTGTATAATCCTGCTAATCTTAATAAAATACAATATCGAAACC, 0
AATTATCCCGCCTGCTGAAGAACGTTGCTCTGAGTGTGATAAACCTTTTTATTCTTGATGATGTCAGCGAGAAGATGGAAT, 1
CTATTTCACCAGGTTATCATTTGATGCTAACCTTCTGACACATGCAGTGGAGTTGTTGTGCAGCAGGAGTATGCTGATATG, 0
CTTTCGTTGATTACAAAATCAACCTGCTTGACAAAAATGACTTCACTAAGGAAGGTGCGAACAAGTCCCTGATATGAGATC, 1
AGCGAGAGAATGTAAGGAGATGGCGTGCATCGGGCAAACTCCGTACAGAGAGGAGAAAATTCGCGCAATCATGGCACCTTT, 0
CGCCCAACTATCTGCCCCGCTTTTTTTGCCACCCACGCCTGCCAGATGATATGGTCCGTCCCCGGATTTTTCGCAGACAAA, 1
TGCGTGAATATTTTTTACATGTTGTTCTTAAATCAGCCGACATACGCCCAGCATCGATCCCGCCCTTGCCTATACTTAGAG, 0
GCTTCAGTGGCGCATTTTGTTGTGTTGTTTGCATATAACCTTCTAAACGTATGGACATCTAAACATCCAAAGAAGGTTTGT, 1
TTTCGTGATAATACGCTGCGTGTATTAGGCGGAAAAAACTGATCTGGGGGATGTAGAAACTCAAGGAAGTAGCTATAATGC, 0
TGAAGCATGATGATTTGCTGACATATATTAAATATGTCGAAAGTAAGCGTTATGCTTTTAGTACATTATGCCTGTTCCGAG, 1
AACCGATACAATTTTGCGTACTTGCTTCATAAGCATCACGCAAAAGCTGCAAAACAGCATCTTTCCCGGAACCAGCATCAA, 0
AAATTCTGCAACTGCGTAAGGCGTTAAATGAAGCTCGCCTTGAGCGAGATATATTAAAAAAAGCAACTGTAGATTCAATTG, 1
CATAATCCGTTATTAAACGCGGAAGAGAGACGTGAATTGTTGATGATGAGAAGAAGAAATGATGAGCAGAGTGTCCATATA, 0
GGGCAGGCCTGGGTAAAAATAGGGTGCGTTGAAGATATGCGAGCACCTGTAAAGTGGCGGGGATCACTCCCATAAGCGCTA, 1
GTTCCATTTTTGCGTAAGCCTTATTTTATGCGTATTATGTCGCGTCAGAAAAGTATAAATAAACGAGCCTCGCAATGCGGC, 0
TTCGTCATGGTTCGCTTCAGATCGTTGACAGCCGCACTCCATGACGGGTAAAAAGTGGATAAAATAATTTTACCCACCGGA, 1
AGATTTTATCTCTTAAGCGTAGTAATTTTAGCGGAGCCTGCCAGTTTCAGCTTACGCTTTTACTCTCATTTACGCTGCTGA, 0
AGTTCGTCATGGTTCGCTTCAGATCGTTGACAGCCGCACTCCATGACGGGTAAAAAGTGGATAAAATAATTTTACCCACCG, 1
AGATAAAAATCTGTAATTGTTTTCCCCTGTTTAGTTGCTAAAAATTGGTTACGTTTATCGCGGTGATTGTTACTTATTAAA, 0
CGACTAAATCAGTCAAGTAAATAGTTGACCAATTTACTCGGGAATGTCAGACTTGACCCTGCTATGCAATACCCCCACTTT, 1
GAGAGGATTCCATCTGTTACGTAGATCGAAGGGGATGCGCCTATTTTGTCAGAAGCGGGGCGCGCTGTCAGGTTTCGTTTC, 0
ACTGTATAAATAAACAGTAATATTTGGACAAAACGCAAACTGTGATCGATACTCAACTATGCACTAAATACGTCAAAATTC, 1
TTGATACTGGCGGCGATTATAGCCATATGTTGGCGCGGTATCGACGAATTTGCTATATTTGCGCCCCTGACAACAGGAGCG, 0
AATAAATTGATAACAAATGCTGATATTGGAAATATCTGATTTGCAAATTATCGTGTTATCGCCAGGCTTTAGGAGGTTAAT, 1
CTCACCTTCAACATGCAGGCTCGACATTGGCAAATTTTCTGGTTATCTTCAGCTATCTGGATGTCTAAACGTATAAGCGTA, 0
CTTCCGCCAGGCCAGGAGCAGACGATATTTGATAAGTTTGCTCGCGGGAATAAAGAGTCGGCAGTACCGGGGGTAGGGCTT, 1
GTGCATTGATAGCGTGAAATAACAGCAGATTGATCATTTCATCACCATGAATTCCTTCTCTTTTACTCGTTTAGCAACCGG, 0
CATATCACCTCCGTGATGGTTGCCGATGGCGACCATTTACTCGGTGTGTTACATATGCATGATTTACTGCGTGCAGGCGTA, 1
TTGTTGCATTTGTGTTGCAATAAACGAAGCTAATGAGCCTGACTATAGGAAATAAGTCTTGTCAGGCATAGAGACATAAGC, 0
CGCCCGGAGAGCAGCATGGCGCGCGCCGCAGATGTGCATCTGTGTGTTAAAGTAGCGAAAGAAGCCTGTCCGTTAGGGCTG, 1
GCTTAGTGTAGGCGCAACCTTCAACTGAACGGTTAAACATGCCACAATACCCGTATTGAATGCTTAATTTTTCGCTAAATC, 0
CCGCTACAGATTGGTTAGCATATTCACCTTTAATCGCGCATGATCGAAAGATAATTAAAGAGGTTAATGTGTTCGCTGAAT, 1
TCAGGGTTGACTCTGAAAGAGGAAAGCGTAATATACGCCACCTCGCGACAGTGCGCTAAAGCGCGTCGCAACTGCTCTTTA, 0
AGTCCCCCCCCTCGCACCAAAAACCACGTTGATATTGCTCGCACTGGGCGAAGGTGGCGGAATTGGTAGACGCGCTAGCTT, 1
TAATGTAAATGGTGTGTTAAATCGATTGTGAATAACCAGCGCTTCCGGCAGGATACGGTCGCCCTGGTAAAACATAAACTC, 0
GCATATAGTATCGAACATAGAAAAAACTGAAGATTCATCTTATTTTGTATATACTACCTAGCCCAACAATGTAGAGGTTAA, 1
CTTTTTTCTGCGCCACGGAAATCAATAACCTGAAGATATGTGCGACGAGCTTTTCATAAATCTGTCATAAATCTGACGCAT, 0
AACTGAAAATTCAGTATTTTCTTCTTTCCTCAAGCTGATTATTAGCCTGGAATAGAGAGTAGAGGGAACTCCCGATCGGGA, 1
TGCCTGGCGAAGGTTGCACACCAGGCGGGTGGGTATCCACAGAAGGTCGATTGTCAGCCTCAACCTTAACCCGCGTGCGCT, 0
CCCTGACGATCACTTACAGTTCAGACGTTTACCCATCTTGCTTTCGCTTATATACTCGTGTCTTTGCTACAGCAACCAGAC, 1
CAGTTATGGTGTTGTCATCCGTCCACCCTCGCCACTAAACTGGAAGCAAGACCGTAGGCATTCCGCTTACGAAAAAATAAC, 0
AACCGGGCATTAATCCCAAAATGTTGCAGCAATAAACCGGTGTGACGAGTATCCTCGGCGGCAATCAGATCAACGGCCTGT, 1
GTCACCTTCTAGCTAATAAGTGTGACCGCCGTCATATTACAGAGCGTTTTTTATTTGAAAATGAATCCATGAGTTCATTTC, 0
AGATCAATCTGGTGACGCAGGATGTTACCTCTGAAGACCTCGTCACGTTATACGGAACAACATTTAACTCCAGCGGTCTGA, 1
TTATCGGACAGGGAATGAAGTATTGCTGCCGGATGGCGCTGCACGCAGAGGCACAGCGCCACCGGGTATACAGATTGTTGA, 0
GATTTCGACGACTCAAGAGAATAAATGACGTTTAAGCCATGAAACAAGCTAAAATCCTGCAAAAGACGAGTTTTTACGGGC, 1
CTGGTACCGCCAAGACTACACACAGCATAAAGTTGTGGTGTCGGGTGCCCCCGGTGCCTGGCGAAGGTTGCACACCAGGCG, 0
TACGGCATTGGCACGTCAGAACAAAATCTGAGAGGTGAATCCGTTGAGTATAATTATCTTAGCGACGATTTCGACGACTCA, 1
CCTTGCTATGGGTCACAATGGGCGGTTTCATTTGGCTGACGCTTTGTAGCGGTCATGCGGTTAATACACAGCAGTTGTTAA, 0
CTCGCAATCCGGTAATCCATATCATTTTTGCATAGACTCGACATAAATCGATATTTTTTATTCTTTTTATGATGTGGCGTA, 1
CCTCTTATCTCATTGAAATAGTGTAGTCGGCGTCACAAAAAGGTGCGGTCTTACGGAATTTTCCGTAAAGTTCGGTACTCT, 0
ACGATTAAACACCATTGCCTGCGCAATGGTGTTTTTGTTTTTATCTGCTTTATACTTGAGGCCGACGCCCTGGCGGTAAAG, 1
GTTAATGTACATTGTCTGGCATAAAAAATGCTGAAAATGACCCAGCTACTACATACACCGAATTCTCTACGCTTATAGCGT, 0
AAAGACTTTGCACATTTTGCTAATTTCACCGTACCGCTCTGTGACGTACTATAGTCGGCAAACGTCTCACCTTGAGGTTAA, 1
GTTAACCACCGGATTGATGAGCGCGCACAGTACCACCTTTTTTGCACCAGCAAAAGTGCGAATACCACTTGCCCGAAAGGC, 0
TAAGAATTATGAGGAATGGCTATCAGTATTGTCATTTTCAGAAAATATTTATCCTGCATCGGTGAGTCAGAGTAAGATCAG, 1
GAAAAAAATAAAATTTAGTGCTGTACAGAGCGCGTTACAACACGGTTTACTGGCAGCAAATACGGTTATCGCAGGGATGAA, 0
CTGCGCATAATAATATCAAAACGACGTCGAATTGATAGTCGTTCTCATTACTATTTGCATACTGCCGTACCTTTGCTTTCT, 1
AAAAGAGATGCGCTTTAGTCTGAAATAGTTGACTTAGTCCCTTATTGGCGATGTGGTTTTTGTTTTACCTGTCTGTCAGGT, 0
ACAAATCTCATGTTGCGTGGTGGTCGCTTTTACCACAGATGCGTTTATGCCAGTATGGTTTGTTGAATTTTTATTAAATCT, 1
GGGTTATGGTGTGACGGCGTTAAAAGTAGGAAGTGAGAGCTGGTGGCAGTCGAAACATGGCCCGGAATGGCAGCGTCTGAA, 0
GGTGGGTCGTGGAATTGGGTAACCCGGCTTGTTGCGCCAGTTCCGTGAGTGCCACACTGCCATTGGATTCGGCAATCCACT, 1
CAACGGCCTGCCATGTGACAAATCTGCCAAAAGCTGGACAAATGTAATGTAACCGTCAATTTGCGACGCGTCTCACAAGAC, 0
TCCGTGATCGGGGTAAAAAAAAGGTTGCATGAAAACGCGAGCGGAGTATAGTGCGCATCCACGGACGCGGGGTGGAGCAGC, 1
TTTATTCGGAATATCCTGCTTATCCTCGTGCTGTTTCTCACGTAGTCTATAATTTCCTTTTTAAGCCCACAGGAGAGCAAC, 0
GGTGCGGCTGATGGCACCAACTGGAAAATCGACAACAAAGTGGTCCGCGTACCTTATGTTGGCGTAGATAAAGACAACCTG, 1
CCTGATTAATTTTCGCTACTACATAGCCTAACAGATAGATCATCACTTTTCCGGCAACAATCGACCGCATCATGGCTAACT, 0
CCCGATCACGGATTTGGCATGATTTTGAACAAAAACAAATCACTAAAGCCTATTTTTTGTGCAAAATTTGCGTCAGGGAGA, 1
TGGGCTGGCAGCATAAATTCCGCTTAAGTTCTTATGACGCTCTTCACACTCTGCGAGTGTAGACTCAATGATTCCTTTAAG, 0
TATTGCAACAACCTGAAGAGCGTTTTGCATGGTTAAGGTCAAAGAAAGATAGGTTCTGATAAAACTTTCTTGTCATCGGCT, 1
TCAATTACATGAATATAAACTATCAATAAGATAGCCTGTGCCTATTACCCAGATCAGGAATGGCATATCATGATTGCGGCG, 0
GGTTTACGCAAAATGCCGCTCATTTATGAGTAAACCTTTCACTATTATTACGTTTTTTCAAGCTGGGACGCGCACGACACA, 1
TAAAAAATGATAGTGCCGTTGCCTTTTTTGTAGCCAGAGATTTACGCCTTCGCAGAAGGTTAGATTTTCGAAATCTTTACA, 0
TCTGCGTCTGGTGCAGGGTTGACTTTGCATTCTGTTAACAAACGCGGTATAACAAACCTTCTTTGGATGTTTAGATGTCCA, 1
CGCAGTGTATTTCGCAAAACATTGCCATTCCCTGCTCTGGCGCAATATTCATTCTTATTTTCGCGTTGATTCACGAACTGT, 0
ATACCCAGGATCCCAGGTCTTTCTCAAGCCGACAAAGTTGAGTAGAATCCACGGCCCGGGCTTCAATCCATTTTCATACCG, 1
AAAGTGTCCGTAACGTGGCGTAAACGGCAATGACTGGTTAGCATAAATCTATTACGCGGCATGACGCTGCATTGATGTATT, 0
AAGCAATGAAATAATATATTCCAACAGTTGTTTTATATTCTCAAAATATGTTAAGGTTGCGCCCTCATTTGGGGAGTAGCC, 1
ATGTGATCCAGATCACATCTATCATTTAGTTATCGATCGTTAAGTAATTGCTTGCGACGTCATTCATCTGCATAAGGCCAC, 0
CCGTCGATCCTTGAGGGATGATTGCATTACATACAGATATAGCACAGGCTATATTATATAGCTATTGCTAAAACGTTAATT, 1
CTATCGAAAATATCGAATCTAGAATATAAAAACATTCATTTTTTTAAATGTTCCGTGTCGGGTACTGTCTACCAAAACAGA, 0
TATTGCATAGAAAATTAATGCTATTGGAATGAAGAGAGTAACGAATGGCTAAACTGGCTAACCCGAATGACGAAAAATTCT, 1
GTTGTGATTACTTTTGAAAATTAGAGTGAGTGCACAACATTCCGGGTGTGTGGAATACCCGGTTACCTCTTCTTCAGGAGA, 0
GTGATACAAGATCGATGACATAGCGTTGAAGAAAAGGATTTGATAATCCGCAAAATTTGCACAACACTGCCTGTAATACTT, 1
AAGTCGTTGATTACGTATTGGGTTTCCACCCGTCGGCTCAATCGCCGTCAACCCTGTTATCGTCTGTCGTAAAACAACCTT, 0
TATTATTTACACTAAATCTGATTTGATATATTGATACTTAAAACATTTGATGCTTCCTTTGTCACTTTTTTGATGGAAGTT, 1
GTGCACAGCAAAGCGATGTTAGTGGTATACTTCCGCGCCTGGATGCAGCCGCAGGTGTGGGCTGCTGTATTTTTCCCTATA, 0
ATCTGGCAGGATGTTTACAGACCCAGGCTTGTTACAGGCCAGGTTTATCTTAAAATTACGGTAATTCATGACGTACTGATC, 1
CCTTTTTCAATCTGACGTTTGCGCACCACTCAAACATAAACTTTTCGTGAATACCATGCGGAATGACCGATTTTTACCGTT, 0
AACTAACCTTTTAGGTGCTTTTTCATTGCTGTAATTAACCTTTTAGGTTATAACTAAAGTAACAGGGAGGCGGGGGTTATG, 1
TTGGCGTAATTGTTGTGCTCTGATTACCTGCTCAGCGACATTAACCGGACAGAGGTCAGACTAATCATACACCTCATCGCA, 0
CGATGACGCCGGAAGAGGTGCATCGTGTTGCTAATGAACGTCTGATGCAGATGATGCCGCAGGTATTGCCTTCGCCAGACG, 1
ATTTGTATCGCAATCTCATTCGCTGGCGGAGGCGAAGGAAATGTAAATTTTGTTAATTCGGCGTGAAGAATTGATCCTGGA, 0
TAGACTCAATGATTCCTTTAAGCCTGTCAATTCGGGATATATGATTCCATACATCTGCAATTATTTGATCGTAAATAGTAA, 1
CCTCCCCCATAAAAAAGCCAGGGGGTGGAGGATTTAAGCCATCTCCTGATGACGCATAGTCAGCCCATCATGAATGTTGCT, 0
CCTAAAAAGCAATATAAATCAGAGAATTGAACAACGCATGTGGAAAAAGTTACACTGCGAATATTCGGCACATAATTGCTG, 1
TGTGGTTTCGAATGTTTTTCGACCGACGATTATCCCCTGCATCGACCGAATACCCGAGATCATATGCTGCTTGAGGATTTC, 0
ACTCATGAATTTCTCCGCGTTTTTTTCGCATTCATCTCGCTAACTTCGCTTATTATGGGGATCAGTTTCAGGGTTTCAAGG, 1
AGCGAACTGTATTTTTCTTTCTGCGAGTTAACGCGTTGCCTTTTTGGGTAAATAACGCGCTTTTGGTTTTTTGAGGAATAG, 0
ATTGTTGCTGAGTCTTTTGGCAAGTTGGTATCCGGCGCGGCGCGCCAGTAATATTGACCCTGCGCGAGTCCTTAGCGGCCA, 1
GCTACTTAAATTTCCCGCTTTATAAGCCGATTAAATGATGAATAAACGCCCCTGTTAATGAATATCTGGCATGTTGTACTA, 0
CATCTCTTTCCCCTTGACTATCAAGACTTGCCTCACTCCTGCCTGACCGTTAAGCTTTGCGTTTAAACATAAAAACATCAT, 1
CGCACAGTACCACCTTTTTTGCACCAGCAAAAGTGCGAATACCACTTGCCCGAAAGGCCCGTCGCGAGTACTTTGTCGCGA, 0
GTGAGGAAATACCTGGATTTTTCCTGGTTATTTTGCCGCAGGTCAGCGTATCGTGAACATCTTTTCCAGTGTTCAGTAGGG, 1
TTCAATGGAAACATTAAGCACCATGTTGGTGCAATGACCTTTGGATAACCCTTTTTATGCTCCGTGAAAGCGATCACAAAG, 0
GTATCGTGAACATCTTTTCCAGTGTTCAGTAGGGTGCCTTGCACGGTAATTATGTCACTGGTTATTAACCAATTTTTCCTG, 1
AGGGGTTAAATGCTGCCGCAGCATAGCGATATTGAAATAGCCTGGTATGCTTCAATACAGCAGGAGCCGAATGGCTGGAAG, 0
CCACTATTTGCTATATATTGTGTGGTTGAATCTTTTTTCAACTACATCTAGTATCTCTGTATCAACAGAGAGACAACCCGA, 1
TTACCGTTTGTGTTCAGGGGTCGTAATGAGGGCCGTGTGGTTGGTCGTTGAACAGGTGACGTCGCCATCTGTTCAACATTC, 0
GTTTAGCCTCATGTACGATTCTTTGCCAGGCTTAATGCCAACCAGATTGTAGTAAGCCACGAGCAGATGCTTACGTACATG, 1
CATTAAAATATGTATCCACTGACGCTTTTTTACATAACGAAGAATTGACCATTTTGTCCTGTTGTGCCTTAATGTAAGTAC, 0
TTTTCGTTTAGCCTCATGTACGATTCTTTGCCAGGCTTAATGCCAACCAGATTGTAGTAAGCCACGAGCAGATGCTTACGT, 1
AAGAGTCGCTAAACGCTTGCTTTTACGTCTTCTCCTGCGATGATAGAAAGCAGAAAGCGATGAACTTTACAGGCAATCCAT, 0
TTTGCTTTAAAATCTGACCATCCGCCTTTGCAAAAATTTGCCTGATTTTACAAACGAATCAGGCTCATCCCATCGACATAA, 1
AAATTTTTGCATCTAATCAACGAGGAAAAAGGGGACAAAATGCACGCGTTGCAAAACCTATCCTGATGATTTGTATTGAAT, 0
GGTCGCCCCTGATGGGCAAAACATCTATGATACACGCAATTGTGGATCAATATAGTCACTGTGAATGGGTGGAAAATAGCA, 1
TGAACAGAGCGGCGCTCTCTGCTCGCTAATTCCGCAAGCCTGACAAAATCAAAGTGAATAAAAATGCAATATAACAGAATA, 0
CACGTCCGGCGGCGCTATTCACGTTGATCTCCTGTGACTCGACGCGGCAGATAATGTAGTATCTCCGGCAATATTGCCCCT, 1
CAGGCAAGTCGTTGAGAATAAAGTGCAGGTTAAACTGGGTAAAGCGGCATCGTCTTATTTCCCTCAAGCGGCCTGTTTACG, 0
CGCTGGCGATTGGCGTGCTGGTACTGGAAGTGCTGCTCGCCCTAACCGTTATACTATGGGGCTACGGTTATCGTTTGTTCT, 1
ACCGCTCCCGATACGCTGCCAATCAGTTAACACCAGGTCCTGGAGAAACCGCTTTTGTGGTGACCAACATACGAGCGGCTC, 0
CAACATTCTCAAATGCGTCATGCTGAGCTATGATTAGCCGCTATTTTTTTGTCCTGAATGATGTTTGACACTACCGAGGTG, 1
GGTTAGGGTATTATGTTGACCATTGTGCCACAGGGCTGCAACAAATAAGGTTTATTCCGAGTTTTTCTGCAAGCCAGGCTT, 0
AAACTGGCGGCTTACCGCCGTGCCCGAGTCGGCAATTGTAAATTCAACATTCTCAAATGCGTCATGCTGAGCTATGATTAG, 1
ACCGCGCCTTGAAAAGAGGCCAAAGCCTGCCATTTTTAGCTCAATTCGGCGATGACCTGGATCAATCGTCCCGGCCTGCTT, 0
AACTCGTCTTTTGCAGGATTTTAGCTTGTTTCATGGCTTAAACGTCATTTATTCTCTTGAGTCGTCGAAATCGTCGCTAAG, 1
CCTTCAACTGAACGGTTAAACATGCCACAATACCCGTATTGAATGCTTAATTTTTCGCTAAATCAGGATATTAACTACCCA, 0
TAAACGTCATTTATTCTCTTGAGTCGTCGAAATCGTCGCTAAGATAATTATACTCAACGGATTCACCTCTCAGATTTTGTT, 1
CTCCGGCAGAGAAAGCAAAAATAAATGCTTGACTCTGTAGCGGGAAAGCGTATTATGCACACCCCGCGCCGCTGAGAAAAA, 0
TCACTCAATCTATGTAATTAGATTTGACTGAAATCGTACAGTAAAAAGCGTACAATAAAGGCTCCACGAAAGTGGGGCCTT, 1
TATATACTTTCTTAAATGTGCTGTCTGGTTTTTCAACAGGACGAGGTTTATCATATTGAAATAGTGGAACTATTGGCCAAA, 0
TGCTGACGCCATTATGAGCAAAATTGAAGCTCACCTGGCGCAAACCGCTTAAGTTCTTCTCCCGCTCGCAAGGGCGGGTTC, 1
ATGCTGTAGACGGATCATTATCTATCATTATAAGTCTACAGAATCTGAACATCGCATTATCTGTGTAGAAATGCCCATTTA, 0
CACCCAAACCCGGGTCAGTGGCGCACACCTGATCAAAACGTTGGTCTGGTGCGATAACGAATGGGGCTTTGCTAACCGAAT, 1
CGGCACGAATCACTACTTAACATTAAATTAACTTATACAATTCAGTTGCTTCAGTAGTAATGATGCTGATACGGCTGTTTT, 0
AATGCTGGTTCTGTATTGGCTTATTTTGCCATAACGAGAAGGGGTTCACCTAATCACGACGCGTCGATCGTTCACGGAATG, 1
TTATATTCACGGCATTACTGATAAAAAAGTCGCTCTCGCATAAAATTTACACTTGCACCCTGCGAAAAAACAGAATAAAAA, 0
ATCAGGAAATCGCCCCATGGGGTTGGCAGTTTGGCTTCTGCCACACGTTTAAGCTGCATGAAATTCTCCAGATAATGCTGG, 1
CTAACGCTCTACCTTTAGCGGTTTTTTTAAGAATTTCGTCCGCCCGTTTCCTGATATGCTTTTGCCATCCGCTACAAGGAG, 0
GGCTGCGCGTTGTTCCGACCACACGGCGTTTATGTACCTGGGCGAATTGATTGAGTTCAGCAACACGGACGATCTGTTCAC, 1
CTTGTTGTGATTACTTTTGAAAATTAGAGTGAGTGCACAACATTCCGGGTGTGTGGAATACCCGGTTACCTCTTCTTCAGG, 0
CACACGGCGTTTATGTACCTGGGCGAATTGATTGAGTTCAGCAACACGGACGATCTGTTCACCAAGCCAGCGAAGAAACAA, 1
GGATATAACGATGCACCCGGGGAGAAAATGACTTCCACGCCTTACACCGTACATTCTTGTTGTGCGGTATGTAATTATTCT, 0
AAAACGCAACATCTGGGTAGCATCACAGCAGAACAGTTAGAAAGCGTTTAAAATCATTCGGTCACTTCTGCGGGAGACCGG, 1
CCCCGTAACCTGTCGGATCACCGGAAAGGACCCGTAAAGTGATAATGATTATCATCTACATATCACAACGTGCGTGGAGGC, 0
ACTGGTGCTGTCGCTGGTGATGGTTATTGCCAGCCAGCTTATTGCTCGTGATAAAACGAAAGGTAACACAGGGGACGTTAA, 1
TACGCCGAACAAGTCCGATCAGCCATTTAATAGAGAAATTTGCGCAGCCTTACACACATCGCTAAGATCGAGCCACCGCCT, 0
GCTATCGGGAATATTAACGACAACTGACGAATAAAATAAAAACACCCTGTATAATAGGAAAGCTTATTTTACAGGGTAAAA, 1
TGGCGGCGATTATAGCCATATGTTGGCGCGGTATCGACGAATTTGCTATATTTGCGCCCCTGACAACAGGAGCGATTCGCT, 0
CATCGGTATAAACGAAACCATAAAAATGAAATGCTGTTTTCATAAAAAATAAAATTGAAGGTTCATTTTATAAACCAGACA, 1
ATTCTTAGAGGATAAAAAGGAATTTACTACTATCAGTGTCTTAAATAAAGTAATCGGTTATATACGGATGTGGAGTCGATA, 0
AATTATTTTCAGGGATACGGCACATTGCTATTAATATTTTGACGAATGATAAGGTATTCAAGGCAGGGTTAAGACGTAAGA, 1
CCGGAATTACACCGGATCTGCTGTCCTTTGAGTTCGCACCCAAAGCGCTCGCGGGCTTTCAACTGAGTTGATTTACCGCCG, 0
GCGCTAGCCCGCAAGCTCGGGTTTAACGTTGATATCCAGCTCGAAGAGGGGATCGTTGGGCTTACGCTAAATCTTGCCCAG, 1
TACCTTTCCGTTTCACATTGATTCGATTCGCAATTCGTTTGTAGTGAGTACACCAGCAAAACGCTTAAAGAACAACTGATA, 0
ATCATGAGTAAGGTACTGGAAATGTTGACCACTTAATCGGGACTGGTGTTATTATTGCCCGCTTATGTCGTCTGCATTGCA, 1
GTCTTGTCAGGCATAGAGACATAAGCGGTTATTGTCACGATTTGCGGAGCTTGTCACAGCTGACAAAGCGAATGTCACAGC, 0
AGAGGGGCGAGGGGACCGACCGAGCGCCTTTTTGACTCTGTACACGGTTAACACTTTGCCGGATGCGGCGTGAACGCCTGA, 1
GCGATTCCACTCACAATATTCCCGCCATATAAACCAAGATTTAACCTTTTGAGAACATTTTCCACACCTAAAATGCTATTT, 0
CAGGTGCAATAATTGAACGTTCGCGATTTTTGAAAGAAAACGGTCAATGGTACTATATTGACGGTACACGTCCGCAGTTTG, 1
TGAGGGAGAATCAGCAAAGCTGCAAAGATTTTCGCCAACAAATTGTCTGCAAATGCAACAAACTGTTGATAGAAACGGCAA, 0
GCCTGCCAGGGGAGAAATCGCAACTGTTAATTTTTTATTTCCACGGGTAGAATGCTCGCCGTTTACCTGTTTCGCGCCACT, 1
CATGCGATTTAATGTTCTCCATAATGAGCAAAATTCTGACCGGTGTAAGCACTTGCTTACATAACAATATACAATTGCTCG, 0
CTGTGCCTAATGCAGTAAGGGTAGGGATTGCCTAATGTAATGCGCATAGGAGAATATTAAGCAATGCTTAGTGGTAAAGAC, 1
AATGAGCATTGAGAGCCAGGGCGCTGGCGATCACAATGAAAAACATCAGGCAGATCGTTCTCTGCCCTCATATTGGCCCAG, 0
CTGGACATCTCTCGGCAGGCAATTGACGTACCCCTTTGATCCATTGATTTACGCTTGGAGGTGATACACCTAAAAGCCTAG, 1
GTCCAGATCTTGATGAATTCCTATTTGTGAGCTACGTCTGGACAGTAACTTGTTACAACCTGTAGCATCCACTTGCCGGTC, 0
ACACAATGAAGAACAGCTTTATATTGCCAGTGCCACCGCCACCTATATGGTAGGTTGAAGACATAAAAGCAGGTAAACTGC, 1
ACCCGGCGCGCCATGCTGGTTTCCACTGGTGTGAGGTCGTACATTTTCCCTGCGAAAAGGTGCGGAAAAGCGCGGTAAATA, 0
AATTACACAATGAAGAACAGCTTTATATTGCCAGTGCCACCGCCACCTATATGGTAGGTTGAAGACATAAAAGCAGGTAAA, 1
GGATTAGTAAGAAGACTTATAGTGCCAACTTGAAACTATAAATCATCGGTACAATCCCTGATTTTATTGTTGACATTTCAT, 0
GCAATAAAGTCGCCGTCGCCCGCGTTGAATTACACAATGAAGAACAGCTTTATATTGCCAGTGCCACCGCCACCTATATGG, 1
GCCTATGGTCAGCGGATTAAAGGTCTGCAAAGAGGGATTGCTGCAAACTGCAATCCCTCTCTATGCTTGATGTATGCCTGA, 0
CGCTTTCCCGATATAAAACAACCTCATTGCCAACCTTTCCTTTTCTTCTTACCGTTGAGAAAAAGGAGTCGCCATGTCTGA, 1
GAGCAGCAGTCAGAGACATAACTGGCACGTAAGGTTTGCAACCACTAACCCACCAATAGAGGGGTAGATAGGGCGTTAATC, 0
TGCAGATCTTGCCATTCAATCATAATGCTCTCCTTTTAGATGTATGCCTTATACTAGCCGGAATATTTTTTGAAACGTGAT, 1
TATACCCACTTCTGTGCATACTGTTGAGCTGAAAAACTGACGAATTATGATAAACTCCAGCCAACTTTATTTCATATCATT, 0
GGGTGCAACCTGTATCACACCCGATGAAAGATTAATTAGTCAAGATTATGATATCTTTTTAACGGATAATCCGTCTAATCT, 1
ATCGTTACCCGGCGCACTAAGTCCTGGCTGAAACGGGTGGTGCCGTCAGCGCCTTAACCCCGCGTGAGCACACTGTGTTAT, 0
TATTATGCGCTCTTTGTAGACACAGTACCGGATGATGTTAAGAGGCTGTATACTGAAGCAGCAACCAGTGACTTTGCTGCG, 1
TCTGCGCAAAAGCACAAAAAATTTTTGCATCTCCCCCTTGATGACGTGGTTTACGACCCCATTTAGTAGTCAACCGCAGTG, 0
TGCCAACTGGCAGGTCAACCGAATGCAGACATCGCAGGCGGGATGTGTCAGCATCAGCGTTACGCTAGTTTCACCCGGGGG, 1
AGGAGGTAAATTGACCGCTATCCTGTAGTGATGTTGCCAGAGTTACGCGCGCGTAAAGTAAGGTAAATAACTGAGTGGTTA, 0
AAGAAGTCGCGTAAATCGTTATATTTCATGGCGTCCATTGTAGCCTCTTAATCTGCGCCCATTATACGGCGTTCATCTTTG, 1
ATAAATTGAGACCAGACCACACAGTTGATGTGGGTACTGACCGTAAACCCGCATAGTTTACCGTACAGGCGTTACCGTGAC, 0
TTTTTGGTTCTGTCTGATATCGCTGAATTTCAATATAAAACTACAAACTATTATCATCCTGAAAGCGATTGTGGAATATGT, 1
AAAAGCGTAAACAACTGCCGCTAGGCTTGCTGATCCCGCGCAACAAAACGCCATGCTTTGCTCGCAGATGGTTGGCAACCG, 0
AATGCCGCGCTGGCGATGTTAGGAAAATTCCTGGAATTTGCTGGCATGTTATGCAATTTGCATATCAAATGGTTAATTTTT, 1
CTTATTTCCGGTTACTGGCGTTTATGCCCTGACTGAACTAATTATTAATCAACCCAATAATGTGGGTGGGTGATAGTGTGA, 0
CTGCGCGTGAAAGCAGAAACGTTATTTGCCAGCGATGCGGCGGGATTACTGACGCTGGCAGCGGTGGCGGTCATCGGTTCG, 1
TCTGTATTGGATGATTTTTCAGATTAAGATCAGGCGGCAAGATTGATGATAAAACATGGCAATTTAGCCGATTGATTTACG, 0
GCGGCGTGCGGCACGGGCATTTGCAGTGCTTGCCGAAGGAAGATTGAGTCTATTATTGGGTCCTTTGGTGAACGATCAACA, 1
GCCCCTATTCAGAGTCCTGTTTCGTATCATATCTGTGTTTTTTTAACGTCATCACACTTCCTACCTCCCCTAACGCTTATC, 0
ATTGTGACCACAAGTTTTTCTTCGCTTTTTCGTATGAAGATACTGTCATTAAAATAATAGAAAAGGATTTTACGATGAGCG, 1
TGCGAGATATGTTTGAGAATACCACTTTATCCCGCGTCAGGGAGAGGCAGTGCGTAAAAAGACGCGGACTCATGTGAAATA, 0
AACGGGCCATTTCATGTAACAGAACGTTTCCATACACCGCTATCCATCTAAATTTAAATCACTTTTTCAGAGAACTGCGTA, 1
TGACAAATTGGCAATATGATAACATCCGTTGCCAGATTGGCAACGGATGAATTTATCTGTGTGACGGAAGAATAAACGTAG, 0
GCGAGAATCACCGGGATTGCTAATGCTAATAACAGACGCGCTTCACTGATATACTTCTGCACGTGAACACCTTTTATTTGT, 1
TCCTTGCCCATACGTCCATCTGGCTTATTTTTAATCAATTCACCCGATCTTTGATCTCATCAACGGTATCAAAATAAACCA, 0
CTGCTCTCCTTATCCTTAATGGACGCGTTGCAAATCCATGGAAAACTCCGGACAATGACGCCCATTTCTTTGCATCGACAG, 1
GCAAACAACTCTGTTTAAACTCTGATACACGAATTATTGGGTTGTATCAGATGTAAATGCGATCCTGAATAAAAATCACCC, 0
AAAAATTTTGCGACGAGAATTACGTGACGAAGCGCGCGGCAAAGTGGACAATAAAGCCTGAGCGTTAAGTCAGTCGTCAGA, 1
CACTACGCTCCTGAATCTTAAAGACAACGGCGGTGGCTACAGATAGAATTGCAAGCTTTCGTAACTCATGTCCGCTGTTGC, 0
AAGTTAGCCTTAGTGAATGTGGGCTTTGTCACGAGCACACAGACGGTCTTATACTGTATGATAACGGTTAACTTAACGGAT, 1
CTTGTCGTTAAATTTAGCGGGCATGATAACGAATTGTCGGCGGCCTTGCATTGCCAATCCGGTTGTCCGTCTCTACGCTAT, 0
CGGACTTTGTCGTGTGAACCTCAACAATTGAAGACGTTTGGGTGTTCACCAACGTGTAACTATTTATTGGGTAAGCTTTTA, 1
CAAGTTTGTATTCAAAAACTGCTCAGTGAGAAATGTAAAAACCATGTTAAACATGCCAGTGATGCAAAGGTAGTGCAAGAG, 0
CGCACGAATTACGCGGTTAATGGTAGTTTTGATTGATGTATAAGGCGATTGAGTATAGAATCTCGCCCGCTTTTGCATACG, 1
AATCATTAGTTTCGTATGAGCGATTTTTGACAGTTGCCTCTCCAGACCACATCGATAATTAATAAAACAGATTTAAGCATT, 0
CGAATTACGCGGTTAATGGTAGTTTTGATTGATGTATAAGGCGATTGAGTATAGAATCTCGCCCGCTTTTGCATACGCAAA, 1
GCTCAGATTTTCTTATTTTTATTGAGAAAATGAGATGACGCCTTATGTCTGTATTACTACAGGGAGAAGGGAGATGCTTCA, 0
GCGGCGTAATCAAAGCTGAAGTTGTTGCTCACGGTCGTGGCGAGAAAGTTAAAATCGTTAAGTTTCGTCGTCGTAAACACT, 1
TGGCGTTTTCTATTCAGTATAGAAGTCGGAGCGGCTGGGCGAGATGCGGAAGTTCTGGAATGTTTCTTTTTTTTGGTGATG, 0
TAGACTTAGTCGAGATCAGCCCTAACGCCGAGCCGCCGGTTTGTCGTATAATGGATTACGGCAAATTCCTCTATGAAAAGA, 1
GATTTCGGTCTTCTCTCTCTGATTTAAACATCCGCAGCCAACCGGTTAGCGGCTTACACGCGGTCACATTCAAATGCGATT, 0
ATGACGCTTTAATCAGCAAATTGTTGGCAGACTGAACCTGATTTCAGTATCATGCCCAGTCATTTCTTCACCTGTGGAGCT, 1
TGAAAAAGTGTGCTAATCTGCCCTCCGTTCGGCTGTTTCTTCATCGTGTCGCATAAAATGTGACCAATAAAACAAATTATG, 0
TTGAAATCGCGGTTAAAGGCATGTTGCCAAAAGGCCCGCTGGGTCGTGCTATGTTCCGTAAACTGAAAGTTTACGCGGGTA, 1
GATGGCGTGCATCGGGCAAACTCCGTACAGAGAGGAGAAAATTCGCGCAATCATGGCACCTTTCGCTAAAGCGTGCAAGCC, 0
AGGTTGTTTTCATTGGCACTCATGCTATTTTCCACCCATTCACAGTGACTATATTGATCCACAATTGCGTGTATCATAGAT, 1
CCCGCTTGACAAAAAACTGCGTATCAAATGCAGATAACGTAATAATTGCCTGAGTGGACTATTAGAAAGTCAAGGTGTTCA, 0
CGTCACGCCTGCGGCCATCTCCATTCTGCTGGTGTGGCTGAAAAAACAGGGTATGCTGCGTCGTAGCGCATAACGCATTAA, 1
GAGCTGGTTTATTGCTTTAGTTGTACGATGCAAAAACCAATAAGGAAACCTGTGATTTTCAGCTCTACATCACCCTGCAAA, 0
TGTTTTCATTCATCAGAGAAAATGATGTTTCCGCGTCTTGATCCAGGCTATAGTCCGGTCATTGTTATCTTTTAAATGTTG, 1
CTTGCGCAACAGGTTAAAGATTGTGAATAGTTACCAGCAGTCATTTACCCGCTTATAACAAGCGAGGCAGTTGTAATGATA, 0
GACCGACGATGCTGAACAAGAAGCGGTTGCCGCGCTGGTGGCGCTGGGCTATAAACCACAAGAAGCAAGCCGCATGGTGAG, 1
TCCTGCTGACATTCTACGCTATTTGCCTGCGAAACGTGCGCGGCGCAACTAACGCTTAGTTCACATAAAATAACACACAAT, 0
AACCAGAGTTGCGAAGGTACAAAAAATTAACGTTTTAGCAATAGCTATATAATATAGCCTGTGCTATATCTGTATGTAATG, 1
CACTCTCGTGCAGCATCGCTGGTCATACGCGAACACGTACCAACAGCAATGGTGAGGCGGCATCAAGAGCAGGGATCCGTC, 0
TGACTTGCTAATCCCGTCGATCCTTGAGGGATGATTGCATTACATACAGATATAGCACAGGCTATATTATATAGCTATTGC, 1
CCTCCTCGCGACCTCCCCAGTGAATCTGTTGCCTCATTTTTTACATACTGCGTATTCGACTTCTCCACCTGTTGCGCAAGA, 0
GCTGAATTAAAAGAAGAAATCTACTTTGCCTGGCGTCTGGGCGTGCATTGATCCTGACTTAATGCCGCAAGTTCGCCAAAT, 1
AGAAATCCGAAACAGTCTCGCCTGGCGATAACCGTCTTGTCGGCGGTTGCGCTGACGTTGCGTCGTGATATCATCAGGGCA, 0
TGCCTACAGCTGTAAGAAACTCCGCTCAGTACTGAAGCACCAGTCCTATTTCCTCTTTTCTCCAGCCTGTTATATTAAGCA, 1
GGCGTGAACTCGCAAAATATTAACGATTCAGCCGTGATAGTGGGATAAACACCTTAGAACGCCGGATAAAGACTGATAATT, 0
ACTCATTAATAACATAAGAGAATGCGATGGCTTGCAAAAGTAATTCATTGCCTGAATAATATAAATTATATATAAATCTTA, 1
ACCTCAAACTCGCCCCTGCCCGGGGTTTTTTATTGTAAAAGTGGGGGTATTGCATAGCAGGGTCAAGTCTGACATTCCCGA, 0
TATATATAAATCTTATTTATGTGATAGTTTGAATTATCATTATAAATGATACTCACTCTCAGGGGCGTTGCGGTTTACTAT, 1
ACACAAGCACACATTCCTCTGCACGCTTTTTCGATGTCACCTATCCTTAGAGCGAGGCACCACCACTTTCGTAATACCGGA, 0
ATTGAGTCTGGCATGGCGCAAATTTGGCAGCGGCAAAGCGGTAGAAGATATTGTGACCTTGTTTACCCAGCGCAGGCCGGA, 1
CCGAATTTTACTCATTTTGCTTTTTCTTATTTTATATGCATGATAAATCATATTCTTCAGGATTATTTCTCTGCATTCCAA, 0
CGCCATTGAGTCTGGCATGGCGCAAATTTGGCAGCGGCAAAGCGGTAGAAGATATTGTGACCTTGTTTACCCAGCGCAGGC, 1
GATTTTTGACCATTTCCGCGATTTGTTACACATTGAAATATCACTTTTGCTGTGCGTAATATGGCTATTCGTTAGCCAAAA, 0
TTTCAGGCAAACAAACAAATTAGGGGTTTACACGCCGCATCGGGATGTTTATAGTGCGCGTCATTCCGGAAGTGTGGCCGA, 1
ATATTGCCCAGGGCGCATTCTAAAACACAATAAAATTACCACTATCAAAAATCGCTCATATCCATCGCCCGGAATATGAAT, 0
ATTCGTGGCGCTTTTGATTTCGCTGTCTGTTTATTTTCTGACAAGCAGCGTAAACTCCGCGTCTTCCTCTTCCAGTGATCG, 1
TGTCCTTATTGTTTTATTTAGACATCTAAACGTCTTGATTGCCAAATACTAGCATCGTGTTATAGTGCCTTCAACACGCAA, 0
TTGCTGGCCCTATAATATTGCGCTAGCATTGCTTTCTGGTTGTATCAGCGATACTCAAAAATTCTTAATACAATACTCATT, 1
TTATACGGACTTCCGGCGGTTATTCCTATCCTGACAAGGCATCGATGGCTATAATCCTTCCACCTCTCCTTTTATAAACAG, 0
AATTTACCGCTTCAGGTCTATATTTGTGTTGAATATATTTTGCGCGGAAGTATTCATCTAACGGGGCTCTCTATTTTTTAG, 1
GCTGGGCGAGATGCGGAAGTTCTGGAATGTTTCTTTTTTTTGGTGATGGTGAACTGATGGTGCCTGAAGCAATTTGGCTAC, 0
AATATTCACACTCTTTACAGGAACTTTTTAGAGCAATAGGCCATCAGGAGTATAGTGATGCTCGACAGAAGAAGTGTTCTG, 1
TCTCTCTTCTCTGGAATATGATACACCGCCGAGAAATCATCACCTTAACCTCTGATAATCGTCATATACCGGACAAGACTA, 0
TTGCCGCTAATCAGCCATAAAATCATTTGCAGATGCGCTCTGTCGAGGTAGTCTCATAAGGTTCGTTTATAGATCGACGGC, 1
GTAATAATGTAAGAATGTGCTTAACCGTGGTTTCAGCTACAAAATTCGCTTTCTCGTTAGCTGCGCTTTTATTAAACTCTG, 0
CTGCGCTTTCATCTTCCATCGAATTTTTCATGTTGCCGCTAATCAGCCATAAAATCATTTGCAGATGCGCTCTGTCGAGGT, 1
ACAAAGGAATTTACGCAAACGATTACCTTCAGGCTACGCAAGGCTTTGGAGAATAAAGAGCTTGCAACCGGAAACGGATTT, 0
AACACCAGATCTTGTAAGGGCAATCCTGTTGCATTGAGCATAAACTTCACAAAGTAGATTCCTTTACGACCGAATATATTG, 1
TCTGGACAGTAACTTGTTACAACCTGTAGCATCCACTTGCCGGTCCTGTGAGTTAATAGGGAATCCAGTGCGAATCTGGAG, 0
GTAACCAAATGCAGCAATACATTTGTTTTAGCAATACAATTGCTGCACACTATTCTAAAAGCCGCATAATATCTTAGCAAG, 1
TATTTTCAAAAAGCGGAAGGTAACTCTATAAATTAAGTAAAGGAGTGAAACAGTTTCATAAGTAAAATATCCAGTGTGCTC, 0
AAATGCCCGGCCTGTCAGGCGCAGGATTCAATGGCGATGTGGCGCGAAAATAATATTGATATTGTTGAATGTGTTAAGTGC, 1
TGCATTCAGCAATGGGTAAAGTCTGGTTTATCGTTGGTTTAGTTGTCAGCAGGTATTATATCGCCATAGATGCTACGAATA, 0
TCCGGCTAATCTGAGGCATAACAATTTCCATCAACAAAAATCCAACAAATAATATCATTTATCCTGCTGTAAAAAAAACGC, 1
TGGAAGCGCATTATAAGTTCATTCCAGCTCACAGTGAAATCAGATGTGTACGAAATCACATTTTTTGCCTTTGGCTTGAGT, 0
CAGCGCAACATGTCCTGAATGGTTTGCAGCTCATTTACTGCTTCATCAACGAAAATTTTATCCACGTATTCCTCCAGGGCA, 1
GGAGATAATTTTTAGCATAAGGGCATAACTGCTAATGTGATCGTAATCACAGTGTGATATTCGTATTGTCAAATAATTTTA, 0
GAGGGTTGTGCTTCATAGCCTTTCTCCTTGCCGGATGGCGGGTAAGAGGCTAAGATCTGAATTGCTAGGTTCATTCGTTGG, 1
GCAACTCGATTACCGGCAACCTAAAAAGCAATATAAATCAGAGAATTGAACAACGCATGTGGAAAAAGTTACACTGCGAAT, 0
TTGATCAATAGTTCGAGTGCATCCATTTGATTAACTCCTGTCGTGATATTTATTCACAAAATTAACACGAGAGTGGATTTT, 1
CGACCCTGCACGGTCGGTTAGTTTCTCCACAAAACAGAGAAGAGCACCTGTGGCCACAGCTATCAGGATGGGTCGGGTTAT, 0
AACCGAGGTCACAACATAGTAAAAGCGCTATTGGTAATGGTACAATCGCGCGTTTACACTTATTCAGAACGATTTTTTTCA, 1
TTTACTCCTTTCTAACATCACCAGGAAAAGTATAACGGATTGAAAATACATTGTTTATAAAAACAGCAGGCGCGCGGTAAT, 0
TTTGTTTCCCGGAACCGAGGTCACAACATAGTAAAAGCGCTATTGGTAATGGTACAATCGCGCGTTTACACTTATTCAGAA, 1
TTTTCTTTTTCCCCCTTGAAGGGGCGAAGCCTCATCCCCATTTCTCTGGTCACCAGCCGGGAAACCACGTAAGCTCCGGCG, 0
TTTAACGATAACGCCATTGAGGCTGGTCATGGCGCTCATAAATCTGGTATACTTACCTTTACACATTGGGGCTGATTCTGG, 1
AATGGAATGTGTAATTCAATTAACTAAATGAATTTAAATGGATAATTGTTTCGTTGTGTGAATCCCACTCTATCCATGTGG, 0
ATTGGCTATCACATCCGACACAAATGTTGCCATCCCATTGCTTAATCGAATAAAAATCAGGCTACATGGGTGCTAAATCTT, 1
TTTCCCTCAAAGAATATAAAAAAGAACAATTAACGCATATTATGAAATGCCATGATGCAGTGCAATTTCCTTATTTATATA, 0
TGGCGATGAATGCGCGGGAGTTTTTGCAAACGGACGTGGTGGTAGTCGCTATTATTCTTTACGCCCTGCTCGGCAAACTGG, 1
CGCAATAAGTAACGAAATTAACGGGATTGGCGATTTGCGAACGTGATGCATGTCCGCGATCGCACAAAATAGCCGGTGCGG, 0
GCTGAAATAATCTCGCGCAGGACTGTAAATAGATTAAATTTTGTGGAAATATAATAAGTGATCGCTTACACTACGCGACGA, 1
AAGGGGCAGGTATGAATCAAAAATTTGAAGCAGTTAACGCTATTGACAGGAATGTGACAGATGTCGCTGATGCCAACGATA, 0
CACAAAACAGGCTTGGCGTTATTGCTTTTAATCTCGGTAAACACCACGCCTATGATGTTGGCAGTTTTCTCGATAATTACG, 1
ACAGACACCGTTATGGACTTCTCTTGTTGCACGATCGATCAATTGTTATGCATGCTGACACCACAACCCCGGTGGGTATGA, 0
CGTGTTTATCACCGATCTGAATGATTTTGCCACCATCAACGAAGTCTATAAGCAGTTCTTCGATGAGCATCAGGCGACCTA, 1
TAGTCTTGTTTCATAATTGTTGCAATGAAACGCGGTGAAACATTGCCTGAAACGTTAACTGAAACGCATATTTGCGGATTA, 0
AGAGTATCGTTATTACAATTAAATACCTTTAAATATCAACAAGTTAAAGTATAAAAATCAGCATAAACCCTGATTTTTGTC, 1
GTGGCATGTTTCAGGGGAAAAGCCGACCACTTTAACATTGAAATGTGTGACGCATTTAACGTTTTTGCAACTTTTACGGTG, 0
TACCCACTTCTGTGCATACTGTTGAGCTGAAAAACTGACGAATTATGATAAACTCCAGCCAACTTTATTTCATATCATTGA, 1
CAGTTTTTAAAGGTTCCTTCGCGAGCCACTACGTAGACAAGAGCTCGCAAGTGAACCCCGGCACGCACATCACTGTGCGTG, 0
ACGTCCACTGGCGCAGGCGCTGGCCTTTGCATGCGTGCTGTCGATTGGTGATTTTGGCGTGGTGGCGTTGTTCGGTAACGA, 1
ACTTTCACAGCACAAAGATAGATGAAATCGTGCTTTTTGCTGTTTTTTCGAACATATCCTAACTGTCCATTGCGCAATTAC, 0
CGTCAATCTGGCAATAGATTTGCTTGACATTCGACCAAAATTCCGTCGTGCTATAGCGCCTGTAGGCCAAGACCTGTTAAC, 1
GCACGCCTTTGACAAGTGCTACAGTCAATACACGAAGAAAAAAAACACAACTTGTACGGTAACGTTTATCTGTGCCATTTT, 0
CGTATCGGATTTTATCAGGTACAGTGTGACGCTTTCGTCAATCTGGCAATAGATTTGCTTGACATTCGACCAAAATTCCGT, 1
CATCGATCCTTTATCTCAAAAGCGTTGCGCCTTTGTTGTATCGTCAGTTCAGGGTAAAATAGATTTCCGTTAACCACCTGG, 0
AATGAGCAAATATGAACAGCGGCACTGGTCAGGATGAACGGCTTACGGCAGAATATGAACAGATATGAACAGAATGAGTAA, 1
AACCAGACATAACGTTCTACGCTTCTGTGCGTTTTTAATTTATGCTTTCATAGAATTATGTCTGCATCACGGGAAGAACAA, 0
AAGGCTTTATGCTAGATGCATTCCGCTTTGCGACTCAACCTTTTTCACCTAAAGTGCACCGACCGTGAATTTAACCCTGAC, 1
TGAGTTTTTGAAATGGTGTAATAACCGCAACTCAAAGATGTGGAAAATGCACGTCATTCATTTCGTCATTAATTATCACTG, 0
TTCATAAGGAACAGTGAAGTAAGATCTAAGAGGAGTTAAATTTTATACAGTATAATCATAATATTGCAGCAAGGTGGTTAT, 1
ACGGTAGCCGGGTGGCAAAACTTTAGCGTCTGAGTTATCGCATTTGGTTATGAGATTACTCTCGTTATTAATTTGCTTTCC, 0
CTCCCACGCCCTGGCCCATGCGTTGAAAATGATGCGCGAAAACCCGGATAAAGAGCAGCTACTGGTGGTTAACCTTTCCGG, 1
TTACCCTGTTGCCCTGTGCCAACCAACCGCTGATTTCACGCCGCTTCTGATGCAATAGTGAAAACGGCAATACGCCACGCG, 0
ATCCTCCCACGCCCTGGCCCATGCGTTGAAAATGATGCGCGAAAACCCGGATAAAGAGCAGCTACTGGTGGTTAACCTTTC, 1
TTTTCATGGATTTATGCGTAAAATCAAGAACGGCTGGAAATCATTCAATACTCACACTATCGAAAAATTTACCAGCCAATC, 0
TTTGTAAAGCACCGCGGCCTTTTTTGAAAGGGACTTTTATAAGGGTGAGGAGTATACACGAGGCTTTCTCCAGGGGCGAAC, 1
AAGGTGCAACCGCAAAAAATGTGAGAGAGTGCAACCTGATGAAAAATAGTGTCGCTGAGCACTAAAATTTAATGTAAATGG, 0
CATGAACGACGAACAGATAGCCATGTTGAATGCGCGGTTATCGTAGTTGCAAAGTTTGCCCCCAATTTGCCCCATTTAGTA, 1
GGGGCGATAACACCGCAAAATGGATACTTTGTCATACTTTCGCTGCAATAACATCTCTGCGAGACGGCTTAACATGCCTGT, 0
TCTGCACTTCGGTTCTTACCATGACGTTGACTCCTCTGAACTGGCGTTTAAACTGGCTGCTTCTATCGCCTTTAAAGAAGG, 1
GGTTATCGCAAAATTCAGCCGTTTTTTGCGCGAGATCGCTCACCCTTGCTTCTCATCCTGTGGACTTACCGCTCAGGGATG, 0
GGAAGAGAACACCGGTGACGTTATCGGTGACTTGAGCCGTCGTCGTGGTATGCTCAAAGGTCAGGAATCTGAAGTTACTGG, 1
CGCGGCGGCGGCCTCTTTTCGGTATACTGTCCTGATACGCTTTTGTGCGCCCCGAATACGGGCCGATTTTTACTTACCGGA, 0
AATTTTCACGCAATCGTTAACCTAGTTTGCTTACGGACTCACAGGGCGTAAACTAGCGCCGTTTTTTTAAGTGATGAGAAG, 1
TTGAAATAGTGTAGTCGGCGTCACAAAAAGGTGCGGTCTTACGGAATTTTCCGTAAAGTTCGGTACTCTGAGTAAGTAGAG, 0
ATTTCACTAAGTTTTGTGACGTTGTCACATTATGCATGATGTGTACATCTATTTTCAGGGCATCCACTGTATGAAAAGCTG, 1
TCATCATCTCTTAGTATCTTAGATACCCCTCCAAGCCCGAAGACCTGCCGGCCAACGTCGCATCTGGTTCTCATCATCGCG, 0
CCTGTCTTTCGAGGTGTTCCTGGGCACGTTGAAGTTGCCCGCGCTTGCAGTACAGTAAATACCAGGATTGCATAATGACTC, 1
CGGAAAATGCGGAAATAAGCATACCCTGCCAGTTATGGTGTTGTCATCCGTCCACCCTCGCCACTAAACTGGAAGCAAGAC, 0
CGCACATCAATTGCCTTAGTACCTTGCGGATTTATGCTACTGGCATTCGTTATTATCTGGTTTTATCCGCTCACGGATAAA, 1
CCTGTAAATATCGATCTGGGTCACACAATTACTTTATCGTTTCAGCACCAATTGCAGCGATGCCTTTTTGCAAGCTGGGCA, 0
TACATATATTAACCACTTGTTTAATGCGGAGAATCAGTACACTATTTTCTTATAATTACATTTGAAATTATATGATCACCG, 1
ATTACCTCAAGTGCAAGTGCACTATTAACTTTCACAGCACAAAGATAGATGAAATCGTGCTTTTTGCTGTTTTTTCGAACA, 0
TATGATCACCGGGAGTGATTGATTAATTATCTTTACTAATAATCAGACTAATATTTACCTGTTTGACCGAGTTGGGATTGC, 1
CCTTCATTAACTCATCCTGAATCATCACGTTTACAGGATTATGCCGCCTGCGTAAAGTGCGCTCCAGAACTTAACGTGGAG, 0
TTTGAAATTATATGATCACCGGGAGTGATTGATTAATTATCTTTACTAATAATCAGACTAATATTTACCTGTTTGACCGAG, 1
CGCTCTGAAAATTGAGAGCGACCAAATAAACCGCATAATTAATAAGCCATTTTTATAGCCGCTAAGATATTAAAGGATGTG, 0
CATCAGGAGTTGATCAAAACAGGGGTTCGGCGTATTAAAGTTTGCTAACCTGTCGTACCAATTCAAACAGGTTGTATGACT, 1
AAGAGTTTTCGCATCATTATGATATCTGTTACTTTTCACTCCATAAAAATAAACTTCGTATAGCAATATATTCTTTCATAG, 0
TAAAACTGCTCATTAATCATCAGGAGTTGATCAAAACAGGGGTTCGGCGTATTAAAGTTTGCTAACCTGTCGTACCAATTC, 1
CGAGCCACTACGTAGACAAGAGCTCGCAAGTGAACCCCGGCACGCACATCACTGTGCGTGGTAGTATCCACGGCGAAGTAA, 0
GCATAACGAACAGTATCGACAGCTCATTGAAGGCTACATGCTGCGCCATAAGGTGAAACCGGGCATTACCGGCTGGGCGCA, 1
AGCCGATTTAGCCCCTGTACGTCCCGCTTTGCGTGTATTTCATAACACCGTTTCCAGAATAGTCTCCGAAGCGGGATCTGG, 0
AATATTTAGATGAGGATGTGGCAAACGTTTGCTTTTCTCTTTCGGTCAGCTAAAATGCCCGCTTTGCTACCACGGGATTGT, 1
TCGGTGCGCCGTTGTTCACGGTTGACGAAAAAAAGGCCGTTCTACACTACGCGATATGCAGTCGGGATTCCACTTCTGTGG, 0
GCTTCGGCGGCCTGTTTCTCTGTTTGAACGATGACTAAATAGTGACTGCGAAAATGAGATAAGCCGTTCTCAAGGCGTCCT, 1
TGTCCGCGCTTCCCACGGCGCGCCATTACGCTATTGCAAATGCAAATAGTTATCAATAATATTATCAATATATTTCTGCAA, 0
CTGCTCTCGCCTGTGGTTCATACCATTGCCAGTGATTATCTACGCCAGCGTAAACTCGGCGTGCGCCCGGTGTTTGATCCA, 1
GCTATTGTAACGTGTTTTTCGCCTTCTTTTACGGGAATATCAGTAAACACCATCGCGATCGCGAAATTAATTCACAACAAT, 0
TTCGCGATATGGCAGGACAAGACGTAAAATTGACAGCAATTTTATTCATATAAAGAATGAATCGCAGCCAAGGCATTCATC, 1
TCATCGTAACTCGTCCAGGTCAGCGGTTTTGATTACGGATTGATGATGAAATGAGCATAAGTGTTGTACGGTTGGATTATC, 0
CTGCCCGCCGATTTTGCTGCGTTGCGTAAATTGATGATGAATCATCAGTAAAATCTATTCATTATCTCAATCAGGCCGGGT, 1
GGGGAAGAGACTCTGGCAACGGAAACTGCCAGTGCTGTATGAAGATTCCGGGGCTATGCTTATAGCGATAATCATACTGAT, 0
GTACCGCAACGGGCAGAATAGCAGGATTTTGACGAGGTGTTAATCTGTTTACAAAAAAGCAACATAAAAAAGTGGCTGAAT, 1
GCTAGTTTGCCATGAAGATGACGATAAATCAGCATTCACGCGCGGTGAGTGAGGAAAAATACGTTTAAAACGATCGATTGC, 0
CCCGTTATTCCTCTCACGAGTGACTGGTTTGAACGTGCAAGCCCACGTATTATCCTCGCTGCACAACAGCTCTGTAATGCG, 1
CCTCAGTAAAAATCTTGCTGGAGCTATTATTGCTAAGTAACATTTACCCCCTGAAGTTAATGGATCAATCAAGAGAGATGT, 0
TGTCAGCACTCTGACTTAACCGTGGATGCAAGTCTAAGCCTACGAAGATAAACTCTGTTTCGCAAGGTGACTATACCACAC, 1
CAGGTATAGCTGTGAAAACACCAATCACTTTGGCAAGTCACAGTGAAATAAACCACTTTGCCTGTCATTCCACTACCGGGA, 0
GAGTCCTAAAAATGGCGGGATAACTTGCCAGAGCGGCTTCCGGGCGAGTAACGTGCTGTTAACAAATAAAGGAGACGTTAT, 1
GTATAAAGCACTTAGGCAATAATAATTACATTCAGCAACTATCATCATCGGTATTGTTTGTGGGCGGAATTTCATATTGAC, 0
CATGTCGAACCGGACTGGATCCTGATTTACAAACTTACCGATAAACTTTTACGATTTGAGAGAACTGGAACTCACGCGGCG, 1
TATAGATGTTTGAATGGGCGATGCCCCGTTGCTTGTTGACACTTTATTCACAATCCTGCCACAGAGATAGCGCAATAAATC, 0
TTGCTTGACCCGCAAATGGAAAGACAACTGGTGCTGGGATTATGATGTATACTATTATGTATATTCTGGTGTGCATTATTA, 1
TGACATCATGTATAGTTATAGGGCGACATAATATCATCAATATAAACACCCTCCTGGTACGTTTTGCGTCCGCAGTGGATG, 0
TCATCATTCAAAACCCAGATGTAATTGTCATCAAAGGCGGGAATACTGTTAAGATTCATAGATTACCTCTCAGTGTGAAAC, 1
ATAAGCGGTTATTGTCACGATTTGCGGAGCTTGTCACAGCTGACAAAGCGAATGTCACAGCGAAAAAAGTGACTTTTCTTG, 0
CGCACTCCCTCTTCCCTTCCGATTTACCTCTCCTTGTTCTGCGTCATAGTATGATCGTTAAATAAACGAACGCTGTTCTAT, 1
GTGGTTAACCACCTTGGTGACTCTTAATGAGGGCGGTAATTCTACGGCAAACCGCTTGAATCGCCAATCTTTGTTGTGAAT, 0
GAGAGGGAGAACACCGGCTCCATTTCATTGATTTTTCATCCCGAAAAAGGTACGTTTTCGCCTTAATTCCAGCGTGGACAT, 1
AGGTCATCGTAACTCGTCCAGGTCAGCGGTTTTGATTACGGATTGATGATGAAATGAGCATAAGTGTTGTACGGTTGGATT, 0
CAGGCTGGGGCTACCTTCGTCTCAAATTTAGATGTTGGATAGGTATTATATAATGGCATTGTGTACTCTTACTACCTGTAT, 1
GTTCAGGCTGACCTAGCTTCGCTGACAGACAATATTGTGATCAGTAGCACGTATCGAGGAGGAGTAGCGCTACAAATTTGA, 0
TATCCGGTTGTTTGTTGGATTGATATTTACCATGTCAATGAAATGGTGGTTATGCTGCCAGTGCTCCGCAAAACAGATGTT, 1
TGTTGATGATGATGGGAGCTGGTTTATTGCTTTAGTTGTACGATGCAAAAACCAATAAGGAAACCTGTGATTTTCAGCTCT, 0
CTCACTCCTGCCGTGAAATTCATTGTTTTGATAATCGCTGGCAGAAGCATAAACAGAACTATGCCGGAAGGCAAAAGCGCG, 1
AGTGCATTTGCAGGTGAATATAAGGCATTGGTTTAAGATTTCAGCCAGGTTATGAAACGCAGCAGAGAATCTTGAAATAAT, 0
GATAAATTAGGTTGTTATATCGGGCAGCGTTCACGCCTTGGCGTACAAGTTATTATTTTGCCTGGGCGAATTATTTCCCCG, 1
GTTATCGATAAACGATGCAAAACATCCCCTTACAATCCTGAAGGGGATTAATACAACTGACGAAAAAATGACAAATCCTTT, 0
TCGAACCCACGGGTCTGAAAGCCCTTGCTTTTCAGTTATTAGCAACATTTAACATTTATAAATTAACATCTGGCTGCGCCA, 1
GCTAGCGTTACCGTCCGCTATCGTCTATGTTCAAGTTGTCTTAATTGCCAGAATCTAACGGCTTTCGGCAATTACTCCAAA, 0
GTTAAATATACCTGGTAATATTCTTCACTCCGAAGAAATACTGGTAATTTAATCTAAATAATGCCCGTCAAGGATTTGACG, 1
TTAGTTGTCAGCAGGTATTATATCGCCATAGATGCTACGAATATTATTGGATTCTCCTTATTATTTGCGGCGCTTTTTTCA, 0
CGTAATTGTTAATAAATTTAACTTAAGGTTGCCATTTTGTGACTCACAACGAAGATTCACGCTTCGGGAATATTCCCAACA, 1
TTCTTTGCGGAAGGGGCCGCAAAGGTCCAGAATTGGCTCAATTTCCCTCCATCCAGGAAGGGTTTGTAACAGAATACCATA, 0
TACAGGCAGATTCATGGCAGCTCCGTTAACGAAAAACAACATCCTTGCATATTCTGCAACAACCGTCTGTGGTGTAGACAA, 1
AAGTCGATCATTGAAGACGTTGATGGTTCACAGATCATGATGATATTAACTCAGGCGAAATTGGCTTTGATAAAAACATAA, 0
TATGGCAAGTCTGACAGGTCATTTAGATTGTCAATATCAGAATCATGGTAAATTGATGTTGGGAATATTCCCGAAGCGTGA, 1
GGGACCTTGTTGGTTTTGTGTTTAACAATATTTATACAAGCACAGCTTTACAGGGGAGACAATGGAAAATTTTTCAGCAAG, 0
ATGCAGCAACTCTGCTAACTCATTGATTTTCAAATCGAGCGGTTCCAGATATTCATAGAGAAGAATATCTCCGGGTGTCGT, 1
GGATAGTCCAGGACAGGCTTGCAGGATACCCTTTCTACGTAATCTTCCTGGTAAAATCATGGAGAAAATGAAACAAGGTTA, 0
ACATGCAGCAACTCTGCTAACTCATTGATTTTCAAATCGAGCGGTTCCAGATATTCATAGAGAAGAATATCTCCGGGTGTC, 1
ATATTTGCCGCTTCGTTGTTAAGATTAGTCCTGGTTGATGATTTTTATATTTTAACACCATGATATTCATAGGGATTGTGA, 0
GCGGTGAGGGATGGCGCAAATGGAGTTGGAGACTTGTTTAATGTGTTTGTATGATTCAGTATGTTCTTGCATCGCTATTCA, 1
ATTATTTTCAGCATCTGTCGCCGCAGAGAAGGGCATGGAAAGCCGGGCGAGAGCAACATTGCTGTAGATTGATATTTAATA, 0
CCCAGAACAACGCACAAATCGTCTTTGAAGCTCTGATGAGTAACCTGCGTAAAGAGGCGAAAATCAAAATTGGCGATGCGC, 1
AAAGCCCTGATGTCGCCAGCCTTTCAAGGTTCAGAGAGAAATTTGATCTAACTATTATTTTTGTGAATTATTACCCCGAAA, 0
CTGAACCATTGTTAATGCAAATACGTCTGCCTGCAAACTATGGTCGCCGTTATAATGAAGCCTTTAGCGCCATTTACCCCA, 1
GTTTCTCCTTGAGATACCGCGTGCACAACAGCTGGCAACAGGCAGCGGAAAGGTACGTCAGCTGGCAGTGCTCCTGAACCA, 0
TTGCAGGTCACAGCGTACAGGTTGTTGCCTGATCCCTTTCCCGGCCTGTATCAACAGGCCGGTTCTCTTTTCAGACTTTTG, 1
TCTCAATCATAGTAGCAAATACAGTACTTTACACGTTAAATGCTATGCTTAAAGAAGTTATCTTCGCGTAAGGAGCTTATG, 0
AAAGTTGTGGGCGACGTCGTGTTTGAAGACGCGGCTAAACGCGCCTCATACATTACGCCTGTTCCCGGCGGCGTTGGCCCG, 1
CTCAATAACCATTTTTAGTGCCTGTAGCATAGCGGATGAGGATGTCAGAAAATGTATATCGAGACAAAAGATGCGCAAATA, 0
GCCCGATGACGGTTGCCACGCTGATTGAAAACACGCTACAGGCGTGCGTTGAATATCATGATCCACAGGATGAGTAACATG, 1
AACGTTCGGATGAAAATTGATCCTTTCCAAGCTTAGACCAGGATGGCGGGATGGGCAATCTCCATTCTCACAGTGAAACGT, 0
CTGGATCAAAGAAGGCGCAATTGTGATTGATGTCGGCATCAACCGTCTGGAAAATGGCAAAGTTGTGGGCGACGTCGTGTT, 1
AGGGCAAATAGCAAATAACGCGCAATGGTAAGGTGATGTGCACAGCAAAGCGATGTTAGTGGTATACTTCCGCGCCTGGAT, 0
TGCTTTCAAGATTATGGCGTAAGAAAATTGCAATACGATTATTGTTGTATATTCAAGATAATGTGACCTTAATTGTCTTTT, 1
TTGCGTCTTTTGGCGTCGGGTTTGTTTCTTAATATGTCAAAAGATTGGCTATCGACGAACTGGCGAGGTAACGCTATGTTA, 0
TTAAGAAGGAGCAATTCTATCGATTTTGATTTTGGGAAATCAACACGGCATAATTATGTCACCGGAGCCTGAACAACTCCG, 1
TAAGATCAGACTTTTGCTAAATTCGCAAAAGACTTTGCACATTTTGCTAATTTCACCGTACCGCTCTGTGACGTACTATAG, 0
GATGTATGTAAGGCCAACGTGCTCAAACCTTCATACAGAAAGATTTGAAGTAATATTTTAACCGCTAGATGAAGAGCAAGC, 1
GTAAAAAAAGTTATACGCGGTGGAAACATTGCCCGGATAGTCTATAGTCACTAAGCATTAAAATTTGCGCCTCATAATAGT, 0
TTTATTGTACCTGACGAAGTTGCGTGTTGAAGGCACTATAACACGATGCTAGTATTTGGCAATCAAGACGTTTAGATGTCT, 1
TAAGTAGGAAGCCTGATTGGTTATGCGGCAGGCCTGGAGCGAGGATAGGAAGATGCGATCGGCAGAACATGACGACCCAAT, 0
CTAACGGAAGATACCTTGCGATTGCTGGAAAAAATCGCCCCTTCCGCACATAAAATTGGTGCATCGAGCGCGATTGAGGCC, 1
GTATGAAATTTGTGTTAGTTCAATAAAAACAATCAGATGAGACTAATCATCTCTTCAGCATTAGCGTTATGAATGAGTAAT, 0
GATCTGGGCCGGTGACTAAGCCGGGAATTGCCTTACAGAAGAATATCCCTGACAATGGTGTTTTAACTTACATTTAACAAT, 1
TCGTGTTAATCTTAACGTTATTACGGCATTGGCACGTCAGAACAAAATCTGAGAGGTGAATCCGTTGAGTATAATTATCTT, 0
TTTATTTAGACATCTAAACGTCTTGATTGCCAAATACTAGCATCGTGTTATAGTGCCTTCAACACGCAACTTCGTCAGGTA, 1
CTTCCCGCGCATCAATAAAAATGGCGCTGAAAAAATATTCAACGCCATCGACTTTTTATGCCTTTGCGGCATCGGGCAATG, 0
GCCTTGCTCCGTAACTCACCCCATTGATTAACCTATTGAAATAGTTGATTATGGTGAGCAAAAGCGTTCCGTTCCAATTAG, 1
AGGGCAACGAGACTGCAAATGTACTGAATTTCATGTAATCAACCACACTGCCTGTGAACACACAGACAGAGAAATACTTTC, 0
GTCATTACTCATAATATCTGCTAATGCTTTACATCTCCTTCGCGTTTGTATATTTTCTTTATCACTTGCAGAAATGCGGTG, 1
GAAGGTTGCACACCAGGCGGGTGGGTATCCACAGAAGGTCGATTGTCAGCCTCAACCTTAACCCGCGTGCGCTGAGCCGCA, 0
GCATTGCGAGGCTCGTTTATTTATACTTTTCTGACGCGACATAATACGCATAAAATAAGGCTTACGCAAAAATGGAACACA, 1
ACGAAATTCAATACCGTCGGTAATGACGAAAGGCAGGTGAGAAGGGCAACGAGACTGCAAATGTACTGAATTTCATGTAAT, 0
ACTTGACGTGAAAATCATTATCATTTCCTTATGGTTGCAGATAAAACATATTATATTTTTATGTGTTCCATTTTTGCGTAA, 1
AATCAGATGTGTACGAAATCACATTTTTTGCCTTTGGCTTGAGTGTAGACCTTAAGCGAGGAGCAGGATCTTCTTTCAGAC, 0
GATTCTCTGCTGCGTTTCATAACCTGGCTGAAATCTTAAACCAATGCCTTATATTCACCTGCAAATGCACTGTTGGAAGAG, 1
ACCAATTGCGTAAATTTTTACGCGCCTATTTGGTGATATATGGGAGATGGCGGTAGAATGACCCGTTTTCAATCCCAACGT, 0
GGAATTAGCAAGAAAAACGCCAGATTGTCGCGAAAAACGAGATCTCTCCTACAATTTCTAACTGTAACTCCTTTGTTTGTT, 1
TATTGGCTTATTTTGCCATAACGAGAAGGGGTTCACCTAATCACGACGCGTCGATCGTTCACGGAATGGCACAAATCTGTC, 0
TGTTTGCTTCATGAATGCTCCTTTGCATTTAGCAACTGACTGTAACAGCTAAAATTAGTCGCTTTTGGCGGTGAATGCTGA, 1
CACCAGGCTTAATAGACCATGAGGTAATTATCCCCGATTGTGGGAAATTCGCCTCATCCAATGCAACAACGCGGAGGAAGC, 0
CATGATTCAGATTCCAGACGTGAATTTGCTGGCTCTCAGGGCTGGCGATATAAACTGTTTGCTTCATGAATGCTCCTTTGC, 1
TAACTATAACTCACAGAACAACTTAGCGAGGAGCAGAGCGGTACGATCGTGAGAAACCCATTAAAGCACGCTGCAGTGCGT, 0
TCTGGATCCGGCCTTTTGGCAAACTGATTTACCTGATGCCGCCCTATATTATTCTCCCGCAACAGTTGCAGCGTCTGACCG, 1
CATGATGAAGTGTGATGAACTTCAAATCAGCGTGTTAGAGGTTAATTGCGAAAGGGGAGATTTATTTCGGCTCTGCCCTTG, 0
TCAACGATTAATAACATTTTTTCATTAATTTAAGTTGGCTAAATGCAGTTAAAATTTTTAACGGCCAGCCACCCAAAATCG, 1
CACCCCAAGGAATAGTCCAAATCTGAAACTATGTCACGTGTTAACGATTCAGATTGGCGCTAAATCGCAGAAAATGTGGGG, 0
GGAGGCACACCAGATTCCTCTCATTTAAAATCGCCCCTCCTCCAGCATCTATACTTATCTTTTTGCTCTATTTTCTCACTG, 1
GCTTTGACAATCCCCTGGTGTTTTGCGAAAACATTCGAGGAAGAAAAAAAACAGTATTCTTATATGCGCATAACCATGCAT, 0
TATAGGCCAACGCAATTCATATAGCCGTTGATACCTAATGTGATTACACTAGTAAAATATATTGTTACTTTACTATCGTTT, 1
TCCCGGAACCAGCATCAAGAACTCGCCGTTCGCTTCTTCCCCTGAAATGATTAACTCCGGTATCATGTGCGCCTTATGTGA, 0
GTATGCCGGGGCTGTTTTACTGGTTATTGATGATCCCCGCGCATCTGTTTATTTTTCGCGGAATGGCAAAACAAATCGCCA, 1
AGTGTAATGCTTTGCTGCCGTTGTGACCAGTATGAGCGTTATCAGCCCTTAGGGGTAAAAATCCTGTAAACTTAAAGCATA, 0
CCGCTGGGATATCGCGTATTTTCACCCATTGACAATGTTTTTGGCGGTGGCATGATGCGCATGAAATTTGAACTTCCTCAC, 1
AGTCTCAACGCCGAATACAGAATTTCTAATCTGGATGCAGATTTATCTTCACCGGACGCAGACTTGTCTATGATGTCGCGT, 0
GGAACTGGAAGCTGCCTCGCAGAGTTTTGAACAGTTTTCACCCTTTCGTTAAATTCTTCTGAATATGCCTCGGGGAACGCA, 1
TCTGCTTCTGGCATGTGTCGGTCAGAATGACTCATGATGTGGTCTGCTATTATTGACATCCTCACTGCCCTAAAGGATGGG, 0
CTAACTCATCGCCCGCTGCACGAAAGCTTTGATTACGGGCCACGGCAAAGAAAGTGGCAAAGTCAGACATATTCATCCGCA, 1
GGTAAACAATAAAGAGGTGGCTGACGATAGCGCGCCTTGACTGGATACTGCCTTCACGCAAAGCCACACGGAAGACAGGGA, 0
TAGCGTCGCTTGTCAATGTAAGTTGTTGATACATAATATTTATATATGATTAATCAACGGATGATTCACATGAAGAATACT, 1
ATCACAACGTGCGTGGAGGCCATCAAACCACGTCAAATAATCAATTATGACGCAGGTATCGTATTAATTGATCTGCATCAA, 0
ATCGCACAATGTATTTCAATCATTGGCATTCCTGTCGGCATTGCGAACTTTAAAATTGCCGCTATTGCACTATGGCCGGTT, 1
GCGCGGCAAGGATAGCAGAAAGTCATGGGAAATTCTGTGGTATCCGCTCATGTTTCGCGCGGCGCTACGCAAACCCGAATC, 0
GCGTCATTGTCCGGAGTTTTCCATGGATTTGCAACGCGTCCATTAAGGATAAGGAGAGCAGCAATGTCGAAAGTCTGCATA, 1
TAATCGATGCGCGGAAATATTTAACTTGAACAAGCGGAAATAAATAGAGCAGCTATTCAGATTATTCTTTATGTTGGGTCT, 0
TTGTTTGTGGGCGGAATTTCATATTGACAACAGTACAGTTCTTATATCTATTAATAATAGAAAGGGATCTACAACCTACAG, 1
GGACTACACACAGCAATGTCGTTATTTACAACCGGAGGCGCACTCCCACCATTTAAATTTAACAGACAAGACCGACTCTTT, 0
TAAGTGTGATCTACGTCACTCATAACTGCAACGGATAATTTGTTGTTGCATAAAATGTGTGCTCGATCTCATTCATGGCCG, 1
CTGTGGTTTTCAGTAATGGGCGGCAATTGTAACGTTTTTTTGGGCTGGAGCACGTTTTCTCTGACGGTTACACTGATAAGA, 0
GAGTCAGGGGTAATTTTACCTTTTGCATAGGGCGCGCATATTAACTTTGTAACGTCATAGAGTCAAAGAAAAAGGCAGCCT, 1
AGAAATAGGCAAGACATTGGCAGAAATGAGCATTGAGAGCCAGGGCGCTGGCGATCACAATGAAAAACATCAGGCAGATCG, 0
TCGTTCAGTGCTGATAACAAACATCAACCTGCAAAACGAAGCGCATAGTTTAAAATGGCTATCATCAATACGCTATATCTG, 1
TAATGGCTAACTCATAATGGGTATTCAATAAGCTGTATTCTGTGATTGGTATCACATTTTTGTTTCGGGTGAATAGAGGGC, 0
CGGTGATTTACTGGCGCGACTGGGTTTTGAAAAAGAAGGCTATGCGAAAGACTATCTGTTGATTGATGGACAATGGCGCGA, 1
CCAGTGACAACAAAGATCAACCCTATTTTCGGAAAGAGCCTCGCAAATTTTGTCGTTGGTGACGGGAAAACATAAATTAAT, 0
TGCCTGTACGGCGCTGCCTGCACCTATGATAATTCGCCTGACGAAGATTTTATTATCGATACCCTACCCGGCCACGATAAT, 1
GGTAATATTTAATTAAGTGTCATTATATACTTTTCAGTAGGTTAGTTACAATTTTTTGTATCTGTTCAGGCTGACCTAGCT, 0
GAGTATTAACCGCGTTATCCGTCCGCGTTTGAAGTTGCATTAATCGACGTACACTGGCGGATGTGGCATAAACGCCTCATC, 1
CTGATTACTGAAAGAGAGTTCCCCCTTATTCCTGCGAAGGATAAACTGTTTTTAGTAAAAATCAGAAAAAGGGAACAGCGA, 0
TCATTAAAGAACAGATACCCGTTATCTTAATATCCGCCACAGAATTGCTCTATCATAGAAACCGCAGAAGACGTCTGATAC, 1
TTCTAAGCTTTCGGTGTACCCAAGGGGGGGAAACGGGCGTCATTATAAAGAATCTGATGCGCTGACGAAACCGTTTGCGTG, 0
CCGCCTGAAAGCGGCGGCAAAACTTGCATCGCTGTGCCAGACTGGTTATAAGGTGCGTTTTAACGTAATGGCGGAACACCT, 1
GTATGGTTTTTGTGTATAGTCGCTGTTTTGGGCTACCATTGCGCCCGGTGCGGCAGCTCGCCCATACATTACATTATCATA, 0
GCTGACAGTCACTTTCGATGGGCATTCTTTGACAACTCGCGTTTTGTAATACTTTTTGCCGCCTGAAAGCGGCGGCAAAAC, 1
CTTAAGCCTTTGTGTTACAGCGCAGGGTAAGCGCTGATAAAAGATGGCATGATTTCTGCTGTCAGAAAGGGATGAGCAGGC, 0
AGGGAATAACTCGATATAAACTCACCTTTGTAAGGGGGATGTTAAATATATATTAATTCCTGTGTTCCTGATTTTGCCCGG, 1
CAAGCCAGGACTTTGCGAACAAACAAGCCATCGACGGCACCAAACGGTCATAATAAGAAAATCAAACAATACAGCTAACAG, 0
GTTTGTACCGGAGCTGGTCCGTTGCAAAATGCTCACCGGGAGAATTCAGATATTCCCTCTATCACACTCTGTACATATCAC, 1
GGCCGCATTTAGGAGTACGATTTTGCCGTTAATCGTGCATACTGTGCGCTTTTTTGTGGGCCAAGGGACTAAGCACACATT, 0
AGGGTTGTAATTGTGATCACGCCCGCACATAACCCACTGGGTGTTGTCTATACTTTACACATAAGGAAGAGGGGTATTCCC, 1
ACATGCGGTTGATCCTGCGGGTTATGACCCGAGGTGTAATGGGTATCTGTCTGTATTGGATGATTTTTCAGATTAAGATCA, 0
CGCGAGAAAATACGACAAAAGTTGCCAGTAATCGTTATTCTTTAAGGCTATGGTTTTTCATTATTACCGGAAGTTACCGAC, 1
TGCCTGATGCAAATCCTGCTGAAAGCACACAGCTTTTTTCATCACTGTCATCACTCTGTCATCTTTCCAGTAGAAACTAAT, 0
TGCTTTTCCATACAAGACCTGATGCTGCCACCCGAGGCTTAACCAGGGTACAATTGCCCGCTAATTAACACCTGCATAAAA, 1
AGTATCCCCGTCTCATCTCTCTGGTTTCAGGGTTACGGTGCGTTGGCAGGATTTAACGCGTACGTCTTTTCAGAAGGAAAT, 0
AGCACAGAAAGTCGAGCATTATGAGATTGCCAGTTACGGGACATTAGCGACGCTGGCTGAACAATTAGGTTACCGTAAAGC, 1
CCGTGGCTGCGGAAAGTTCCGGTTTACACCCTGCCGTCGCTGTGCTGCAATCTTGCCCCCAACAACAGTGAATTCGGTGAC, 0
GGCGCTCTTGCCACCAGCGTGGTATATTTGTCTGCAAGCCATGCCTGGCGTAGACTAATGTCCTTGTTTAAGGAGTAAATA, 1
CCTCTTAGAAAAAACGGGCGTGAATTGTAAAGATTCCTCAGTGGTCGCACCAGCATCAATATTACTAAAAGGAAGTATTTG, 0
GTCAAGCAAATCTATTGCCAGATTGACGAAAGCGTCACACTGTACCTGATAAAATCCGATACGCAACTTTATTAGCATGCA, 1
TATTTGTCATTAAACCATCAGGATGCGTGATATGTCATGCGATTTAATGTTCTCCATAATGAGCAAAATTCTGACCGGTGT, 0
GAACTAAGTCTGGTTGGCACAGTTAACCTTGATATGCGTAGTCTGTGGCTAAATTTCGAGATTACCCTGGCAATCGACGAT, 1
TAATGCCCTTTCACCCCAGATCCTTGACGACTCCAGGATAATTAGATGTTGTTGAATCGTGTCCGTTGTGAAGCAATGGAA, 0
CTGCGTGACTAAAACCCTTGTGCTCAATTGACAGTTTATTTTCTGCGGAGTAGTCTCTCGTTTCATGGGACCGCTACCACG, 1
CTGATTTTGCATTGCATTCTGCCGTTGCGGCGATTTAGTGCTATTTTCGAGCAAATTACACACGGAGGTAAACACTAATGT, 0
AGGCCATTGATTATCAACTGCCCGTGTTGTCATCGACCGGCGAACTCCATAAGATGTGCAGCATTCACGTTCGGACGGAGT, 1
ACTCTTGATCGTTATCAATTCCCACGCTGTTTCAGAGCGTTACCTTGCCCTTAAACATTAGCAATGTCGATTTATCAGAGG, 0
GGCACCAGACACCGCATCAACAAAGTTCATTTGTAAAAATGGAGATAATTATGATTGCACATCACTTCGGAACTGATGAAA, 1
TACCCTTACTGCATTAGGCACAGCCTATTGACAATTGCGTTAGGCGTCGCCTAATATTTCTGTGTGTTTTTGGAGTTCATT, 0
GGCCTAAGTCTTTACCACTAAGCATTGCTTAATATTCTCCTATGCGCATTACATTAGGCAATCCCTACCCTTACTGCATTA, 1
TTTTTATCCAGTATAATTTGTTGGCATAATTAAGTACGACGAGTAAAATTACATACCTGCCCGCCCAACTCCTTCAGGTAG, 0
ACCCTTACTGCATTAGGCACAGCCTATTGACAATTGCGTTAGGCGTCGCCTAATATTTCTGTGTGTTTTTGGAGTTCATTC, 1
GTAGATATTTTAAATGTCTCCAGGCTATTTCACCAGGTTATCATTTGATGCTAACCTTCTGACACATGCAGTGGAGTTGTT, 0
CGCTGATGTGGGGGACACAAAAGCGAAAATGCAGAAGAAAGCCATTTGCTAAAATTGAAAGATTACTACTGGGCGCGCAGC, 1
GCGAAAGGGGAGATTTATTTCGGCTCTGCCCTTGAGTTTAGCGAGGCATACAAGTACTATAACGCGTCATTTTTCAGCCGA, 0
AGCGATGTTAAAAACGAAGCGGTGTCGCTGACAAGTGAAGTTGTTTGATTATGATAACTTGATTGCAAAATATTATTAACA, 1
AATGTGGACTTTTCTGCCGTGATTATAGACACTTTTGTTACGCGTTTTTGTCATGGCTTTGGTCCCGCTTTGTTACAGAAT, 0
ATTGACTTAGCCCCTTTTTCGGCATTGACTATGTCGTCTGAAAAGGGGCTGAAAAATTTATTTTCACCAACACTTTTTTTG, 1
CCAACTCCCAAATGTGTTCTATATGGACAATTCAAAGGCCGAGGAATATGCCCTTTTAGCCTTCTTTTGTCAATGGATTTG, 0
GTTATAGCGTACAGGCACCGTAGCATTTGTCCGTTATAACGCACAAGTGATAAACTTCCGTTTTGCCGGAGGAGTCGCATG, 1
TCCTTTGCTGCATCTGTGTGCCTTTATTGCTACCTAAGTGTAAAGGCTACGGAGGATTTATCCACGACAGATTTGAGATGG, 0
CGCTCCCTTTTTCGTGCTTGCTGTCGTATTGACTTAACGGGGATAAGTACGAGAATGAGCGCACATCTGTTTACCGGAAAC, 1
TGACTTTTAACTGTGCCACGTGCGCTTAGCCGCATTCACCGCATCACAAAATTCACTTTAAAAAGGGCGGACATCAGCCGA, 0
TTGATTCGTTAGTCGCCGGTTACGACGGCATTAATGCGCAAATAAGTCGCTATACTTCGGATTTTTGCCATGCTATTTCTT, 1
CAAACAAAATCAGACAAATAACGCGATAAATTATTTTAACTGTAGCAATTGAGCGATGATATATTTATACACCGGATGAAC, 0
CGCGCTGTTTTTACTTACTATCAATCGTTTCTAAACAAGTTTTCATCAGGTATTCTACTGATGACTTGTTATGGAAGTGTT, 1
CCATTCAAATGCTTCCGTTATTTATCATACATCGGAATATTGATACTAAAGCACTATTCACATGCAAAACCAACATCCGCC, 0
CTGACCACATAGTCTGCCTGCAAAATTTTTGAAACCAGTCATCAAATATTACCGTTTCACAACACTAATTTCACTCCCTAC, 1
TATCTTGTATGTGATCCAGATCACATCTATCATTTAGTTATCGATCGTTAAGTAATTGCTTGCGACGTCATTCATCTGCAT, 0
TGAAACCAGTCATCAAATATTACCGTTTCACAACACTAATTTCACTCCCTACACTTTGCGGCGGTGTTTAATTGAGAGATT, 1
ATAATGAAATAAGAGCAAACGAAGAAACTTTCAGAATTAGGCCCGGCGGCGCAGAAAATTTTGCTATTCGCCTCGCAAGAA, 0
AAGTGTGACGCATATTGCTTTTGGTCATTATCTGCACAGTAAACGGTGGTATACTGTGCAGGTCTTGTCTAAAAGCGAGGA, 1
TTTGGCTCGCCGCTCTGTGAAAGAGGGGAAAACCTGGGTACAGAGCTCTGGGCGCTTGCAGGTAAAGGATCCATTGATGAC, 0
TATTCAAAAAATGAAATAAGAATACATTGCTAAGTTATTCGCGCCTTTTTATAATTCGTTACCTTTCCAGGGACGCTAATC, 1
ACTCTCAAAGTGGTAAATCTCGCTGCAGGCCGCGCCAGTACTGGCCTTGCTGTCGTCAGGTAATGTCCCTACAAATATTCC, 0
CGATGGTGGATAAATCCTGGACTGGCCTGATTTCTACCGGGATCACCTACAAATTCTGATAATGCATCTTTCCAGGGCATT, 1
TGTAACCTATTAGTTTTTTTAATCTGAGCCATTATAAATTGTCCGTTGAGCTTCTACCAGCAAATACCTATAGTGGCGGCA, 0
AGCCATGCTTTTTGCGTGGCTTTTGCATACAATTTATTACTATTACCCCTAAATTTCCCCTCCCCAGCGGCGCAGAGATGA, 1
GGAAGTCGCCTCGCAGAAGGCACAGATCGCGTAGTGAAAGCACTTGCATTGCCTCATAGCTCTTTTACCATTAGTCATTAA, 0
AACTGGTCTGTACCACTTATGGGTGTTGCCATACTTTCACTACTGATGGCGATTTTCGGACTTTGCGCCGGGAGAGACAAA, 1
GTTTAACAATATTTATACAAGCACAGCTTTACAGGGGAGACAATGGAAAATTTTTCAGCAAGGGAAAATTGAGGGGTTGAT, 0
CATTTATCACCTCATTGCGAGTGTTTTATAAAAATCAGAACTGTTTTTTATTATAATTTCGCACCAGGGTGGTCGCAATCC, 1
CTTTTATATAAAACTCTGAAAATGTGCAAATACTGATGGCGGTTGATTGTTTGTTTAAAGCAAAGGCGTAAAGTAGCACCC, 0
TTTATCACCTCATTGCGAGTGTTTTATAAAAATCAGAACTGTTTTTTATTATAATTTCGCACCAGGGTGGTCGCAATCCAT, 1
AAGACTGATAATTGTCTTCGACGGTCGGGTAAAACGAGACATCGCCCCGGCACGAATCACTACTTAACATTAAATTAACTT, 0
AACTGGTTTCTCCCGCCATCAGCGCGTTAAAGTCGCGATTTAAATCCGCGTAAAATTCTGTTTTGTTCATTATATAATCAC, 1
TATGCAAGGCTTCGTAAGGGAGAACGCATATACCCACTTCTGTGCATACTGTTGAGCTGAAAAACTGACGAATTATGATAA, 0
GCGCACAAAAAAAGCGCACTTTTTGACTGGCACATTCGGCTGCCTCAACTAGGCTGAAAAATGGTGCGATCGGACTGGTCG, 1
AATTACTAGAGACCTGAGAAAAGTAATCCACCTGAAAGGGCGGCTTACTTTTCTCTTTTTTTTGTCTATTACAAATGGGAA, 0
TAACGGCTGCTTCGTCAAACCGACGTTACATATGGTGTAAATATAAATGTACAATAAAAAGCATTCAGTCCTGCGCTGGCG, 1
AAATCATAGCACTATTAATCTACTGGGGGGTAGTATCAGGTACTGGGGGGGAGTAGAATCAGATTGCCGAATTAATACTAA, 0
GCATCAGAAGCGGCGTGAAATCAGCGGTTGGTTGGCACAGGGCAACAGGGTAAATTAACGCTTTTACTGAAAGACGAAGAG, 1
CATCACAAACCCCGCACTCCCCTTTTCCCTTTTCTCCGGCGACGGCTAAATTAGAACTCATCCGACCACATAACAATTATT, 0
AAAATGGACATGCCATTGTTTTCTCACTGTTGGATAAGAGGCCAGAAGCGTAATATCCGGCCCCAGGGAAACGATAACGGT, 1
ATGCCTGATGCAAATCCTGCTGAAAGCACACAGCTTTTTTCATCACTGTCATCACTCTGTCATCTTTCCAGTAGAAACTAA, 0
CCAGAATTTAATCAACCAGGCGTGTTTGAATTGCTGCCATGACATGAATGTAGCCTCTGAACTCAGAAGGTTTGAAACAAG, 1
CCTTGAGCCACATCAACATTGAGTCAGATTATTATTCAAACCAACATTCGCACACATTTTAAGTATTGCTGATAGAAACCA, 0
CCCGATGCCCCCGTGTCGGGATTTGAAAGCGATTTAGGCTCTACCGCGGGAAAGTGGTTAGGGGCACTGGTCGGATTTTTA, 1
ATTTAGCCCCTGTACGTCCCGCTTTGCGTGTATTTCATAACACCGTTTCCAGAATAGTCTCCGAAGCGGGATCTGGCTGGT, 0
GTTTGCCGTTTCTATCAACAGTTTGTTGCATTTGCAGACAATTTGTTGGCGAAAATCTTTGCAGCTTTGCTGATTCTCCCT, 1
TACAGACTCCTGGTCGCCCCTGATGGGCAAAACATCTATGATACACGCAATTGTGGATCAATATAGTCACTGTGAATGGGT, 0
ATGATAGTGAAAAGGGATAAAAGCATTGTCATCTGCGGCAGCTATGAGTAATGTTGGCCCTAACGAATAGCGGTTGCTTAA, 1
TCAGGTTAGGGCATTGTTAAAAGCCGCTCTCTGGAAAAGCGTATTGTTAATCGCAACGCATGAATAAACAACGGTTTCAAG, 0
CCTTGATCTACAAACTAATTAATAAATAGTTAATTAACGCTCATCATTGTACAATGAACTGTACAAAAGAGGAGATTGACA, 1
ATCCTGCGCGTGTTAATCCGCTTATGTAAACAATCTTTGGTTTGTGAAATCCGTCGAAACAATTCTTATGGTCAGGCTGGC, 0
ACGCTGCGCTTTGCTTTCATATTCCGGTTGTCGCGACGGCAACATTTCGCTAAAGTCACGCCCCTTCTTCACCGGCATGGG, 1
CAAGTTTATCCGCTTAAGGGGATATTATAAGTTTTATCCTTTAGTGAGGATAAGTCAATCTGGAAACACATCTTATCCGCT, 0
TTCGCGGGTAGTTATATTATATTTCAATGAATAATAACAACTAACCATTAAAATTATTTCTATATGGGGAAAACCCACTCA, 1
AAATAGGGTGCGAAATCCGTCACAGTTCAAACATACAAAATTTGTGATTTTACTTAACTATTGTGTAACTTTCATAAAACA, 0
TATTGAAGATGCCACTGTTTAGTTGAATATTAGGTATATGCTCTTTTTTGAAATTTATCGGTGGCAGCCGTTAGTATTCGC, 1
TATCGCAAGTTATGAGGCGGATCGCATTTTTGTACTGATATTACAAAAGTCCAGTAAATGGCCTTTTTATCCACTGTTTGC, 0
ACCGCCATCGGTTAATGTGGCAATTGATAAGCAACAAGGACTTTCATGCACAATCACCTTCGGTAAAGAGATTGATGAAAG, 1
AAAAAAGGGAGATTGTACCTTTCCGTTTCACATTGATTCGATTCGCAATTCGTTTGTAGTGAGTACACCAGCAAAACGCTT, 0
ACCTGGGTGAGTACCGGCTGGTCCTTAAGTTTTCACCCGGTTTTAACCACTACAATGTTGATAGCAAAGCGCTAATGAGCT, 1
TCCGTGCTCAGAATATCCGTTCAACCTTATTGTGACAATGGTTAATTGTGACATTGACCTGAATTACGCTTTCATAAAAAC, 0
TGGATTATAAATCTCATTATCTTAATTGCAACGGGGTCCAGCCGTGGTTATAATTCGTTCGTTGGAACACGATGTTGCACA, 1
ACGGGCATGAAATTTCGATTATTAAAGTGATGGTAGTCACATAAAGTCACCTTCTAGCTAATAAGTGTGACCGCCGTCATA, 0
GGGTGATGTGCATAGTCGCTTACCACTTATAAAGATTAATTATAAATATATAATCAATTTTATTTTTAAACCAGTTAGTCG, 1
CTCTCTTGCCGTTAAAAATTAAGCTGAATTTTATAGCATTTTTTTAACTGGCCTGTCAGGCAGTGGTGCGTTTTTCTACCG, 0
TACCTTTTTTAATTTCGTTCGCTCTTGGCATCGAAAAATTCCTGTAGTCGAAAATGTCAAAAATATCGCGACAAAGTACTC, 1
GGACTTAGTATTGCACTATCTCCTGGAGGTCAACAGAGGGCTATTACTTGCGCAACAGGTTAAAGATTGTGAATAGTTACC, 0
CTGAATAAAGACATTCTCTGCCAGTACGTTGAATACATCACCAATATCCGTATGCAGGCAGTCGGTTTGGATCTGCCGTTC, 1
AAATCCTTCATTAACTCATCCTGAATCATCACGTTTACAGGATTATGCCGCCTGCGTAAAGTGCGCTCCAGAACTTAACGT, 0
CCATTGCACCGGGTTGAACAATTTACAAAAGAAAGATATTCCATATCGTATAATGCGATTAAATACGCCGTCTTATAGAAA, 1
GTAATGACGAAAGGCAGGTGAGAAGGGCAACGAGACTGCAAATGTACTGAATTTCATGTAATCAACCACACTGCCTGTGAA, 0
AAGTGACTAGATCCTTTTTTTCGCTCATTGAATCCTCTGTGCCAGGCAGTACAATCCCGCAGCTTTGGGAATTTTGATTAA, 1
CCCGGATAGTCTATAGTCACTAAGCATTAAAATTTGCGCCTCATAATAGTTGGGCCGATTGTGGCACCGCACAGGCGTAAT, 0
GGGTTGCGTTGTTGAATCATTATTTGCTATGGGTTTCGATATTGTATTTTATTAAGATTAGCAGGATTATACAAAGAGTAT, 1
TTCCGGCGTACCGCAACACTTTTGTTGTGCGTAAGGTGTGTAAAGGCAAACGTTTACCTTGCGATTTTGCAGGAGCTGAAG, 0
GTAATCTTAATTTCACTGCCGGAGATTGCATCCGGCAGCGTTATCCCGCCACAATGACCTGATGATGTCATCATACGTAAG, 1
TTTCACGTAACGTTCACAAATAAAGTGTGTGGGCAACAGCCCCTGCCCACAACGTGGCGCACATTATTACCCTGCCGGAGT, 0
ACCTGATGGTTCCCTTTTTCACATCATTGACAATCGCCGCCAGTTCCAGGCAAACTTCCCGCTTTGTCGATTTCCTTCTGA, 1
TATGGTTATGTTTAATGTTAGCACATTTACATAACTTTCAGCTTCCATACACAACATAGCAGAAATGTATGACAGATCACT, 0
AAATGGCATTCCGGAACGTCCGGCACGCTTCATTAAAGCACTACAAAATTATTATCACACGCCGGAACTTACGGCGGAACA, 1
ACAGAATTGCTCTATCATAGAAACCGCAGAAGACGTCTGATACTTCTGTCAGGTCATCGTAACTCGTCCAGGTCAGCGGTT, 0
TCAGATTTTGATGCGTCAGATTTTGACGGGTCAGAGTCTGACAGTTGAGAAAATGCCGCTGCCTGAAGCTTCGCAACGTTA, 1
TTTAGAGAATTAGGGCGAGCCGTCAAGCATTTGACAGGGGACAAGGGGCAGGTATGAATCAAAAATTTGAAGCAGTTAACG, 0
TTCAAAATGACCGTTGCTCTCTGATTTCTCATTTCATGCTCACCCAATATGATGGCGGCGTTTTCTAAAACTGTTAAAGAA, 1
TGCTGAAATGACGTCGGTGACGATCCATACTGCGGGCTACTGCCCTATACTCCATGGTTGTTAAACGGGAGTTAAACATAT, 0
GCTGTTTTCATTGATGCTTAGCAAAAATTGCCAGAGGTTAAGGATTGTCTTACTATTAAAGTGACTGAAGTTACAGGTTTT, 1
CTCCCTGGAAACAATAACGGCGTATTAACCGCCTGAGTAGCACTATGTTAACCGAGCAGTAGCGATGTGGCTACGATTGCA, 0
AAAATCGGCAACAGGCTGGCCCCCTGTTTGCTTCGCGATGCGAATAAACTTATTATTTGTGTGCCTGAAAACCCCGATCAG, 1
AAATCTTAATAGTATTGATTAACAGGCTAAAATTAACGCCTAACACTATTCAGCATATGTTACTTACGCGGCTTCGCCAGG, 0
TTCCGCCCGAATGTGTCAACGGCAAATTGCAACGTGTAGTTTCAATCGCTGAAAAATCAGGCAAATGAACAATTTTGGAAA, 1
ACTTCGCTTATTATGGGGATCAGTTTCAGGGTTTCAAGGGAAGCACTCACATTGTCATCAATCTTCGCAACAAGGACCTCG, 0
CGCCCACATCACCGACTAATGCATACTTTGTCATTCTTCAACTGCTCCGCTAAAGTCAAAATAATTCTTTCTCACACTGTA, 1
GCTGTGTTTTAGCAAGAGACGTCGTTCAGTTTACCTCTTCCGGGAGCCTCTACTATTCATATGAACGGCTCTTAACCTGTG, 0
GAAAAAACACGTAAAATAGCGCTCAACAATGCCACGGATTGCGTGGCATTATTATTTTCAGGAGGAACAATGTCTCAGGTT, 1
CGTAAGCCGTTCATCCTGACCAGTGCCGCTGTTCATATTTGCTCATTAAGATCGCTTCACTAAACCATAATTCTACAGGGG, 0
CGAAATCATAAGAATTGCTAGAGATTTGGAAGCGCCAGTTGACGCTCCGTTAGATTGCTAACGCCAAAATTAGCGCTGAAT, 1
TAACAATTTGTGCAATCGGCAGCATCGATAAGCAGGTCAAATTCTCCCGTCATTATCACCTCTGCTACTTAAATTTCCCGC, 0
TTGGTAGGTAGAGTATTTGAAAAACGTAATTGATTGCGAATAGCAACAACTAAACAACCAATACACCCGGCCCCTCGCCGG, 1
AGGAGACAAAAATAAGCACAAATAGCCAACACGTCCTCTGTTCACTTTAAAGGGAATCGCTGAAAAATACGCTCTGTTTAA, 0
ATGGCTAACTGGAATTTTTAATTCATGGCAATTAGCGGCAATGGAATATAAAATTCACTCGCGTGTGTCTCATATTGCCTG, 1
TGGTTTTTGTGTATAGTCGCTGTTTTGGGCTACCATTGCGCCCGGTGCGGCAGCTCGCCCATACATTACATTATCATAATG, 0
GACGTTACGGCTGCAATCTTCATCTGTTTGTATGGATATCGCTTCTCGGGTATTGTTCTCACCCGGTGCTATCGCCGTTTT, 1
CCCTGCCCCATGAGATATGGGTCAAACTGGTCACCAGCTCCGACCGCCAGACATCAGTAAAAGCAGAAACGCTCTGATTTT, 0
TGTGTGGTTTTTATTGATTTAAATCAAAGATTCAAGGGTGTTTGAGGAGTATATATACACTCAAGCAACAATGGTTTTACC, 1
CGATGTAAAGAATGATCTTATTTGTGATTATTACCAGACTAACATACCTGTATGCGTCGTCTGAAGGAAGTCTCAACGCCG, 0
TGGTAGACAGTACCCGACACGGAACATTTAAAAAAATGAATGTTTTTATATTCTAGATTCGATATTTTCGATAGGTTTGGG, 1
ATACATTGGGCGCTTTTTCAAGCCCGTGAACGAAACGGCTCCGCTTTCAGAGGATTCCTGTATGACGTTTTAACCACCATT, 0
CCCTTACCTCTGTATAGATAAATTTACACTCCCTTTGAAAACAATCCGCTATGCTTTGAAAAAGGAGAAAGAAATGATGAA, 1
TTCGGGTTTCTACCTTACGCATTATTGTTTTCGTTGACAAATTGCGCAACACGGTCTGTTTTGCGATCATCTTGCTTAAAT, 0
TATTTACACAGGCAATTTAGTCGCGCTTTCAACCCTTACCTCTGTATAGATAAATTTACACTCCCTTTGAAAACAATCCGC, 1
ACGCTAAGTTAATTATATTCCCCGGTTTGCGTTATACCGTCAGAGTTCACGCTAATTTAACAAATTTACAGCATCGCAAAG, 0
AGCACTATCGCGATCTGCAAAGTATTGCCGATTATCCGGTGAAGGTTCGTAAACTCATCCGCCGTTTGCGCCGTATCCGCA, 1
GACTGTAGAACTCAACGACTCAAAAACAGGCACTCACGTTGGGCTGAGACACAAGCACACATTCCTCTGCACGCTTTTTCG, 0
TAGATGGTGGCCCGTGCCATACCTGTTTTTTGGATAACCGCTGGTAACCGTAGTATTCTAACGGCCGATCGATTGTTCATT, 1
AGCGGTAAGGAAAGGTGCGATGATTGCGTTATGCGGACACTGCCATTCGGTGGGAAGTCATCATCTCTTAGTATCTTAGAT, 0
CTGTATCGAGTAATGAAATTGGTTGCTAGAAAGTCGATGATTTGTTGCGTATGATTAAAAATCAACCTTAAAGGCTTTATA, 1
CTGCGGAGAACTCCCTATAATGCGCCTCCATCGACACGGCGGATGTGAATCACTTCACACAAACAGCCGGTTCGGTTGAAG, 0
TTAGTAACAAATTTGGTACAGCAATTATTAGATCTGTTGAGACAGAACGATATTATCAGATCCTGAGACACCACCGGGTTT, 1
GCTGGAAATCATTCAATACTCACACTATCGAAAAATTTACCAGCCAATCGCAGCACGTTCTTGCATAAGGTGTGTCTGCGG, 0
TGACAGTGCTGCTCCCATTCCCATTGACCCTAAGCCAACGATACCGACATGAAACTCAGATCCCGTTTTCATCTGCTCTCC, 1
CCAAACAGATGTGCCATTTGCTTTTTTCTGCGCCACGGAAATCAATAACCTGAAGATATGTGCGACGAGCTTTTCATAAAT, 0
CCAAAATTATATTTATTTTTTCTGTATTAGTTTTTAATGATAACGAATATAAAATTACCGATGCCGCCGTCAATTTATTTA, 1
TGTTAATAAAGATTTGGAATTGTGACACAGTGCAAATTCAGACACATAAAAAAACGTCATCGCTTGCATTAGAAAGGTTTC, 0
AGTAAAAATGCTTTTTATCTGGTTTGTCATGACAGTCAGGCAGAACTGGGTAAAATAGCCGCCTTTCGCCAATGGATCCTG, 1
ATTAATCAATGATAGCGAAGCCATCAGTAATGCGACTTATCCTGCTTTGTTAGCACGCAGAAAGTCCGCGGCAATTATCAG, 0
GTCATTTTCTGATCCAGTAGCCATCGCTTTGACCTGCCGCTTTCCGGGCATATAATTACCGCTTCATTTTTTTGGCAGGGC, 1
AGTGTGCAATAACAATACTTATAAACCACGCAATAAACATGATGATCATATGATGTAAATAACAGATTTTTATGCGTTCCC, 0
CCAAACACGTTTCGCTGGAACATATTGAACGTAATCTGATGAAAGGTCGTAAACTGCGCGAAATAGGCGCTCACGATTAAT, 1
CAATTGCTCGTTGAAAGAGTGAGCTAAAATCCCTATAACAGTAGAACCCTCCCGAGTGCGGAAGGGTTGACGTAATAGAGG, 0
CCTCCCATCGCGGAGGAAGCCACCTCTTGCAGTCATCTTTTCTTCGCTCTATCCTCTGCCGCTATGAAAACATCCCGTCTC, 1
TTATAATATAACAATCCCTAACGGGAGAATTCCAGTGGCTTTCCTGCGTTCGGTAAAATCACGTTGCGGCATTTTTGCCGG, 0
GGAACCTTATGCGGAACATATGCTTGAAGTGATGTCTTCTATTGACGGTTATAAAAACCTGTCAGAGAGCAATGATTACGT, 1
TATTTCGTCGCGTAGTGTAAGCGATCACTTATTATATTTCCACAAAATTTAATCTATTTACAGTCCTGCGCGAGATTATTT, 0
GCTTTTTCACTTCAGACTCACGTCCATTGCCAATTTTAATTACCCTAATGATAATCACCGGAATAAATTATTCCGCGTGAG, 1
CGCTTTGAAAATGATGACACTATCACAGTTGGCGCATTCATTAACGATAGGGTATAAGTAAAACAATAAGTTAACACCGCT, 0
CAAGCAGCCAGCGAGAAGCATACATTGCATTTTCAAGAAAACGTTCCATACATTCCTGTCGTGTAGTTAAAACGGGCAACA, 1
CAGTATAGCGGCATGGGGTCAGGGCTTCAAAGTTTGCACCTCTGCGGCTGCGTTCCGGCACGATTCATCCGTCACCGGAAT, 0
CTTCACCTCCAGCTACGGGCCGCGAACTTTGCCAGTTTCGACAAACTGCGTAGTGTACTGGCAACCGATTATGTTGTGCAA, 1
TTAACTGGAATGCAATTTTGCGGGGCGCGACGAAAAAAAAGCGTAAATCTGGCATCGGCTTGCCGCGAGCGGTCGTATATT, 0
CACAGAAGGCGGTTTCTCTGGTTGCCATCGTTTCTGACCGCCGAAGTTTAACTTAAGGCTGGCGGGATACTTTTTACTATC, 1
ACACCACGTCTTTCCCTGTTTCTGGTAAACATTATGATCAGGTTTACCGAGCGAGCATCCTCACGCTGACGGAACTAAAAA, 0
CGTGGAATTAATTATTGACATATTACGTTGATTCACGAAAAACCCGGCAGTAAATAATGTATTGAATATTACGTGGTCCGT, 1
GAGCGCGCACAGTACCACCTTTTTTGCACCAGCAAAAGTGCGAATACCACTTGCCCGAAAGGCCCGTCGCGAGTACTTTGT, 0
AAAACCCGGCAGTAAATAATGTATTGAATATTACGTGGTCCGTGCTCAGAATATCCGTTCAACCTTATTGTGACAATGGTT, 1
AATAAGTCTTGTCAGGCATAGAGACATAAGCGGTTATTGTCACGATTTGCGGAGCTTGTCACAGCTGACAAAGCGAATGTC, 0
AAAATAGCGTGCGCAAAAGTCGTTCTTTGCCTAAAATATCGCTATATATGACAATATATAGCGAATGAGGTGAACGATGAA, 1
AGCATTTTCTTATACCCGTTCAGACGTTATTCTTATTTCAGATCATCGTCAGAATTGACTCCACGATCACATTTCGGACCG, 0
CGAGGAGGGCGAGTATGGAATACCTTTCGATTTCTCTTTCGTTCCGGCTTATAATCCCCGGCCTTTGATTATTTTTTTATC, 1
ACAAGAAAATATTCGCCATATGAATGATTAACGCTACTTATGAATAGAAATGTGACGCACGTCACCCCTTGGTGGCTCTGG, 0
AGTCGATAAAGACTGGAATTCTGTTGAAATTGACGTCAAACAGATCCGCAAAGTAAATCCGTAATTGTTACCGCTCCCGGG, 1
GAGTTATTGAGGGTGCATGCTGCACTCCACACCAGAGCTTTGACGACACCACTCGTTTCAATGGGGGAATTCTGTGGCATG, 0
ACCGTATTTGCTGCCAGTAAACCGTGTTGTAACGCGCTCTGTACAGCACTAAATTTTATTTTTTTCCCTTAAGAAGTTGTT, 1
CATTCTCCTTTGGCGAAACCGAATAAAACGGTATTCAAGTATCAGAAAACCTTAGTTCAGGATCGCACTAGCTGCATGATC, 0
TTTTTTTGGGGATTGAAAATATGGCTTTGAATAAGTAAAAGATGAAAGTATCAACGTGTCATGTTGATAATTATAAATGGA, 1
TTTAAATGTCTCCAGGCTATTTCACCAGGTTATCATTTGATGCTAACCTTCTGACACATGCAGTGGAGTTGTTGTGCAGCA, 0
TTTAGCCTACAGGATTGAGAAAAACTTTTGCTATAGTTTAGTAAAATTTTACCCTAAGGGAGGAAGCAATGGAAACCGTGG, 1
ATTCAGTATTTTCTTCTTTCCTCAAGCTGATTATTAGCCTGGAATAGAGAGTAGAGGGAACTCCCGATCGGGAGTGACGTA, 0
TTCTCCATTTTTAGCCTACAGGATTGAGAAAAACTTTTGCTATAGTTTAGTAAAATTTTACCCTAAGGGAGGAAGCAATGG, 1
ACCCGTTTTTTATTTGGCTCGCCGCTCTGTGAAAGAGGGGAAAACCTGGGTACAGAGCTCTGGGCGCTTGCAGGTAAAGGA, 0
AGCGTAACGACTTCCGCGAACTGGCGATCTTCAAAAGCGGCGTAACGCTATAAAGTCGAAATGAGTTGTTAATAAAAAACG, 1
CTTTATTCACAATCCTGCCACAGAGATAGCGCAATAAATCGAAGCCTATGTTCGAATTTATTGAACAACGCATAGAAAGCC, 0
TAACGCCGGGTAAATGAGCGTTTTTTGATAGTGCGAAAGAACCCTGCGAGGAAAATAAGCATCTATTATTGTTTGTCATGA, 1
GTAGGCTGACGACCTTTCAGTCTTCTGTATTAGTTGTGTTTACGAGAATTCCCTATTAAGCGAATGATGAAAAGTAGAACA, 0
TGGCAGTTCGGGTAGTAATCATAATTCTTGACCTCTCTTTACTTCCTTTTATGGTAAGGGGCTGGACGCTACATTGTTAGC, 1
TCACTTTTTGTCATTTATGACATGCTTTGCTTGTCTGTTTTTGATCGTATTTGTAATTTATCGTCAAAAAATTGACAGCCG, 0
TTGCCAGCCAACGGCTGATGGCGATGAGTGTTTCCATTGCTGTTCTCTTTTATACTGTGGGCCTGACCTTAACATGCGACG, 1
AATATTTTTTACATGTTGTTCTTAAATCAGCCGACATACGCCCAGCATCGATCCCGCCCTTGCCTATACTTAGAGCGTTGA, 0
CAATACAACTTTAACTGCCTTAAATCAAAAATTGTCGCAGCAAGGTTAACTAAAATCCCAGTTCGTTAACATTTTTGCGTT, 1
ATCATTATAAGTCTACAGAATCTGAACATCGCATTATCTGTGTAGAAATGCCCATTTAACTGCCTGAAGAGTAACCCAACG, 0
ATGCAAAATGGTCAAGAAGTGGTAATTGATAGCGGTAAAAGCGTTAGCCTCACACTGACAATGGCTCCAGCTTTTAAGGAT, 1
CTTGTGATTATTTTTTGTTCGCCCATGTAATTTTCACTGTCTGATGAACGTCCTTTTTCAGCGTGAATGATTCACAGGGTG, 0
GTGTGGAAAATGTTCTCAAAAGGTTAAATCTTGGTTTATATGGCGGGAATATTGTGAGTGGAATCGCATTCCTGAATGAAA, 1
GTACCTGAAAGTTACGGTCTGCGAACGCTATTCCACTGCTCCTTTATAGGTACAACAGTATAGTCTGATGGATAAGTCTGA, 0
ATCAGCTTTTTCCCGTCGCTGTTGCATAAAACGAAACGATGCGGCGACGACAATTAAGCCAATGATAACAATAAAGAAAAG, 1
TCGACCGAATACCCGAGATCATATGCTGCTTGAGGATTTCTACCGTAATCTGGATCACTTTAAGTGTCGGTTTTTACCCCT, 0
ATAAGCATACCCTGCCAGTTATGGTGTTGTCATCCGTCCACCCTCGCCACTAAACTGGAAGCAAGACCGTAGGCATTCCGC, 1
CCGCCATCATAACATTGCCAACGGCGAGGGGAAGTGGGTAAGGCATGTAAATTCATCATGTTGACGAAATAATCGCCCCTG, 0
TTTGCCCAATACATATATTGAGATTTAACTCATAATTACTTCCTAAAGTGTAATATTTTATTTTTTAATATATACGCCTAC, 1
GAACACTGTTTTAATATGGTTGACCAGCAAACCACCACAGCGCAAACTAACGCTAATTTTTTACAGATCAGGTTCACGACT, 0
TTTCCTGGAGTAAATAAATAACAATTAACAAGCATAATATTGCCATTGATAAAATAGCATGCCATAAAAGGACTTTTCAGG, 1
AGGTGTATCACCGGGCACGTTGTTCTCATCGTCGATAAAATGGCATGAGAGTTGCTGTGTTTTAGCAAGAGACGTCGTTCA, 0
AGGTGTATGTCATAAGATAAAATGTTAACTATGTATTCCTCGCGGTAAATAATATGAGGTAAAATATGAAAATTGGAACTG, 1
AAGTGGTAAATCTCGCTGCAGGCCGCGCCAGTACTGGCCTTGCTGTCGTCAGGTAATGTCCCTACAAATATTCCCACATTT, 0
ACCCCGCTATAGTTATGCTATGCATTTGTCTTTAATGATATCTCGTCATTATATTAACAGGATGAAATTATCATTAATGCA, 1
CCATTGTGCTCCGGCAACGACGGCGCAGAAAAAGCCTGCCAGGGGAGAAATCGCAACTGTTAATTTTTTATTTCCACGGGT, 0
CCAATATAAGGAAATCCTCAAAATTGTTTTAAATAGTGCCCTCGACATGTAATTTCAGGCGTTTAGCTGTAACTATTTATA, 1
ATTGGCTTAATCGATCTAATAAAGATCCAGGACGATCCTTGCGCTTTACCCATCAGCCCGTATAATCCTCCACCCGGCGCG, 0
TTATGCAGTGGCTGGCTGGCGTAATGAAAGAGTACCTGGACTGACCGACTATACTTTTTAAGAATGACCACGACAGAAGGA, 1
CATTAAGGTAATGCTGATAAATATTCCCGCTTGCAGGGGTAAAAGTGACCTGACGCAATATTTGTCTTTTCTTGCTTCTTA, 0
AGCGAAAGCTAAGAAATAAACCTACCATTGAAATTAAAACTTATCAGATTTAGCATGTGAATCAATTTAGAAGGTCACAAG, 1
CTGCGCATTATACGGACTTCCGGCGGTTATTCCTATCCTGACAAGGCATCGATGGCTATAATCCTTCCACCTCTCCTTTTA, 0
GATGGCATTTCATGCCGTTTTTCCCCAGGCATAAAGTGCACTTCGTTATGGTTGTCGGCAGAGATTTTTCCTTTTTATTAC, 1
AAGAAAGCGTAGCTATACTCGTAATAATGTAAGAATGTGCTTAACCGTGGTTTCAGCTACAAAATTCGCTTTCTCGTTAGC, 0
GCATTTCATTCCGTTCTGATGGCATTTCATGCCGTTTTTCCCCAGGCATAAAGTGCACTTCGTTATGGTTGTCGGCAGAGA, 1
GTGAATATAAGGCATTGGTTTAAGATTTCAGCCAGGTTATGAAACGCAGCAGAGAATCTTGAAATAATTAACAAACAAAGG, 0
TGACGCATCGGTGAAAAAGTCAATATTTAATACAGGGCTACTATGCCCGATATCCTTCATACAATGACAATAATATTGCCG, 1
CTACGTAAAGTCTACATTTGTGCATAGTTACAACTTTGAAACGTTATATATGTCAAGTTGTTAAAATGTGCACAGTTTCAT, 0
TGTATTGAGCAGTTAAATATTACTTACAAATTTCCGAGTATTCCCAGGAATAATCTTCATGTTCACGCGGCATAATCTCCC, 1
CTATAGAGCCTTTTTGTCACTGTCACGTGACGAATACTCACGTAAGTCGCCGCGCTTTCTATACTTGTGGTGTTCAGATGA, 0
CGAATTGCGCAGTTTTTGAGCATGTTAATGATTACGTTACAGAACTATTACAATGTCATTAGTTGTGAACAAAGCACCTGG, 1
TCGGCAATAAAGGGGGCTGGCTATCAAACTATAGAGCCTTTTTGTCACTGTCACGTGACGAATACTCACGTAAGTCGCCGC, 0
AAATTGCATTCCAGTTAACGCGCTGGCTGTATTTGCCGCACCGCGCAGGTATACTCCTTTCCTGGTTTTTTTAATCACTAC, 1
AGCACATTTACATAACTTTCAGCTTCCATACACAACATAGCAGAAATGTATGACAGATCACTATTTTTGAAGCCTGTCACA, 0
GAGGATTCAGCACGTTTTCCTTAATGTCATCTTTACCGGGAACCTAAACTAAAATTGGCGGCCGCGCATTCCCGGCGCGGG, 1
GAAGATGAGTTGCTTAAAAAGAAACCGTTTGTAAAGCTCAGCCTCAACCCCTCTCAATATGTAGAATGAATTTAAATTCGT, 0
TATTGAGGATTCAGCACGTTTTCCTTAATGTCATCTTTACCGGGAACCTAAACTAAAATTGGCGGCCGCGCATTCCCGGCG, 1
TTGTTATGCAACGGTTGGAGCAGCGTTCACCTGACGCTATACTGCTTCTCTTTCTTATTGCTCAAACTGTCGACATCACTA, 0
ATCCAGCGCGATCACCTGCATTTTGCCTGCTAACTTTCGTGCCAACGCCGATCCTGCCGGGCCGAGGCCAATAATCGCCAC, 1
AGAACAATGCATAAAAAAATGACATGCGTCGGGCAGAAATCTGAAAAGGGATATCAGGCGCTAAACAGGAGGGAAAGAAGA, 0
GGATGTCTGGCGACCAGCCTATGCAGCCTTTGTACAGAAATTATTTAAATAAAATAAGGCATTAAGATGAAATTAATCATT, 1
ATTCATACATTAATTTACAGAGTTTGTGGGCGTATTAGCAAAGCAAGGAACAAAGAACGTCTATTATTATAGTCAGTTAAC, 0
CGCCAGAACAACTCAACTTCACTTGCACAAATAAACAGGAATCAGCCACTAAAATTCACGAATTAGCGGGCTACAGCAGCG, 1
GTTGTCCTTATTGTTTTATTTAGACATCTAAACGTCTTGATTGCCAAATACTAGCATCGTGTTATAGTGCCTTCAACACGC, 0
TCAGGCAATGGTTCGATGATTTTTTTGATTTGTTATTTTTCCACTTTCAGTATGCTAATGCTTGCACCTACTGATTCATCA, 1
CCTTATCTGAATCGATTCGATTGTGGACGACGATTCAAAAATACATCTGGCACGTTGAGGTGTTAACGATAATAAAGGAGG, 0
GAATATTCACGGGCTTTTTTTATTATTTAATAAATATAAATACATTCTGATAATGCATCCTGCCGCTGGACATTATTTCAG, 1
GAGTGCGTTGCGAGAGTGCTGATGCTTTTTTAAACGTTAAGCATAGTCGGCGACAGCAGGAGGATTATTCTTAAAACGCGA, 0
TTACGGACAGAGAAAATAACTTGTATTGATTAGCAGTCAAAATCATTGAAGAACATTTCACTCGCTAAAGGCAACATTATG, 1
CTTCGCTGACAGACAATATTGTGATCAGTAGCACGTATCGAGGAGGAGTAGCGCTACAAATTTGACGCTGGGTGAGAATCT, 0
ACAGCCGGATGAACTAACGTTCGTCCGGTTTGCTATTGAGTTCCTGCCTGGATACTTACCGCGAAAACAGCACGCCTGACA, 1
TTCAATACTCGGTAGCATTCTCTCAAATATCATTTAGTGGTTTACGTACGTAAAAAATTGGTTATGCTGTTAAGAGTGGTT, 0
CAAACTCCCGGCTTGTCCGGGAGTTTGAACGCAAAATTGCCTGATGCGCTACGCTTATCAGGCCTACGCAATCTCTGCAAT, 1
TTCACTTTCATTTGTTGAATACTTTTGCCTTCTCCTGCTCTCCCTTAAGCGCATTATTTTACAAAAAACACACTAAACTCT, 0
CAATATATTTCTGTCTGCATTTTATTCAAATTCTGAATATACCTTCAGATATCCTTAAGGAATTGTCGTTACATTCGGCGA, 1
GTCTGCTATGCTTTTTTGATGCGTTTAGCGAAATTTCTCAGAAGTGTGAATTAACGCACTCATCTAACACTTTACTTTTCA, 0
CATCGCTAATTCCCCGCGCCGTAATTCGCATGCTTTAGTTGTGTATACTCGATCCCGCCCGAAATGTTTTTGGGTAAATCT, 1
ACGCGGCTTCGCCAGGATATCCAGATAATTCTGATGGTTAGCACTCTCCTTGTATCAAAGTGAATTTTGCGTCACGATCGG, 0
CGCGCCGTAATTCGCATGCTTTAGTTGTGTATACTCGATCCCGCCCGAAATGTTTTTGGGTAAATCTCCATTCATTCAATG, 1
TGGATTGATGCAAATTTGTTAATTGCAATGGTGTTAGCTGCGGCTGTGCGCTCAAAAAATAATCTAATATGAGCATAGGTT, 0
ATAACGTTTCGCTGGCAGGGGATTGTCCGCCACGCATCTTGACGAAAATTAAACTCTCAGGGGATGTTTTCTTATGTCTAC, 1
GGACAGCGCGGCGTTGTTCACGGGAGGCGTGGTACACTCTGGCTATCGCGGGGCTTGCAGAACACAAAAATGAAACACTCT, 0
AAGAGAAAAAAGCAGCAAACTTCGGTTGAAAAAGCCGCTATGATCGCCGGATAATCGTTTGCTTTTTTTACCACCCGTTTT, 1
TTTGCGCACCACTCAAACATAAACTTTTCGTGAATACCATGCGGAATGACCGATTTTTACCGTTGGTAGTAAAACATTATC, 0
CTTTCTACAGCCTCCTTTCGGAGGCTGTTTTTTTATCCATTCGAACTCTTTATACTGGTTACTCCCTACCCAATCGTATTA, 1
CAGAAACGCTCTGATTTTACTGTTGTCCTGCAGTGAGCGTGCGTTAACTTCACCGCATGAGCAGTAACATAGAAAGGGAAA, 0
GCGGGAGTATGATGATATTCGCAGTTGATGGGAGAGTACAGAGTCACGATATTTTTCATTCTCTCCGCGATGTGATGCAGG, 1
TCAAGAAAAAAACTGATGCCGCCAGGACTACACACAGCAATGTCGTTATTTACAACCGGAGGCGCACTCCCACCATTTAAA, 0
AGGCTGATGGCCGCTATACCGTTAAGGTATTGAAAGAAGAAAGCAAAAAATAATTAGCTCGTACAAGGGAAGTGGCTTGCC, 1
ACGAAAGCGTATCCGGTGAAATAAAGTCAACCTTTAGTTGGTTAATGTTACACCAACAACGAAACCAACACGCCAGGCTTA, 0
ATAATTAGCTCGTACAAGGGAAGTGGCTTGCCACTTCCCTTTTTTGCTCATAAGGAGAACACATGAAAACACCCTCACAGC, 1
GCTTTCCCACCCAAACCAATAAGGACTAACATGACTTTTAACTGTGCCACGTGCGCTTAGCCGCATTCACCGCATCACAAA, 0
GAAATCGGCGCTCACTATCCGGGCTTTGAAACCGATATTCACGGTGCATACCGTCAGGCTGATGGCCGCTATACCGTTAAG, 1
AAGGAAATGTGATCTCAACCACTTAAAGCTAGTGCAAACCACAGGATTAGCATCAAATCAATGCAATACAGCGCAGAAAAT, 0
TAAACTGGGAAGTTTAATCTTTGCCCGTTGCATAACCTTTAATTATTCATATGCATTGCTGTTGTTACTTTTTATATAGCT, 1
CTGGATAACGACCCGGCCTGACTGAATATCTCACGTTTTCCTGCTTAACATTCATGTTATGATGCTCTTGAAACTAATAAT, 0
AATATCCACAGCGACGCGATGCGTTATTGCTGGTTTTTGTTGTCTCTGACAAACTCTTGTAAACAGAGTTATCCACAGCCT, 1
AATTAAGTGTCATTATATACTTTTCAGTAGGTTAGTTACAATTTTTTGTATCTGTTCAGGCTGACCTAGCTTCGCTGACAG, 0
GAAATGGTCACCATCAACTTCTTTATCATTGATTAAAATTAAATCAGAAGATCATCACAGAGGAGAGCACACAAAGTCAGC, 1
CCAGGCGCGGTGAACATAAGAAGAAAAGATAAGCACACTAATTATGCGCCCGACTTCCAGGGGGCGCAATCCAGAGAGCTT, 0
GGCAACTTCCGCACCGTCCGATTTGCCTGAGGCCAACTCCAGCGCAGTGGAAACTGCTTCTTCCAGAATCTTGCGCTGCGC, 1
AACGGGGCAAACGGTGTGGATTAAAGACGGGATAGCGATAACTAATAACCAAATCGACTAACCTGTTTTAGCAATAGTCTT, 0
GCTAAGTGCTGAAATTTTCAGCATTGCATACAGCGATGTGTAACCTTTGTCACACTCCAGGCACCCCGCCCTGCCATGCTC, 1
AAATGATCGTATTGAAGCTATACTTTTAACATCGCGTGGTGTCTGGCGTTAGGGCTGGAAGAGCGACGCGGCCTTAAACCG, 0
ATAAAAATTCCCTGAATTAAAAAATCCATTGATATAACTTATATATACAGACAGTAAAATGTTCTGCCACGTTACAATACT, 1
CGTTATATGAGTTATCGGCATGATTATCCGTTTCTGCAGGGTTTTTAATCGGACGATTAGTGGGTGAAATGAGGGGTTATT, 0
TTTTTGCCAGCCTATTACTGATAAGAGTATTGTAACGTGGCAGAACATTTTACTGTCTGTATATATAAGTTATATCAATGG, 1
CATTAAGTTAGTCGTGGCATCTCGAATGCCTGAAACGGGCAACGCCGTCAATGAAATGGATGTTAAGGCATCCAGACGTCT, 0
AGCGACTTATAAAGTAATAAAGTTTTTGCCAGCCTATTACTGATAAGAGTATTGTAACGTGGCAGAACATTTTACTGTCTG, 1
AATGTGATCTCAACCACTTAAAGCTAGTGCAAACCACAGGATTAGCATCAAATCAATGCAATACAGCGCAGAAAATCTGTA, 0
TTTAGGTTATTTTCTCTTCATTACACGTATTCTCTTTGCCGGACGTTGCCTATACTCCAGGCAGGAAACTGGAGGATATCT, 1
TTTTTAGTCTGTTGTCAAAGCCGCGATTATACCGTAACCGGCACTACAGCACACGTAGAAAGCACCGACAATACTCCTGGC, 0
TAACAATCAATAGTACTGGCGTATTTGAAGACAATATAATTATTTCTGGATATTGTTGAGGCTCCCTAATATTTACTTTAA, 1
TATGCATAGCATCATCGCTACCACTAACCAGAATGGAAGCGTCTGTAAGACGGTTGATAAATAAATTTGCTGGCAAACCCT, 0
GAGACATATTGCTTACCACCGATTCTTGAAGCATCTGAAGAAGCAAAAGATAAAGTCCACGTGCTGCTTACCGCGCAGGGC, 1
CTCGTGCAGCATCGCTGGTCATACGCGAACACGTACCAACAGCAATGGTGAGGCGGCATCAAGAGCAGGGATCCGTCATTT, 0
TACCGTAGCCGGGTAACAGGTAAAGAGTATTAATCCCCGTTTCTGGCGGTATACTGCGACACAATTCCACCTTGAGTAATG, 1
CTGATAACATCACGGTGCGTCTGAAAGGTTTACTGCGAGCGGATTTACAGCAGCATAAACTGAATCCAGCAAAGTTCGTTG, 0
GAGTAATTGTGTTTCGCTGCAAGGCGATTGCCTTGTGAAGCCGGAGCGGGAGACTGCTCCGGCTTTTTAGTATCTATTCAT, 1
ATCATAGAAACCGCAGAAGACGTCTGATACTTCTGTCAGGTCATCGTAACTCGTCCAGGTCAGCGGTTTTGATTACGGATT, 0
CGGCTTTTTAGTATCTATTCATTTTTCTCTCCAGCTTGAATATTTTCGCTATACTTTTCAGTGAAATGTGTTAATAAATCT, 1
AGTCGTACGGAAAGCGCGCAATAATACGGGTTTTATCTCAAAGGCGCTATCACCGCCGCCATGCCGATGAACTGTTGACTA, 0
AACCTGCCGTTAATGTCAACCTTGCGTAATGCACAATTACGTAAACAATTAAAATTATAAATACAGGAGTCCGGCGTGGAA, 1
CGTACTTAATTGGAGAGACTCAAAGAAGGAATAAGTGAATAACACCTGAAATGAGAACTGCTTTAGTAAACTACTTCGTAT, 0
GCGTTTCACCGTGGCGGACTAGGTATACCTGTAACATGCTTTTTTTCCGTATACTGCTGTAACGTTAATTTTCTGAGTAAT, 1
ACTTTGCACGATTAATAATCAGTAGCTGAAAGCAGTCAGCGAGTGATAAAGTACAGATACCGCATTCATGCTCCTCGTGGT, 0
GGTCTGCATGTTTGCTACCTAAATTGCCAACTAAATCGAAACAGGAAGTACAAAAGTCCCTGACCTGCCTGATGCATGCTG, 1
GACTTAATGTTGCCAGAAGCAATGGATACAAGGTAGCCTCATGCGTTATTTTCCCTGCTTCGAACGATTTTACAGGAGCCT, 0
CTGGAAAGTCACATCGATGCGAATTGATAATAATTCAACCGCAACAGCAGTATTGTATAAATAAGGATGTTCACAATGGAA, 1
CGGCAAGGATAGCAGAAAGTCATGGGAAATTCTGTGGTATCCGCTCATGTTTCGCGCGGCGCTACGCAAACCCGAATCATC, 0
AGCATCACCGACAGTTCTGGAGGATACCATTGCTGATATAGCCAGAAAATATAATGCTTCATCCTGGAAAGTCACATCGAT, 1
AAATTGTAGGAGAGATCTCGTTTTTCGCGACAATCTGGCGTTTTTCTTGCTAATTCCAGGATTAATCCGTTCATAGTGTAA, 0
TGCAACACTATTATCTGGCGTTATGGCATTTTCCACCAATGCAGATGATAAAATAATTCTGAAACATATCAGCGTCTCGTC, 1
ACAGAAACGAAATGTATATCATGCCGCTTAGGTGTGCCGTTGTCACCTCAACGGCGATTCCAGGCTATAAGGATAGAAGAA, 0
TCATTGATGGTATTTTATATGTTTAAAAAATCTGTTTTATTTGCAACACTATTATCTGGCGTTATGGCATTTTCCACCAAT, 1
AGTCTCATAGGAGCGGACAATTTTCCGTTAGGTCGGGAAATTGTACTTTGATACATGAAAATACGGGTTTTCTTGATTCAG, 0
CTATTCAAATTTGTGATACATGTCAAAAAATTGGTTGACCAAACTCGTTATTTATATAAGGGCACTTACGAAGTGCACTCT, 1
CACAACGTAACTATATAAATTTGTTGGTAGTTTTAACGATTAAGATTGCAAAAGCAACAGATAGAACGGTGTTTGCTCATC, 0
AAAGCCGCAGCAAGGGACAATTTTTGCAGCGGCACAGCGTTCAGATAGTTATTTTGTTAAATGTATTAACATGCTGAGTTT, 1
TTCCGTCAGATCAAGAATAATGGTATGCGGCAGCGAATGCACCCGCTTTATGCATGGTTGAAGATGAGTTGCTTAAAAAGA, 0
CCCATTGCTTTGACGAAGTTGAGTTTAAATATTTCCCCGGACGATCGGGTGAAAATAGTTGTTACTGTTTCTGATGGACAG, 1
AGCCGAATTCGGCAATATTATTGTCATTGTATGAAGGATATCGGGCATAGTAGCCCTGTATTAAATATTGACTTTTTCACC, 0
CCGCCCTCTTCAGAAAAGTCTTAATTTGTTGAAATATCGAGCATAAGATGAATCTGGAGAGAATGGTCTGCTGCGAATCAG, 1
AAACACAGTGCATGTGTTGCACATTATCCCAGGAACGTTGGAGGCCTAATTTAAATGAGGTGCAAAAAAAACAACAGAGGA, 0
ATAGCCTCAGTAAAAGTGCAGTATCTTGATAAACAGAAAAAGCTGGCTGTAATGAACATCGAATATAACTAAGTTTCTGAA, 1
AAACTATGTCACGTGTTAACGATTCAGATTGGCGCTAAATCGCAGAAAATGTGGGGGTTATCGCAAAATTCAGCCGTTTTT, 0
TCTTTGCTGTCTTTATTCTTTTTTGTAATTTTATCATTCTCAGTGAGTGGTATTATCTTTGCTTTGACAGTTAAGCCCAGA, 1
AGTATTTGCCGATTACCTCAAGTGCAAGTGCACTATTAACTTTCACAGCACAAAGATAGATGAAATCGTGCTTTTTGCTGT, 0
TTCTCAGTGAGTGGTATTATCTTTGCTTTGACAGTTAAGCCCAGAACTGAAAGTCAAGTCGGAAAAATCCCGGACGATAAA, 1
AAAACAATACAGTTCTTTACATTTGCCTTGTTTTATGAATACTCCTGAAGAGGTGTATAACATAATGGTACAAGCAGGGTA, 0
CCTGCTTCGGCAGGTTTTTTTATACTTGACAATGTACCTTTGAGATACATAATGTACCCAAGAGAAACAACAAACAGGCAG, 1
TGGTTATGAAAGAAGATTATTCCATCCGAAAACTAACCTTTACCCTGGCACAAGTCTTCTTTCGCCGCGCGCCTGGGGAAA, 0
GGTGTAATTATAGACAGCTAATTAGCTCGTTGCCTCTTGTTACTATTGTTCATTATTTTGTTTGCTATAATTGTTTGAAAG, 1
TCTTCGTTTATCGTTGGGGTTTTACGGCTTTGCCGTTTAATATAGTGTGCTATTGTAGCTGGTCTTAACCGGGAGCAGGAA, 0
TAAATTCGCTGGATTTTTGACTAAAGTTTCTTTAGGATTTGTCTCATCGTATGATTAATTACACCAATCGTTCAACGTCTT, 1
ACCTCGCTTTATTACCGCGCAGTGTAGGACCAATGCGGGTTGATGTAAAACTTTGTTCGCCCCTGGAGAAAGCCTCGTGTA, 0
AATATCTATTTCAGGTCAAAAGATTGAATTATTCACTGGAGACGATTCGTAAATTCGCTGGATTTTTGACTAAAGTTTCTT, 1
AATTTAACAGACAAGACCGACTCTTTATGGATATCGGAAATGCGCCTTCGTGTTGTGCCCGGTTTTATTTCACCACCTCCG, 0
TATAATTGTGAGTTTAATATTATGTTGACTCACTCATTGATCCAATACCTAACTTTACCAGCAACACCTCCGTCCCCAGTA, 1
TATTGAGGTAGGTCAATTTGCGAAGGCGGATTATTTTGTGGCAAACAGATGTTCTTTTTGATTTCGCGCAAAAAGATTCAG, 0
ATTATATTGTTTTCAGGTTTTTTTTGGCGCTCCTAATATATGGCTGATTTATAATTGTGAGTTTAATATTATGTTGACTCA, 1
TGAGTGGACTATTAGAAAGTCAAGGTGTTCAGGCGTTTATTTGTAAAGTTTTGTTGAAATAAGGGTTGTAATTGTGATCAC, 0
GACCGGGTTTCTTATTTCACCATATTAGTTACAACATCCTATATGCCTTTATCATTAACAGGTGCCACATGCAGCGCCTGC, 1
GGGAAGTCATCATCTCTTAGTATCTTAGATACCCCTCCAAGCCCGAAGACCTGCCGGCCAACGTCGCATCTGGTTCTCATC, 0
CAGGGATATCAATGAGCTATTTTTGATAGTTCTTGCGGTTAATATGCTCTATATAGTGATGTTCCGATGACTTATGACTAT, 1
AAGATAAGCACACTAATTATGCGCCCGACTTCCAGGGGGCGCAATCCAGAGAGCTTTTATCGCTAAATCAGGGGGATTTGC, 0
AAACGTACCAGGAGGGTGTTTATATTGATGATATTATGTCGCCCTATAACTATACATGATGTCAATAAGAGACAAAGATGA, 1
GTCAACACAAGACAGGCTTGCGAGATATGTTTGAGAATACCACTTTATCCCGCGTCAGGGAGAGGCAGTGCGTAAAAAGAC, 0
GGCCAGGAAAGCATAACTTAGACTTTCAAGGTTAATTATTTTCCTGGTTTATATTTGTGAAGCATAACGGTGGAGTTAGTG, 1
ACGGCAATACGCCACGCGCACGTTGCTGACGAAAACAGCCATTTGCAGTATACTCCCGCCCTAATTTCTTTAACTGGTGCG, 0
CTTTCGGGGCAAAATGTATCTTTTGTAAATCAATGATGATTACATTTGATAATATTTCACAATACTTAAATGCCAGCCGTC, 1
GAATGTTTTGTTTATAATTGGTTGATCCTACTTTCATTATGATTTGCTCATATTTGGTAGAACATGTAACCATGGATTCAC, 0
TGTGGTGTGCGTTAGCTCGTGTTTTTACACCGCATTCTTGCGCTAACCTTATGATCTGGCAGACAACATGGGAGAGACATC, 1
TCTTGCCATAAAACTGTCATCACTCATCTTGACAAATGTTAAAAAAGCCGTTGCTTTGGGGATAACCCGGTAAGGCCGGAG, 0
ACCAGACTTTCCAGTGACTGTTCTTTGGCAAGGGATTGCGAGACGCGGGCGATAATCTGATCTGACACGGAACAACTCCAG, 1
AAAGCATCCTAAGTTCGATCTCAGTGTCTATCTGGGGCCTATTTCTGTCCCATATATGCCCCAAAAAAACTCCCCAACAGA, 0
TGTCACGTTTACCTTACGAGCCCAAACTTAAATAAAACTTATACAGAGTTACACTTTCTTACATAACGCCTGCTAAATTAT, 1
CTCATTGGGGCATAAAAATAAGTATTACGTTTAGACAATGTTTGTTTTAGCGTCTCTTAAGAAGAGTCTGACCTGAAAATT, 0
ATGTAATAACTTCTCCCACTGGCCTGGAACAACTGAACTTATTGAACTATGTTAGAAAATACGCCAGTTTAAGTATCTGCC, 1
GGCGGGCTACTTCGTGGGCGTCCTGCCTGTTTGTTGTTTCTCTTGGGTACATTATGTATCTCAAAGGTACATTGTCAAGTA, 0
TATTCGTGCTTTTTCGGAATGAGTCGCTTGCTTCAGCGCATATTGCCGCTACGATTAAGCGAACATAAAAAGAGAAGAGGT, 1
CATCCTGTTCGGGGCGCATTCTAACAGAAAAAGAAAACGTTTGCGTAGGGATTTCCTTCCCGCGCATCAATAAAAATGGCG, 0
CAGTAGTGGCGATGATATTACCGACTGTTTTAAATCTGATTCTTGGATTTATCATCGGCGGCATCGTGGTGCTGGGAGTGA, 1
GCAGCGGTGACAAGTATTTTCATCTACGTAACTATTCGGAATATTCAGAATATACTAGCGGTTTTTTTTTGAGTTTGATGA, 0
ACCTCCGCCCAACAGCAGCAACTCACCAGTTGGCAAGAACAAGGCCATGATATTTTCCCACTCGGCATTTAATGATTCGTT, 1
CCGTTTTTTGCGCGAGATCGCTCACCCTTGCTTCTCATCCTGTGGACTTACCGCTCAGGGATGAGTTTTGTTTGGCTTATC, 0
AAAAAGAATAAAAATAAGAATTATTATTGCTGTGCGCGCGAAGATGTTTAAACTGCGGGCTGTAATTCATTGTCCGGGTTT, 1
TAAGCACATAACCGAACGTAAGTGTGAAAGTTCGGCGAAACCACGAGAAAACTCTTGTTTTTACAAGAGCGCCCTTGTTCA, 0
AAGGCGTCTTTGTTGTTATGCAACGGTTGGAGCAGCGTTCACCTGACGCTATACTGCTTCTCTTTCTTATTGCTCAAACTG, 1
TTTCGGAAAGAGCCTCGCAAATTTTGTCGTTGGTGACGGGAAAACATAAATTAATCTTGCCCCTTAAGAATAAGTTGCCTA, 0
CACCTGGATGCAGGCGTTATCACAATTTGGCTGGCGCGGTCTGCTTCCTGAAAATGAAAGGGTTGAGTTCAGTGCGCCATC, 1
AACCATTTTTAGTGCCTGTAGCATAGCGGATGAGGATGTCAGAAAATGTATATCGAGACAAAAGATGCGCAAATAAGCGGG, 0
CAGTGTGATATTCGTATTGTCAAATAATTTTAAAAAGCAGAAGCGTGATTACTCTCACACAACACCTCTGCTTTCCATGTT, 1
CATCTTATCATAAAACGAAGACAGATGCCGATCTCGCTGCTATACTCTGCGCCGTTTTCCCGTTCTTTAACATCCAGTGAG, 0
CAAAATTACAAAATCATGGTGTATTGACATCATCAATAACCAATGAAATTATGCAATTATATACGGATAGGGAGGTTCTTA, 1
ATTTGCCTATTATGTCAGAAAAACGCCACAGACTGTATGCCACCTCGGGCGTAGCGCTGGGTCCTGCCTTTACATGCCATA, 0
CATTAGGGGTATTAATTTTAGTATTGATGGAAGGTGATTATTGAACAGTAACATCGAGTCACGGTAAAAATGTGAGGTATA, 1
GTTACTGTGATGTGCTTAATGATGCTCAAGTTAAACTCCACGCTTGCCGATAGCCAACCGCAGAATCATGTATTGTGTCCG, 0
GGCAAGACATTGGCAGAAATGAGCATTGAGAGCCAGGGCGCTGGCGATCACAATGAAAAACATCAGGCAGATCGTTCTCTG, 1
CTCTTTTCGGTATACTGTCCTGATACGCTTTTGTGCGCCCCGAATACGGGCCGATTTTTACTTACCGGAACACCTTTACCC, 0
GCGCGTATAGCATCGACCGCCTGCTGAATAAAAAGTGGTAAGCACGCGCTATACTTAACGATAAAAAACGAGGAGGAAGCT, 1
ATACAGTATTGGAATGCATTACCCGGAGTGTTGTGTAACAATGTCTGGCCAGGTTTGTTTCCCGGAACCGAGGTCACAACA, 0
TTTCTGCCTGTATAATCTTTAAAGATGTTGAACATATATTCACATTAAATATGATTATGTACTTGTTACAAGGATAAGGTT, 1
GTTTGCGTTGCGTTTGAGGAGGTAAATTGACCGCTATCCTGTAGTGATGTTGCCAGAGTTACGCGCGCGTAAAGTAAGGTA, 0
CGGTTGCCAACAACGTTCATAACTTTGTTGAGCACCGATACGCATTGTTGGAATTATCGCTCCTGGGCCAGGACCAAGATG, 1
ATTACGGCGGTGAGTTTATCAAACTGAAGAGAGATAGCCTGCCCCTTTATCTTATTTCTGATACTTAGCAGCAAATAAATA, 0
ATGCTCAAGTTAAACTCCACGCTTGCCGATAGCCAACCGCAGAATCATGTATTGTGTCCGGTGCGACTGACCACGCCTGAC, 1
ATTAACGCCCTATGGCACGTAACGCCAACCTTTTGCGGTAGCGGCTTCTGCTAGAATCCGCAATAATTTTACAGTTTGATC, 0
TCAAATCAAATTAAAAGTCAATAGGTTGAAATAACTCCAGGAATTTGCTGATATTCCGCCTTCAGAGGGTTTGCTATGATC, 1
CACTGTGTTATGTCAACAAGCACAACGTTTCTCCTTGAGATACCGCGTGCACAACAGCTGGCAACAGGCAGCGGAAAGGTA, 0
TCAGAAGAAGCAAAAAGACACTTTACCGAAGGGTTTAACATTTTTTCGTGATACTCATCACCATGACGCAAATGCGTTGCA, 1
ACTCACACTATCGAAAAATTTACCAGCCAATCGCAGCACGTTCTTGCATAAGGTGTGTCTGCGGTTTTTCAACTATTCAGA, 0
ACGTTAGCCGAAAGCGTAAGCCATCTTTTTAATGTTAATAACTAGTTAATTAAAGTGGCATCCTCCCGCATCCTCTCTGAT, 1
ATCACATTCGTGAGCCGCTGTGTTACCGTTACAGCGTCAAAGAAACGCGCTTTATTTACTGAAAACAGGTGACCCGATAAG, 0
CATGGGAAGTCTCCATCGTTTTGTCTTGTGTTTAAATACGCTAACACCTAAACTTACTTTTAGTAAGTACGTACAAAAAGG, 1
AAGGGAGCCAATACAGGCAAGTCGTTGAGAATAAAGTGCAGGTTAAACTGGGTAAAGCGGCATCGTCTTATTTCCCTCAAG, 0
TTTCAGCTGTCTGAATTTTAACCCTCTGGCGGCTTTACAGTACCTTACGCTATACTAGCCACTGAAAATGCCGGTTCACTT, 1
ATAAGTGACGATGAACGGCGAACTTAATGCGATCTTTTTTGTCAGTAGATAGTATTTTGCGCCAAATTGCCATGCAACGGG, 0
TTGGGCCCTGGTGGACCAGAAAAGGGCTTGTCTCTTCTCATCAGGGTAGCTATAGTGTCGCCCCTTCGCAGACCATGGGTC, 1
AGAACTCGCTAAGTGTAAACGATCCTGCCGCGAGGCGGGCACGATTTACGCCGCATATTGGAAAATTTAATGACCATAGAC, 0
ATTGAAGCTGCGACAAGCTGGATTGAGTACCGATTTTTTACGCGGCGATTATGCTGACAAGTTGTTGGACAAAATCAACGA, 1
ACAAGCCAAAATAACAAACGGCAAGGAGACAAAAATAAGCACAAATAGCCAACACGTCCTCTGTTCACTTTAAAGGGAATC, 0
GATTTCAAATTGGTCAATGGTCAAAAGTTAATAAACCCATTGCTGCGTTTATATTATCGTCGTGCTATGGTACATACATTC, 1
CGCCAGGACTACACACAGCAATGTCGTTATTTACAACCGGAGGCGCACTCCCACCATTTAAATTTAACAGACAAGACCGAC, 0
TAGGTAAGAGCTTAGATCAGGTGATTGCCCTTTGTTTATGAGGGTGTTGTAATCCATGTCGTTGTTGCATTTGTAAGGGCA, 1
GGTCTTCTCTCTCTGATTTAAACATCCGCAGCCAACCGGTTAGCGGCTTACACGCGGTCACATTCAAATGCGATTCTGCTA, 0
TTGCATTTGGCAAAATTTTGAGGCATTTTGCCGACATCGTAGGATTTTTAATATTACACCAACTGCGAATTATCGCCAGAA, 1
CAAGGGGTTGATATCCGCAGAGAGCGAGTCCATATCGGTAACTCGTTGCCAGTGGAAGGTTTATCAACGTGCGACGCATTC, 0
TTTACCACGGCACACCTCTTTGCATGATTATTCGAAATTAGTGTATTTTTATTCTGTTTTTTCGCAGGGTGCAAGTGTAAA, 1
ACAGCAAAGCGATGTTAGTGGTATACTTCCGCGCCTGGATGCAGCCGCAGGTGTGGGCTGCTGTATTTTTCCCTATACAAG, 0
ATAAAAAATGAACAATTCACTCTCTTGCTTATTTAGTGACAACTATTCATGATTTTGTGAAACCGGTTTCTTAATTCCGTT, 1
GTCAGTGGTGTTAGGCACGGCATTGAATGACAGGTATGATAATGCAAATTATAGGCGATGTCCCACAATTGACCGCAGCCG, 0
TTGGGGTGCTCTTGACAGCTATTTTTGATATGATTTGAGATTCAACTCTCAAATTTGTGAAAAATATAAGGTGTTGGAATG, 1
ATCCTGTCATCCAGGATCAACTCCTAAGGCTATCCCTTTTTGCTGATAGCCTTAGCGGTTGTCAGCGACCTCAATTTTTCC, 0
TACGGCGAGACGGGAATTTGCTCACTTTTTGACTTTCCGTTACGCAACAGAAAAAGTTAAAAACGAAAAGACTAAAATCAC, 1
AAAGCATCACGCCCCGCACAAGGAAGCGGTAGTCACTGCCCGATACGGACTTTACATAACTCAACTCATTCCCCTCGCTAT, 0
TGGTTCAACTATCAAAAATCGCTCACCCTTTTTCACCTGTTTAAAATATGTTCAGCAACCCATCTTGATGGCGACCTCCTC, 1
ATCCATGTGGAATTATTTGCGGGTCGCGTCACATTTAATCATAAATAATCTTGTTGTGATTACTTTTGAAAATTAGAGTGA, 0
TCTTAGAGTATAAAAGTTTTGTGCATTTGAAACATTACGCTTTGCAAAGGATTTTCATGGAACGTGCGAGTAAAATGCCGT, 1
ATGCGTTCCCATTCACCTTGGGTCGTGATTACACGCGACATAAAACCCGACACCGCCTCCATTCGCAAAGTCGATACTCGC, 0
CAGGGCTATTTACGCCCTGATTGTCTTTTGTTACTTACACAACAATTCATTATTTTTATCACTTATCCTATAGCATTCACG, 1
CCGGCGACCTGCCCGCGGAGTTCCACCCCGGGGCTACCGCTCCCGATACGCTGCCAATCAGTTAACACCAGGTCCTGGAGA, 0
CAGCAAACTGTCCTGCGGCAACCAGCATTGCCACCTCCTGTCAGAGTCGTAAAATTCGCCAACGACGATTATTCGGCGTTA, 1
CTAACCAAATCGCGCAACGGAAGGCGACCTGGGTCATGCTGAAGCGAGACACCAGGAGACACAAAGCGAAAGCTATGCTAA, 0
AAGTCCTGAGTAAACACGTTGACGTTGAATACCGCTTCTCTGCCGAGCCTTATATTGGTGCCTCATGCAGTAATGTGTCAG, 1
GCCATAAAATATATAAAAAAGCCCTTGCTTTCTAACGTGAAAGTGGTTTAGGTTAAAAGACATCAGTTGAATAAACATTCA, 0
ACTCAAAGAAGGAATAAGTGAATAACACCTGAAATGAGAACTGCTTTAGTAAACTACTTCGTATATCGTCTGTTCTTCAAA, 1
AAATGACATTTTCACTGATCCTGATCGTCTTGCCTTATTGAATATGATTGCTATTTGCATTTAAAATCGAGACCTGGTTTT, 0
ACTACTTTGTATGCTGTCTGTCTTTCAAACCGACGCAGCTATTAACGCATGATAATTGAGATTAAGCAAATTTTATTTTAG, 1
TGAGGCGGCGCACATAATCCAGTATTCACAGCGATAATTATTGTAATTGCCGCTGCCTTTCATCAGCAGATGTTAAAACAT, 0
GATGAAGGCTGGAACATGACGGCGTTTGTCTTCACCGTGCTAATCATCGCTATCCTGGTTGTAGGCTCCATCTGGATTATG, 1
CACCAGAGCTTTGACGACACCACTCGTTTCAATGGGGGAATTCTGTGGCATGGTGTAAAGCACAGCAAAATCTTCAATAAC, 0
AGATATTGCCGGAACTCTGGCCTGGTTGAAAAGCGTGGTTGATGACTGGTATTGTGCGCCACTGGAAGGGCCGCGCGGTGC, 1
ATATATTCATGTCGAAAATTTGTTTATCTAACGAGTAAGCAAGGCGGATTGACGGATCATCCGGGTCGCTATAAGGTAAGG, 0
CATAGTTAGCTAATGCTAAATCGTATTGACTATGTTTTTGTTAACATCTATCTTGTTAGTTATGACTAACAATAAAGGTGT, 1
TGCTGTCTGGTTTTTCAACAGGACGAGGTTTATCATATTGAAATAGTGGAACTATTGGCCAAACTAATGAATAACTCCAGT, 0
TTGTCAAGTGTTACGTTTAGATAATTGCTATCCGGAAAAGCATCTGCTATTTATAGCGGCCTCATTTTTCCCCCGAACATG, 1
ACCAATTGTTTAAGAAGTATATACGCTACGAGGTACTTGATAACTTCTGCGTAGCATACATGAGGTTTTGTATAAAAATGG, 0
CAGCGAAAATGGTGCAAAAACCGTAGTTTGCCATAAGCATGATGGAGAGAGAAAAAGAATGCTCAGTTTATTGTCTGAATT, 1
ACTTTTTTGTTACATTTGTAAGATAGTAAGGTGTCAGAAAGATGACAAGGCGGTGACGGCGTGGGTGAGGGAAAATGGGAG, 0
ATAAATCGGGAAAATCTGTGAGAAACAGAAGATCTCTTGCGCAGTTTAGGCTATGATCCGCGGTCCCGATCGTTTTGCAGG, 1
ACTTTTTTCCTGAAAAGTCAGTAGATATTCATAGGCAAGTAAGGTTTTATACTTTGCTGACAGGATTCAGGCCTGTCTCAG, 0
TTATGCAAATGGGCTGGATAGCAACGCTTTGATAACAACTTACCGGGCATATAAATGCCCGGTTTGCCTTTTCGCCCGATA, 1
TGGATAATCATACAGTACATGCAGGTTATAAAACCAGCACGTCCTTGCAATAGTTTCAGTATGGTATTAGCATTGATGCGT, 0
CACACAGGCATATTGAGCGATTTTTGATATTTATTCATCTCCTTACGCACTATATTCAGAGCAATAAGTTGCCTCTTTTCA, 1
CTTGGTTGTAAAGAGAGAGCAGGCGTTATTATTTTCAGCATCTGTCGCCGCAGAGAAGGGCATGGAAAGCCGGGCGAGAGC, 0
AGTGAAACAGAGACATGGCAATTCCTTGCTGACAACAGAAACGAAATGTATATCATGCCGCTTAGGTGTGCCGTTGTCACC, 1
GCCATCCTCTGTGCAAACAAGTGTCTCAATGGTACGTTTGGTATGGCATTAAAAGCAAGCAGACAGAACCGTTCTGATTGT, 0
TGAACGCCTTATCCGGCCTACAAAAATCTTGCCAATTCAATATATTGCAGGACCATGTAGGCCTGATAAGCGTAGCGCATC, 1
CCAGTAGTAATCTTTCAATTTTAGCAAATGGCTTTCTTCTGCATTTTCGCTTTTGTGTCCCCCACATCAGCGTAATGAATG, 0
TAAGGTTCGCCGTCTAACATGATTTTAAGACCAGCACGAAAATCGTTGCTATAGTACGTTGCCATAAGGCCCTCTGAAATT, 1
TTGCACAAATGATAACCGAATTTGTGTTTATCCCGATTTTCGCGATCGCAGCCGGAGTGGCGCAATCCCTGCAATACTTAA, 0
TTCTCTATTAAATGGCTGATCGGACTTGTTCGGCGTACAAGTGTACGCTATTGTGCATTCGAAACTTACTCTATGTGCGAC, 1
AATTGGCTCAATTTCCCTCCATCCAGGAAGGGTTTGTAACAGAATACCATAATGTTGGTGTGTGTGTTCTTATCTGGTTAA, 0
ATAGCCTTCGGGAATAGCGGCGACGATTTGCCAGACGCGTTGGGGAAATGAATCTTCTTTTTCCATCTTTTCTTCCTGAGG, 1
TTGGGCGCTTTTTCAAGCCCGTGAACGAAACGGCTCCGCTTTCAGAGGATTCCTGTATGACGTTTTAACCACCATTCAGCC, 0
TTATCATTTGCAAGCCAGATAAATCCCTTGCTATCGGGTAAACCTATCGCTATGATTAGCAATCATTATCATTTAGATTAC, 1
GACAAGGCGGTGACGGCGTGGGTGAGGGAAAATGGGAGATGGGGCACGGATAAGCGGGAAAATATAGAAGGTCTGAATCAA, 0
TGTGGGGGTTTTTTTTATCCTCAATTTGCCTGCTGCTTAATGCATTGCAGATGATTTGCTTCCGTTATACTAGCGTCAGTT, 1
ATTTTGAAGGTGTATCACCGGGCACGTTGTTCTCATCGTCGATAAAATGGCATGAGAGTTGCTGTGTTTTAGCAAGAGACG, 0
CACAAATGTCGCGACTCTCTCTGATTACCACGAATCAATATTTATCATATTCTTCTTTTCGTCCTCACTACTTACCATGCA, 1
GTGCGAGTTATTGAGGGTGCATGCTGCACTCCACACCAGAGCTTTGACGACACCACTCGTTTCAATGGGGGAATTCTGTGG, 0
AAAATAGCCTAATAATCCAGACGATTACCCGTAATATGTTTAATCAGGGCTATACTTAGCACACTTCCACTGTGTGTGACT, 1
TACGACCCGATATTTTCTAAGTCTAATGGATTCACGATGAACTCCGATTTCGGTCTTCTCTCTCTGATTTAAACATCCGCA, 0
TTAGCCATTTCAAACATTATCATGGCTGATATTTTCCGTAGTCAGGTTTAATGTTTTAAAAGTGCTGTGGGAAAGTGAACA, 1
AAAGTAATTATACATTTGTTTAATACCACTCTCTTCTTACGTACGCAAGCGACTTATAAAGTAATAAAGTTTTTGCCAGCC, 0
ATCTTTCCATAACAAATGGTTATTCATTAATCCTGCCATAAACTCGCGTTATTATGCATTAATGCAGCGAAAAGCTCTGTT, 1
ATAGAGCCTTAAATTCAGTTGTGCAATAGCCAGGAATGTAAGGAATTCAAAATTGTTCTTTATTTTGTGCCGCCAATAAAT, 0
TGCGCAAAAAGTGTGAGCAAGGGCTACGTCACATGGCCGCGCCGTGTATAATAAGCTCGTATGTAGGCTTTATTTCGCTAA, 1
CTACCCCTTTTTGCAAAAAATGCTTGCTATCCCCGAAGGGCGGGTTACTATCGACTGAATAACCTGCTGATTTAGAATTTG, 0
ATGAACTGATTGAGCATATTGCGACCTTCGCACTTAATTACAAAATTAAGTATAATGAAGACAATAAGCTCATTGAGCAGA, 1
TCAGATTAGCCCTTACATCTCCCCAAAACTGAACGTGCGAGTTATTGAGGGTGCATGCTGCACTCCACACCAGAGCTTTGA, 0
TTTTTGCTTAAGAAATCGTGAGTTAAGGTTGAAAGAGCAGGTTTAACTCGACCATACTCTATACTCGCAGTGTGGCGCGGC, 1
CGGTTTCAGGTTTACTCTGAGGTCTGGAAAGATGAAGCCCCAGGAGATATTTCTATCAACCCTGGGGCTGCCACTCCAAAC, 0
GTATACCCTGGCGAAATTGTATAATTTGCCTGCTGATGTTCTGCCTCGTTAAATTTTTTCAGGCCGGATATGGCGTTAACC, 1
ACTGTAGAACTCAACGACTCAAAAACAGGCACTCACGTTGGGCTGAGACACAAGCACACATTCCTCTGCACGCTTTTTCGA, 0
TCATTTCTGACTGTGTTGCAATGGCCATTGAAAGTCGCTTCAAATATATGATGCTACTTTTTTAAATGGTTTTTACCTGTC, 1
GGTAGGCCGTTATTCAAAGAAATTCGCGCCAGGTAAGGTATTTACTGTATATCAGGTGATAAGGGTATTTTAGGTGAAAGT, 0
AAATACGTCAAAATTCGTGCCGAAATTGCGCGTTCTGCGCGGAACACGTATACTTTCAGTGTTGACATAATACAGTGTGCT, 1
AAAACTTGAACCGATTTAGCAAAACGTGGCATCGGTCAATTCATTCATTTGACTTATACTTGCCTGGGCAATATTATCCCC, 0
TTTTGCGTAGCTGCTTCCGCATTTGCCTGTCATTCACTGCAATAAAGACGATTTTCAGGAAGCGTCCTCGCAGACTCCGTT, 1
ACATATTGCTCCACTGTTTATATTTTGTTTAGTATTGAATGATTATCACAATGCGCTATCTGTTTTTGGTTTAATTATCTG, 0
CCATCACAGATATAAATGAGCAAGAACTGAACAATTGCATTAAAGATTTAAATATGTTCAAAGTGAAGAATGAATTATGAC, 1
ACACTTTTTTAACAAAAACTGAGACTAGTACGACTTTTTGCGGCTCCAGGTTACTTCCCGTAGGATTCTTGCTTTAATAGT, 0
TCGTTGCGTAATGTGATTTATGCCTCACTAAAATTTGATAAAACGTTTTATCTTCTCGCGCAATTTACTGAATCCAGATTG, 1
AAATCAGAAAATCAGACGCGGTCGTTCACTTGTTCAGCAACCAGATCAAAAGCCATTGACTCAGCAAGGGTTGACCGTATA, 0
GCAACCTAAATCGATTGCCAGAATTGAAAATTGTAGTGTGAAGACAGTGTATACCCATCGGCGTAATGCTGAGGCCAAGCT, 1
GTTTATGGAGTAAAGCGACCGCAACAATCTTAACAAATAATCTCAATGTTGCGCTCAGGTGAATCGCGCCAGCAAATTACG, 0
ATTAACCGAGTTTAAGCTCCGTTTAACATTCATTGAGAAAACTGATGCTACTGTGTCAACGATTCGTTATCAGTGCAGGAA, 1
TGTAGCCCGCTAATTCGTGAATTTTAGTGGCTGATTCCTGTTTATTTGTGCAAGTGAAGTTGAGTTGTTCTGGCGGTGGAA, 0
AAAAGAGTCATCTTGCCTAAGAGTATTGGCAGGATGGTGAGATTGAGCGACAATCGAGTTACACCGTCGCTTAAAGTGACG, 1
CCAGGCTTTCTTAACTTTCCATTTTTTGCGGCATCATTAAAGAACAGATACCCGTTATCTTAATATCCGCCACAGAATTGC, 0
GAAAGATAGGTTCTGATAAAACTTTCTTGTCATCGGCTCCGTTCGCCGTTATGATCGGTCGTCTTTTAAGCAACTATTGAC, 1
TTAGCAAAACGTGGCATCGGTCAATTCATTCATTTGACTTATACTTGCCTGGGCAATATTATCCCCTGCAACTAATTACTT, 0
ATATAGCTATTGCTAAAACGTTAATTTTTTGTACCTTCGCAACTCTGGTTTACAATGTGCGCACGAAATGAGAACGCTATG, 1
AACATACTGCCCCAACTAACGTAAGGTAGGCACAGCCTTAATCAAGGTTTTGGTTTTCAAATAGTTCAGAGCTGAGACCGC, 0
GTGGGACGTTTCTGCGCACCTAAATCAATGACTAATGCCGATGGGTCAACTATACTTTTCACGAGTCTTTATGACCTCTCT, 1
TTTATTGCTACCTAAGTGTAAAGGCTACGGAGGATTTATCCACGACAGATTTGAGATGGTGGCAAACAACTCTGTTTAAAC, 0
CAAACTGGCGCTACTAATGCGCCACTTTCTTATATGGTCAATCACTTTCCTTAAAGAATACGTTTTGTGTGGTCACTATCT, 1
GCAGAAATGAGCATTGAGAGCCAGGGCGCTGGCGATCACAATGAAAAACATCAGGCAGATCGTTCTCTGCCCTCATATTGG, 0
CAGCATATATGCTGGCGCAGAACATTGCAGAAGCGGCGAGCGGCATTGATAAGCTGGTTTCCCGCGTGCTGGTTCTGGCTG, 1
CGCATTTAGGAGTACGATTTTGCCGTTAATCGTGCATACTGTGCGCTTTTTTGTGGGCCAAGGGACTAAGCACACATTTCA, 0
CATTACCGCGCGCCTGCTGTTTTTATAAACAATGTATTTTCAATCCGTTATACTTTTCCTGGTGATGTTAGAAAGGAGTAA, 1
TGCTGCGTGTGCAGGGAGTGGGAGTTATTTTTCTTTGCGGAAGGGGCCGCAAAGGTCCAGAATTGGCTCAATTTCCCTCCA, 0
TTTAATTGTAGGTGAGGTGATTTTTCATTAAAAAATATGCGCTTATGATTATTTTGTAAGAACACATTCATAATATTCATA, 1
TGCAACCACTAACCCACCAATAGAGGGGTAGATAGGGCGTTAATCTCCCATACTTAACCTGGTTTATGGTAAATTGCCCTC, 0
TCGACCATCTGATTTCATTAGTATCTTGAAAATCGGGTAATTACGACGCTAAATTAATGCAAGAATAAAAAACAGAGGAAC, 1
AAAACCCCGTTTACACATTCTGACGGAAGATATAGATTGGAAGTATTGCATTCACTAAGATAAGTATGGCAACACTGGAAC, 0
GCAAATTCCTGGAGTTATTTCAACCTATTGACTTTTAATTTGATTTGAGGACGATTATTTATTAAGTTACATAAATGTAAA, 1
TTTTCGTGAGTTAGATCAATAAACGTAGTTAAAAAAATTACTCTCAAAGTGGTAAATCTCGCTGCAGGCCGCGCCAGTACT, 0
CCGTTATCTCTACCTTTGGGCTGGTCTTTGCATCTGTTTATTCGCTGGCGATGTTACATCGCGCTTACTTCGGTAAAGCGA, 1
AGAGCCAGGGCGCTGGCGATCACAATGAAAAACATCAGGCAGATCGTTCTCTGCCCTCATATTGGCCCAGCAAAGGGAGCA, 0
GACAATAAAGGCATATAACCCGCGCAGAATAACGTATAGCAAATTAAAAGTATAATTTTTATTTTGTATGTATTATCTTCG, 1
TATATATGTAAGTGCCGTCAATGGTATCACACCCGGGCAAATTGAGAATCATTCTGAATTTCGCCAAACGTGCCACTGAAG, 0
GCGCAGAATAACGTATAGCAAATTAAAAGTATAATTTTTATTTTGTATGTATTATCTTCGATACATTCACCAGACTTATTA, 1
AAAAGAGAAGTAAACAAATGACATGCATGTTTCTGTTGTAGTGATATCAACTCTACACGGTGATATTAAAGGGTAGGAAAC, 0
AACATCGCATTTTTTTGACACTAGAATTGCAGCAATATGGCGACGCCATTACATTGTGCTTCTCAAAAAGCTTAAACGTTG, 1
TTAATCTTTTTTTGTGTTTATGTGCCTTGAGATGCCTGTATTCATAACTATTCCTTACATCGACGAATGATAATTTGTAGG, 0
CTGCAGATGATATTTAGCAAAGTGGTAAGCGAAGCCGGGGAATCTGAGTAAAATAGCGCGGTTCTTTTGTACCGGAGCCGC, 1
CCCCAAAAGAGAGTATTTTCTTGATCTGTGACACGCTTTTGTCATTCCATAACAAAAACGCAGCAACAAATTTACGTATTT, 0
CAATTTATTTGTCGGATAAGCCTTTGCCAGTTCCGGGTATTCTTCAGCAGAAAAAGCGGCACCATTGCATTTCAGCCAGCC, 1
GCTTGTTGTGCCTGAAAATCAGGCGATTCGTCGTTTTAGTAAACAGTACGAACAGATAAACGGTTATTATAATCAACCTGG, 0
TGAGCGAGGTGGTCATAGTGTTGATTGCACCAGAGCCTGGCGACAGGCTTAAAATGATCGATGTCAGCAGGTAGGCAAACC, 1
ATAACCTTGTCTAATGTCTGAGTCGAGGATCATCAATTCCGGCTTGCCATCCTGGCTCACTCTTAGTAACTTTTGCCCGCG, 0
ACTGGAGCAGCTCCTGTGTAAACACTGATTGCCTCCCCCCCGTTGATGGGTAAAATAGCCGCAATTTTTCGTTTTCAACAA, 1
TTCATGCTAAGATAGAGCCTTGTCCCCCGCAGGATTGATATGGGGTGTTTTCGATTTCAGATTACCGATGATTCACGACGC, 0
GTGCAATAATTGAACGTTCGCGATTTTTGAAAGAAAACGGTCAATGGTACTATATTGACGGTACACGTCCGCAGTTTGGTC, 1
GTGTTGCAGAGGGGATGTGACGGCTGCAAACAAAACCAATCCCGTGAGCCTGCTACTATTGATGGATTCATGCCAAAAGCA, 0
ATCTTGTAAATTCAGCTAACCCTTGTGGGGCTGCGCTGAAAAGCGACGTACAATGTCGCTAGTATTAATTCATTTCAATCG, 1
GTCTGCCTGCAAAATTTTTGAAACCAGTCATCAAATATTACCGTTTCACAACACTAATTTCACTCCCTACACTTTGCGGCG, 0
GTTTTTGTTTTTATTTTCAACGCGTTTGAAGTTCTGGACGGTGCCGGAATAGAATCAAAAATACTTAAGTAGCGCGCAGGG, 1
GATTTTTGCGCGCTGCTTCTGTGAACAGTTATTAAGCGGGCTTTTCGTTTTCGTCTATCTCTTTAGCTACCGGTCAGACCA, 0
TAGCAGAGAAGACAAGGTTATATTTGGCGGGCGTTTGGCCGAGTATAAATATTATGATATGCATCAAGTGATATCTGCCGC, 1
TTTACACTGAATGCAAGATTGTACGGTCATGGAATAACTATATTGCCGCAAATTGCACTTTTGTTTTAGCGATCGCATTTT, 0
TATACCAGAATAATTGAGCATAAACATTTTGACTATGTTGAGACAAAGCATACGGTTGTTACAAAAGAATATCCATTAGAG, 1
GAAATAAAACCTGATTGAGTGAAAGGGTATCGGGTCAAAGAAACAAATATTGCACTACCGCACACTGCGAAAAGATTGTTG, 0
TATTATGATATGCATCAAGTGATATCTGCCGCTCTTTATCAAGTGAAAAATATAATGAGTACGGATTAATGATCTATCTTG, 1
CATAGAGTGCCAGAAAGGCAGGCGTTAAAAGGCCTGATGCTGAAATGACGTCGGTGACGATCCATACTGCGGGCTACTGCC, 0
TTTATCTTCGCTCCTGGCGTTCGGATATTTGCCCGCCGCGTGATTCGCGTTACACTTGCGGCCTTTAGTATCCTGCCGGAG, 1
AGGGAGATACGCTTTTTGATAGGAATCAATCAATTACATGAATATAAACTATCAATAAGATAGCCTGTGCCTATTACCCAG, 0
TGTGCTGATGGCTGGGTTCGGGATTGTAATGTCAATCCACACCCACAGGAAAATGTTGTCGAAAAGCGTGTAAGAGGTGCG, 1
CATATAATTTTAACGGCTATTTGGGATTTGCTCAATCTATACGCAAAGAAGTTTAGATGTCCAGATGTATTGACGTCCATT, 0
GTAAATATAACCGTCTCCGGTATGTTGCCTGAGGCGGTTTTTTTGTCTCTAACGTGCGGAAAAATTTGTTCCTCTTCACAT, 1
ATGGCGGCAGTATAGCGGCATGGGGTCAGGGCTTCAAAGTTTGCACCTCTGCGGCTGCGTTCCGGCACGATTCATCCGTCA, 0
GAATTACGCGGTTAATGGTAGTTTTGATTGATGTATAAGGCGATTGAGTATAGAATCTCGCCCGCTTTTGCATACGCAAAG, 1
AGTTCCACCCCGGGGCTACCGCTCCCGATACGCTGCCAATCAGTTAACACCAGGTCCTGGAGAAACCGCTTTTGTGGTGAC, 0
TAGTGTTGGATTCCACCACCTTAAGCATTGAGCAAGTGATTGAAAAAGCGCTACAATACGCGCGCCAGAAATTGGCTCTCG, 1
GCCCTATTATCATCTATTTTCAGACTCTTTTTGTTTAAATTAGTTTCGATGACCGCGAAATGAGTGCTGTCTCGGGCAGCA, 0
TGGCTAACGCCTCAATGAATTAAAATTCAATTTATATGGATGATTATTCATTTGCAAGTCTAAAGCATAAATCTTTGTCAC, 1
CCATTTCTCTGGTCACCAGCCGGGAAACCACGTAAGCTCCGGCGTCACCCATAACAGATACGGACTTTCTCAAAGGAGAGT, 0
AGACATTCTTAGAGGATAAAAAGGAATTTACTACTATCAGTGTCTTAAATAAAGTAATCGGTTATATACGGATGTGGAGTC, 1
GCCTCTGATTTGGCAAAGATTTACCTTCCTTTGCAAACGAATGTGACAAGGATATTTTACCTTTCGAAATTTCTGCTAATC, 0
CTCGCAAGAACGGAGAGCCGTCGATTGACACTAAGGGCGGAGTGACATAATTTCAGGAGTGAGGGTTAGGGAGAGGTTTCC, 1
CCATGACGGAACGATACCGTATCCGCCTGTTTAGGTGTGGGCGATTGTAACAGCACGTCAACTGATGTCCAGACGCCCTGA, 0
AGGGATATGTGTTAATGAAACCTTCTTGACGCTGATTTTTTTTCAACCTAAAGTAAAGGAACAAGGGTGAGGGAGGATTTC, 1
CAATTCCTGCTGACAAGTACCGGTTGGGTCATTACGATAACCACATCTATTGCGCCTGTGACAGGTGTGACCTTAAGTTGG, 0
TGGCGCAAAACACGCTGATTTTTTCATCGCTCAAGGCGGGCCGTGTAACGTATAATGCGGCTTTGTTTAATCATCATCTAC, 1
TACGTTTGGTATGGCATTAAAAGCAAGCAGACAGAACCGTTCTGATTGTTGTATGCATGTTTTTTTTATGCTTTCCTTAAG, 0
TATTATGATGTTTTTTTACTCGGCGCTTGATTCACCTTGTTACAGATTGCTATTGTGTGCGCGCGTCGAATGACCGTTAAT, 1
TTCCACCCTTTGAAAATTTGAGACTTAATGTTGCCAGAAGCAATGGATACAAGGTAGCCTCATGCGTTATTTTCCCTGCTT, 0
GAACAGTGAAGTAAGATCTAAGAGGAGTTAAATTTTATACAGTATAATCATAATATTGCAGCAAGGTGGTTATAATTGAAA, 1
TTGCGTTTGGCTCACATTCCCACGATGAAAACACGCCACCCCTTGAACCAACGGGCGTTTTCCGTAACACTGAAAGAATGT, 0
TCATAGTGTGGTAGAATATCAGCTTACTATTGCTTTACGAAAGCGTATCCGGTGAAATAAAGTCAACCTTTAGTTGGTTAA, 1
CAAATAGTTATCAATAATATTATCAATATATTTCTGCAATCAATGAAAAATTGCACAGTAAACATGGGGTTATGGTGTGAC, 0
AGAGTTCACGCTAATTTAACAAATTTACAGCATCGCAAAGATGAACGCCGTATAATGGGCGCAGATTAAGAGGCTACAATG, 1
AATCATATGTTATAGAAACAGCCTGGTTCATTACAAAATTGTAATGCTGCTGTAAGGTTACCCTGGACGCTTTTTCGCTAT, 0
GAAGTTATTATGGGCATCCGCACATCAATTGCCTTAGTACCTTGCGGATTTATGCTACTGGCATTCGTTATTATCTGGTTT, 1
TACGTAAATCTATGAGCCTTGTCGCGGTTAACACCCCCAAAAAGACTTTACTATTCAGGCAATACATATTGGCTAAGGAGC, 0
CAGATTTATCTTCACCGGACGCAGACTTGTCTATGATGTCGCGTCATACTATTTTTCAACACGTTGAAATCAGGTCAGGGA, 1
CTCTGGATCATGCTCGCATGTTGCGCAATCTACTCGCCCGTCCGCTGCGCTTTTCCTTATACTGAGACTGAGCGTCGATTC, 0
AATGAAATGTTTTACATATATTAACCACTTGTTTAATGCGGAGAATCAGTACACTATTTTCTTATAATTACATTTGAAATT, 1
GATAGCCCCTTCCCAGGTAGCGGGAAGCATATTTCGGCAATCCAGAGACAGCGGCGTTATCTGGCTCTGGAGAAAGCTTAT, 0
AATGTTTTACATATATTAACCACTTGTTTAATGCGGAGAATCAGTACACTATTTTCTTATAATTACATTTGAAATTATATG, 1
AACCAAAGGTTTGCAATCTCTTTTTTTGTCTTACTTATTTGCGTTTGGCTCACATTCCCACGATGAAAACACGCCACCCCT, 0
AGGGGCTGGAGACAGTTATCCACTATTCCTGTGGATAACCATGTGTATTAGAGTTAGAAAACACGAGGCAAGCGAGAGAAT, 1
TTTGCCTCTTATCTCATTGAAATAGTGTAGTCGGCGTCACAAAAAGGTGCGGTCTTACGGAATTTTCCGTAAAGTTCGGTA, 0
GAAAAAACAGAAAGCCCATTTGCCAGTTTGTCTGAACGTGAATTGCAGATTATGCTGATGATCACCAAGGGCCAGAAGGTC, 1
CGCGATATGCAGTCGGGATTCCACTTCTGTGGAATTAACGGTTATAGTGGCATAATCAGCCGCAGGCATGGAGCCTGAAGC, 0
GCAAGGCCAGTACTGGCGCGGCCTGCAGCGAGATTTACCACTTTGAGAGTAATTTTTTTAACTACGTTTATTGATCTAACT, 1
AGGCTCGATGTTGACCTTCCTCATCCTGCGGGGGATTAGGCAGGGAGGAGTTGCGGGGATGAGCAAGGAAATGTGATCTCA, 0
ACTGATATTTGGTTGACCAGTTTTCGTTTTTTTGCCCACCTGTACGTGCCAACTTCCAGTGCTAATGGTATAGTTTGAGAT, 1
GGAAAGCGTAATATACGCCACCTCGCGACAGTGCGCTAAAGCGCGTCGCAACTGCTCTTTAACAATTTATCAGACAATCTG, 0
ATTTTTTGTGCTTTTGCGCAGAAATTTCGCGATATGGCAGGACAAGACGTAAAATTGACAGCAATTTTATTCATATAAAGA, 1
ACCATTGCGCCCGGTGCGGCAGCTCGCCCATACATTACATTATCATAATGATAAGTTAACATAGTCTGAACATACGGCACC, 0
TGTAATAAAAAGAAAAGATTACGTGCCTGAATCTTCTCTTTATCAGCAGTAAACTAGTGGGTATTCATCCCCCTACCTCTT, 1
GTGACGCCTCCGCCCTGCGTGGGGGCAAAGTTATTAAGCTGATTTACAGCCTGATTATTGTGCGTGAGGCGGCGCACATAA, 0
TGCCATGTATCGCCTGTAACGAATTGATATTTCTCTGAACGCTGCTCGGTAAACAATAAAGAGGTGGCTGACGATAGCGCG, 1
TGTTGTGTACGGAAAAATATTTACTTTGCACGATTAATAATCAGTAGCTGAAAGCAGTCAGCGAGTGATAAAGTACAGATA, 0
CACGCTCGCCACAGGCGATTGTCATTACAGGCGGACCGGACCAAATTCCTAAAATCAAACAATACTGGGGTGAACAGCTCA, 1
GGCTAACTGGAAATCAAGGAGTTATAACCAAACCATATGCATTTAAAGTGCATATAAAGTGAATACGTTTGCGATGTGGGT, 0
CTCCTTGTTCTGCGTCATAGTATGATCGTTAAATAAACGAACGCTGTTCTATAATGTAGAACAAAATGATTCAGCAAGGAG, 1
TTTCAGACTGAAGTGCGTTTTCATCACCCGATGAGAAAGAACTGAAGTGATGTTTGCCATAGATTGCGAGATGCCCTGTCT, 0
GTAATTCGGAAATAAGATATGACCATTGCTGGTTAATTGAATAGCTCATTACACTCCATTAACACGATGTTGTAATTCGGC, 1
ATCTCCTGAATGTGATAACGGTAACAAGTTTAGTTCATCTGACGGAGGGGGAAGGGATGGGAGAGAAAGGAGGCACTAACG, 0
ATTTGTTTCTTTGACCCGATACCCTTTCACTCAATCAGGTTTTATTTCTCTATAGTCTGCACATGTAAGAGTAGCTTTCGT, 1
TGTTGCCTCATTTTTTACATACTGCGTATTCGACTTCTCCACCTGTTGCGCAAGAGAAACTGGGTTTATTCATTTTTGCGA, 0
GCCGTAATCAAGTTCCCGTTGATGTTGAAAATCCCGGTCAGAAGATCGGGATTTTTTTTGATGTATGGAGATTGCGAAAAT, 1
AACTAATAACCAAATCGACTAACCTGTTTTAGCAATAGTCTTTAACAACAAAATAGATTAACCAACCTAATGAAAAACAAA, 0
GATAAGACCTCAATGAAAATGATAATTGTTATGCTAAAGTAGCCACTCTGTAAGCTGACAACACTCAATATGCAACGAATC, 1
GCCACCCGCAGGTGCTGTGAATCCGAGTATAAAGAGGCGGTAGTTTAAATTTTGACTAATCTTGGGATTCGTTGAGAAAGG, 0
ATTATACCTGATTACTGAAAGAGAGTTCCCCCTTATTCCTGCGAAGGATAAACTGTTTTTAGTAAAAATCAGAAAAAGGGA, 1
CCCGGATGTTTCACGTACCTATGTCGAATATCTGGCCGATAAGGTTGCGGATCGAGAAGAGGATGCAGAGGAATATCTGGA, 0
ATTTATTGACCGTCTAAATGAGAGTTTTTGATATATAACTACAGACAGCTACTATAACTTTCATCTATTTATTCACAGCGC, 1
TTGTGGCAAACAGATGTTCTTTTTGATTTCGCGCAAAAAGATTCAGAATTTTACTGTTAGTTTCCTCGCGCAGTAATACCC, 0
CAGGTCAGCCAGCAGGGCAACCAACTGACACTGAAAAATCCTACCGCGTATTATCTGACCATTGCCTATCTGGGGAGAAAT, 1
CTCCACTGAAATCATCCGCTAACGAATCATCCCGGTCTTCGTACGTACCGGGCGGGCTACTTCGTGGGCGTCCTGCCTGTT, 0
CCTGTACATCACATCAAATCATTAAACTTGCATTAACTTATTTATAACTTATATTGTCACATGCAAATCAGAATGGTTTCG, 1
TTCACTAAACGCATATTAAAAATCAGAAAAACTGTAGTTTAGCCGATTTAGCCCCTGTACGTCCCGCTTTGCGTGTATTTC, 0
CTAACTTCTTGTTTACTAGTAAGCTGTTGAAAGAAATGGTAATTTACGATAATGTTTTTTACCAGAATTCAGGGCGCAGAT, 1
ATTAGATAATAATCTACTGGCAATATTGGATGTCTTCTATGTTTTAAATAACTAATTGGTCGGGTTAGTGCATCCGGCTTT, 0
AAAACAGCGGATACGCGACATCCAGCGTGCAAGACGTGGCTGAAGACACTAAAATTTGCCAACCTGGCTACATAATGCCGC, 1
CAAAGATCAACCCTATTTTCGGAAAGAGCCTCGCAAATTTTGTCGTTGGTGACGGGAAAACATAAATTAATCTTGCCCCTT, 0
CATTAACTCATCCTGAATCATCACGTTTACAGGATTATGCCGCCTGCGTAAAGTGCGCTCCAGAACTTAACGTGGAGGTAA, 1
CTACACAACACAATTGGCAGTGCCACTTTTACACAACGTGTGACAAGGAGATGAGCAACAGACTCATTACACGATGTGCGT, 0
GTCATTTTGATTAATGGTAGCGTCGCTTGTCAATGTAAGTTGTTGATACATAATATTTATATATGATTAATCAACGGATGA, 1
CAGTAGAGAGTTGCGATAAAAAGCGTCAGGTAGGATCCGCTAATCTTATGGATAAAAATGCTATGGCATAGCAAAGTGTGA, 0
ACCGCTTTCAAGATTTTCAAGTTGTTGATATTTCATAGCGATCTCAATGTTACCGTGTAACTCTTTACAGAATATCAGCTT, 1
TGCTCCTCAATTGATACTGGCGGCGATTATAGCCATATGTTGGCGCGGTATCGACGAATTTGCTATATTTGCGCCCCTGAC, 0
AAATATGTCTATATGTTAGTAAGTATGATTAAAGAAAAATTTTGACACATTATTATTCGGGCGGTCTTTTGACAGGAGCTA, 1
GTCACCTATCCTTAGAGCGAGGCACCACCACTTTCGTAATACCGGATTCGCTTTCCGGCAGTGCGCCCAGAAAGCAAGTTT, 0
CGAAGTAATGATTTTTCGCGCCCTTTGGCTAACACTAAACGTACACTCATAATTTACTTTTCTGTCGATGCAAAGAAATGG, 1
TCGGAAATGCGCCTTCGTGTTGTGCCCGGTTTTATTTCACCACCTCCGGGCTTCGGTGGTCTCGGCTATACCCCTACAGCG, 0
AACGCGCAACTCTTCCTGCTGAGTTGCGTTGATTAACATTCTTTTCATCGTAACTTACTCATTATTCTTACATTGACGACT, 1
TAAGTATTGCTGATAGAAACCATTCTCATTATCATTGTGTTGTTGATTATTTAATCTCTCCTTTGTTGGCAAATCATCTGG, 0
GGGAATAACTCGATATAAACTCACCTTTGTAAGGGGGATGTTAAATATATATTAATTCCTGTGTTCCTGATTTTGCCCGGT, 1
ACAAAAGATTAAAGAAATGCCGATCTGATCACGCTCGGCAGAAATCACGCTCTGGATGAACGATGTGCTAAGATGCGGAGA, 0
TCTTTCATGCCCCCTAATTTCACCTTTATCCCGCCCCTTAGACAGAATGTTATAATCTGAACCCACAACAGCGTTTGTACC, 1
CAGAGGATTCAATGAGCGAAAAAAAGGATCTAGTCACTTATTGTAACTAAATACTTCTTAAATAATTAAATGCCGAAAAAA, 0
CAGCACAGAAAGTCGAGCATTATGAGATTGCCAGTTACGGGACATTAGCGACGCTGGCTGAACAATTAGGTTACCGTAAAG, 1
GGCGGGTAAAAGTCCGTAAAGATTAAAAAATCGGCTCGATTTGCATCAGGATTAGACATTTATCTCTTTGTTTTCCTGTAG, 0
ATTTTGGTCGAATGTCAAGCAAATCTATTGCCAGATTGACGAAAGCGTCACACTGTACCTGATAAAATCCGATACGCAACT, 1
CTGATTATTTATGCAATATGCTGTCTGATTGCATAAATATACATTAGCTGAAGCGTGATGATATAAACAATTTGCGTCTTT, 0
ATCCAGTAATCTTGTTTACACCTTCGCATTATTTATCTCTTTTCGTTTCTATACTGATTTTTCTTAATCCGTTTTATTACA, 1
TAATATGTTTAATCAGGGCTATACTTAGCACACTTCCACTGTGTGTGACTGTCTGGTCTGACTGAGACAAGTTTTCAAGGA, 0
GCGGTTAAGGACATACGATTTCCTCCTTTCAGAGTGCTCCGCTTCTCACTATTATCTCACGCAGTATTCTTAAGGGAACGA, 1
ATAAGTATGTGTAGGATCAAGCTCAGGTTAAATATTCACTCAGGAAGTTATTACTCAGGAAGCAAAGAGGATTACAGAATT, 0
TTGCTGTAACATAATTGCTTTAATTGTTAATAATATTTTGCAATCAAGTTATCATAATCAAACAACTTCACTTGTCAGCGA, 1
TCTTTATGGGTATAAAACTATCGGCGCAGCATCCTACCCGTTATCGATAAACGATGCAAAACATCCCCTTACAATCCTGAA, 0
TTCAAGAACGGCTGTAATAGCGTTTAATTTAATTCCTCTTAGATTGGGTAATATGAATTTCGAATAGCAGTCATATTTCCT, 1
ATTTACATTCGCTTGCTGCGTGTGCAGGGAGTGGGAGTTATTTTTCTTTGCGGAAGGGGCCGCAAAGGTCCAGAATTGGCT, 0
ATTTCCTGACTTATCTTCCATCTATCAAAAGTTTAAGACTGGACAATAATAAAATAACCCACATTGATACTAATAATACAT, 1
TAAAGTAAGCGATATTAATTTCTGCTTAACTACCGACGCTTTTCATCGGTTGACATATTTCAGCATAAATTTTTGCATCTA, 0
TATTTGACAGCTAGTTGGCTGATTTTAAATGCCTTATAACAATTGGCAATATTCTTATTTGGCAATTATAAAAATAGCAAC, 1
GTGTCGCATAAAATGTGACCAATAAAACAAATTATGCAATTTTTTAGTTGCATGAACTCGCATGTCTCCATAGAATGCGCG, 0
ATTTAACTCACTAAAGTTAAGAAGATTGAAAAGTCTTAAACATATTTTCAGAATAATCGGATTTATATGTTTGAAAATTAT, 1
AAATCTACGTATGGCGTGGACAGACGCCATTCGTGATGTCGATAGCTGCCACAAGGCAACGGTCTTCTCACCGTAGACCCA, 0
GCGCACAATTGAAGCCAGAGTCTTATTTTTTATATTGAAAAATATGTTAATTTAAACACTATGAGAGATGATGCTTAACTT, 1
GCAAAAGTGCTATTTATACCGTAAGATTTATCTAAAGACGTCGGTACCCAGGGTTTTCACCTTGCAATGGCCGGGTATAAA, 0
TACTGCTTGCTCTGGTCAGCCATAATATTGATAATAAGAATCATTGTTATATCAATTATTATTAATTTTTATGCGTTATAC, 1
TTGCATCAATTTCATTCAGGAATGCGATTCCACTCACAATATTCCCGCCATATAAACCAAGATTTAACCTTTTGAGAACAT, 0
GGAAAATCGCGATCAAAAACAAACTATGACATGCAATATTCCTGGAAACATAAACTTTATGCCATGTACCCAGGGAAAATC, 1
TCAGAACGTAAAAACTCAAAATCACGCCGTAATTATCTCGTTAAATGTTCCTGCCCAAACTGCACCCAAGAGTCAGAACAC, 0
CTAATCATGATGAGCTATTTTTGATAGTTCATCCTGTGGCGTCGCTCTTAAACTTATATTGTAAATGACTTAGATTTAAAT, 1
GATAACAGGTCTTGACAAAGGAATTTACGCAAACGATTACCTTCAGGCTACGCAAGGCTTTGGAGAATAAAGAGCTTGCAA, 0
GTGGCGTCGCTCTTAAACTTATATTGTAAATGACTTAGATTTAAATGAGATAATAATTTTGTTAACAATATGAGGCGGGAG, 1
GAAGAGACTCTGGCAACGGAAACTGCCAGTGCTGTATGAAGATTCCGGGGCTATGCTTATAGCGATAATCATACTGATGAG, 0
CATACATTAGCTTACAATCGCTTTAAATATGACAGCATAACCTTTACATAATTTAGTTCCAGAAAACAATCATTCGGAAAA, 1
TTGACAAGCCAATTACAAATCATTAACAAAAAATTGCTCTAAAGCATCCGTATCGCAGGACGCAAACGCATATGCAACGTG, 0
TTAGCGATAATTTGTCATTTTAGCTTGATTCAACATAACAATAAAAACGGTAAGGTACAGCCTCGTTTGTAACAATGAGAA, 1
CTTTGCTCGCAGATGGTTGGCAACCGACGACAGTCCTGCTAAAACGTTCGTTTGATATCATTTTTCCTAAAATTGAATGGC, 0
CATTCACTCAAAACATATTACGTCTTGTTTCATCTTTGTTGATGATGTTTTATCATGCCTGCAAAGATTAAATAATCAGCA, 1
GAACTCCGGCAGAGAAAGCAAAAATAAATGCTTGACTCTGTAGCGGGAAAGCGTATTATGCACACCCCGCGCCGCTGAGAA, 0
GTCTTTATTGCTGATGTTGATTTCTCAACCGAAAAGAAATATACTGTATAAAATCACAGTTATTATGAGAGGCTGCAAATG, 1
ACTAAAGCAGTTCTCATTATCAGGCATTATCCCCTTCTTTTGAGTCTCTCTCCTGAACACTAAGTAGTTTCTGTATTAAAG, 0
AGAACCCGTCGGCATGGCGGGTTATTTGTCCTGGTTATTCCCCCGTTGTAAAATCTCTCCTAAACTTAACGGTACGGCACC, 1
ATTACGTCATTGTAAGGAACCACTGCCATGAAAATGCGATCCCGCCTGCTGATATTGAAACTGGCTGCGTCTCGCGCGCTC, 0
AAGTCGCAGCGTTAGCTGTATGTCACAACTGAATGAAAAAAGGCGGCTATTATACTGGAAATTCTGCCGCACCGTAAGAGC, 1
TATAGTGACCCGCAGCCTGGAACTGCGTGTCTGTATTGCTCACAAATCAATTCCCGCCCTTATCGGACAGGGAATGAAGTA, 0
ATAAAAAGGTGGTTCATAGTAAACGTGAAAATCATTCTGCTGGCGAGAGATATAATTGCACTTGATTGTTAAAAAAATGTT, 1
CATTGTCACGTCCCATTTACATTCGCTTGCTGCGTGTGCAGGGAGTGGGAGTTATTTTTCTTTGCGGAAGGGGCCGCAAAG, 0
AAGTTAATCATTATCAGGCCGAAATTGAATTGTATCCTGATAAAATTGCATTATCATTTTTATTCTTGAGTGGGTTTTCCC, 1
TTAACCATATAGCAAGGGATCGCCAGCGATATTACACCAGACGGGTTCATTCTCGCCGTGGCTGTGACAAAATAGCGTCTT, 0
TTGTACAGAACATTTATTATAATCCTATTCAATTATAATAATCATGCCATTATTATATTTAAACACTAGAGAGTGTCGTTG, 1
CCTGCGGAGGCAAAATCGAATTTGCCTATTATGTCAGAAAAACGCCACAGACTGTATGCCACCTCGGGCGTAGCGCTGGGT, 0
TTGAATATTAGGTATATGCTCTTTTTTGAAATTTATCGGTGGCAGCCGTTAGTATTCGCTGTCCCCATTGCAAGCTCCTGG, 1
TTGACTCTGTAGCGGGAAAGCGTATTATGCACACCCCGCGCCGCTGAGAAAAAGCAAAGCGGCACTGCTCTTTAACAATTT, 0
TCATCGCATTAACAATCCAGACCAATTTCAATTGCTGTCATATAACTTTACACTGTCGTTGTTAATTAATCGTTACTAAGA, 1
TGTGCCTGGCAGGCCATTGGGTTGAGAATATTAGAGTATTGGAAGCGCATTATAAGTTCATTCCAGCTCACAGTGAAATCA, 0
TATTCATCAAACGAATGACATTGTTTGAATTCATTAGCAGATAAATAGTGACAATTCCATACGTATTATTAGTTTCAAGAG, 1
CTCGGTCGCAGGTATCAAGCTTTTCAGGATTCCACAAATATTGTAACCCTGACGTCTAATTTGGTTATATAACATACTGCC, 0
GTTTTCATTGATGCTTAGCAAAAATTGCCAGAGGTTAAGGATTGTCTTACTATTAAAGTGACTGAAGTTACAGGTTTTTTA, 1
AATTATCAGTCAGAATGCTTGATAGGGATAATCGTTCATTGCTATTCTACCTATCGCCATGAACTATCGTGGCGATGGAGG, 0
GAAAAATCAGGCAAATGAACAATTTTGGAAAACCGCTCGCATTCAGTAGTTATTCATGTCACGGTTTCCTGTAAAGTGGTG, 1
TGCTGCGTATTGTTCAGATAATGAGAATCCATTTGTATCATGAAGCACGGTTGTTTTGCGGTAGGTTAAGATCAAAATTGC, 0
TGACGCTTTTTTACATAACGAAGAATTGACCATTTTGTCCTGTTGTGCCTTAATGTAAGTACCGTCCACAGCGTGGGACAT, 1
ATCTGGCATGATAAACGAGTAAAAATGACTCGCCTGCTGCGGGTAGCGAGTCATTTTTACTCATTGAAACTTAAGCCTTTG, 0
TCTGTATAGATAAATTTACACTCCCTTTGAAAACAATCCGCTATGCTTTGAAAAAGGAGAAAGAAATGATGAAAAAGTTTA, 1
GTCAGACAAATTGTCGAATGCACAGCAGATTAATCCATAAGATTAGCCTGGAAATCCTTGTTGTCTTTGGTACCCATGCGG, 0
CTCATTGTGTTTTATTTCTCACATTGATGACGGTCGCATGAAAAAATGATATTTTAATGAGCATTCTGAAAAAATATCGAT, 1
TCCTTGTCCGGAGAACCCCAACGGGGAAAACGAAATTCAATACCGTCGGTAATGACGAAAGGCAGGTGAGAAGGGCAACGA, 0
GCCAGCACAATACGATTAAATTAATTAAAACCCCACAAATAAATTAAACATAAGATTTTACTCATTGTGTTTTATTTCTCA, 1
TAGCCAATTTATATTAACGGCTGTTATTTATAAGTGCTCTATAATTTGAAGGTTCAATTTAAACCGGCTAAAAATAACACT, 0
CTGATGAAAATGCCAGCACAATACGATTAAATTAATTAAAACCCCACAAATAAATTAAACATAAGATTTTACTCATTGTGT, 1
GAAAAGTAAAACAATTCTCAACAGCAAACCGTCGTAACGGATTACGCGATACGATATAACATCTGGAACTTTATTATTACA, 0
CTGTCGGATGGATTGAGGCCGAGATTGATGAGTGGTTATCACAACGCTGTAAACTTATTTGAGGGTGTTACATGAATTCAT, 1
CAACAGTGCATTTGCAGGTGAATATAAGGCATTGGTTTAAGATTTCAGCCAGGTTATGAAACGCAGCAGAGAATCTTGAAA, 0
CCCAGTTCGGATAAAAGCTTGTCATCTTGATAGGTAATATATAGGTACATAGACACATCAGAACGATCACTTACTCCAATA, 1
GGCTCTCACCTTTTAAAGTTGTATGACAAGTTATCTTTCTGCCGTCGCAAATCATAAGTCGACGGAATGCAAATTGCCGAT, 0
CCAGCCCTTGACCCTGGCATAGGACCAATTGATTGGATTGAATAGTTTTTATTTTCAATGAATTGTCTGGATTCAGTCTCG, 1
AACGGTTATAGTGGCATAATCAGCCGCAGGCATGGAGCCTGAAGCCAACACCCTACGGAAACAAAAGACAACGGGAGATGT, 0
TTATTGTGACAATGGTTAATTGTGACATTGACCTGAATTACGCTTTCATAAAAACATATTAACCAAATAAATATTTTTAAT, 1
CGGGCAGTAGTATTTTGCTTTTTTCAGAAAATAATCAAAAAAAGTTAGCGTGGTGAATCGATACTTTACCGGTTGAATTTG, 0
GTTTCGTTCTGATATGGATCAGAGTTGAAAAACATGTCTGATATAAAATTAAACATTGTTGATAATTGTTTATATTGGTTG, 1
ATTTATTTCGGCTCTGCCCTTGAGTTTAGCGAGGCATACAAGTACTATAACGCGTCATTTTTCAGCCGACCTTTAACACGT, 0
TCATCGCAAACAGTGCATAACATATATTAACAATATGTTTCTGCGTTATTTATCATTATTACAGGAGTTTTAATTTAAATG, 1
CCTATTAAACGTGATTACGATCACATTCTCAAGACGCTACTTACAAATTACCTACAAGCTTACAACATTAGCAGGCGCTGC, 0
TTTTATACTGCCTTAATTGGTAATGACGTTTCATGCTACTGTTTTTGCCTAAAATCCATCAGGAGATAAAAAAATCTGACA, 1
CCCACGCTGTTTCAGAGCGTTACCTTGCCCTTAAACATTAGCAATGTCGATTTATCAGAGGGCCGACAGGCTCCCACAGGA, 0
TAACGAGCAGTCTGCTTATATTCATATAATCAATGAATATTAATTAATATATAATACATAGGGAATGTAAATGAACAAATT, 1
CGGTATACAGAGCAGGAAAATCCATAACCGTAGCCGCATTTTTCATAGTGAGATGAAAGCGATTACAAACTTGTGATTAAC, 0
GTTCTTAACGAGCAGTCTGCTTATATTCATATAATCAATGAATATTAATTAATATATAATACATAGGGAATGTAAATGAAC, 1
TGAAATACTGTGCTTTTATGAATTTGATGCGTGTTTTTCTCCATAAATTATATATGTCCACATTCGGACTTAGGGGAAAGA, 0
AGTATCGATTCACCACGCTAACTTTTTTTGATTATTTTCTGAAAAAAGCAAAATACTACTGCCCGGATGCGATAATTAACC, 1
CAGCGTTGTAACGTGTCGTTTTCGCATCTGGAAGCAGTGTTTTGCATGACGCGCAGTTATAGAAAGGACGCTGTCTGACCC, 0
TTATACTCGGGCAAATATAAATTTGCAAAAAATGCGAAGATAATGTTTTTAATATTTTGAACAATATGGCATTGAATGATA, 1
TTAACTGTGCCACGTGCGCTTAGCCGCATTCACCGCATCACAAAATTCACTTTAAAAAGGGCGGACATCAGCCGAACTTCA, 0
GGTTAACGATTGCGTGAAAATTAACCATTGCATTGTCAACGTAAAGCAGTATCATGCGGCGGCTCGAAAAAAGGGTAAGCA, 1
GCGCTCGCGGGCTTTCAACTGAGTTGATTTACCGCCGGTGGGGAATTTCGCCCCGCCCTGAGAATAAGCGGATTCACTATA, 0
TATATATTACTATATAAATATGAATCTTGCACCGGAGAAATTGTAAGCATTATTATGCCGACTCTTTTTTATCTTATTTTA, 1
GTGAATATATCAATTTCCGCAATAAATTTCCTGTCATATAGTGAATTCAATCTCGCAAACGCGAACCGAACAATAAGAAGC, 0
AAATAACGCCACAATATTGCGATTAATTAACATGTCCGGTATTCCATTTTAAAATAAGATAAAAAAGAGTCGGCATAATAA, 1
AAGGGGAGATTTATTTCGGCTCTGCCCTTGAGTTTAGCGAGGCATACAAGTACTATAACGCGTCATTTTTCAGCCGACCTT, 0
TTTCTCCGGTGCAAGATTCATATTTATATAGTAATATATAAAATTATATATAATTGGGCTGTTGCGATGACAAAATTACAA, 1
CAGATGCATCAGATACTGCAATTAGGAAATTTTTATTAAATCGACTGCATTCTTAGACGCGTTTTTGGCATAGATTGATAG, 0
AATGCTTACAATTTCTCCGGTGCAAGATTCATATTTATATAGTAATATATAAAATTATATATAATTGGGCTGTTGCGATGA, 1
CAGCACGAAACGTTAAAGTGCGATAGCCGCCACAGTGCGACGTAATGATGATGTTATTTTCAGCAAGGGATCGCTATAACT, 0
TTTATCGTCAAAAAATTGACAGCCGTCACTTTTTAAACAATTGGTGAAATTAAAATGAACGCATCCCAAAATGTTTAAGGA, 1
CTCTACTGTATCCCGGATTCAAAGGTCGCAAATTATAACACAGCCGCGCAGTTTGAGGTAAACCTATACGCTTTATTCACA, 0
CGATAACTAAACCATTTTTGAGTAATAAATGAAACAACTGCAACACTCTTATTATTTCTGGAAAACGCCTCGCAAAAACAA, 1
CTGCCAGTTTCAGCTTACGCTTTTACTCTCATTTACGCTGCTGAGGCTGGTATATGTTGCATTTTTAGTTTAGAGTTTACT, 0
AAACAGATGCCCTTATTCTGGTATTAATACAAGGCTGTTTTACTTGAACTTATAATAACTGCAACTGTTACATCATATCTG, 1
TCACTTTTTCAGGGTTGCGATGTAAAGAATGATCTTATTTGTGATTATTACCAGACTAACATACCTGTATGCGTCGTCTGA, 0
AGGAATGACAAAAATTTTTCATTCTTGAATATAAAAAACAGATGCCCTTATTCTGGTATTAATACAAGGCTGTTTTACTTG, 1
ACGACGCGTCGATCGTTCACGGAATGGCACAAATCTGTCAATTTTTCCTGGAACTGGCGTTTTCAGTTATGATTGTGGGAC, 0
GCTATTGAGTTCCTGCCTGGATACTTACCGCGAAAACAGCACGCCTGACATAAAATAAATATGGTCTAATGGGGAAATTTC, 1
CCAGCCAATCGCAGCACGTTCTTGCATAAGGTGTGTCTGCGGTTTTTCAACTATTCAGATACATCACTCCCATCACATTCA, 0
GGGCTTTTTCTGCGACTTACGTTAAGAATTTGTAAATTCGCACCGCGTAATAAGTTGACAGTGATCACCCGGTTCGCGGTT, 1
ATCGGATCACTGCATCATCACCAGTGATCTAAATACTTCACAGCCATTCTCGGTCGCAGGTATCAAGCTTTTCAGGATTCC, 0
AAACAAAAATCATGATTAACTATTTGATGGTATTAGATTAGTTATTTACTAAGATTGTTGGTGTTTGTAATCAAAAACCAC, 1
ACTCACATTTAAATGCCATTTTTAGCGAAAATCGCCGCCTTGTTGCTTTTTTACACAAGCGTTTTGTGATGAACGTCACGT, 0
ATTTGACGTTTGGATGAAAGATTATCATTTGTCATACAAATGAGGGGTGGTATGTTGCTAGCCAATTAAAAAAGAACGCCA, 1
TTTGCGCAACAAAGTCGTTTTAGATAATGCGAAAAAACAGCCTTTCCGGTACTCTACGGCGGTTTTATCGTCCTGTAGAGA, 0
GATGCCGAAAGAAATAAAATTAGTTATTGCATTTGACGTTTGGATGAAAGATTATCATTTGTCATACAAATGAGGGGTGGT, 1
GTGAAAATCAGCAGTAAGAATCAGAATATTGCTGGCGTGACTCCCGCTACACTTAATACAAAAAGTCACAAGGAAGCCCCA, 0
AAAATCAAAGCCTAATCAATGTTTATGAACCTGCTTCGGCAGGTTTTTTTATACTTGACAATGTACCTTTGAGATACATAA, 1
ATGGTCCTGCGGTGATGATTTGTATGTGATACACAGCAACATTTCGAGATATTCATACGGCATCTAATACTGATTTAATTC, 0
ATGTGCATAGCTATGATTCTTGGTCGCCTTGAAATTTATCCTGTTATTATATTGTTTTCAGGTTTTTTTTGGCGCTCCTAA, 1
GTCAGAAAATTATTTTAAATTTCCTCTTGTCAGGCCGGAATAACTCCCTATAATGCGCCACCACTGACACGGAACAACGGC, 0
GAACACAATAAAGATTTAATTCAGCCTTCGTTTAGGTTACCTCTGCTAATATCTTTCTCATTGAGATGAAAATTAAGGTAA, 1
GATATATCGGCATTTATCAGATCGTTAGGTGGCTATAAGTCACGCTAAATGACAGGCTGAATCGAATCATAGCCAGAGCAT, 0
AAAAGACGCGATGTATAACGGTTCTTTGTTGATTCGTCTGTTGCAGGGTTAACATTTTTTAACTGTTCTACCAAAATTTGC, 1
TTGACCCTTTCCTGCGGTCTGTGATGTAGGTCGATACACTATTCTTTCAGGCTGCTGCAATAGCGCACTGAAAGGTGATGT, 0
GTAGTACGGCTCACTTGAAATCCTTGCTAAATATGCCTGTAGATCAGGCTTATACATAGGGTAGGAAAATCGAATTGTTCT, 1
AGCGTAATGAATGTTTTGATCAAACAGAGGGCAAAAAAATAGCCATAAAAAAGTAAAAATGCGGGGCAACGCGCAGGACAG, 0
CAAGAAAATTCGTTGGATATTTTTTTTGCATGGATAAAATTATCGCCTCTAAAGTATGTAATAACAGGGAATGTGATGAAA, 1
GGGGAAAACCTGGGTACAGAGCTCTGGGCGCTTGCAGGTAAAGGATCCATTGATGACGAATAAATGGCGAATCAAGTACTT, 0
CGTGCCATATCGTTATAATCCCTTTGATATTAGATGCAAATTAAGGTCATATATAGCCTTATCGATAACATGGTTAATTTT, 1
TGCAAAGTTCACAAAGTTGTCTTACGAAGGTTGTAAGGTAAAACTTATCGATTTGATAATGGAAACGCATTAGCCGAATCG, 0
CCCGGCAAAATTACAAAATCATGGTGTATTGACATCATCAATAACCAATGAAATTATGCAATTATATACGGATAGGGAGGT, 1
ATGCGATCTTTTTTGTCAGTAGATAGTATTTTGCGCCAAATTGCCATGCAACGGGCAATTTGACGGGCGTAAAAGTTTGAA, 0
CAGTATTCCCCAATCAGTGTAGTGCCTTTAAACATAACGTGCGTAAATATATTGTCCCCGATCACACTTTTTAGTGAAAAA, 1
ACCGTTACAGCGTCAAAGAAACGCGCTTTATTTACTGAAAACAGGTGACCCGATAAGCACTTCCTCTACAATGGGGGCGCA, 0
TAATCTTAAAGTTCAGTCTATTTAATGTTCAATGAAATATTTCTGCCTGTATAATCTTTAAAGATGTTGAACATATATTCA, 1
TCCTCTGTTTCCAGTTGCGTTATTTTTTCTACAGCAAAGAAAATTCGACCGGGCCGATGATTGAATCTTAACAACAGCGTA, 0
ATCTTAAAGTTCAGTCTATTTAATGTTCAATGAAATATTTCTGCCTGTATAATCTTTAAAGATGTTGAACATATATTCACA, 1
GTCCTGAGTGTGTACATAACTGGCGCGTAGTTTACTGGTTGCGGCCCCGCTTGACAAAAAACTGCGTATCAAATGCAGATA, 0
TCTTACTCATGCTTCCTCCGCGTTGTTGCATTGGATGAGGCGAATTTCCCACAATCGGGGATAATTACCTCATGGTCTATT, 1
CCTACAGATGGCAAGAAATAGCGCCTGCCAGGCGTCTTTTCCGGCCATTGTCGCAGCACTGTAACGCGTAAAATAGTGCTT, 0
CTGCGCGAGCGTCATATAGCCGCCTTGTTGTAATGACAACATTTTGCGGCTATTCTTGAAGTGTCTGGTTTCAAGATTAGC, 1
CCCTGCCCACAACGTGGCGCACATTATTACCCTGCCGGAGTCTACAGACTTTGAGCAAGTCCAAACTCTCACCATTAATAT, 0
TTCAGTGATAATTATCACATTTCAATTGCACATTAATGGATATTCTTTAATAATCTCGCGACGTTTCTTTATGATAAATAA, 1
TTCAGGCGATTATTTGTGCGTTCGGGACGTGAATCTCTGGTGGTTGAAAAATGAACAGTTTTGTACGTTCTGCACTATGCG, 0
AGAAACTAATATTAGACGTAAATATTGAAATTTTTATATTTTTTCTTATTTAGGCTTTGCATTTGGCAAAATTTTGAGGCA, 1
ATCACTTACTCAATCCATTTTACCCAGAGTCATAAAATAGAATGTCTGTTGATCTCATTTTCATATTCCTTTCAGACTGAA, 0
TTTGGACTATTCCTTGGGGTGCTCTTGACAGCTATTTTTGATATGATTTGAGATTCAACTCTCAAATTTGTGAAAAATATA, 1
ATGCACCAGGCTTAATAGACCATGAGGTAATTATCCCCGATTGTGGGAAATTCGCCTCATCCAATGCAACAACGCGGAGGA, 0
ATCTTCTCCTTAAAGCGATTAATAAATCTTAATAGTATTGATTAACAGGCTAAAATTAACGCCTAACACTATTCAGCATAT, 1
TTGAGAAAGGTGATTATCACCATGCGAATTAACGAAGTTTTTACGGAGGGAAACAATCTCTAGACCATCCTTAACGATTCA, 0
GTATCCCGGATCGTTTCTGAACAAACTTAATAAACCATTATTATAAAATTAACATATATATTTCAGTTAATTATGTAAAAA, 1
CCGAATTATTAAACTTGTCTACCACTAATAACTGTCCCGAATGAATTGGTCAATACTTCCACACTGTTACATAAGTTAATC, 0
GTATATTTATGCAATCAGACAGCATATTGCATAAATAATCAGATCTGTATCAAAGTTTTAACTTTAAGGAAACACAAGCAC, 1
ACAAACCCCGCACTCCCCTTTTCCCTTTTCTCCGGCGACGGCTAAATTAGAACTCATCCGACCACATAACAATTATTTTAC, 0
ATAATTGAAGTTTATATTTTACCTTTTGCAAATAATAAAATAACAAATTATAGTGACGCCACAGCAACAAATATAACCTTT, 1
GCCCTTATCTGAATCGATTCGATTGTGGACGACGATTCAAAAATACATCTGGCACGTTGAGGTGTTAACGATAATAAAGGA, 0
ATAATCAGTACGTTACCAAACTATTTTCTTTATTGGCACAGTTACTGCATAATAGTAACCAGTGGCTCATTCACCGACTTA, 1
AGAGGAATCTGGTGTGCCTCCCTTTCGGGTGAAAGGGAGGAAGGGATATTAAGCAGGTTGCTGACAACGTGCGGGCTTTTT, 0
TTGAAGCCATATTATCTATTCCTTTTTGTAATAACTTTTTTACAGAGCATAACCTTGTCTAATGTCTGAGTCGAGGATCAT, 1
ATTTTCTCGACGGTCTATACTTAAGAGATGCCAGGCGGACTTAACGACTGGCGGCAACAACAGAGTAACGGTTGCGAGGAA, 0
CAATAGACATTTTTAACATGTTGTTTTTCTAAGTGTTATAAGGTAGGTATAAAATGGGATGGAGCCTCTGCTTCTGGCATG, 1
AACTCCTATAAGTGTAGGGTAATCCTCAAAATTTCATATGCCAACACAGAATATGTTATTGAAATCATCGCGGAGAGGAGG, 0
GCAATCCACATAACAAAACGCGTTTTGTTACTGATGTCACAAATTGAGCATATTTTTGTAGCTGATAGTTTGTTACAAACA, 1
TTTTCGCTGACAAGAAAATATTCGCCATATGAATGATTAACGCTACTTATGAATAGAAATGTGACGCACGTCACCCCTTGG, 0
CGCAGATGATGATTACATTTTGTTTTTGAATCCCGATATCATCATGAAGCATGATGATTTGCTGACATATATTAAATATGT, 1
AATAAAACGGTATTCAAGTATCAGAAAACCTTAGTTCAGGATCGCACTAGCTGCATGATCGAAATCTCATTCTGCGAACTG, 0
TGTTGAAAATAAACCTTCGATTTGTTTGTCAAGATATTGTCCATCTTTATATAATTTGGGGGTAGGGTGTTCTTTATGTAA, 1
CTTATACAATTCAGTTGCTTCAGTAGTAATGATGCTGATACGGCTGTTTTTTAAGCATAGACGGTCATTTGAGCAGGATTA, 0
TTGAAAAGCCGGAATGTACTCTTTATTGCAAACATTTCAGGGATGAAGTGAAGATGAATTGAGACGTAGTATCCACACCAA, 1
CACCCCCTGACGCATGTTTGCAGCCTGAATCGTAAACTCTCTATCGTTGAATCGCGACAGAAAGATTTTGGGAGCAAATGA, 0
TCACTTCTCATTTCTGCCATTCCATTGCCGTTGATAAAGAGTTTATCTGTTAATCTGTAAATTGATGTGAAAACTCTTAGC, 1
AAGCATAGTTGATAATGGCGGGGTTAGCTTGAGCGGAAGGATTCAGTTGCAGAATCAGATAAATACTTAAGAGGCATATTC, 0
ATGCAGATGTTTTGTGAATGTGTTGGTTGACATTCATATGAAAAAAATCATAATTCCATCATGTTTGTGTGGGGTCTTTTC, 1
AATGTATCTATGAATTAATGTTTTATAAGGATTTTCTATAACCATTTATAAGTATTTTCAAGCCTGGCTTGTTGCAAACAA, 0
ATACATAACCCTTTCTCCCTGTTAATCATGAACAAATCATTCGCCATGATTATAATATTTATCCCTGATATTTGTCTGGTT, 1
TATATCAATTTCCGCAATAAATTTCCTGTCATATAGTGAATTCAATCTCGCAAACGCGAACCGAACAATAAGAAGCACAAC, 0
CAATTAGACATAAGATTATTGTAATTTTTTAAATATTATTTTTCCATGAATAAAATTGGAGTAAGTGCGTGGATAGTAATA, 1
ACGAGAGTATAGTCAGTGCGGTGATGATTTGCTTAACCTATGAAAATCAAAAGCTTACTCGCGCTCACACTCACTGTGATT, 0
CTACTTTTTTATTATTGATGAGTATAAACTTGACGCTTTCAAAATAAAAAGAAAATCGAAGCATTCACACATGAATAAAAA, 1
TTTACTCGCGATAAGCCCGATTTGAAGGCATAGTTTACCATGCGCTTACGGGGAAGCGTATTTCTCACGCGGGAGAGGACA, 0
AGGCCAACGCAATTCATATAGCCGTTGATACCTAATGTGATTACACTAGTAAAATATATTGTTACTTTACTATCGTTTAGG, 1
TCATAGCACTATTAATCTACTGGGGGGTAGTATCAGGTACTGGGGGGGAGTAGAATCAGATTGCCGAATTAATACTAAGAA, 0
TTTTTACCAGAATTCAGGGCGCAGATTCATTCAGCGCACCTAAACGATAGTAAAGTAACAATATATTTTACTAGTGTAATC, 1
ATATTACATCTTAATCTTAAAGGGCACTATGACTCCAAAGAAGAAGGGTTAGCCAACCGATACAATTTTGCGTACTTGCTT, 0
CTGGTTGTTTTATATTCATCGCTGTTGCTTATTTAGACATTTTGTACTTTTATTGTTGAGGTTATTAAGCGAAGCGACAAT, 1
TAGCGCAATAAATCGAAGCCTATGTTCGAATTTATTGAACAACGCATAGAAAGCCGCGATGTGGTACTCTATATCTATCAT, 0
TCATAAGACTTTCTCCAGTGATGTTGAATCACATTTAAGCTACTAAAAATATTTTACAAAATTTCAAATTTAATTGAAAGC, 1
CTGAATTTCAGGATTTTTTTCTCTTCGTTGTTCCGACCATCCTGTGAAGTGTTTCACGTTGTCGTCTCAACGGAGGCGCAT, 0
TTCACTGTTTTAAATCTTACTCACTGGCTTGACGGCACCACGCAGACTTATATCATTTGGATGAATCGATAAATTTCACAA, 1
AAGCAAAAAAATACCGACCCGGGTACAAGTCCCAGGTCAGCTACAATTCACATTTTGATAGTCATTTTACCCTGAAGTTCC, 0
AATAAGTCGCTATACTTCGGATTTTTGCCATGCTATTTCTTTACATCTCTAAAACAAAACATAACGAAACGCACTGCCGGA, 1
TATTTAATCTCTCCTTTGTTGGCAAATCATCTGGTCTCATGTCGCTGTCAAACGCCCCATGAGGTAGTTATCCAGTTAATG, 0
CATAACCTGTTGCATGATTATTTATGATCTCAATTCTGCATTTTGTCAGTAAAATGCAATAATTTATTAAATATCAATAAA, 1
GGAGTCTGGAGATTGAGTAGATATTCTTGTTCAGAATGTATCAGCCGATGGTTCTACGATTCTTAAGCCACGAAGAGTTCA, 0
AACAATATGATTTATTGGAGCTTTATTTAAAATTTTGCAGATAAATATATATAAATAAAAATCTGTTTTCGCCACATGCTT, 1
GTTAATTTACCCTGTTGCCCTGTGCCAACCAACCGCTGATTTCACGCCGCTTCTGATGCAATAGTGAAAACGGCAATACGC, 0
AAATAACAACTTTTTTATCTGCTTTTGTCATTAACACGGCACACAGGCGTAATATCTGACAAAACTGCATTTCGATTTCTT, 1
GCGGCTTTCAGCTCACTGTCGCGAGGTGGCGTATATTACGCTTTCCTCTTTCAGAGTCAACCCTGAATTTCAGGATTTTTT, 0
TCTGGTATACGCGGTTACCGACGATTCACTGCTCATTGCAGCATGTCGTTATCATTATTGAACAGATTCATTCATAGAATG, 1
ATTAGTTTGTAGATCAAGGTATTGTCAGTGAGACGAAAATCCAGGCTTCGCTATTTTTGGTGCCATCAGCTAAGAGGACAG, 0
CCTGTTTGGCTGCGAAATAAATATAAAATTAATATATATGTTGTAATGATATATTTTTATAAATTATTCCCTGCGTGAATT, 1
TCATTTCAGCAGCGTCAGCAGCCAATCAGCAACAGTGAAATGGCATTTTGACTATTCGTGGCGCTTTTGATTTCGCTGTCT, 0
AACAACAGAGATAAAAATATCTAAGATATTCACCTTATTGCAAGATATTTAAAATGCTCTAGAGTTAAAAGTATGATGTAA, 1
TCTTCCTTCAGGCTTTAAATGAGCAATAACCTTAATGAATGTGACGATACATTCTGGAATGGCAGTATTCTCGGCTATTGG, 0
TGGTAATGACGTTTCATGCTACTGTTTTTGCCTAAAATCCATCAGGAGATAAAAAAATCTGACACAAGATAAGCAAAAGTG, 1
ACTTCTGTGGAATTAACGGTTATAGTGGCATAATCAGCCGCAGGCATGGAGCCTGAAGCCAACACCCTACGGAAACAAAAG, 0
ATCATTTGTTAATGGCATTTTTCAGTTTTGTCTTTCGTTGGTTACTCGTAATGTATCGCTGGTAGATATGGAGATCGTTAT, 1
CTACTAAAAATATTTTACAAAATTTCAAATTTAATTGAAAGCTATGGCGATATTGAAAAATTCATCAACAACTATGCTTAG, 0
GCAACATTATGTATCTTCAATTTATTAAGTTAAAAACAGCTCAGCTTCTGTAAAGTTTTTATATATCAGTTTTATGAGAAT, 1
GTGACAAAACTCACAAAAGACACGCGTTTAATTTGCGATACGAATTAAATTTTCACACACTCTGTAGCAGATGATCTAACA, 0
CATCCGCAGCGTTTGAGCAATTAATTAAAATAAGTCCTGCGAAATATATTAAATTGCAGGACTTATTCATTTCGTGAATTT, 1
GTGAAATGGCATTTTGACTATTCGTGGCGCTTTTGATTTCGCTGTCTGTTTATTTTCTGACAAGCAGCGTAAACTCCGCGT, 0
GCCGAAAGAAATAAAATTAGTTATTGCATTTGACGTTTGGATGAAAGATTATCATTTGTCATACAAATGAGGGGTGGTATG, 1
TGCCGCCAGGACTACACACAGCAATGTCGTTATTTACAACCGGAGGCGCACTCCCACCATTTAAATTTAACAGACAAGACC, 0
TGAGTCATGGTATGAAGATACGCAGATTTACTCTTGCTTTAAAATGAATAATATTAAGCCACTTATTCACGAATCGAGAAT, 1
TTTTTTTCCAGCTCTGTGACCTTGTCTTGGTTAACTCAATGTTAAATTGATGTAACATAATCACTTACGTGATGTGCGTGT, 0
GAAAATGAAGGCTCCTTCGGGAGCTTTTTTGCTTGGTGTCTATTCGATGGATACTCACATACTACGGTAACATCATGAAAA, 1
ATAACAATCCCTAACGGGAGAATTCCAGTGGCTTTCCTGCGTTCGGTAAAATCACGTTGCGGCATTTTTGCCGGGGGGATT, 0
TAGACATATCAGTTCTACAAATCGCTTGCATTTATCATGATTAACAATCATTATCATTTGCGAGTTTTATTTAGATATATC, 1
ACTAATGAAATGATGCCAGACTGTTTCTTAGCGCAAAAACTGCCAGATTTGGTAGGACCAAAATTTATCCACAAAGTAGTT, 0
GAATTACGCAAAAGAGCTGAATAATTATTCCCAAGAATTGATAGTGAGCGTAATATTCACGCGCTCAATTATCATAACTTA, 1
TCTGACGAAAATCGGTTGAAAAAGTGGCATAATGGGGAGTTGTCAACTATTGAAATGAAAAGTAAAACAATTCTCAACAGC, 0
AGTTTACTTCTATAGTGAGATATTTAATGGCGACATAAAGTAACCAAATAAAATAAGGTTGTCATATGTTACCCAGGATCA, 1
GCCCCGTAACCTGTCGGATCACCGGAAAGGACCCGTAAAGTGATAATGATTATCATCTACATATCACAACGTGCGTGGAGG, 0
TTAGATGTAATGTGTTTGTCATTGCTTACTTTTTGGCGTTATATGATGGATAATGCCGGGATACAGAGAGACCCGACTCTT, 1
GCCAGCGTGAGTTCTGCATCCGTAAAATTAGCTAATTGTGCTGCGGTGGTTAAAGTAAGCGATATTAATTTCTGCTTAACT, 0
CCTGAATAATATAAATTATATATAAATCTTATTTATGTGATAGTTTGAATTATCATTATAAATGATACTCACTCTCAGGGG, 1
TCGTGACCTGGATCACTGTTCAGGATAAAACCCGACAAACTATATGTAGGTTAATTGTAATGATTTTGTGAACAGCCTATA, 0
ATAATTTATCAGATGATACAGCTATTTCTTACGATGTAATTCCATTTATTAAACTTCAAGACATCAGTGCAGAAGAATCAA, 1
ATTGTATGTCACCGACGTTTCTTCGCCAGTGTAAAAGTATACTTTTTAACCGCAATATTTTTGTCATCTCAGACGATTTTT, 0
AACAACGTTGATATGCGTTGATTCCATTAAAAATCAACATATTACAAAATATCATCAACTATTGATCAAGATAGATTTTCA, 1
CGTACGTCGAAAAGACCCTGCTTGAGGGTGACGCACGAACCGCTGTCTGCGGTTATATGCCCGATCAAGATCCTGCAAAAC, 0
CAACCAGTTGAAATATATAAATCTTGATTTCCTGACTTATCTTCCATCTATCAAAAGTTTAAGACTGGACAATAATAAAAT, 1
GCCACTGAAGGTTTTCTATAATAGAAAATTCGACGTCTGATGCTGTACACAGCGCCAACAATTATTGGTGTCCACGACGTA, 0
ATAAAAATATCTAAGATATTCACCTTATTGCAAGATATTTAAAATGCTCTAGAGTTAAAAGTATGATGTAAAGACCATTGG, 1
CCTGGTATTTGTTGCTTGTTGTGTTTGCTTGTTTAAAAAAATGCCGCAAAGCAGCACTGTGCGCAAGCGATTTGGCGGTGA, 0
ACTCCCGGTACTTAAGTTGTAATTTTGTCATCGCAACAGCCCAATTATATATAATTTTATATATTACTATATAAATATGAA, 1
TGTTAATTAGCGGGCAATTGTACCCTGGTTAAGCCTCGGGTGGCAGCATCAGGTCTTGTATGGAAAAGCATATCTTTGTAA, 0
TTCATGTGTGAATGCTTCGATTTTCTTTTTATTTTGAAAGCGTCAAGTTTATACTCATCAATAATAAAAAAGTAGTCAGTT, 1
ACGTTGATCAGTTTTATGTAAGGTAAAAAATGTTAAACGCAGTTGCGCAAATTATCCGCCTTTACGTCACTTTATGAGCAA, 0
CCGATGTATGATAAATAACGGAAGCATTTGAATGGATAATATACAGTATACATTCTATTAATATTTATGATATAATTCTTT, 1
GTAATATGTTTAATCAGGGCTATACTTAGCACACTTCCACTGTGTGTGACTGTCTGGTCTGACTGAGACAAGTTTTCAAGG, 0
