# Supplementary material for: Assessing the Effects of Data Selection and Representation on the Development of Reliable E. coli Sigma 70 Promoter Region Predictors
Source: PLoS One. 2015 Mar 24;10(3):e0119721. doi: 10.1371/journal.pone.0119721 (PMC4372424; doi:10.1371/journal.pone.0119721)
Supplement: S1 Dataset — (ZIP) [file pone.0119721.s001.zip › data/Test/TS_Mixed.arff]

@relation Sigma70_data_New_test
@attribute seq string
@attribute class {1,0}
@data
GGGTTGCGTTGTTGAATCATTATTTGCTATGGGTTTCGATATTGTATTTTATTAAGATTAGCAGGATTATACAAAGAGTAT, 1
TCGTTGCGTAATGTGATTTATGCCTCACTAAAATTTGATAAAACGTTTTATCTTCTCGCGCAATTTACTGAATCCAGATTG, 1
TTGCTGGCCCTATAATATTGCGCTAGCATTGCTTTCTGGTTGTATCAGCGATACTCAAAAATTCTTAATACAATACTCATT, 1
CCTGTACATCACATCAAATCATTAAACTTGCATTAACTTATTTATAACTTATATTGTCACATGCAAATCAGAATGGTTTCG, 1
CACACAGGCATATTGAGCGATTTTTGATATTTATTCATCTCCTTACGCACTATATTCAGAGCAATAAGTTGCCTCTTTTCA, 1
GGCAACTTCCGCACCGTCCGATTTGCCTGAGGCCAACTCCAGCGCAGTGGAAACTGCTTCTTCCAGAATCTTGCGCTGCGC, 1
GGAATTAGCAAGAAAAACGCCAGATTGTCGCGAAAAACGAGATCTCTCCTACAATTTCTAACTGTAACTCCTTTGTTTGTT, 1
AATATCTATTTCAGGTCAAAAGATTGAATTATTCACTGGAGACGATTCGTAAATTCGCTGGATTTTTGACTAAAGTTTCTT, 1
TCAGGCAATGGTTCGATGATTTTTTTGATTTGTTATTTTTCCACTTTCAGTATGCTAATGCTTGCACCTACTGATTCATCA, 1
CCACTATTTGCTATATATTGTGTGGTTGAATCTTTTTTCAACTACATCTAGTATCTCTGTATCAACAGAGAGACAACCCGA, 1
CTTAAAAAATCACTGCCGGTTACATTGTAGTAAAGTAAGTAACTGGTTAATTTACATTCTGGTCGCGTGCGCAAATACGCT, 1
TCTTTGCTGTCTTTATTCTTTTTTGTAATTTTATCATTCTCAGTGAGTGGTATTATCTTTGCTTTGACAGTTAAGCCCAGA, 1
GCATAACGAACAGTATCGACAGCTCATTGAAGGCTACATGCTGCGCCATAAGGTGAAACCGGGCATTACCGGCTGGGCGCA, 1
ATCCCTTTTTCTTCTTTTTGTCTGCTATCAGCGTAGTTAGCCCTCTGGTATGATGAGTCCAACTTTGTTTTGCTGTGTTAT, 1
GAAATCGGCGCTCACTATCCGGGCTTTGAAACCGATATTCACGGTGCATACCGTCAGGCTGATGGCCGCTATACCGTTAAG, 1
ATTGACTTAGCCCCTTTTTCGGCATTGACTATGTCGTCTGAAAAGGGGCTGAAAAATTTATTTTCACCAACACTTTTTTTG, 1
ATCCTCCCACGCCCTGGCCCATGCGTTGAAAATGATGCGCGAAAACCCGGATAAAGAGCAGCTACTGGTGGTTAACCTTTC, 1
TTTTGCGTAGCTGCTTCCGCATTTGCCTGTCATTCACTGCAATAAAGACGATTTTCAGGAAGCGTCCTCGCAGACTCCGTT, 1
ACCCTTGTACCGTTAAGGTACAAGTATCTTGAAGGTTCATTTCAATCATGTAATATGTACACCGGAGGTACATATTGTATG, 1
ATGTGCATAGCTATGATTCTTGGTCGCCTTGAAATTTATCCTGTTATTATATTGTTTTCAGGTTTTTTTTGGCGCTCCTAA, 1
TAAGTGTGATCTACGTCACTCATAACTGCAACGGATAATTTGTTGTTGCATAAAATGTGTGCTCGATCTCATTCATGGCCG, 1
GCGTGGCCGCCTGCGGCCCGATTAGCTTTATTGGTCTCGTGGTGCCGCATATGATGCGTAGCATCACCGGTGGACGTCACC, 1
TTCTCAGTGAGTGGTATTATCTTTGCTTTGACAGTTAAGCCCAGAACTGAAAGTCAAGTCGGAAAAATCCCGGACGATAAA, 1
TACTTGTTATGCCAGAGGTAGCAATTGCGTTAGCGGCGTACTGTTGCTGTAAAGTATAACGCCTATATTTTACAGTTCAGT, 1
ATTGAAGCTGCGACAAGCTGGATTGAGTACCGATTTTTTACGCGGCGATTATGCTGACAAGTTGTTGGACAAAATCAACGA, 1
CCAATATAAGGAAATCCTCAAAATTGTTTTAAATAGTGCCCTCGACATGTAATTTCAGGCGTTTAGCTGTAACTATTTATA, 1
AAAGTTGTGGGCGACGTCGTGTTTGAAGACGCGGCTAAACGCGCCTCATACATTACGCCTGTTCCCGGCGGCGTTGGCCCG, 1
GAATTACGCAAAAGAGCTGAATAATTATTCCCAAGAATTGATAGTGAGCGTAATATTCACGCGCTCAATTATCATAACTTA, 1
GCTTCAGTGGCGCATTTTGTTGTGTTGTTTGCATATAACCTTCTAAACGTATGGACATCTAAACATCCAAAGAAGGTTTGT, 1
AGTATCGATTCACCACGCTAACTTTTTTTGATTATTTTCTGAAAAAAGCAAAATACTACTGCCCGGATGCGATAATTAACC, 1
GCCGTAATCAAGTTCCCGTTGATGTTGAAAATCCCGGTCAGAAGATCGGGATTTTTTTTGATGTATGGAGATTGCGAAAAT, 1
TAAGCGCAGATGTTTCATGATTTACCGGGAGTTAAATAGAGCATTGGCTATTCTTTAAGGGTGGCTGAATACATGAGTATT, 1
ATTTGACGTTTGGATGAAAGATTATCATTTGTCATACAAATGAGGGGTGGTATGTTGCTAGCCAATTAAAAAAGAACGCCA, 1
AAATAACGCCACAATATTGCGATTAATTAACATGTCCGGTATTCCATTTTAAAATAAGATAAAAAAGAGTCGGCATAATAA, 1
GGTTTACGCAAAATGCCGCTCATTTATGAGTAAACCTTTCACTATTATTACGTTTTTTCAAGCTGGGACGCGCACGACACA, 1
ACACAATGAAGAACAGCTTTATATTGCCAGTGCCACCGCCACCTATATGGTAGGTTGAAGACATAAAAGCAGGTAAACTGC, 1
TTTGCTCAAAAAATAGCCATACTATTTAATTGCAACAAGGCTGGGAAGAGGAGGATCGAAGTATGTTCGTTGACAGACAGC, 1
ACTGGAGCAGCTCCTGTGTAAACACTGATTGCCTCCCCCCCGTTGATGGGTAAAATAGCCGCAATTTTTCGTTTTCAACAA, 1
AACCGGGCATTAATCCCAAAATGTTGCAGCAATAAACCGGTGTGACGAGTATCCTCGGCGGCAATCAGATCAACGGCCTGT, 1
GGCCAACTCGCCCTGCTGTTCTTTGGTTAAAGAGTCCCAATACGCTTTCATACAATATGTACCTCCGGTGTACATATTACA, 1
GGTGGGTCGTGGAATTGGGTAACCCGGCTTGTTGCGCCAGTTCCGTGAGTGCCACACTGCCATTGGATTCGGCAATCCACT, 1
ATTATCCAAAGCGATGGCGACGCGGCATTTAAAGCTTGTCAGGCGCTGCTACGCTCACCTGATAAGTGATAACCCGATAAC, 1
CTCCTTGTTCTGCGTCATAGTATGATCGTTAAATAAACGAACGCTGTTCTATAATGTAGAACAAAATGATTCAGCAAGGAG, 1
TGCTTTCAAGATTATGGCGTAAGAAAATTGCAATACGATTATTGTTGTATATTCAAGATAATGTGACCTTAATTGTCTTTT, 1
CCATCACAGATATAAATGAGCAAGAACTGAACAATTGCATTAAAGATTTAAATATGTTCAAAGTGAAGAATGAATTATGAC, 1
AAATGCCCGGCCTGTCAGGCGCAGGATTCAATGGCGATGTGGCGCGAAAATAATATTGATATTGTTGAATGTGTTAAGTGC, 1
GCGCGTATAGCATCGACCGCCTGCTGAATAAAAAGTGGTAAGCACGCGCTATACTTAACGATAAAAAACGAGGAGGAAGCT, 1
AAGAAGTCGCGTAAATCGTTATATTTCATGGCGTCCATTGTAGCCTCTTAATCTGCGCCCATTATACGGCGTTCATCTTTG, 1
TATTATGATATGCATCAAGTGATATCTGCCGCTCTTTATCAAGTGAAAAATATAATGAGTACGGATTAATGATCTATCTTG, 1
TTGAATATTAGGTATATGCTCTTTTTTGAAATTTATCGGTGGCAGCCGTTAGTATTCGCTGTCCCCATTGCAAGCTCCTGG, 1
AGCCATGCTTTTTGCGTGGCTTTTGCATACAATTTATTACTATTACCCCTAAATTTCCCCTCCCCAGCGGCGCAGAGATGA, 1
TCTTTCATGCCCCCTAATTTCACCTTTATCCCGCCCCTTAGACAGAATGTTATAATCTGAACCCACAACAGCGTTTGTACC, 1
CTGCGCATAATAATATCAAAACGACGTCGAATTGATAGTCGTTCTCATTACTATTTGCATACTGCCGTACCTTTGCTTTCT, 1
CTCTGCTGCACACCAAAACCTGGTTTGAACTGGCACCGAAAGCGGCCAATATCATTGTAAAAGACGAAAAAATGGGACCAG, 1
GAACTAAGTCTGGTTGGCACAGTTAACCTTGATATGCGTAGTCTGTGGCTAAATTTCGAGATTACCCTGGCAATCGACGAT, 1
AATAGCGTCAGTGGTGTTAGGCACGGCATTGAATGACAGGTATGATAATGCAAATTATAGGCGATGTCCCACAATTGACCG, 1
TCAACGATTAATAACATTTTTTCATTAATTTAAGTTGGCTAAATGCAGTTAAAATTTTTAACGGCCAGCCACCCAAAATCG, 1
TTTTTGGTTCTGTCTGATATCGCTGAATTTCAATATAAAACTACAAACTATTATCATCCTGAAAGCGATTGTGGAATATGT, 1
ATAAAAAATGAACAATTCACTCTCTTGCTTATTTAGTGACAACTATTCATGATTTTGTGAAACCGGTTTCTTAATTCCGTT, 1
CATTACCGCGCGCCTGCTGTTTTTATAAACAATGTATTTTCAATCCGTTATACTTTTCCTGGTGATGTTAGAAAGGAGTAA, 1
GTCACTTATTGGATTTAGTATGCTTGATTTAAATGGCGGACAATTATTGTTATTATTAAGTCTAATGTCATTTAAAGGCAT, 1
AACAACGTTGATATGCGTTGATTCCATTAAAAATCAACATATTACAAAATATCATCAACTATTGATCAAGATAGATTTTCA, 1
AAAATCAAAGCCTAATCAATGTTTATGAACCTGCTTCGGCAGGTTTTTTTATACTTGACAATGTACCTTTGAGATACATAA, 1
TTTTATTGAATGTAGAATTTTATTCTGAATGTGTGGGCTCTCTATTTTAGGATTAATTAAAAAAATAGAGAAATTGCTGTA, 1
CCGCCCTCTTCAGAAAAGTCTTAATTTGTTGAAATATCGAGCATAAGATGAATCTGGAGAGAATGGTCTGCTGCGAATCAG, 1
CGCCCGGAGAGCAGCATGGCGCGCGCCGCAGATGTGCATCTGTGTGTTAAAGTAGCGAAAGAAGCCTGTCCGTTAGGGCTG, 1
CGTGGCTCCTTGTTGTGTTGTTTGCAATTTCTTCATCATACCGTTTATTCAATGTGCTGTGAGTAACTTTCACTTCCGTAT, 1
GTCAAGCAAATCTATTGCCAGATTGACGAAAGCGTCACACTGTACCTGATAAAATCCGATACGCAACTTTATTAGCATGCA, 1
CAAACTCCCGGCTTGTCCGGGAGTTTGAACGCAAAATTGCCTGATGCGCTACGCTTATCAGGCCTACGCAATCTCTGCAAT, 1
CCCTGACGATCACTTACAGTTCAGACGTTTACCCATCTTGCTTTCGCTTATATACTCGTGTCTTTGCTACAGCAACCAGAC, 1
TGGTAGACAGTACCCGACACGGAACATTTAAAAAAATGAATGTTTTTATATTCTAGATTCGATATTTTCGATAGGTTTGGG, 1
AATGCTGGTTCTGTATTGGCTTATTTTGCCATAACGAGAAGGGGTTCACCTAATCACGACGCGTCGATCGTTCACGGAATG, 1
TTTAGCCTACAGGATTGAGAAAAACTTTTGCTATAGTTTAGTAAAATTTTACCCTAAGGGAGGAAGCAATGGAAACCGTGG, 1
GGCTGCGCGTTGTTCCGACCACACGGCGTTTATGTACCTGGGCGAATTGATTGAGTTCAGCAACACGGACGATCTGTTCAC, 1
TTTCAGGCAAACAAACAAATTAGGGGTTTACACGCCGCATCGGGATGTTTATAGTGCGCGTCATTCCGGAAGTGTGGCCGA, 1
ATCTTGTAAATTCAGCTAACCCTTGTGGGGCTGCGCTGAAAAGCGACGTACAATGTCGCTAGTATTAATTCATTTCAATCG, 1
TGCTTTTCCATACAAGACCTGATGCTGCCACCCGAGGCTTAACCAGGGTACAATTGCCCGCTAATTAACACCTGCATAAAA, 1
GCGCACAAAAAAAGCGCACTTTTTGACTGGCACATTCGGCTGCCTCAACTAGGCTGAAAAATGGTGCGATCGGACTGGTCG, 1
GGAACTGGAAGCTGCCTCGCAGAGTTTTGAACAGTTTTCACCCTTTCGTTAAATTCTTCTGAATATGCCTCGGGGAACGCA, 1
CCCAGAACAACGCACAAATCGTCTTTGAAGCTCTGATGAGTAACCTGCGTAAAGAGGCGAAAATCAAAATTGGCGATGCGC, 1
CTAACTTCTTGTTTACTAGTAAGCTGTTGAAAGAAATGGTAATTTACGATAATGTTTTTTACCAGAATTCAGGGCGCAGAT, 1
GATTATCTGCAAGATCACCCCCGCCTTGCAGGCGCGGACAAGAATAACGTTATGGTGATTACGCCTGAGGGTGAGACTGTC, 1
GCATTTCATTCCGTTCTGATGGCATTTCATGCCGTTTTTCCCCAGGCATAAAGTGCACTTCGTTATGGTTGTCGGCAGAGA, 1
GAGTATTAACCGCGTTATCCGTCCGCGTTTGAAGTTGCATTAATCGACGTACACTGGCGGATGTGGCATAAACGCCTCATC, 1
CTGTCGGATGGATTGAGGCCGAGATTGATGAGTGGTTATCACAACGCTGTAAACTTATTTGAGGGTGTTACATGAATTCAT, 1
TTGTCAAGTGTTACGTTTAGATAATTGCTATCCGGAAAAGCATCTGCTATTTATAGCGGCCTCATTTTTCCCCCGAACATG, 1
GGGCTTTTTCTGCGACTTACGTTAAGAATTTGTAAATTCGCACCGCGTAATAAGTTGACAGTGATCACCCGGTTCGCGGTT, 1
CAAGAAAATTCGTTGGATATTTTTTTTGCATGGATAAAATTATCGCCTCTAAAGTATGTAATAACAGGGAATGTGATGAAA, 1
TAGTGTTGGATTCCACCACCTTAAGCATTGAGCAAGTGATTGAAAAAGCGCTACAATACGCGCGCCAGAAATTGGCTCTCG, 1
CAAACTGGCGCTACTAATGCGCCACTTTCTTATATGGTCAATCACTTTCCTTAAAGAATACGTTTTGTGTGGTCACTATCT, 1
TTAGCCATTTCAAACATTATCATGGCTGATATTTTCCGTAGTCAGGTTTAATGTTTTAAAAGTGCTGTGGGAAAGTGAACA, 1
ACAGCCGGATGAACTAACGTTCGTCCGGTTTGCTATTGAGTTCCTGCCTGGATACTTACCGCGAAAACAGCACGCCTGACA, 1
TTGCCAGCCAACGGCTGATGGCGATGAGTGTTTCCATTGCTGTTCTCTTTTATACTGTGGGCCTGACCTTAACATGCGACG, 1
AGGGAATAACTCGATATAAACTCACCTTTGTAAGGGGGATGTTAAATATATATTAATTCCTGTGTTCCTGATTTTGCCCGG, 1
AATGAAATGTTTTACATATATTAACCACTTGTTTAATGCGGAGAATCAGTACACTATTTTCTTATAATTACATTTGAAATT, 1
AGTTTACTTCTATAGTGAGATATTTAATGGCGACATAAAGTAACCAAATAAAATAAGGTTGTCATATGTTACCCAGGATCA, 1
CGCCAGAACAACTCAACTTCACTTGCACAAATAAACAGGAATCAGCCACTAAAATTCACGAATTAGCGGGCTACAGCAGCG, 1
AGCCAGAAACGCGCCGCGCGTCGTTTGCTTGAACGCGACGCCTGATTTGATACTCCCCCCTGACTCCTTCATACTGAAAGT, 1
GCTTCGGCGGCCTGTTTCTCTGTTTGAACGATGACTAAATAGTGACTGCGAAAATGAGATAAGCCGTTCTCAAGGCGTCCT, 1
CTAATCATGATGAGCTATTTTTGATAGTTCATCCTGTGGCGTCGCTCTTAAACTTATATTGTAAATGACTTAGATTTAAAT, 1
GAATATTCACGGGCTTTTTTTATTATTTAATAAATATAAATACATTCTGATAATGCATCCTGCCGCTGGACATTATTTCAG, 1
AAACAATAAAAATCGTAGCTTCCTGTTGTCATTAGGTTATTTTACCTGTATAAATAACCAGTATATTCAACAGGGGGCTAT, 1
GATAGAGAAAAGCCCCGAGTGATATTTTACCATCAACCCGAGGCCTCCTATATGCTGAACACATGTAGAGTGCCTCTTACT, 1
TCTGCGTCTGGTGCAGGGTTGACTTTGCATTCTGTTAACAAACGCGGTATAACAAACCTTCTTTGGATGTTTAGATGTCCA, 1
ACTACTTTGTATGCTGTCTGTCTTTCAAACCGACGCAGCTATTAACGCATGATAATTGAGATTAAGCAAATTTTATTTTAG, 1
CGCACGAATTACGCGGTTAATGGTAGTTTTGATTGATGTATAAGGCGATTGAGTATAGAATCTCGCCCGCTTTTGCATACG, 1
CTGCCCGTCCGGGTGCATGTTTTCACTTGTCGGATATTAAACCAGGAATTTATTATCTTGTTCGATGTTGTTGGTGATTGT, 1
TACCCACTTCTGTGCATACTGTTGAGCTGAAAAACTGACGAATTATGATAAACTCCAGCCAACTTTATTTCATATCATTGA, 1
GGGCAGGCCTGGGTAAAAATAGGGTGCGTTGAAGATATGCGAGCACCTGTAAAGTGGCGGGGATCACTCCCATAAGCGCTA, 1
GTCATTACTCATAATATCTGCTAATGCTTTACATCTCCTTCGCGTTTGTATATTTTCTTTATCACTTGCAGAAATGCGGTG, 1
TGTATTGAGCAGTTAAATATTACTTACAAATTTCCGAGTATTCCCAGGAATAATCTTCATGTTCACGCGGCATAATCTCCC, 1
AGCACAGAAAGTCGAGCATTATGAGATTGCCAGTTACGGGACATTAGCGACGCTGGCTGAACAATTAGGTTACCGTAAAGC, 1
TTAGTAACAAATTTGGTACAGCAATTATTAGATCTGTTGAGACAGAACGATATTATCAGATCCTGAGACACCACCGGGTTT, 1
GCAATCCACATAACAAAACGCGTTTTGTTACTGATGTCACAAATTGAGCATATTTTTGTAGCTGATAGTTTGTTACAAACA, 1
TGTTGAAAATAAACCTTCGATTTGTTTGTCAAGATATTGTCCATCTTTATATAATTTGGGGGTAGGGTGTTCTTTATGTAA, 1
GACGTTACGGCTGCAATCTTCATCTGTTTGTATGGATATCGCTTCTCGGGTATTGTTCTCACCCGGTGCTATCGCCGTTTT, 1
ATTATATTGTTTTCAGGTTTTTTTTGGCGCTCCTAATATATGGCTGATTTATAATTGTGAGTTTAATATTATGTTGACTCA, 1
AACTGAAAATTCAGTATTTTCTTCTTTCCTCAAGCTGATTATTAGCCTGGAATAGAGAGTAGAGGGAACTCCCGATCGGGA, 1
TAGCGTCGCTTGTCAATGTAAGTTGTTGATACATAATATTTATATATGATTAATCAACGGATGATTCACATGAAGAATACT, 1
TTAGCGATAATTTGTCATTTTAGCTTGATTCAACATAACAATAAAAACGGTAAGGTACAGCCTCGTTTGTAACAATGAGAA, 1
ATCTGGCAGGATGTTTACAGACCCAGGCTTGTTACAGGCCAGGTTTATCTTAAAATTACGGTAATTCATGACGTACTGATC, 1
CAGCAAACTGTCCTGCGGCAACCAGCATTGCCACCTCCTGTCAGAGTCGTAAAATTCGCCAACGACGATTATTCGGCGTTA, 1
TCTGGTATACGCGGTTACCGACGATTCACTGCTCATTGCAGCATGTCGTTATCATTATTGAACAGATTCATTCATAGAATG, 1
AAACTTTTGCTCATAACTTTACGGCTTTCCTTGCGTGCTGAAACAGAAGTATTATGCTTTCTTGAAACGTTTCAGCGCGAT, 1
TTGGGGTGCTCTTGACAGCTATTTTTGATATGATTTGAGATTCAACTCTCAAATTTGTGAAAAATATAAGGTGTTGGAATG, 1
GTATCGTGAACATCTTTTCCAGTGTTCAGTAGGGTGCCTTGCACGGTAATTATGTCACTGGTTATTAACCAATTTTTCCTG, 1
CCCTTACCTCTGTATAGATAAATTTACACTCCCTTTGAAAACAATCCGCTATGCTTTGAAAAAGGAGAAAGAAATGATGAA, 1
CAGGGCTATTTACGCCCTGATTGTCTTTTGTTACTTACACAACAATTCATTATTTTTATCACTTATCCTATAGCATTCACG, 1
AGTGAAACAGAGACATGGCAATTCCTTGCTGACAACAGAAACGAAATGTATATCATGCCGCTTAGGTGTGCCGTTGTCACC, 1
TTTATTGTACCTGACGAAGTTGCGTGTTGAAGGCACTATAACACGATGCTAGTATTTGGCAATCAAGACGTTTAGATGTCT, 1
CCGTCAGGTATGGATGGGCGGTGAAGAGTTGATTCTGACGCCCAAAGAATATGCTCTGCTGTCACGGTTAATGCTCAAAGC, 1
CAACCAGTTGAAATATATAAATCTTGATTTCCTGACTTATCTTCCATCTATCAAAAGTTTAAGACTGGACAATAATAAAAT, 1
CCAAAATTATATTTATTTTTTCTGTATTAGTTTTTAATGATAACGAATATAAAATTACCGATGCCGCCGTCAATTTATTTA, 1
TCATCATTCAAAACCCAGATGTAATTGTCATCAAAGGCGGGAATACTGTTAAGATTCATAGATTACCTCTCAGTGTGAAAC, 1
AGGCCAACGCAATTCATATAGCCGTTGATACCTAATGTGATTACACTAGTAAAATATATTGTTACTTTACTATCGTTTAGG, 1
GTTCTTAACGAGCAGTCTGCTTATATTCATATAATCAATGAATATTAATTAATATATAATACATAGGGAATGTAAATGAAC, 1
GTTAACAAAGTCACGCGGAAAGTCAGATGCCTGCCGGTAGTGCATTTGCTATAGTAGGGCACTTTTTTAATTCCATCACGG, 1
GAGGATTCAGCACGTTTTCCTTAATGTCATCTTTACCGGGAACCTAAACTAAAATTGGCGGCCGCGCATTCCCGGCGCGGG, 1
TTATGCAAATGGGCTGGATAGCAACGCTTTGATAACAACTTACCGGGCATATAAATGCCCGGTTTGCCTTTTCGCCCGATA, 1
TTTGACGCGGGTTGAAAGAGGCAGAATTAAAACCTCGTAAATTGAAATATATATTGATGTAGTGAATGTATCTTAGGTAAA, 1
AAAATCGGCAACAGGCTGGCCCCCTGTTTGCTTCGCGATGCGAATAAACTTATTATTTGTGTGCCTGAAAACCCCGATCAG, 1
TCATTGTCGTTACGGCATAAATGAAACTCATAAATAACACCTTCCCCATAATAATAAAAATCAGCATAAGTACCCGAGGTA, 1
ATCCAGCGCGATCACCTGCATTTTGCCTGCTAACTTTCGTGCCAACGCCGATCCTGCCGGGCCGAGGCCAATAATCGCCAC, 1
TGTGCTGATGGCTGGGTTCGGGATTGTAATGTCAATCCACACCCACAGGAAAATGTTGTCGAAAAGCGTGTAAGAGGTGCG, 1
TATCCGGTTGTTTGTTGGATTGATATTTACCATGTCAATGAAATGGTGGTTATGCTGCCAGTGCTCCGCAAAACAGATGTT, 1
CGCAGATGATGATTACATTTTGTTTTTGAATCCCGATATCATCATGAAGCATGATGATTTGCTGACATATATTAAATATGT, 1
TTGGTAGGTAGAGTATTTGAAAAACGTAATTGATTGCGAATAGCAACAACTAAACAACCAATACACCCGGCCCCTCGCCGG, 1
ACTGATATTTGGTTGACCAGTTTTCGTTTTTTTGCCCACCTGTACGTGCCAACTTCCAGTGCTAATGGTATAGTTTGAGAT, 1
ATCTTCTCCTTAAAGCGATTAATAAATCTTAATAGTATTGATTAACAGGCTAAAATTAACGCCTAACACTATTCAGCATAT, 1
CCTGCTTCGGCAGGTTTTTTTATACTTGACAATGTACCTTTGAGATACATAATGTACCCAAGAGAAACAACAAACAGGCAG, 1
GTGATACAAGATCGATGACATAGCGTTGAAGAAAAGGATTTGATAATCCGCAAAATTTGCACAACACTGCCTGTAATACTT, 1
TAACAAATACGACGCAAACTCTTGCTTAGTTACAACATACTTTAAAGGGATAGTCTCGTCATGACCATTAACTTCCGCCGT, 1
CCGCTACAGATTGGTTAGCATATTCACCTTTAATCGCGCATGATCGAAAGATAATTAAAGAGGTTAATGTGTTCGCTGAAT, 1
CCTGTCTTTCGAGGTGTTCCTGGGCACGTTGAAGTTGCCCGCGCTTGCAGTACAGTAAATACCAGGATTGCATAATGACTC, 1
AGATTTGTCACTTATTGGATTTAGTATGCTTGATTTAAATGGCGGACAATTATTGTTATTATTAAGTCTAATGTCATTTAA, 1
AGGGCATATTCCGTGTGCTGACTTCTCTGGTTTCCTGGGTTGTATCGTTTATTCCGCGCCGCCCGGAGCGGAGCGAAACGG, 1
AAATGGCATTCCGGAACGTCCGGCACGCTTCATTAAAGCACTACAAAATTATTATCACACGCCGGAACTTACGGCGGAACA, 1
GTCATTTTGATTAATGGTAGCGTCGCTTGTCAATGTAAGTTGTTGATACATAATATTTATATATGATTAATCAACGGATGA, 1
TAGACTTAGTCGAGATCAGCCCTAACGCCGAGCCGCCGGTTTGTCGTATAATGGATTACGGCAAATTCCTCTATGAAAAGA, 1
TAAAACTGCTCATTAATCATCAGGAGTTGATCAAAACAGGGGTTCGGCGTATTAAAGTTTGCTAACCTGTCGTACCAATTC, 1
AAAACAGCGGATACGCGACATCCAGCGTGCAAGACGTGGCTGAAGACACTAAAATTTGCCAACCTGGCTACATAATGCCGC, 1
TTACGGTCTGCGTGATTAACGCATTGCTGTCGATCTGGGTTATGCAGCTTATTGTTTAACAAGGAGTTACCATGATTGATT, 1
GTGGTGCCGGAACTGGATATGTACGATCGCAATTGGCCAATTCGCACCTACAATGAATCATTACCGCCAGCGAAATTCGTG, 1
TGAGTCATGGTATGAAGATACGCAGATTTACTCTTGCTTTAAAATGAATAATATTAAGCCACTTATTCACGAATCGAGAAT, 1
GAAAATGAAGGCTCCTTCGGGAGCTTTTTTGCTTGGTGTCTATTCGATGGATACTCACATACTACGGTAACATCATGAAAA, 1
TAGCCAGAAACGCGCCGCGCGTCGTTTGCTTGAACGCGACGCCTGATTTGATACTCCCCCCTGACTCCTTCATACTGAAAG, 1
TTTGCCCAATACATATATTGAGATTTAACTCATAATTACTTCCTAAAGTGTAATATTTTATTTTTTAATATATACGCCTAC, 1
ATTTTGGTCGAATGTCAAGCAAATCTATTGCCAGATTGACGAAAGCGTCACACTGTACCTGATAAAATCCGATACGCAACT, 1
ACCTGATGGTTCCCTTTTTCACATCATTGACAATCGCCGCCAGTTCCAGGCAAACTTCCCGCTTTGTCGATTTCCTTCTGA, 1
TCATTTCTGACTGTGTTGCAATGGCCATTGAAAGTCGCTTCAAATATATGATGCTACTTTTTTAAATGGTTTTTACCTGTC, 1
TGGCTAACGCCTCAATGAATTAAAATTCAATTTATATGGATGATTATTCATTTGCAAGTCTAAAGCATAAATCTTTGTCAC, 1
ACTTTGGTGGCGCAATTGAAGGTAATGCCAGGCTGTAATCAGGCAAGGATATAATTCCGCAGGAAGCATAGCGTGACTATA, 1
TCGAACCCACGGGTCTGAAAGCCCTTGCTTTTCAGTTATTAGCAACATTTAACATTTATAAATTAACATCTGGCTGCGCCA, 1
ACTCATGAATTTCTCCGCGTTTTTTTCGCATTCATCTCGCTAACTTCGCTTATTATGGGGATCAGTTTCAGGGTTTCAAGG, 1
GTGGCGTCGCTCTTAAACTTATATTGTAAATGACTTAGATTTAAATGAGATAATAATTTTGTTAACAATATGAGGCGGGAG, 1
TTAATCCTTAATAACCTTTTTATTCTTTGCCACGGGTTCCGTGGCGGGAGATTATGCCGCGTGAACATGAAGATTATTCCT, 1
GCTGAATTAAAAGAAGAAATCTACTTTGCCTGGCGTCTGGGCGTGCATTGATCCTGACTTAATGCCGCAAGTTCGCCAAAT, 1
CGATAACTAAACCATTTTTGAGTAATAAATGAAACAACTGCAACACTCTTATTATTTCTGGAAAACGCCTCGCAAAAACAA, 1
CGTATCGGATTTTATCAGGTACAGTGTGACGCTTTCGTCAATCTGGCAATAGATTTGCTTGACATTCGACCAAAATTCCGT, 1
TTTAATTGTAGGTGAGGTGATTTTTCATTAAAAAATATGCGCTTATGATTATTTTGTAAGAACACATTCATAATATTCATA, 1
GTGCAATAATTGAACGTTCGCGATTTTTGAAAGAAAACGGTCAATGGTACTATATTGACGGTACACGTCCGCAGTTTGGTC, 1
AAATTGCATTCCAGTTAACGCGCTGGCTGTATTTGCCGCACCGCGCAGGTATACTCCTTTCCTGGTTTTTTTAATCACTAC, 1
TTATCTCATAACAAGTGTTAAGGGATGTTATTTCCCGATTCTCTGTGGCATAATAAACGAGTAGATGCTCATTCCATCTCT, 1
ACCCCGCTATAGTTATGCTATGCATTTGTCTTTAATGATATCTCGTCATTATATTAACAGGATGAAATTATCATTAATGCA, 1
AAATATGTCTATATGTTAGTAAGTATGATTAAAGAAAAATTTTGACACATTATTATTCGGGCGGTCTTTTGACAGGAGCTA, 1
TACCTCCGGTGTACATATTACATGATTGAAATGAACCTTCAAGATACTTGTACCTTAACGGTACAAGGGTTTTAATTTCGT, 1
TGTTTGCTTCATGAATGCTCCTTTGCATTTAGCAACTGACTGTAACAGCTAAAATTAGTCGCTTTTGGCGGTGAATGCTGA, 1
CATTTATCACCTCATTGCGAGTGTTTTATAAAAATCAGAACTGTTTTTTATTATAATTTCGCACCAGGGTGGTCGCAATCC, 1
GCGAGAATCACCGGGATTGCTAATGCTAATAACAGACGCGCTTCACTGATATACTTCTGCACGTGAACACCTTTTATTTGT, 1
TATTCAAAAAATGAAATAAGAATACATTGCTAAGTTATTCGCGCCTTTTTATAATTCGTTACCTTTCCAGGGACGCTAATC, 1
AATAAATTGATAACAAATGCTGATATTGGAAATATCTGATTTGCAAATTATCGTGTTATCGCCAGGCTTTAGGAGGTTAAT, 1
TATTCATCAAACGAATGACATTGTTTGAATTCATTAGCAGATAAATAGTGACAATTCCATACGTATTATTAGTTTCAAGAG, 1
TCACTTCTCATTTCTGCCATTCCATTGCCGTTGATAAAGAGTTTATCTGTTAATCTGTAAATTGATGTGAAAACTCTTAGC, 1
GTGTTTATGTCTCTGGCTGCCAATTGCTTAAGCAAGATCGGACGGTTAATGTGTTTTACACATTTTTTCCGTCAAACAGTG, 1
ATTGTGACCACAAGTTTTTCTTCGCTTTTTCGTATGAAGATACTGTCATTAAAATAATAGAAAAGGATTTTACGATGAGCG, 1
CGCCTGTTTTGCCCCTTACTCAAACCATTGAACGCTTTGCGCTCTGGCATCATTCACGCTTAATACTCTTTCCAGGATTGG, 1
TTTGTGCTTCATGCACACTCTTTCCCCACACTTTTTCCCTTTGCTGTGGTCTACTTATTCGCGCGTGTAGATTTTACTTAT, 1
CCCGATGCCCCCGTGTCGGGATTTGAAAGCGATTTAGGCTCTACCGCGGGAAAGTGGTTAGGGGCACTGGTCGGATTTTTA, 1
CATGATTCAGATTCCAGACGTGAATTTGCTGGCTCTCAGGGCTGGCGATATAAACTGTTTGCTTCATGAATGCTCCTTTGC, 1
AAAAGACGCGATGTATAACGGTTCTTTGTTGATTCGTCTGTTGCAGGGTTAACATTTTTTAACTGTTCTACCAAAATTTGC, 1
CATGTCGAACCGGACTGGATCCTGATTTACAAACTTACCGATAAACTTTTACGATTTGAGAGAACTGGAACTCACGCGGCG, 1
TATTGAGGATTCAGCACGTTTTCCTTAATGTCATCTTTACCGGGAACCTAAACTAAAATTGGCGGCCGCGCATTCCCGGCG, 1
CAACATTCTCAAATGCGTCATGCTGAGCTATGATTAGCCGCTATTTTTTTGTCCTGAATGATGTTTGACACTACCGAGGTG, 1
CCTAAAAAGCAATATAAATCAGAGAATTGAACAACGCATGTGGAAAAAGTTACACTGCGAATATTCGGCACATAATTGCTG, 1
CTAACTCATCGCCCGCTGCACGAAAGCTTTGATTACGGGCCACGGCAAAGAAAGTGGCAAAGTCAGACATATTCATCCGCA, 1
TGTTTTCATTCATCAGAGAAAATGATGTTTCCGCGTCTTGATCCAGGCTATAGTCCGGTCATTGTTATCTTTTAAATGTTG, 1
TGCCTACAGCTGTAAGAAACTCCGCTCAGTACTGAAGCACCAGTCCTATTTCCTCTTTTCTCCAGCCTGTTATATTAAGCA, 1
TCGTTCAGTGCTGATAACAAACATCAACCTGCAAAACGAAGCGCATAGTTTAAAATGGCTATCATCAATACGCTATATCTG, 1
TATTGCAACAACCTGAAGAGCGTTTTGCATGGTTAAGGTCAAAGAAAGATAGGTTCTGATAAAACTTTCTTGTCATCGGCT, 1
TTATTGTGACAATGGTTAATTGTGACATTGACCTGAATTACGCTTTCATAAAAACATATTAACCAAATAAATATTTTTAAT, 1
TGGTTCAACTATCAAAAATCGCTCACCCTTTTTCACCTGTTTAAAATATGTTCAGCAACCCATCTTGATGGCGACCTCCTC, 1
AAGGCGTCTTTGTTGTTATGCAACGGTTGGAGCAGCGTTCACCTGACGCTATACTGCTTCTCTTTCTTATTGCTCAAACTG, 1
CGCCCAACTATCTGCCCCGCTTTTTTTGCCACCCACGCCTGCCAGATGATATGGTCCGTCCCCGGATTTTTCGCAGACAAA, 1
TATAATTGTGAGTTTAATATTATGTTGACTCACTCATTGATCCAATACCTAACTTTACCAGCAACACCTCCGTCCCCAGTA, 1
GCGGTGAGGGATGGCGCAAATGGAGTTGGAGACTTGTTTAATGTGTTTGTATGATTCAGTATGTTCTTGCATCGCTATTCA, 1
TCAGAAGAAGCAAAAAGACACTTTACCGAAGGGTTTAACATTTTTTCGTGATACTCATCACCATGACGCAAATGCGTTGCA, 1
GGAGTCCGCATAAACGGAGTGTGTTTTTTGACTTACTCGTAAGCCGTTCTACTCTTCAAAGAGTGGAAGCGAAGGAGTCAA, 1
GCGGGAGTATGATGATATTCGCAGTTGATGGGAGAGTACAGAGTCACGATATTTTTCATTCTCTCCGCGATGTGATGCAGG, 1
TGCCTGTACGGCGCTGCCTGCACCTATGATAATTCGCCTGACGAAGATTTTATTATCGATACCCTACCCGGCCACGATAAT, 1
ATAATTTATCAGATGATACAGCTATTTCTTACGATGTAATTCCATTTATTAAACTTCAAGACATCAGTGCAGAAGAATCAA, 1
TAGACTCAATGATTCCTTTAAGCCTGTCAATTCGGGATATATGATTCCATACATCTGCAATTATTTGATCGTAAATAGTAA, 1
AGCCTCCTGAATAGTGATGCTGAATAACATAACCCCATGATATATCGATAAAATAATCTCTACATTTGAAAATGCACGGTA, 1
CGTCAATCTGGCAATAGATTTGCTTGACATTCGACCAAAATTCCGTCGTGCTATAGCGCCTGTAGGCCAAGACCTGTTAAC, 1
ACCCGCCTGGTTTATTAATTTCTTGACCTTCCCCTTGCTGGAAGGTTTAACCTTTATCACAGCCAGTCAAAACTGTCTTAA, 1
AATGCTTACAATTTCTCCGGTGCAAGATTCATATTTATATAGTAATATATAAAATTATATATAATTGGGCTGTTGCGATGA, 1
CATTAACTCATCCTGAATCATCACGTTTACAGGATTATGCCGCCTGCGTAAAGTGCGCTCCAGAACTTAACGTGGAGGTAA, 1
AAAGGAACGTTTGAAACGGCTTAAACGGTTGTCAGCCGCCCGAATGGACGTAGAATGCCCGCAAGGGCGGCTGACAGAGTA, 1
GGGTGCAACCTGTATCACACCCGATGAAAGATTAATTAGTCAAGATTATGATATCTTTTTAACGGATAATCCGTCTAATCT, 1
GTGAGGAAATACCTGGATTTTTCCTGGTTATTTTGCCGCAGGTCAGCGTATCGTGAACATCTTTTCCAGTGTTCAGTAGGG, 1
GAAAAAACACGTAAAATAGCGCTCAACAATGCCACGGATTGCGTGGCATTATTATTTTCAGGAGGAACAATGTCTCAGGTT, 1
CGAAGTAATGATTTTTCGCGCCCTTTGGCTAACACTAAACGTACACTCATAATTTACTTTTCTGTCGATGCAAAGAAATGG, 1
GTATATTTATGCAATCAGACAGCATATTGCATAAATAATCAGATCTGTATCAAAGTTTTAACTTTAAGGAAACACAAGCAC, 1
CAGTATTCCCCAATCAGTGTAGTGCCTTTAAACATAACGTGCGTAAATATATTGTCCCCGATCACACTTTTTAGTGAAAAA, 1
ACATGCAGCAACTCTGCTAACTCATTGATTTTCAAATCGAGCGGTTCCAGATATTCATAGAGAAGAATATCTCCGGGTGTC, 1
GATTTCGACGACTCAAGAGAATAAATGACGTTTAAGCCATGAAACAAGCTAAAATCCTGCAAAAGACGAGTTTTTACGGGC, 1
CATCAGGAGTTGATCAAAACAGGGGTTCGGCGTATTAAAGTTTGCTAACCTGTCGTACCAATTCAAACAGGTTGTATGACT, 1
CTTTCTACAGCCTCCTTTCGGAGGCTGTTTTTTTATCCATTCGAACTCTTTATACTGGTTACTCCCTACCCAATCGTATTA, 1
CAGGGCGATATTCAGGTGGTGCAAAACTTCGTTGCGCTGGCAGATCTGGCAGAGTTCGACCCTGCGGAACTGCTGGCCCCT, 1
CAATATATTTCTGTCTGCATTTTATTCAAATTCTGAATATACCTTCAGATATCCTTAAGGAATTGTCGTTACATTCGGCGA, 1
TAGACATATCAGTTCTACAAATCGCTTGCATTTATCATGATTAACAATCATTATCATTTGCGAGTTTTATTTAGATATATC, 1
GATTTCAAATTGGTCAATGGTCAAAAGTTAATAAACCCATTGCTGCGTTTATATTATCGTCGTGCTATGGTACATACATTC, 1
CTGCGCGAGCGTCATATAGCCGCCTTGTTGTAATGACAACATTTTGCGGCTATTCTTGAAGTGTCTGGTTTCAAGATTAGC, 1
AGAGTTCACGCTAATTTAACAAATTTACAGCATCGCAAAGATGAACGCCGTATAATGGGCGCAGATTAAGAGGCTACAATG, 1
TCATCGCATTAACAATCCAGACCAATTTCAATTGCTGTCATATAACTTTACACTGTCGTTGTTAATTAATCGTTACTAAGA, 1
TAAATTCGCTGGATTTTTGACTAAAGTTTCTTTAGGATTTGTCTCATCGTATGATTAATTACACCAATCGTTCAACGTCTT, 1
GCGCACAATTGAAGCCAGAGTCTTATTTTTTATATTGAAAAATATGTTAATTTAAACACTATGAGAGATGATGCTTAACTT, 1
CGCACTCCCTCTTCCCTTCCGATTTACCTCTCCTTGTTCTGCGTCATAGTATGATCGTTAAATAAACGAACGCTGTTCTAT, 1
AAGTTAGCCTTAGTGAATGTGGGCTTTGTCACGAGCACACAGACGGTCTTATACTGTATGATAACGGTTAACTTAACGGAT, 1
AAGGCTTTATGCTAGATGCATTCCGCTTTGCGACTCAACCTTTTTCACCTAAAGTGCACCGACCGTGAATTTAACCCTGAC, 1
ATGCAGATGTTTTGTGAATGTGTTGGTTGACATTCATATGAAAAAAATCATAATTCCATCATGTTTGTGTGGGGTCTTTTC, 1
CAGAACCGCTTGCCGGTATGGGTTTTGAAACCTATGCCATTGCCAGCGCCATCATTGGCGGCACCAGTTTCTTCGGCGGCA, 1
CGGCTTTTTAGTATCTATTCATTTTTCTCTCCAGCTTGAATATTTTCGCTATACTTTTCAGTGAAATGTGTTAATAAATCT, 1
CTGCGTGACTAAAACCCTTGTGCTCAATTGACAGTTTATTTTCTGCGGAGTAGTCTCTCGTTTCATGGGACCGCTACCACG, 1
CTTAAGAAATCGTGAGTTAAGGTTGAAAGAGCAGGTTTAACTCGACCATACTCTATACTCGCAGTGTGGCGCGGCGTAGCA, 1
CACAAAACAGGCTTGGCGTTATTGCTTTTAATCTCGGTAAACACCACGCCTATGATGTTGGCAGTTTTCTCGATAATTACG, 1
AATTTTCACGCAATCGTTAACCTAGTTTGCTTACGGACTCACAGGGCGTAAACTAGCGCCGTTTTTTTAAGTGATGAGAAG, 1
AGTCGATAAAGACTGGAATTCTGTTGAAATTGACGTCAAACAGATCCGCAAAGTAAATCCGTAATTGTTACCGCTCCCGGG, 1
TTGTCTGAATTTTCAAAATATTCACTCGCTGAATTGTTATACAAGGCGCTATTCTAGTTTGTGATATTTTTTCGCCACCAC, 1
CGGCGAAAGCTTCCACGTTTGATGCGCATACCGATAACCCCACCGTGGTCGCCTGCGCGTGGGGTTTGTTTTACCTGATTC, 1
CCGATGTATGATAAATAACGGAAGCATTTGAATGGATAATATACAGTATACATTCTATTAATATTTATGATATAATTCTTT, 1
GATAAGACCTCAATGAAAATGATAATTGTTATGCTAAAGTAGCCACTCTGTAAGCTGACAACACTCAATATGCAACGAATC, 1
GAAAACAGTTCATACAAAACAGAACGTGACTGTGATCTATTCAGCAAAAATTTAAATAGGATTATCGCGAGGGTTCACACA, 1
AGACATTCTTAGAGGATAAAAAGGAATTTACTACTATCAGTGTCTTAAATAAAGTAATCGGTTATATACGGATGTGGAGTC, 1
AAGCAATGAAATAATATATTCCAACAGTTGTTTTATATTCTCAAAATATGTTAAGGTTGCGCCCTCATTTGGGGAGTAGCC, 1
GGCACCAGACACCGCATCAACAAAGTTCATTTGTAAAAATGGAGATAATTATGATTGCACATCACTTCGGAACTGATGAAA, 1
GCTGACAGTCACTTTCGATGGGCATTCTTTGACAACTCGCGTTTTGTAATACTTTTTGCCGCCTGAAAGCGGCGGCAAAAC, 1
AAACGTACCAGGAGGGTGTTTATATTGATGATATTATGTCGCCCTATAACTATACATGATGTCAATAAGAGACAAAGATGA, 1
TTTAGGTTATTTTCTCTTCATTACACGTATTCTCTTTGCCGGACGTTGCCTATACTCCAGGCAGGAAACTGGAGGATATCT, 1
CACAAATGTCGCGACTCTCTCTGATTACCACGAATCAATATTTATCATATTCTTCTTTTCGTCCTCACTACTTACCATGCA, 1
CGGTGATTTACTGGCGCGACTGGGTTTTGAAAAAGAAGGCTATGCGAAAGACTATCTGTTGATTGATGGACAATGGCGCGA, 1
ACTGGTGCTGTCGCTGGTGATGGTTATTGCCAGCCAGCTTATTGCTCGTGATAAAACGAAAGGTAACACAGGGGACGTTAA, 1
CGGACTTTGTCGTGTGAACCTCAACAATTGAAGACGTTTGGGTGTTCACCAACGTGTAACTATTTATTGGGTAAGCTTTTA, 1
GATATTCGCACTGGCAAAAAAACGTGCTTGAATATCTGTTGAAACCCTTTAACAAAGCACAGGAGGCGTTGCGCGAACGAT, 1
ACGCTGCGCTTTGCTTTCATATTCCGGTTGTCGCGACGGCAACATTTCGCTAAAGTCACGCCCCTTCTTCACCGGCATGGG, 1
GTCATTTTCTGATCCAGTAGCCATCGCTTTGACCTGCCGCTTTCCGGGCATATAATTACCGCTTCATTTTTTTGGCAGGGC, 1
CCTGAATAATATAAATTATATATAAATCTTATTTATGTGATAGTTTGAATTATCATTATAAATGATACTCACTCTCAGGGG, 1
CTGCTCTCCTTATCCTTAATGGACGCGTTGCAAATCCATGGAAAACTCCGGACAATGACGCCCATTTCTTTGCATCGACAG, 1
AGATCAATCTGGTGACGCAGGATGTTACCTCTGAAGACCTCGTCACGTTATACGGAACAACATTTAACTCCAGCGGTCTGA, 1
GGGCGAGTGGCGTTAAGAGTGGTTGTTGATTTTTTGCACTGGCAGGATTACACTCGCGCCGTTAAATAACCAACTGGAGTT, 1
GATTCTCTGCTGCGTTTCATAACCTGGCTGAAATCTTAAACCAATGCCTTATATTCACCTGCAAATGCACTGTTGGAAGAG, 1
AGGTTGTTTTCATTGGCACTCATGCTATTTTCCACCCATTCACAGTGACTATATTGATCCACAATTGCGTGTATCATAGAT, 1
GTACCGCAACGGGCAGAATAGCAGGATTTTGACGAGGTGTTAATCTGTTTACAAAAAAGCAACATAAAAAAGTGGCTGAAT, 1
CAGATTTATCTTCACCGGACGCAGACTTGTCTATGATGTCGCGTCATACTATTTTTCAACACGTTGAAATCAGGTCAGGGA, 1
GAAAAAACAGAAAGCCCATTTGCCAGTTTGTCTGAACGTGAATTGCAGATTATGCTGATGATCACCAAGGGCCAGAAGGTC, 1
GCGGCGTGCGGCACGGGCATTTGCAGTGCTTGCCGAAGGAAGATTGAGTCTATTATTGGGTCCTTTGGTGAACGATCAACA, 1
GGATGTCTGGCGACCAGCCTATGCAGCCTTTGTACAGAAATTATTTAAATAAAATAAGGCATTAAGATGAAATTAATCATT, 1
TGGCGATGAATGCGCGGGAGTTTTTGCAAACGGACGTGGTGGTAGTCGCTATTATTCTTTACGCCCTGCTCGGCAAACTGG, 1
GCGTTTCACCGTGGCGGACTAGGTATACCTGTAACATGCTTTTTTTCCGTATACTGCTGTAACGTTAATTTTCTGAGTAAT, 1
GCGGTTAAGGACATACGATTTCCTCCTTTCAGAGTGCTCCGCTTCTCACTATTATCTCACGCAGTATTCTTAAGGGAACGA, 1
CAAAATTACAAAATCATGGTGTATTGACATCATCAATAACCAATGAAATTATGCAATTATATACGGATAGGGAGGTTCTTA, 1
ATTTATTGACCGTCTAAATGAGAGTTTTTGATATATAACTACAGACAGCTACTATAACTTTCATCTATTTATTCACAGCGC, 1
TTCACTGTTTTAAATCTTACTCACTGGCTTGACGGCACCACGCAGACTTATATCATTTGGATGAATCGATAAATTTCACAA, 1
ACCTGTAAAAGCGCCCATAAGGACTCCTTGATTTATTATGTAACATGCATTACAAAACTGTTTTAACTTTCTGTCAACAGG, 1
ATAATTAGCTCGTACAAGGGAAGTGGCTTGCCACTTCCCTTTTTTGCTCATAAGGAGAACACATGAAAACACCCTCACAGC, 1
TCAAATCAAATTAAAAGTCAATAGGTTGAAATAACTCCAGGAATTTGCTGATATTCCGCCTTCAGAGGGTTTGCTATGATC, 1
GCAATTGATTTCTGCGCTTAAATTGCCAATCTTAAGCAGATGAAAACCATACATTTTAGTGAACCACGGGTTGAGCTGGCG, 1
CGCACATCAATTGCCTTAGTACCTTGCGGATTTATGCTACTGGCATTCGTTATTATCTGGTTTTATCCGCTCACGGATAAA, 1
AAAATAATTTTACAAATCAGTAACAAAAGTAAAGAAGGCGACACCATGCGACTATGGGTCGCCTTTATTTTTTCCCCGTTG, 1
TGCAACACTATTATCTGGCGTTATGGCATTTTCCACCAATGCAGATGATAAAATAATTCTGAAACATATCAGCGTCTCGTC, 1
AAATTCTGCAACTGCGTAAGGCGTTAAATGAAGCTCGCCTTGAGCGAGATATATTAAAAAAAGCAACTGTAGATTCAATTG, 1
GCGCAGAATAACGTATAGCAAATTAAAAGTATAATTTTTATTTTGTATGTATTATCTTCGATACATTCACCAGACTTATTA, 1
GGTGTAATTATAGACAGCTAATTAGCTCGTTGCCTCTTGTTACTATTGTTCATTATTTTGTTTGCTATAATTGTTTGAAAG, 1
ATTTAACTCACTAAAGTTAAGAAGATTGAAAAGTCTTAAACATATTTTCAGAATAATCGGATTTATATGTTTGAAAATTAT, 1
TTTGAAATTATATGATCACCGGGAGTGATTGATTAATTATCTTTACTAATAATCAGACTAATATTTACCTGTTTGACCGAG, 1
TCTGCACTTCGGTTCTTACCATGACGTTGACTCCTCTGAACTGGCGTTTAAACTGGCTGCTTCTATCGCCTTTAAAGAAGG, 1
ACGTTAGCCGAAAGCGTAAGCCATCTTTTTAATGTTAATAACTAGTTAATTAAAGTGGCATCCTCCCGCATCCTCTCTGAT, 1
CCCGGCAAAATTACAAAATCATGGTGTATTGACATCATCAATAACCAATGAAATTATGCAATTATATACGGATAGGGAGGT, 1
GCAATAAAGTCGCCGTCGCCCGCGTTGAATTACACAATGAAGAACAGCTTTATATTGCCAGTGCCACCGCCACCTATATGG, 1
CTGGATCAAAGAAGGCGCAATTGTGATTGATGTCGGCATCAACCGTCTGGAAAATGGCAAAGTTGTGGGCGACGTCGTGTT, 1
GCAACCTAAATCGATTGCCAGAATTGAAAATTGTAGTGTGAAGACAGTGTATACCCATCGGCGTAATGCTGAGGCCAAGCT, 1
TCATTGATGGTATTTTATATGTTTAAAAAATCTGTTTTATTTGCAACACTATTATCTGGCGTTATGGCATTTTCCACCAAT, 1
ATAGCCTTCGGGAATAGCGGCGACGATTTGCCAGACGCGTTGGGGAAATGAATCTTCTTTTTCCATCTTTTCTTCCTGAGG, 1
TGGCAGTTCGGGTAGTAATCATAATTCTTGACCTCTCTTTACTTCCTTTTATGGTAAGGGGCTGGACGCTACATTGTTAGC, 1
CCAATTGCCAGCTTAAGTCGAAACAAGGAGACTCGATATTTAAATCGGATTACATTTTAACTTTAGTAATATTCTTCAGAG, 1
AACAGTGTAAAAGGTATGTAACAGACCATTGACTGGCTGAATGGTCTGTCATACTTTGTTACCTGCAAAGGGGAGTAACTT, 1
AGGGTTGTAATTGTGATCACGCCCGCACATAACCCACTGGGTGTTGTCTATACTTTACACATAAGGAAGAGGGGTATTCCC, 1
TTTGCTTTAAAATCTGACCATCCGCCTTTGCAAAAATTTGCCTGATTTTACAAACGAATCAGGCTCATCCCATCGACATAA, 1
CACACGGCGTTTATGTACCTGGGCGAATTGATTGAGTTCAGCAACACGGACGATCTGTTCACCAAGCCAGCGAAGAAACAA, 1
CGTGGAATTAATTATTGACATATTACGTTGATTCACGAAAAACCCGGCAGTAAATAATGTATTGAATATTACGTGGTCCGT, 1
TAACAATCAATAGTACTGGCGTATTTGAAGACAATATAATTATTTCTGGATATTGTTGAGGCTCCCTAATATTTACTTTAA, 1
GCAACATTATGTATCTTCAATTTATTAAGTTAAAAACAGCTCAGCTTCTGTAAAGTTTTTATATATCAGTTTTATGAGAAT, 1
ATAATCAGTACGTTACCAAACTATTTTCTTTATTGGCACAGTTACTGCATAATAGTAACCAGTGGCTCATTCACCGACTTA, 1
TGCTTGCCAGACAGGGGCGTTATTACCAGTTCAAGCAGGGTTTGTAAGCTATTATTGAACGATCCGACTTGCGTGGAGTTT, 1
GGGAATAACTCGATATAAACTCACCTTTGTAAGGGGGATGTTAAATATATATTAATTCCTGTGTTCCTGATTTTGCCCGGT, 1
AAACAAAAATCATGATTAACTATTTGATGGTATTAGATTAGTTATTTACTAAGATTGTTGGTGTTTGTAATCAAAAACCAC, 1
GATGTATGTAAGGCCAACGTGCTCAAACCTTCATACAGAAAGATTTGAAGTAATATTTTAACCGCTAGATGAAGAGCAAGC, 1
AGATATTGCCGGAACTCTGGCCTGGTTGAAAAGCGTGGTTGATGACTGGTATTGTGCGCCACTGGAAGGGCCGCGCGGTGC, 1
AGGCCATTGATTATCAACTGCCCGTGTTGTCATCGACCGGCGAACTCCATAAGATGTGCAGCATTCACGTTCGGACGGAGT, 1
GAGTAATTGTGTTTCGCTGCAAGGCGATTGCCTTGTGAAGCCGGAGCGGGAGACTGCTCCGGCTTTTTAGTATCTATTCAT, 1
CATAACCTGTTGCATGATTATTTATGATCTCAATTCTGCATTTTGTCAGTAAAATGCAATAATTTATTAAATATCAATAAA, 1
GTATACCCTGGCGAAATTGTATAATTTGCCTGCTGATGTTCTGCCTCGTTAAATTTTTTCAGGCCGGATATGGCGTTAACC, 1
TATAGGCCAACGCAATTCATATAGCCGTTGATACCTAATGTGATTACACTAGTAAAATATATTGTTACTTTACTATCGTTT, 1
CTGGACATCTCTCGGCAGGCAATTGACGTACCCCTTTGATCCATTGATTTACGCTTGGAGGTGATACACCTAAAAGCCTAG, 1
TTCTCTATTAAATGGCTGATCGGACTTGTTCGGCGTACAAGTGTACGCTATTGTGCATTCGAAACTTACTCTATGTGCGAC, 1
ATAATTGAAGTTTATATTTTACCTTTTGCAAATAATAAAATAACAAATTATAGTGACGCCACAGCAACAAATATAACCTTT, 1
AGCGATGTTAAAAACGAAGCGGTGTCGCTGACAAGTGAAGTTGTTTGATTATGATAACTTGATTGCAAAATATTATTAACA, 1
CTGCCCGCCGATTTTGCTGCGTTGCGTAAATTGATGATGAATCATCAGTAAAATCTATTCATTATCTCAATCAGGCCGGGT, 1
TATTGAAGATGCCACTGTTTAGTTGAATATTAGGTATATGCTCTTTTTTGAAATTTATCGGTGGCAGCCGTTAGTATTCGC, 1
CGATACCCGTCATAGTTCATGAAGTTGCCACTGCGCGATGAAGTATGACGAGTATGAAAGAGTGATGCGGATACAAAGGAG, 1
CCTCCCATCGCGGAGGAAGCCACCTCTTGCAGTCATCTTTTCTTCGCTCTATCCTCTGCCGCTATGAAAACATCCCGTCTC, 1
TTTATCACCTCATTGCGAGTGTTTTATAAAAATCAGAACTGTTTTTTATTATAATTTCGCACCAGGGTGGTCGCAATCCAT, 1
CATGAACGACGAACAGATAGCCATGTTGAATGCGCGGTTATCGTAGTTGCAAAGTTTGCCCCCAATTTGCCCCATTTAGTA, 1
ATCAGCTTTTTCCCGTCGCTGTTGCATAAAACGAAACGATGCGGCGACGACAATTAAGCCAATGATAACAATAAAGAAAAG, 1
TTGATTCGTTAGTCGCCGGTTACGACGGCATTAATGCGCAAATAAGTCGCTATACTTCGGATTTTTGCCATGCTATTTCTT, 1
CACAGAAGGCGGTTTCTCTGGTTGCCATCGTTTCTGACCGCCGAAGTTTAACTTAAGGCTGGCGGGATACTTTTTACTATC, 1
ACCGCCATCGGTTAATGTGGCAATTGATAAGCAACAAGGACTTTCATGCACAATCACCTTCGGTAAAGAGATTGATGAAAG, 1
TACCGTAGCCGGGTAACAGGTAAAGAGTATTAATCCCCGTTTCTGGCGGTATACTGCGACACAATTCCACCTTGAGTAATG, 1
CACCTGGATGCAGGCGTTATCACAATTTGGCTGGCGCGGTCTGCTTCCTGAAAATGAAAGGGTTGAGTTCAGTGCGCCATC, 1
GGAAGAGAACACCGGTGACGTTATCGGTGACTTGAGCCGTCGTCGTGGTATGCTCAAAGGTCAGGAATCTGAAGTTACTGG, 1
CTAACGGAAGATACCTTGCGATTGCTGGAAAAAATCGCCCCTTCCGCACATAAAATTGGTGCATCGAGCGCGATTGAGGCC, 1
CAGGTCAGCCAGCAGGGCAACCAACTGACACTGAAAAATCCTACCGCGTATTATCTGACCATTGCCTATCTGGGGAGAAAT, 1
AATGAGCAAATATGAACAGCGGCACTGGTCAGGATGAACGGCTTACGGCAGAATATGAACAGATATGAACAGAATGAGTAA, 1
ACTCAAAGAAGGAATAAGTGAATAACACCTGAAATGAGAACTGCTTTAGTAAACTACTTCGTATATCGTCTGTTCTTCAAA, 1
GTTATAGCGTACAGGCACCGTAGCATTTGTCCGTTATAACGCACAAGTGATAAACTTCCGTTTTGCCGGAGGAGTCGCATG, 1
GATTCGCGTTAATGCTGCATTCATTTGCCGCAGTGGCGTTAATTGTGGTTATCATGGTGCATATCTACGCCGCCCTTTGGG, 1
TTAATCATTCATATGGCGAATATTTTCTTGTCAGCGAAAAAAATTGCGGATAAGGTGATGAACACATCAGATTTCCTGGTG, 1
TTCAAAATGACCGTTGCTCTCTGATTTCTCATTTCATGCTCACCCAATATGATGGCGGCGTTTTCTAAAACTGTTAAAGAA, 1
GGGTGATGTGCATAGTCGCTTACCACTTATAAAGATTAATTATAAATATATAATCAATTTTATTTTTAAACCAGTTAGTCG, 1
AGTCCCCCCCCTCGCACCAAAAACCACGTTGATATTGCTCGCACTGGGCGAAGGTGGCGGAATTGGTAGACGCGCTAGCTT, 1
GGTCGCCCCTGATGGGCAAAACATCTATGATACACGCAATTGTGGATCAATATAGTCACTGTGAATGGGTGGAAAATAGCA, 1
CTCGCAATCCGGTAATCCATATCATTTTTGCATAGACTCGACATAAATCGATATTTTTTATTCTTTTTATGATGTGGCGTA, 1
CCAGCCCTTGACCCTGGCATAGGACCAATTGATTGGATTGAATAGTTTTTATTTTCAATGAATTGTCTGGATTCAGTCTCG, 1
ATTATACCTGATTACTGAAAGAGAGTTCCCCCTTATTCCTGCGAAGGATAAACTGTTTTTAGTAAAAATCAGAAAAAGGGA, 1
TTCATGTGTGAATGCTTCGATTTTCTTTTTATTTTGAAAGCGTCAAGTTTATACTCATCAATAATAAAAAAGTAGTCAGTT, 1
GTCTTTATTGCTGATGTTGATTTCTCAACCGAAAAGAAATATACTGTATAAAATCACAGTTATTATGAGAGGCTGCAAATG, 1
CTCATTGTGTTTTATTTCTCACATTGATGACGGTCGCATGAAAAAATGATATTTTAATGAGCATTCTGAAAAAATATCGAT, 1
AAACGGTTATGTTTTGGTATTAAAAGAAAGACACAAGAAGATATGTCTGTTACCGTCTTACTCTCGCCTCACCCATTACCC, 1
TGTGTGGTTTTTATTGATTTAAATCAAAGATTCAAGGGTGTTTGAGGAGTATATATACACTCAAGCAACAATGGTTTTACC, 1
TGTGCGAAATTTTGTGATCTTCCTCCACATTACATAACATCATATGTTGTTATATTCATCATGCATTGTCATGTTACCTTT, 1
TGCTGCCGTTTATTTTCGTGATCCAGTTAAAGTAAATGCATTTACCTGCTACTTTTTAGTAAAAATTTTACTAAACTCCCC, 1
GCGTCATTGTCCGGAGTTTTCCATGGATTTGCAACGCGTCCATTAAGGATAAGGAGAGCAGCAATGTCGAAAGTCTGCATA, 1
TTAAGAAGGAGCAATTCTATCGATTTTGATTTTGGGAAATCAACACGGCATAATTATGTCACCGGAGCCTGAACAACTCCG, 1
TTTCCTGGAGTAAATAAATAACAATTAACAAGCATAATATTGCCATTGATAAAATAGCATGCCATAAAAGGACTTTTCAGG, 1
CGCTGATGTGGGGGACACAAAAGCGAAAATGCAGAAGAAAGCCATTTGCTAAAATTGAAAGATTACTACTGGGCGCGCAGC, 1
TGGTAATGACGTTTCATGCTACTGTTTTTGCCTAAAATCCATCAGGAGATAAAAAAATCTGACACAAGATAAGCAAAAGTG, 1
ATTGGCTATCACATCCGACACAAATGTTGCCATCCCATTGCTTAATCGAATAAAAATCAGGCTACATGGGTGCTAAATCTT, 1
TTTGCTTAAGAAATCGTGAGTTAAGGTTGAAAGAGCAGGTTTAACTCGACCATACTCTATACTCGCAGTGTGGCGCGGCGT, 1
CTGATGAAAATGCCAGCACAATACGATTAAATTAATTAAAACCCCACAAATAAATTAAACATAAGATTTTACTCATTGTGT, 1
ATATAGCTATTGCTAAAACGTTAATTTTTTGTACCTTCGCAACTCTGGTTTACAATGTGCGCACGAAATGAGAACGCTATG, 1
CAGTGTGATATTCGTATTGTCAAATAATTTTAAAAAGCAGAAGCGTGATTACTCTCACACAACACCTCTGCTTTCCATGTT, 1
CTGGAAAGTCACATCGATGCGAATTGATAATAATTCAACCGCAACAGCAGTATTGTATAAATAAGGATGTTCACAATGGAA, 1
GAAGTTATTATGGGCATCCGCACATCAATTGCCTTAGTACCTTGCGGATTTATGCTACTGGCATTCGTTATTATCTGGTTT, 1
AAAAATTTTGCGACGAGAATTACGTGACGAAGCGCGCGGCAAAGTGGACAATAAAGCCTGAGCGTTAAGTCAGTCGTCAGA, 1
TGTGGTGTGCGTTAGCTCGTGTTTTTACACCGCATTCTTGCGCTAACCTTATGATCTGGCAGACAACATGGGAGAGACATC, 1
GACAATAAAGGCATATAACCCGCGCAGAATAACGTATAGCAAATTAAAAGTATAATTTTTATTTTGTATGTATTATCTTCG, 1
TTGAAAAGCCGGAATGTACTCTTTATTGCAAACATTTCAGGGATGAAGTGAAGATGAATTGAGACGTAGTATCCACACCAA, 1
TTTATCGTCAAAAAATTGACAGCCGTCACTTTTTAAACAATTGGTGAAATTAAAATGAACGCATCCCAAAATGTTTAAGGA, 1
TTCGCGATATGGCAGGACAAGACGTAAAATTGACAGCAATTTTATTCATATAAAGAATGAATCGCAGCCAAGGCATTCATC, 1
GTTTGTACCGGAGCTGGTCCGTTGCAAAATGCTCACCGGGAGAATTCAGATATTCCCTCTATCACACTCTGTACATATCAC, 1
TTTTTGCTTAAGAAATCGTGAGTTAAGGTTGAAAGAGCAGGTTTAACTCGACCATACTCTATACTCGCAGTGTGGCGCGGC, 1
AGAACCCGTCGGCATGGCGGGTTATTTGTCCTGGTTATTCCCCCGTTGTAAAATCTCTCCTAAACTTAACGGTACGGCACC, 1
TTGTTTGTGGGCGGAATTTCATATTGACAACAGTACAGTTCTTATATCTATTAATAATAGAAAGGGATCTACAACCTACAG, 1
GTATCCCGGATCGTTTCTGAACAAACTTAATAAACCATTATTATAAAATTAACATATATATTTCAGTTAATTATGTAAAAA, 1
AATAAATTCTAACTATATTTTTTTGCCTGTCTGGATCACATAATCCAGATATTTTCCCTGTATGTTAATTGCAGTCATGCT, 1
CAATACAACTTTAACTGCCTTAAATCAAAAATTGTCGCAGCAAGGTTAACTAAAATCCCAGTTCGTTAACATTTTTGCGTT, 1
CTTCACCTCCAGCTACGGGCCGCGAACTTTGCCAGTTTCGACAAACTGCGTAGTGTACTGGCAACCGATTATGTTGTGCAA, 1
ACTCCCGGTACTTAAGTTGTAATTTTGTCATCGCAACAGCCCAATTATATATAATTTTATATATTACTATATAAATATGAA, 1
CAGTAGTGGCGATGATATTACCGACTGTTTTAAATCTGATTCTTGGATTTATCATCGGCGGCATCGTGGTGCTGGGAGTGA, 1
TGTCAGCACTCTGACTTAACCGTGGATGCAAGTCTAAGCCTACGAAGATAAACTCTGTTTCGCAAGGTGACTATACCACAC, 1
GCCTGCCAGGGGAGAAATCGCAACTGTTAATTTTTTATTTCCACGGGTAGAATGCTCGCCGTTTACCTGTTTCGCGCCACT, 1
AGGGGCTGGAGACAGTTATCCACTATTCCTGTGGATAACCATGTGTATTAGAGTTAGAAAACACGAGGCAAGCGAGAGAAT, 1
CGCTCCCTTTTTCGTGCTTGCTGTCGTATTGACTTAACGGGGATAAGTACGAGAATGAGCGCACATCTGTTTACCGGAAAC, 1
TTTTTTTGGGGATTGAAAATATGGCTTTGAATAAGTAAAAGATGAAAGTATCAACGTGTCATGTTGATAATTATAAATGGA, 1
TTATCATTTGCAAGCCAGATAAATCCCTTGCTATCGGGTAAACCTATCGCTATGATTAGCAATCATTATCATTTAGATTAC, 1
TGGGCTCTCTATTTTAGGATTAATTAAAAAAATAGAGAAATTGCTGTAAGTTGTGGGATTCAGCCGATTTATTATCAATTT, 1
CGAAATCATAAGAATTGCTAGAGATTTGGAAGCGCCAGTTGACGCTCCGTTAGATTGCTAACGCCAAAATTAGCGCTGAAT, 1
GGCAATAAGATAAACACGTTTCTTCATTGTTAATCCTTAATAACCTTTTTATTCTTTGCCACGGGTTCCGTGGCGGGAGAT, 1
TCATCGCAAACAGTGCATAACATATATTAACAATATGTTTCTGCGTTATTTATCATTATTACAGGAGTTTTAATTTAAATG, 1
GCGGGTATCGAAGGCACCCAGATGGCGCATTGCCTGGGAGCATACTGCCCGAACATTCTGTTCCCGTATGCTCGTGAGTGC, 1
TAAGAAACTAATATTAGACGTAAATATTGAAATTTTTATATTTTTTCTTATTTAGGCTTTGCATTTGGCAAAATTTTGAGG, 1
CTTCCTTCCTGATTTTGCATTGCATTCTGCCGTTGCGGCGATTTAGTGCTATTTTCGAGCAAATTACACACGGAGGTAAAC, 1
TCATAAGACTTTCTCCAGTGATGTTGAATCACATTTAAGCTACTAAAAATATTTTACAAAATTTCAAATTTAATTGAAAGC, 1
AATGCCGCGCTGGCGATGTTAGGAAAATTCCTGGAATTTGCTGGCATGTTATGCAATTTGCATATCAAATGGTTAATTTTT, 1
CAGGTGCAATAATTGAACGTTCGCGATTTTTGAAAGAAAACGGTCAATGGTACTATATTGACGGTACACGTCCGCAGTTTG, 1
TTTTTACCAGAATTCAGGGCGCAGATTCATTCAGCGCACCTAAACGATAGTAAAGTAACAATATATTTTACTAGTGTAATC, 1
TTTTCGTTTAGCCTCATGTACGATTCTTTGCCAGGCTTAATGCCAACCAGATTGTAGTAAGCCACGAGCAGATGCTTACGT, 1
AAGTTAATCATTATCAGGCCGAAATTGAATTGTATCCTGATAAAATTGCATTATCATTTTTATTCTTGAGTGGGTTTTCCC, 1
CGAACGACAAAGTGAAAGCACTGTTGAAAGATAAAGAGATCAGCGAAGACGACGATCGCCGTTCTCAGGACGATGTACAGA, 1
AAAGTCAGTTAATGTAATGCCTCCTACTGACCAAAGAATACTTGCACTTAAGGTTCAGTATAAAAGGGCATGATAATTTAC, 1
TTGCTGTAACATAATTGCTTTAATTGTTAATAATATTTTGCAATCAAGTTATCATAATCAAACAACTTCACTTGTCAGCGA, 1
TGACGCATCGGTGAAAAAGTCAATATTTAATACAGGGCTACTATGCCCGATATCCTTCATACAATGACAATAATATTGCCG, 1
TACACCCAGGTGAAGTCCATCCAGGTTGAGATGGCTAAATTCCAGTCCATATTCTAACCAGGAGGTTTATTTGCAATTTGA, 1
TATATATAAATCTTATTTATGTGATAGTTTGAATTATCATTATAAATGATACTCACTCTCAGGGGCGTTGCGGTTTACTAT, 1
TTTGTTTCCCGGAACCGAGGTCACAACATAGTAAAAGCGCTATTGGTAATGGTACAATCGCGCGTTTACACTTATTCAGAA, 1
AATATTCACACTCTTTACAGGAACTTTTTAGAGCAATAGGCCATCAGGAGTATAGTGATGCTCGACAGAAGAAGTGTTCTG, 1
AGCACTATCGCGATCTGCAAAGTATTGCCGATTATCCGGTGAAGGTTCGTAAACTCATCCGCCGTTTGCGCCGTATCCGCA, 1
GTTTTCATTGATGCTTAGCAAAAATTGCCAGAGGTTAAGGATTGTCTTACTATTAAAGTGACTGAAGTTACAGGTTTTTTA, 1
ACTCATTAATAACATAAGAGAATGCGATGGCTTGCAAAAGTAATTCATTGCCTGAATAATATAAATTATATATAAATCTTA, 1
GCTGAAATAATCTCGCGCAGGACTGTAAATAGATTAAATTTTGTGGAAATATAATAAGTGATCGCTTACACTACGCGACGA, 1
TTGAAATCGCGGTTAAAGGCATGTTGCCAAAAGGCCCGCTGGGTCGTGCTATGTTCCGTAAACTGAAAGTTTACGCGGGTA, 1
TACGGCGAGACGGGAATTTGCTCACTTTTTGACTTTCCGTTACGCAACAGAAAAAGTTAAAAACGAAAAGACTAAAATCAC, 1
CTTTCGGGGCAAAATGTATCTTTTGTAAATCAATGATGATTACATTTGATAATATTTCACAATACTTAAATGCCAGCCGTC, 1
TATTATGATGTTTTTTTACTCGGCGCTTGATTCACCTTGTTACAGATTGCTATTGTGTGCGCGCGTCGAATGACCGTTAAT, 1
CATTAGGGGTATTAATTTTAGTATTGATGGAAGGTGATTATTGAACAGTAACATCGAGTCACGGTAAAAATGTGAGGTATA, 1
TCGACCATCTGATTTCATTAGTATCTTGAAAATCGGGTAATTACGACGCTAAATTAATGCAAGAATAAAAAACAGAGGAAC, 1
CTATTCAAATTTGTGATACATGTCAAAAAATTGGTTGACCAAACTCGTTATTTATATAAGGGCACTTACGAAGTGCACTCT, 1
TTTATTTAGACATCTAAACGTCTTGATTGCCAAATACTAGCATCGTGTTATAGTGCCTTCAACACGCAACTTCGTCAGGTA, 1
CAGCATATATGCTGGCGCAGAACATTGCAGAAGCGGCGAGCGGCATTGATAAGCTGGTTTCCCGCGTGCTGGTTCTGGCTG, 1
ATGCAAAATGGTCAAGAAGTGGTAATTGATAGCGGTAAAAGCGTTAGCCTCACACTGACAATGGCTCCAGCTTTTAAGGAT, 1
TTCCGCCCGAATGTGTCAACGGCAAATTGCAACGTGTAGTTTCAATCGCTGAAAAATCAGGCAAATGAACAATTTTGGAAA, 1
TGAGCGAGGTGGTCATAGTGTTGATTGCACCAGAGCCTGGCGACAGGCTTAAAATGATCGATGTCAGCAGGTAGGCAAACC, 1
CCCAGTTCGGATAAAAGCTTGTCATCTTGATAGGTAATATATAGGTACATAGACACATCAGAACGATCACTTACTCCAATA, 1
CCGCCTGAAAGCGGCGGCAAAACTTGCATCGCTGTGCCAGACTGGTTATAAGGTGCGTTTTAACGTAATGGCGGAACACCT, 1
GCGGCGTAATCAAAGCTGAAGTTGTTGCTCACGGTCGTGGCGAGAAAGTTAAAATCGTTAAGTTTCGTCGTCGTAAACACT, 1
CTCCCTGAAAGACACCATCCGTGGCTTTAAAGGCATCATGGAAGGCGAATACGATCACCTGCCGGAGCAGGCGTTCTACAT, 1
CATACATTAGCTTACAATCGCTTTAAATATGACAGCATAACCTTTACATAATTTAGTTCCAGAAAACAATCATTCGGAAAA, 1
AGGAATGACAAAAATTTTTCATTCTTGAATATAAAAAACAGATGCCCTTATTCTGGTATTAATACAAGGCTGTTTTACTTG, 1
CAGCGCAACATGTCCTGAATGGTTTGCAGCTCATTTACTGCTTCATCAACGAAAATTTTATCCACGTATTCCTCCAGGGCA, 1
GAGAGGGAGAACACCGGCTCCATTTCATTGATTTTTCATCCCGAAAAAGGTACGTTTTCGCCTTAATTCCAGCGTGGACAT, 1
ATAGCCTCAGTAAAAGTGCAGTATCTTGATAAACAGAAAAAGCTGGCTGTAATGAACATCGAATATAACTAAGTTTCTGAA, 1
CCGACGCCAAAAGACGCAAATTGTTTATATCATCACGCTTCAGCTAATGTATATTTATGCAATCAGACAGCATATTGCATA, 1
GACCGGGTTTCTTATTTCACCATATTAGTTACAACATCCTATATGCCTTTATCATTAACAGGTGCCACATGCAGCGCCTGC, 1
CACCCAAACCCGGGTCAGTGGCGCACACCTGATCAAAACGTTGGTCTGGTGCGATAACGAATGGGGCTTTGCTAACCGAAT, 1
CGTAATTGTTAATAAATTTAACTTAAGGTTGCCATTTTGTGACTCACAACGAAGATTCACGCTTCGGGAATATTCCCAACA, 1
CTGAATAAAGACATTCTCTGCCAGTACGTTGAATACATCACCAATATCCGTATGCAGGCAGTCGGTTTGGATCTGCCGTTC, 1
GGAAAATCGCGATCAAAAACAAACTATGACATGCAATATTCCTGGAAACATAAACTTTATGCCATGTACCCAGGGAAAATC, 1
AACAATATGATTTATTGGAGCTTTATTTAAAATTTTGCAGATAAATATATATAAATAAAAATCTGTTTTCGCCACATGCTT, 1
CCAAACACGTTTCGCTGGAACATATTGAACGTAATCTGATGAAAGGTCGTAAACTGCGCGAAATAGGCGCTCACGATTAAT, 1
TTACAAAACCTGTTGACAGAAAGTTAAAACAGTTTTGTAATGCATGTTACATAATAAATCAAGGAGTCCTTATGGGCGCTT, 1
TACTGCTTGCTCTGGTCAGCCATAATATTGATAATAAGAATCATTGTTATATCAATTATTATTAATTTTTATGCGTTATAC, 1
AAAGACTTTGCACATTTTGCTAATTTCACCGTACCGCTCTGTGACGTACTATAGTCGGCAAACGTCTCACCTTGAGGTTAA, 1
CACGCTCGCCACAGGCGATTGTCATTACAGGCGGACCGGACCAAATTCCTAAAATCAAACAATACTGGGGTGAACAGCTCA, 1
GAGTCCTAAAAATGGCGGGATAACTTGCCAGAGCGGCTTCCGGGCGAGTAACGTGCTGTTAACAAATAAAGGAGACGTTAT, 1
AATATTTAGATGAGGATGTGGCAAACGTTTGCTTTTCTCTTTCGGTCAGCTAAAATGCCCGCTTTGCTACCACGGGATTGT, 1
TATTATGCGCTCTTTGTAGACACAGTACCGGATGATGTTAAGAGGCTGTATACTGAAGCAGCAACCAGTGACTTTGCTGCG, 1
ATCGCACAATGTATTTCAATCATTGGCATTCCTGTCGGCATTGCGAACTTTAAAATTGCCGCTATTGCACTATGGCCGGTT, 1
ACAGTGTAAAAGGTATGTAACAGACCATTGACTGGCTGAATGGTCTGTCATACTTTGTTACCTGCAAAGGGGAGTAACTTC, 1
CTGCAGCGTTAGCCAGTGTGAAAGGCTGGGTCAGCGCGAAATTGCAATAATATAAGCGTCAGGCAATGCCGTGGACTCGCT, 1
ATCTTAAAGTTCAGTCTATTTAATGTTCAATGAAATATTTCTGCCTGTATAATCTTTAAAGATGTTGAACATATATTCACA, 1
GATCTGGGCCGGTGACTAAGCCGGGAATTGCCTTACAGAAGAATATCCCTGACAATGGTGTTTTAACTTACATTTAACAAT, 1
CGCTGGCGATTGGCGTGCTGGTACTGGAAGTGCTGCTCGCCCTAACCGTTATACTATGGGGCTACGGTTATCGTTTGTTCT, 1
TTGTACAGAACATTTATTATAATCCTATTCAATTATAATAATCATGCCATTATTATATTTAAACACTAGAGAGTGTCGTTG, 1
CTCCCACGCCCTGGCCCATGCGTTGAAAATGATGCGCGAAAACCCGGATAAAGAGCAGCTACTGGTGGTTAACCTTTCCGG, 1
CGCGCTGTTTTTACTTACTATCAATCGTTTCTAAACAAGTTTTCATCAGGTATTCTACTGATGACTTGTTATGGAAGTGTT, 1
GTAGTACGGCTCACTTGAAATCCTTGCTAAATATGCCTGTAGATCAGGCTTATACATAGGGTAGGAAAATCGAATTGTTCT, 1
TATTCGTGCTTTTTCGGAATGAGTCGCTTGCTTCAGCGCATATTGCCGCTACGATTAAGCGAACATAAAAAGAGAAGAGGT, 1
TAAGAATTATGAGGAATGGCTATCAGTATTGTCATTTTCAGAAAATATTTATCCTGCATCGGTGAGTCAGAGTAAGATCAG, 1
ATAAAAATTCCCTGAATTAAAAAATCCATTGATATAACTTATATATACAGACAGTAAAATGTTCTGCCACGTTACAATACT, 1
GCAAATTCCTGGAGTTATTTCAACCTATTGACTTTTAATTTGATTTGAGGACGATTATTTATTAAGTTACATAAATGTAAA, 1
ATTCGTGGCGCTTTTGATTTCGCTGTCTGTTTATTTTCTGACAAGCAGCGTAAACTCCGCGTCTTCCTCTTCCAGTGATCG, 1
TTACGGACAGAGAAAATAACTTGTATTGATTAGCAGTCAAAATCATTGAAGAACATTTCACTCGCTAAAGGCAACATTATG, 1
CGTGCCATATCGTTATAATCCCTTTGATATTAGATGCAAATTAAGGTCATATATAGCCTTATCGATAACATGGTTAATTTT, 1
AATCAAATTTACTGGATTTATTTATCTGGTGAATGACTCGCCTTCGTTTTTAAAATAGCCGCGCATTATTTCCGTCGTCAC, 1
GCGCAATTTATTTAAAAAGGGACTAGACAGAGGGGTGGGAAGTCCGTATTATCCACCCCCGCAACGGCGCTAAGCGCCCGT, 1
AATTACACAATGAAGAACAGCTTTATATTGCCAGTGCCACCGCCACCTATATGGTAGGTTGAAGACATAAAAGCAGGTAAA, 1
CGCCGCAAAGTTTGAGCGAAGTCAATAAACTCTCTACCCATTCAGGGCAATATCTCTCTTGCAGGTGAATGCAACGTCAAG, 1
GGAGGCACACCAGATTCCTCTCATTTAAAATCGCCCCTCCTCCAGCATCTATACTTATCTTTTTGCTCTATTTTCTCACTG, 1
AACTCGTCTTTTGCAGGATTTTAGCTTGTTTCATGGCTTAAACGTCATTTATTCTCTTGAGTCGTCGAAATCGTCGCTAAG, 1
AAAAGAGTCATCTTGCCTAAGAGTATTGGCAGGATGGTGAGATTGAGCGACAATCGAGTTACACCGTCGCTTAAAGTGACG, 1
CCATTGCACCGGGTTGAACAATTTACAAAAGAAAGATATTCCATATCGTATAATGCGATTAAATACGCCGTCTTATAGAAA, 1
AAAGCCGCAGCAAGGGACAATTTTTGCAGCGGCACAGCGTTCAGATAGTTATTTTGTTAAATGTATTAACATGCTGAGTTT, 1
TCCGTGATCGGGGTAAAAAAAAGGTTGCATGAAAACGCGAGCGGAGTATAGTGCGCATCCACGGACGCGGGGTGGAGCAGC, 1
TGAAACCAGTCATCAAATATTACCGTTTCACAACACTAATTTCACTCCCTACACTTTGCGGCGGTGTTTAATTGAGAGATT, 1
CTGGTTGTTTTATATTCATCGCTGTTGCTTATTTAGACATTTTGTACTTTTATTGTTGAGGTTATTAAGCGAAGCGACAAT, 1
ATAACACCCGGGAAGGCACTCAGTTGACGATTAGCGGTCATCCTGTTCTTAAAATGTAAAAAAATCACGCTTCAGGGCTAA, 1
CCAGAATTTAATCAACCAGGCGTGTTTGAATTGCTGCCATGACATGAATGTAGCCTCTGAACTCAGAAGGTTTGAAACAAG, 1
GGCGCTCTTGCCACCAGCGTGGTATATTTGTCTGCAAGCCATGCCTGGCGTAGACTAATGTCCTTGTTTAAGGAGTAAATA, 1
AACCGAGGTCACAACATAGTAAAAGCGCTATTGGTAATGGTACAATCGCGCGTTTACACTTATTCAGAACGATTTTTTTCA, 1
AACATCGCATTTTTTTGACACTAGAATTGCAGCAATATGGCGACGCCATTACATTGTGCTTCTCAAAAAGCTTAAACGTTG, 1
ATTGTTGCTGAGTCTTTTGGCAAGTTGGTATCCGGCGCGGCGCGCCAGTAATATTGACCCTGCGCGAGTCCTTAGCGGCCA, 1
AAACAGATGCCCTTATTCTGGTATTAATACAAGGCTGTTTTACTTGAACTTATAATAACTGCAACTGTTACATCATATCTG, 1
TTGCTTGACCCGCAAATGGAAAGACAACTGGTGCTGGGATTATGATGTATACTATTATGTATATTCTGGTGTGCATTATTA, 1
GAGTCAGGGGTAATTTTACCTTTTGCATAGGGCGCGCATATTAACTTTGTAACGTCATAGAGTCAAAGAAAAAGGCAGCCT, 1
CGATGGTGGATAAATCCTGGACTGGCCTGATTTCTACCGGGATCACCTACAAATTCTGATAATGCATCTTTCCAGGGCATT, 1
CGACTAAATCAGTCAAGTAAATAGTTGACCAATTTACTCGGGAATGTCAGACTTGACCCTGCTATGCAATACCCCCACTTT, 1
AACTAACCTTTTAGGTGCTTTTTCATTGCTGTAATTAACCTTTTAGGTTATAACTAAAGTAACAGGGAGGCGGGGGTTATG, 1
TAAACGTCATTTATTCTCTTGAGTCGTCGAAATCGTCGCTAAGATAATTATACTCAACGGATTCACCTCTCAGATTTTGTT, 1
GTGACGCTTCAGGGGGTAAACGACAAAGTGTATACCCTGGCGAAATTGTATAATTTGCCTGCTGATGTTCTGCCTCGTTAA, 1
TGACGCTTTTTTACATAACGAAGAATTGACCATTTTGTCCTGTTGTGCCTTAATGTAAGTACCGTCCACAGCGTGGGACAT, 1
CATCGGTATAAACGAAACCATAAAAATGAAATGCTGTTTTCATAAAAAATAAAATTGAAGGTTCATTTTATAAACCAGACA, 1
AATACGACTTCTGATTTGAACAGTTAAAAACGAAAAGTCTGATAAAAGCTATACTTAACGGATAGCTTTCGCGACATAGGA, 1
TTATACTCGGGCAAATATAAATTTGCAAAAAATGCGAAGATAATGTTTTTAATATTTTGAACAATATGGCATTGAATGATA, 1
AAGTCCTGAGTAAACACGTTGACGTTGAATACCGCTTCTCTGCCGAGCCTTATATTGGTGCCTCATGCAGTAATGTGTCAG, 1
ACCGTATTTGCTGCCAGTAAACCGTGTTGTAACGCGCTCTGTACAGCACTAAATTTTATTTTTTTCCCTTAAGAAGTTGTT, 1
GCCGAAAGAAATAAAATTAGTTATTGCATTTGACGTTTGGATGAAAGATTATCATTTGTCATACAAATGAGGGGTGGTATG, 1
AAAATCACACGTCTTGTGACCTTCTAAATTGATTCACATGCTAAATCTGATAAGTTTTAATTTCAATGGTAGGTTTATTTC, 1
CTGATGAATTGAAGATTCATCTGGTTGAATATGTGCCGATTGCGCGGTGGAATGATCAACATATGGTAGACGCGGAAGGAA, 1
TTGAAGCCATATTATCTATTCCTTTTTGTAATAACTTTTTTACAGAGCATAACCTTGTCTAATGTCTGAGTCGAGGATCAT, 1
ACCTCCGCCCAACAGCAGCAACTCACCAGTTGGCAAGAACAAGGCCATGATATTTTCCCACTCGGCATTTAATGATTCGTT, 1
ACCAGACTTTCCAGTGACTGTTCTTTGGCAAGGGATTGCGAGACGCGGGCGATAATCTGATCTGACACGGAACAACTCCAG, 1
CCCGTTATTCCTCTCACGAGTGACTGGTTTGAACGTGCAAGCCCACGTATTATCCTCGCTGCACAACAGCTCTGTAATGCG, 1
ATTAACCGAGTTTAAGCTCCGTTTAACATTCATTGAGAAAACTGATGCTACTGTGTCAACGATTCGTTATCAGTGCAGGAA, 1
TTGCCGCTAATCAGCCATAAAATCATTTGCAGATGCGCTCTGTCGAGGTAGTCTCATAAGGTTCGTTTATAGATCGACGGC, 1
TCCTCAATTTGCCTGCTGCTTAATGCATTGCAGATGATTTGCTTCCGTTATACTAGCGTCAGTTGATAGCGGGAGTATTTA, 1
TACATATATTAACCACTTGTTTAATGCGGAGAATCAGTACACTATTTTCTTATAATTACATTTGAAATTATATGATCACCG, 1
GAACATAGGCTTCGATTTATTGCGCTATCTCTGTGGCAGGATTGTGAATAAAGTGTCAACAAGCAACGGGGCATCGCCCAT, 1
GCTATTGAGTTCCTGCCTGGATACTTACCGCGAAAACAGCACGCCTGACATAAAATAAATATGGTCTAATGGGGAAATTTC, 1
CAGCACAGAAAGTCGAGCATTATGAGATTGCCAGTTACGGGACATTAGCGACGCTGGCTGAACAATTAGGTTACCGTAAAG, 1
TCTGACTGTGTTGCAATGGCCATTGAAAGTCGCTTCAAATATATGATGCTACTTTTTTAAATGGTTTTTACCTGTCGGCAT, 1
TCTGTATAGATAAATTTACACTCCCTTTGAAAACAATCCGCTATGCTTTGAAAAAGGAGAAAGAAATGATGAAAAAGTTTA, 1
ATGCAGCAACTCTGCTAACTCATTGATTTTCAAATCGAGCGGTTCCAGATATTCATAGAGAAGAATATCTCCGGGTGTCGT, 1
TGTCACGTTTACCTTACGAGCCCAAACTTAAATAAAACTTATACAGAGTTACACTTTCTTACATAACGCCTGCTAAATTAT, 1
CTGACCACATAGTCTGCCTGCAAAATTTTTGAAACCAGTCATCAAATATTACCGTTTCACAACACTAATTTCACTCCCTAC, 1
TTGCAGGTCACAGCGTACAGGTTGTTGCCTGATCCCTTTCCCGGCCTGTATCAACAGGCCGGTTCTCTTTTCAGACTTTTG, 1
CTTTCGTTGATTACAAAATCAACCTGCTTGACAAAAATGACTTCACTAAGGAAGGTGCGAACAAGTCCCTGATATGAGATC, 1
ATTTTTTGTGCTTTTGCGCAGAAATTTCGCGATATGGCAGGACAAGACGTAAAATTGACAGCAATTTTATTCATATAAAGA, 1
CCTGTTTGGCTGCGAAATAAATATAAAATTAATATATATGTTGTAATGATATATTTTTATAAATTATTCCCTGCGTGAATT, 1
GCCCGATGACGGTTGCCACGCTGATTGAAAACACGCTACAGGCGTGCGTTGAATATCATGATCCACAGGATGAGTAACATG, 1
TTTTATACTGCCTTAATTGGTAATGACGTTTCATGCTACTGTTTTTGCCTAAAATCCATCAGGAGATAAAAAAATCTGACA, 1
AAATAACAACTTTTTTATCTGCTTTTGTCATTAACACGGCACACAGGCGTAATATCTGACAAAACTGCATTTCGATTTCTT, 1
CTACTTTTTTATTATTGATGAGTATAAACTTGACGCTTTCAAAATAAAAAGAAAATCGAAGCATTCACACATGAATAAAAA, 1
TTAGATGTAATGTGTTTGTCATTGCTTACTTTTTGGCGTTATATGATGGATAATGCCGGGATACAGAGAGACCCGACTCTT, 1
GCTATCGGGAATATTAACGACAACTGACGAATAAAATAAAAACACCCTGTATAATAGGAAAGCTTATTTTACAGGGTAAAA, 1
ATGCTCAAGTTAAACTCCACGCTTGCCGATAGCCAACCGCAGAATCATGTATTGTGTCCGGTGCGACTGACCACGCCTGAC, 1
TAATCTTAAAGTTCAGTCTATTTAATGTTCAATGAAATATTTCTGCCTGTATAATCTTTAAAGATGTTGAACATATATTCA, 1
TAGATGGTGGCCCGTGCCATACCTGTTTTTTGGATAACCGCTGGTAACCGTAGTATTCTAACGGCCGATCGATTGTTCATT, 1
TAACGAGCAGTCTGCTTATATTCATATAATCAATGAATATTAATTAATATATAATACATAGGGAATGTAAATGAACAAATT, 1
ACGGCGCAACGCCCTATAAAGTAAACGATGACCCTTCGGGAACTTCAGGGTAAAATGACTATCAAAATGTGAATTGTAGCT, 1
CAGCGAAAATGGTGCAAAAACCGTAGTTTGCCATAAGCATGATGGAGAGAGAAAAAGAATGCTCAGTTTATTGTCTGAATT, 1
TTTAACGATAACGCCATTGAGGCTGGTCATGGCGCTCATAAATCTGGTATACTTACCTTTACACATTGGGGCTGATTCTGG, 1
GCTTTTTCACTTCAGACTCACGTCCATTGCCAATTTTAATTACCCTAATGATAATCACCGGAATAAATTATTCCGCGTGAG, 1
TATGGCAAGTCTGACAGGTCATTTAGATTGTCAATATCAGAATCATGGTAAATTGATGTTGGGAATATTCCCGAAGCGTGA, 1
CATTCACTCAAAACATATTACGTCTTGTTTCATCTTTGTTGATGATGTTTTATCATGCCTGCAAAGATTAAATAATCAGCA, 1
GCTAAGTGCTGAAATTTTCAGCATTGCATACAGCGATGTGTAACCTTTGTCACACTCCAGGCACCCCGCCCTGCCATGCTC, 1
ATGATAGTGAAAAGGGATAAAAGCATTGTCATCTGCGGCAGCTATGAGTAATGTTGGCCCTAACGAATAGCGGTTGCTTAA, 1
TCTGGATCCGGCCTTTTGGCAAACTGATTTACCTGATGCCGCCCTATATTATTCTCCCGCAACAGTTGCAGCGTCTGACCG, 1
ATACCCAGGATCCCAGGTCTTTCTCAAGCCGACAAAGTTGAGTAGAATCCACGGCCCGGGCTTCAATCCATTTTCATACCG, 1
TTCAAACCGACGCAATCATTAACGCATAGTTGAACATATGAAGCAATGTTTATTTTAGACATCCAGCCATCTTCAACCCCA, 1
CATATCACCTCCGTGATGGTTGCCGATGGCGACCATTTACTCGGTGTGTTACATATGCATGATTTACTGCGTGCAGGCGTA, 1
AACCAGAGTTGCGAAGGTACAAAAAATTAACGTTTTAGCAATAGCTATATAATATAGCCTGTGCTATATCTGTATGTAATG, 1
TCTTACTCATGCTTCCTCCGCGTTGTTGCATTGGATGAGGCGAATTTCCCACAATCGGGGATAATTACCTCATGGTCTATT, 1
TAAGGTTCGCCGTCTAACATGATTTTAAGACCAGCACGAAAATCGTTGCTATAGTACGTTGCCATAAGGCCCTCTGAAATT, 1
GATGGCATTTCATGCCGTTTTTCCCCAGGCATAAAGTGCACTTCGTTATGGTTGTCGGCAGAGATTTTTCCTTTTTATTAC, 1
TTGGGCCCTGGTGGACCAGAAAAGGGCTTGTCTCTTCTCATCAGGGTAGCTATAGTGTCGCCCCTTCGCAGACCATGGGTC, 1
GTTTCGTTCTGATATGGATCAGAGTTGAAAAACATGTCTGATATAAAATTAAACATTGTTGATAATTGTTTATATTGGTTG, 1
ATTTGTTTCTTTGACCCGATACCCTTTCACTCAATCAGGTTTTATTTCTCTATAGTCTGCACATGTAAGAGTAGCTTTCGT, 1
TTCTCCATTTTTAGCCTACAGGATTGAGAAAAACTTTTGCTATAGTTTAGTAAAATTTTACCCTAAGGGAGGAAGCAATGG, 1
AAAACGCAACATCTGGGTAGCATCACAGCAGAACAGTTAGAAAGCGTTTAAAATCATTCGGTCACTTCTGCGGGAGACCGG, 1
CAAGCAGCCAGCGAGAAGCATACATTGCATTTTCAAGAAAACGTTCCATACATTCCTGTCGTGTAGTTAAAACGGGCAACA, 1
AGAATAAGGGTGTCTGTTAATCGCATTGACGCCAAAATAACTTAATGTCATACACTTCACACACTTTTATTAACTCAGCAT, 1
AGAGAATTAGGGCGAGCCGTCAAGCATTTGACAGGGGACAAGGGGCAGGTATGAATCAAAAATTTGAAGCAGTTAACGCTA, 1
CCCATTGCTTTGACGAAGTTGAGTTTAAATATTTCCCCGGACGATCGGGTGAAAATAGTTGTTACTGTTTCTGATGGACAG, 1
CGCGCCGTAATTCGCATGCTTTAGTTGTGTATACTCGATCCCGCCCGAAATGTTTTTGGGTAAATCTCCATTCATTCAATG, 1
AATTATCCCGCCTGCTGAAGAACGTTGCTCTGAGTGTGATAAACCTTTTTATTCTTGATGATGTCAGCGAGAAGATGGAAT, 1
ATTTCACTAAGTTTTGTGACGTTGTCACATTATGCATGATGTGTACATCTATTTTCAGGGCATCCACTGTATGAAAAGCTG, 1
TTTATCTTCGCTCCTGGCGTTCGGATATTTGCCCGCCGCGTGATTCGCGTTACACTTGCGGCCTTTAGTATCCTGCCGGAG, 1
ACGATTAAACACCATTGCCTGCGCAATGGTGTTTTTGTTTTTATCTGCTTTATACTTGAGGCCGACGCCCTGGCGGTAAAG, 1
CTCGCAAGAACGGAGAGCCGTCGATTGACACTAAGGGCGGAGTGACATAATTTCAGGAGTGAGGGTTAGGGAGAGGTTTCC, 1
TACCTTTTTTAATTTCGTTCGCTCTTGGCATCGAAAAATTCCTGTAGTCGAAAATGTCAAAAATATCGCGACAAAGTACTC, 1
TTATGCAGTGGCTGGCTGGCGTAATGAAAGAGTACCTGGACTGACCGACTATACTTTTTAAGAATGACCACGACAGAAGGA, 1
AAAATAGCGTGCGCAAAAGTCGTTCTTTGCCTAAAATATCGCTATATATGACAATATATAGCGAATGAGGTGAACGATGAA, 1
ACTTGACGTGAAAATCATTATCATTTCCTTATGGTTGCAGATAAAACATATTATATTTTTATGTGTTCCATTTTTGCGTAA, 1
GAAAAATCAGGCAAATGAACAATTTTGGAAAACCGCTCGCATTCAGTAGTTATTCATGTCACGGTTTCCTGTAAAGTGGTG, 1
AATTATTTTCAGGGATACGGCACATTGCTATTAATATTTTGACGAATGATAAGGTATTCAAGGCAGGGTTAAGACGTAAGA, 1
TATTGCATAGAAAATTAATGCTATTGGAATGAAGAGAGTAACGAATGGCTAAACTGGCTAACCCGAATGACGAAAAATTCT, 1
CGCGATTGCACTCATAAGCTGTTCCGTTTTGAAAATTCGTGTTCAACGATGAATCTGTGGATAATACGCACATTTCGCCGG, 1
GTATGCCGGGGCTGTTTTACTGGTTATTGATGATCCCCGCGCATCTGTTTATTTTTCGCGGAATGGCAAAACAAATCGCCA, 1
AATGTTTTACATATATTAACCACTTGTTTAATGCGGAGAATCAGTACACTATTTTCTTATAATTACATTTGAAATTATATG, 1
GTGGGACGTTTCTGCGCACCTAAATCAATGACTAATGCCGATGGGTCAACTATACTTTTCACGAGTCTTTATGACCTCTCT, 1
GATGCCGAAAGAAATAAAATTAGTTATTGCATTTGACGTTTGGATGAAAGATTATCATTTGTCATACAAATGAGGGGTGGT, 1
GAACACAATAAAGATTTAATTCAGCCTTCGTTTAGGTTACCTCTGCTAATATCTTTCTCATTGAGATGAAAATTAAGGTAA, 1
TATATATTACTATATAAATATGAATCTTGCACCGGAGAAATTGTAAGCATTATTATGCCGACTCTTTTTTATCTTATTTTA, 1
AGGCTGATGGCCGCTATACCGTTAAGGTATTGAAAGAAGAAAGCAAAAAATAATTAGCTCGTACAAGGGAAGTGGCTTGCC, 1
AAATACGTCAAAATTCGTGCCGAAATTGCGCGTTCTGCGCGGAACACGTATACTTTCAGTGTTGACATAATACAGTGTGCT, 1
AGCATCACCGACAGTTCTGGAGGATACCATTGCTGATATAGCCAGAAAATATAATGCTTCATCCTGGAAAGTCACATCGAT, 1
ACCGCTTTCAAGATTTTCAAGTTGTTGATATTTCATAGCGATCTCAATGTTACCGTGTAACTCTTTACAGAATATCAGCTT, 1
CGTCACGCCTGCGGCCATCTCCATTCTGCTGGTGTGGCTGAAAAAACAGGGTATGCTGCGTCGTAGCGCATAACGCATTAA, 1
CCGCTGGGATATCGCGTATTTTCACCCATTGACAATGTTTTTGGCGGTGGCATGATGCGCATGAAATTTGAACTTCCTCAC, 1
ATGAACTGATTGAGCATATTGCGACCTTCGCACTTAATTACAAAATTAAGTATAATGAAGACAATAAGCTCATTGAGCAGA, 1
GGGCGGTTTTTTTACATGGCACGAAAGACCAAACATTTGTTATCAAATGGTAAATAATAAGTGAGCTAAAAGTTGCTTAAC, 1
GCATTAGTAACTTTTTGCTTTGGCAAATTGCCTATGCCGAACTTTACTTTACAGATGTTCTCTGGCCCGATTTCGATGAAC, 1
TGGCGCAAAACACGCTGATTTTTTCATCGCTCAAGGCGGGCCGTGTAACGTATAATGCGGCTTTGTTTAATCATCATCTAC, 1
TTTGTAAAGCACCGCGGCCTTTTTTGAAAGGGACTTTTATAAGGGTGAGGAGTATACACGAGGCTTTCTCCAGGGGCGAAC, 1
AATATCCACAGCGACGCGATGCGTTATTGCTGGTTTTTGTTGTCTCTGACAAACTCTTGTAAACAGAGTTATCCACAGCCT, 1
CTGAACCATTGTTAATGCAAATACGTCTGCCTGCAAACTATGGTCGCCGTTATAATGAAGCCTTTAGCGCCATTTACCCCA, 1
GACCGACGATGCTGAACAAGAAGCGGTTGCCGCGCTGGTGGCGCTGGGCTATAAACCACAAGAAGCAAGCCGCATGGTGAG, 1
GAAATGGTCACCATCAACTTCTTTATCATTGATTAAAATTAAATCAGAAGATCATCACAGAGGAGAGCACACAAAGTCAGC, 1
TCCGGCTAATCTGAGGCATAACAATTTCCATCAACAAAAATCCAACAAATAATATCATTTATCCTGCTGTAAAAAAAACGC, 1
AACACCAGATCTTGTAAGGGCAATCCTGTTGCATTGAGCATAAACTTCACAAAGTAGATTCCTTTACGACCGAATATATTG, 1
CAATTTATTTGTCGGATAAGCCTTTGCCAGTTCCGGGTATTCTTCAGCAGAAAAAGCGGCACCATTGCATTTCAGCCAGCC, 1
AGTAAAAATGCTTTTTATCTGGTTTGTCATGACAGTCAGGCAGAACTGGGTAAAATAGCCGCCTTTCGCCAATGGATCCTG, 1
GGCCTAAGTCTTTACCACTAAGCATTGCTTAATATTCTCCTATGCGCATTACATTAGGCAATCCCTACCCTTACTGCATTA, 1
CATCCGTGGTCCATTGAAGAGATCGTTGCCAGCGAGCAGTCGGCGTAATTAAGGAGTAAAAATGGCATTACTGGAAATTTG, 1
TCATAGTGTGGTAGAATATCAGCTTACTATTGCTTTACGAAAGCGTATCCGGTGAAATAAAGTCAACCTTTAGTTGGTTAA, 1
AGAGTATCGTTATTACAATTAAATACCTTTAAATATCAACAAGTTAAAGTATAAAAATCAGCATAAACCCTGATTTTTGTC, 1
GCATCAGAAGCGGCGTGAAATCAGCGGTTGGTTGGCACAGGGCAACAGGGTAAATTAACGCTTTTACTGAAAGACGAAGAG, 1
GTTTAGCCTCATGTACGATTCTTTGCCAGGCTTAATGCCAACCAGATTGTAGTAAGCCACGAGCAGATGCTTACGTACATG, 1
ATTTCCTGACTTATCTTCCATCTATCAAAAGTTTAAGACTGGACAATAATAAAATAACCCACATTGATACTAATAATACAT, 1
CATCCGCAGCGTTTGAGCAATTAATTAAAATAAGTCCTGCGAAATATATTAAATTGCAGGACTTATTCATTTCGTGAATTT, 1
CATGGGAAGTCTCCATCGTTTTGTCTTGTGTTTAAATACGCTAACACCTAAACTTACTTTTAGTAAGTACGTACAAAAAGG, 1
AACTGGTCTGTACCACTTATGGGTGTTGCCATACTTTCACTACTGATGGCGATTTTCGGACTTTGCGCCGGGAGAGACAAA, 1
ATTATCTTGTTCGATGTTGTTGGTGATTGTCAGGGATAGTAAAGCGCGTTACTCTTTTCAGAGCAGTTTTTCATCCCTGAA, 1
TCACTCAATCTATGTAATTAGATTTGACTGAAATCGTACAGTAAAAAGCGTACAATAAAGGCTCCACGAAAGTGGGGCCTT, 1
TAACGCCGGGTAAATGAGCGTTTTTTGATAGTGCGAAAGAACCCTGCGAGGAAAATAAGCATCTATTATTGTTTGTCATGA, 1
GAGACATATTGCTTACCACCGATTCTTGAAGCATCTGAAGAAGCAAAAGATAAAGTCCACGTGCTGCTTACCGCGCAGGGC, 1
TTTTTGCCAGCCTATTACTGATAAGAGTATTGTAACGTGGCAGAACATTTTACTGTCTGTATATATAAGTTATATCAATGG, 1
ATAAAAAGGTGGTTCATAGTAAACGTGAAAATCATTCTGCTGGCGAGAGATATAATTGCACTTGATTGTTAAAAAAATGTT, 1
GCGCTAGCCCGCAAGCTCGGGTTTAACGTTGATATCCAGCTCGAAGAGGGGATCGTTGGGCTTACGCTAAATCTTGCCCAG, 1
ACGTCCACTGGCGCAGGCGCTGGCCTTTGCATGCGTGCTGTCGATTGGTGATTTTGGCGTGGTGGCGTTGTTCGGTAACGA, 1
CTGTATCGAGTAATGAAATTGGTTGCTAGAAAGTCGATGATTTGTTGCGTATGATTAAAAATCAACCTTAAAGGCTTTATA, 1
GGTTAACGATTGCGTGAAAATTAACCATTGCATTGTCAACGTAAAGCAGTATCATGCGGCGGCTCGAAAAAAGGGTAAGCA, 1
CATCGCTAATTCCCCGCGCCGTAATTCGCATGCTTTAGTTGTGTATACTCGATCCCGCCCGAAATGTTTTTGGGTAAATCT, 1
CAACAACGGTTCAGTGATAATTATCACATTTCAATTGCACATTAATGGATATTCTTTAATAATCTCGCGACGTTTCTTTAT, 1
AATCGTGGTAAGACCTGCCGGGATTTAGTTGCAAATTTTTCAACATTTTATACACTACGAAAACCATCGCGAAAGCGAGTT, 1
CTGCGCGTGAAAGCAGAAACGTTATTTGCCAGCGATGCGGCGGGATTACTGACGCTGGCAGCGGTGGCGGTCATCGGTTCG, 1
CTGCGCTTTCATCTTCCATCGAATTTTTCATGTTGCCGCTAATCAGCCATAAAATCATTTGCAGATGCGCTCTGTCGAGGT, 1
TGCCAACTGGCAGGTCAACCGAATGCAGACATCGCAGGCGGGATGTGTCAGCATCAGCGTTACGCTAGTTTCACCCGGGGG, 1
ATGACGCTTTAATCAGCAAATTGTTGGCAGACTGAACCTGATTTCAGTATCATGCCCAGTCATTTCTTCACCTGTGGAGCT, 1
TTCGTCATGGTTCGCTTCAGATCGTTGACAGCCGCACTCCATGACGGGTAAAAAGTGGATAAAATAATTTTACCCACCGGA, 1
ACCCTTACTGCATTAGGCACAGCCTATTGACAATTGCGTTAGGCGTCGCCTAATATTTCTGTGTGTTTTTGGAGTTCATTC, 1
AACTGGTTTCTCCCGCCATCAGCGCGTTAAAGTCGCGATTTAAATCCGCGTAAAATTCTGTTTTGTTCATTATATAATCAC, 1
GCATTGCGAGGCTCGTTTATTTATACTTTTCTGACGCGACATAATACGCATAAAATAAGGCTTACGCAAAAATGGAACACA, 1
GAAAGATAGGTTCTGATAAAACTTTCTTGTCATCGGCTCCGTTCGCCGTTATGATCGGTCGTCTTTTAAGCAACTATTGAC, 1
CGAATTACGCGGTTAATGGTAGTTTTGATTGATGTATAAGGCGATTGAGTATAGAATCTCGCCCGCTTTTGCATACGCAAA, 1
AATTTACCGCTTCAGGTCTATATTTGTGTTGAATATATTTTGCGCGGAAGTATTCATCTAACGGGGCTCTCTATTTTTTAG, 1
AATGCGAGCGGTTTTCCAAAATTGTTCATTTGCCTGATTTTTCAGCGATTGAAACTACACGTTGCAATTTGCCGTTGACAC, 1
GTAACCAAATGCAGCAATACATTTGTTTTAGCAATACAATTGCTGCACACTATTCTAAAAGCCGCATAATATCTTAGCAAG, 1
CGTGTTTATCACCGATCTGAATGATTTTGCCACCATCAACGAAGTCTATAAGCAGTTCTTCGATGAGCATCAGGCGACCTA, 1
GTTAAATATACCTGGTAATATTCTTCACTCCGAAGAAATACTGGTAATTTAATCTAAATAATGCCCGTCAAGGATTTGACG, 1
GGCCAGGAAAGCATAACTTAGACTTTCAAGGTTAATTATTTTCCTGGTTTATATTTGTGAAGCATAACGGTGGAGTTAGTG, 1
GTAATCTTAATTTCACTGCCGGAGATTGCATCCGGCAGCGTTATCCCGCCACAATGACCTGATGATGTCATCATACGTAAG, 1
ATCTTTCCATAACAAATGGTTATTCATTAATCCTGCCATAAACTCGCGTTATTATGCATTAATGCAGCGAAAAGCTCTGTT, 1
TTTCTGCCTGTATAATCTTTAAAGATGTTGAACATATATTCACATTAAATATGATTATGTACTTGTTACAAGGATAAGGTT, 1
TTGCATTTGGCAAAATTTTGAGGCATTTTGCCGACATCGTAGGATTTTTAATATTACACCAACTGCGAATTATCGCCAGAA, 1
GTAAATATAACCGTCTCCGGTATGTTGCCTGAGGCGGTTTTTTTGTCTCTAACGTGCGGAAAAATTTGTTCCTCTTCACAT, 1
AAGTGACTAGATCCTTTTTTTCGCTCATTGAATCCTCTGTGCCAGGCAGTACAATCCCGCAGCTTTGGGAATTTTGATTAA, 1
AAAATGGACATGCCATTGTTTTCTCACTGTTGGATAAGAGGCCAGAAGCGTAATATCCGGCCCCAGGGAAACGATAACGGT, 1
TTTCAGCTGTCTGAATTTTAACCCTCTGGCGGCTTTACAGTACCTTACGCTATACTAGCCACTGAAAATGCCGGTTCACTT, 1
CCGTCGATCCTTGAGGGATGATTGCATTACATACAGATATAGCACAGGCTATATTATATAGCTATTGCTAAAACGTTAATT, 1
TATTATTTACACTAAATCTGATTTGATATATTGATACTTAAAACATTTGATGCTTCCTTTGTCACTTTTTTGATGGAAGTT, 1
AGTTCGTCATGGTTCGCTTCAGATCGTTGACAGCCGCACTCCATGACGGGTAAAAAGTGGATAAAATAATTTTACCCACCG, 1
TCAGATTTTGATGCGTCAGATTTTGACGGGTCAGAGTCTGACAGTTGAGAAAATGCCGCTGCCTGAAGCTTCGCAACGTTA, 1
TGAACGCCTTATCCGGCCTACAAAAATCTTGCCAATTCAATATATTGCAGGACCATGTAGGCCTGATAAGCGTAGCGCATC, 1
TGCTGACGCCATTATGAGCAAAATTGAAGCTCACCTGGCGCAAACCGCTTAAGTTCTTCTCCCGCTCGCAAGGGCGGGTTC, 1
AGAAACTAATATTAGACGTAAATATTGAAATTTTTATATTTTTTCTTATTTAGGCTTTGCATTTGGCAAAATTTTGAGGCA, 1
CTCACTCCTGCCGTGAAATTCATTGTTTTGATAATCGCTGGCAGAAGCATAAACAGAACTATGCCGGAAGGCAAAAGCGCG, 1
TATGATCACCGGGAGTGATTGATTAATTATCTTTACTAATAATCAGACTAATATTTACCTGTTTGACCGAGTTGGGATTGC, 1
TAGCAGAGAAGACAAGGTTATATTTGGCGGGCGTTTGGCCGAGTATAAATATTATGATATGCATCAAGTGATATCTGCCGC, 1
AAGTGTGACGCATATTGCTTTTGGTCATTATCTGCACAGTAAACGGTGGTATACTGTGCAGGTCTTGTCTAAAAGCGAGGA, 1
CAATTAGACATAAGATTATTGTAATTTTTTAAATATTATTTTTCCATGAATAAAATTGGAGTAAGTGCGTGGATAGTAATA, 1
TATTTACACAGGCAATTTAGTCGCGCTTTCAACCCTTACCTCTGTATAGATAAATTTACACTCCCTTTGAAAACAATCCGC, 1
AAACTGGCGGCTTACCGCCGTGCCCGAGTCGGCAATTGTAAATTCAACATTCTCAAATGCGTCATGCTGAGCTATGATTAG, 1
TTGCCACGCCTGACGCGTGATATTGACTCAATACTGTTGCTGGCGGGTTACTATGATCCTGTCGTCGCGCAAGCCTGGCTG, 1
AGCGAAAGCTAAGAAATAAACCTACCATTGAAATTAAAACTTATCAGATTTAGCATGTGAATCAATTTAGAAGGTCACAAG, 1
AGCATCGCATTAGTAACTTTTTGCTTTGGCAAATTGCCTATGCCGAACTTTACTTTACAGATGTTCTCTGGCCCGATTTCG, 1
GCCTTGCTCCGTAACTCACCCCATTGATTAACCTATTGAAATAGTTGATTATGGTGAGCAAAAGCGTTCCGTTCCAATTAG, 1
TAAACTGGGAAGTTTAATCTTTGCCCGTTGCATAACCTTTAATTATTCATATGCATTGCTGTTGTTACTTTTTATATAGCT, 1
GGGAAACAGACTCATGTTGACCTTGGTTGTAAAGAGAGAGCAGGCGTTATTATTTTCAGCATCTGTCGCCGCAGAGAAGGG, 1
TATACCAGAATAATTGAGCATAAACATTTTGACTATGTTGAGACAAAGCATACGGTTGTTACAAAAGAATATCCATTAGAG, 1
GGTGCGGCTGATGGCACCAACTGGAAAATCGACAACAAAGTGGTCCGCGTACCTTATGTTGGCGTAGATAAAGACAACCTG, 1
TTTCTCCGGTGCAAGATTCATATTTATATAGTAATATATAAAATTATATATAATTGGGCTGTTGCGATGACAAAATTACAA, 1
TTTGGACTATTCCTTGGGGTGCTCTTGACAGCTATTTTTGATATGATTTGAGATTCAACTCTCAAATTTGTGAAAAATATA, 1
ACTGCGTCGTATGCTGCCGCCGCTGGGTAACCAGTGGATCATCAGCATTAAAGACACCTCGCTGTTTATTGTGATCGGCGT, 1
CGCTTTCCCGATATAAAACAACCTCATTGCCAACCTTTCCTTTTCTTCTTACCGTTGAGAAAAAGGAGTCGCCATGTCTGA, 1
GAATTACGCGGTTAATGGTAGTTTTGATTGATGTATAAGGCGATTGAGTATAGAATCTCGCCCGCTTTTGCATACGCAAAG, 1
TGCGCAAAAAGTGTGAGCAAGGGCTACGTCACATGGCCGCGCCGTGTATAATAAGCTCGTATGTAGGCTTTATTTCGCTAA, 1
TAAAACAATGTGTTATGATAAAACATATTGCATCATTTAACTGACAATCTATACAAGATTTTTCGCCAACTAGTGTTCAAC, 1
ATTGAGTCTGGCATGGCGCAAATTTGGCAGCGGCAAAGCGGTAGAAGATATTGTGACCTTGTTTACCCAGCGCAGGCCGGA, 1
GGCAAGACATTGGCAGAAATGAGCATTGAGAGCCAGGGCGCTGGCGATCACAATGAAAAACATCAGGCAGATCGTTCTCTG, 1
GCCAGCACAATACGATTAAATTAATTAAAACCCCACAAATAAATTAAACATAAGATTTTACTCATTGTGTTTTATTTCTCA, 1
CAGGCTGGGGCTACCTTCGTCTCAAATTTAGATGTTGGATAGGTATTATATAATGGCATTGTGTACTCTTACTACCTGTAT, 1
ATAAGCATACCCTGCCAGTTATGGTGTTGTCATCCGTCCACCCTCGCCACTAAACTGGAAGCAAGACCGTAGGCATTCCGC, 1
CCGTTATCTCTACCTTTGGGCTGGTCTTTGCATCTGTTTATTCGCTGGCGATGTTACATCGCGCTTACTTCGGTAAAGCGA, 1
AAGCGAACAGTAATCGTACAGGGTAGTACAAATAAAAAAGGCACGTCAGATGACGTGCCTTTTTTCTTGTGAGCAGTAACT, 1
AACGGGCCATTTCATGTAACAGAACGTTTCCATACACCGCTATCCATCTAAATTTAAATCACTTTTTCAGAGAACTGCGTA, 1
AACCTGCCGTTAATGTCAACCTTGCGTAATGCACAATTACGTAAACAATTAAAATTATAAATACAGGAGTCCGGCGTGGAA, 1
CGAATTGCGCAGTTTTTGAGCATGTTAATGATTACGTTACAGAACTATTACAATGTCATTAGTTGTGAACAAAGCACCTGG, 1
GAACAGTGAAGTAAGATCTAAGAGGAGTTAAATTTTATACAGTATAATCATAATATTGCAGCAAGGTGGTTATAATTGAAA, 1
CTTCCGCCAGGCCAGGAGCAGACGATATTTGATAAGTTTGCTCGCGGGAATAAAGAGTCGGCAGTACCGGGGGTAGGGCTT, 1
GCAACAAATAGAGCAAAGGGATAAAATAGCAAAAGCGTGATGAAAATGTTATTTTCCGATGCCGCACTGACCCGCTACAAT, 1
TGACAGTGCTGCTCCCATTCCCATTGACCCTAAGCCAACGATACCGACATGAAACTCAGATCCCGTTTTCATCTGCTCTCC, 1
ACTGTATAAATAAACAGTAATATTTGGACAAAACGCAAACTGTGATCGATACTCAACTATGCACTAAATACGTCAAAATTC, 1
TCTTAGAGTATAAAAGTTTTGTGCATTTGAAACATTACGCTTTGCAAAGGATTTTCATGGAACGTGCGAGTAAAATGCCGT, 1
GCACCGGAAAGCACACCAACTGTCTATCGCCGTATCAGCGAATAACGGTATACTGATCTGATCATTTAAATTTGAAGCACT, 1
CTGCTCTCGCCTGTGGTTCATACCATTGCCAGTGATTATCTACGCCAGCGTAAACTCGGCGTGCGCCCGGTGTTTGATCCA, 1
GTTAAAAGAAAGCTGGCAATCCAATTGCCAGCTTAAGTCGAAACAAGGAGACTCGATATTTAAATCGGATTACATTTTAAC, 1
CTAACCGGGAGATTTCAGACGAAAGTTTGAAAGATGCTGGATATAGAGTATCCTGACGCTGTTTTTAACACAGTTGTAATA, 1
TTCCGTCACACAGATAAATTCATCCGTTGCCAATCTGGCAACGGATGTTATCATATTGCCAATTTGTCAACGGACGTGATG, 1
TGCAGATCTTGCCATTCAATCATAATGCTCTCCTTTTAGATGTATGCCTTATACTAGCCGGAATATTTTTTGAAACGTGAT, 1
TATTATCTATTCCTTTTTGTAATAACTTTTTTACAGAGCATAACCTTGTCTAATGTCTGAGTCGAGGATCATCAATTCCGG, 1
CGCGAGAAAATACGACAAAAGTTGCCAGTAATCGTTATTCTTTAAGGCTATGGTTTTTCATTATTACCGGAAGTTACCGAC, 1
ATCAGGAAATCGCCCCATGGGGTTGGCAGTTTGGCTTCTGCCACACGTTTAAGCTGCATGAAATTCTCCAGATAATGCTGG, 1
ATTGAAACTACACGTTGCAATTTGCCGTTGACACATTCGGGCGGAATTCATATGATGCCGCCCGTCAACTCGACAAGCTTT, 1
ATAACGTTTCGCTGGCAGGGGATTGTCCGCCACGCATCTTGACGAAAATTAAACTCTCAGGGGATGTTTTCTTATGTCTAC, 1
TGCCATGTATCGCCTGTAACGAATTGATATTTCTCTGAACGCTGCTCGGTAAACAATAAAGAGGTGGCTGACGATAGCGCG, 1
AGAGGGGCGAGGGGACCGACCGAGCGCCTTTTTGACTCTGTACACGGTTAACACTTTGCCGGATGCGGCGTGAACGCCTGA, 1
AAAAAACAACGCAGGCTGACAAACGATAAAATTTGCCTTTCACATGAGGTAAATTGCATCAATGGAGTGATTTACATCTAA, 1
AGCGACTTATAAAGTAATAAAGTTTTTGCCAGCCTATTACTGATAAGAGTATTGTAACGTGGCAGAACATTTTACTGTCTG, 1
GATGAAGGCTGGAACATGACGGCGTTTGTCTTCACCGTGCTAATCATCGCTATCCTGGTTGTAGGCTCCATCTGGATTATG, 1
GCAAGGCCAGTACTGGCGCGGCCTGCAGCGAGATTTACCACTTTGAGAGTAATTTTTTTAACTACGTTTATTGATCTAACT, 1
TGAAGCATGATGATTTGCTGACATATATTAAATATGTCGAAAGTAAGCGTTATGCTTTTAGTACATTATGCCTGTTCCGAG, 1
ATAAATCGGGAAAATCTGTGAGAAACAGAAGATCTCTTGCGCAGTTTAGGCTATGATCCGCGGTCCCGATCGTTTTGCAGG, 1
CGCCATTGAGTCTGGCATGGCGCAAATTTGGCAGCGGCAAAGCGGTAGAAGATATTGTGACCTTGTTTACCCAGCGCAGGC, 1
CCTTGATCTACAAACTAATTAATAAATAGTTAATTAACGCTCATCATTGTACAATGAACTGTACAAAAGAGGAGATTGACA, 1
GCAGGATATTGCATAAACTTTAAAAACTTTACCAACTTACGGTTTCTTTAAGTTTGTGTGTGCGTTATTAATCACCAAACT, 1
GAACGCAGCCGCAGAGGTGCAAACTTTGAAGCCCTGACCCCATGCCGCTATACTGCCGCCATCACTTAAAAACAGGATACA, 1
ATACATAACCCTTTCTCCCTGTTAATCATGAACAAATCATTCGCCATGATTATAATATTTATCCCTGATATTTGTCTGGTT, 1
TGACTTGCTAATCCCGTCGATCCTTGAGGGATGATTGCATTACATACAGATATAGCACAGGCTATATTATATAGCTATTGC, 1
GTTTTTGTTTTTATTTTCAACGCGTTTGAAGTTCTGGACGGTGCCGGAATAGAATCAAAAATACTTAAGTAGCGCGCAGGG, 1
ACAAATCTCATGTTGCGTGGTGGTCGCTTTTACCACAGATGCGTTTATGCCAGTATGGTTTGTTGAATTTTTATTAAATCT, 1
TCATTAAAGAACAGATACCCGTTATCTTAATATCCGCCACAGAATTGCTCTATCATAGAAACCGCAGAAGACGTCTGATAC, 1
CAATAGACATTTTTAACATGTTGTTTTTCTAAGTGTTATAAGGTAGGTATAAAATGGGATGGAGCCTCTGCTTCTGGCATG, 1
AATAAGTCGCTATACTTCGGATTTTTGCCATGCTATTTCTTTACATCTCTAAAACAAAACATAACGAAACGCACTGCCGGA, 1
TTGATCAATAGTTCGAGTGCATCCATTTGATTAACTCCTGTCGTGATATTTATTCACAAAATTAACACGAGAGTGGATTTT, 1
AGGTGTATGTCATAAGATAAAATGTTAACTATGTATTCCTCGCGGTAAATAATATGAGGTAAAATATGAAAATTGGAACTG, 1
TATTTGACAGCTAGTTGGCTGATTTTAAATGCCTTATAACAATTGGCAATATTCTTATTTGGCAATTATAAAAATAGCAAC, 1
ATGTAATAACTTCTCCCACTGGCCTGGAACAACTGAACTTATTGAACTATGTTAGAAAATACGCCAGTTTAAGTATCTGCC, 1
CGGTTGCCAACAACGTTCATAACTTTGTTGAGCACCGATACGCATTGTTGGAATTATCGCTCCTGGGCCAGGACCAAGATG, 1
TTCAGTGATAATTATCACATTTCAATTGCACATTAATGGATATTCTTTAATAATCTCGCGACGTTTCTTTATGATAAATAA, 1
TAGGTAAGAGCTTAGATCAGGTGATTGCCCTTTGTTTATGAGGGTGTTGTAATCCATGTCGTTGTTGCATTTGTAAGGGCA, 1
AAGTCGCAGCGTTAGCTGTATGTCACAACTGAATGAAAAAAGGCGGCTATTATACTGGAAATTCTGCCGCACCGTAAGAGC, 1
ATAAAAATATCTAAGATATTCACCTTATTGCAAGATATTTAAAATGCTCTAGAGTTAAAAGTATGATGTAAAGACCATTGG, 1
CGAGGAGGGCGAGTATGGAATACCTTTCGATTTCTCTTTCGTTCCGGCTTATAATCCCCGGCCTTTGATTATTTTTTTATC, 1
GCTGTTTTCATTGATGCTTAGCAAAAATTGCCAGAGGTTAAGGATTGTCTTACTATTAAAGTGACTGAAGTTACAGGTTTT, 1
CGCCCACATCACCGACTAATGCATACTTTGTCATTCTTCAACTGCTCCGCTAAAGTCAAAATAATTCTTTCTCACACTGTA, 1
GATAAATTAGGTTGTTATATCGGGCAGCGTTCACGCCTTGGCGTACAAGTTATTATTTTGCCTGGGCGAATTATTTCCCCG, 1
CATCTCTTTCCCCTTGACTATCAAGACTTGCCTCACTCCTGCCTGACCGTTAAGCTTTGCGTTTAAACATAAAAACATCAT, 1
TTCAAGAACGGCTGTAATAGCGTTTAATTTAATTCCTCTTAGATTGGGTAATATGAATTTCGAATAGCAGTCATATTTCCT, 1
CGATGACGCCGGAAGAGGTGCATCGTGTTGCTAATGAACGTCTGATGCAGATGATGCCGCAGGTATTGCCTTCGCCAGACG, 1
GCATATAGTATCGAACATAGAAAAAACTGAAGATTCATCTTATTTTGTATATACTACCTAGCCCAACAATGTAGAGGTTAA, 1
GGTCTGCATGTTTGCTACCTAAATTGCCAACTAAATCGAAACAGGAAGTACAAAAGTCCCTGACCTGCCTGATGCATGCTG, 1
AGCGTAACGACTTCCGCGAACTGGCGATCTTCAAAAGCGGCGTAACGCTATAAAGTCGAAATGAGTTGTTAATAAAAAACG, 1
AACAACAGAGATAAAAATATCTAAGATATTCACCTTATTGCAAGATATTTAAAATGCTCTAGAGTTAAAAGTATGATGTAA, 1
GGAACCTTATGCGGAACATATGCTTGAAGTGATGTCTTCTATTGACGGTTATAAAAACCTGTCAGAGAGCAATGATTACGT, 1
ATCATTTGTTAATGGCATTTTTCAGTTTTGTCTTTCGTTGGTTACTCGTAATGTATCGCTGGTAGATATGGAGATCGTTAT, 1
TTCGCGGGTAGTTATATTATATTTCAATGAATAATAACAACTAACCATTAAAATTATTTCTATATGGGGAAAACCCACTCA, 1
GTCGTTTGCTTGAACGCGACGCCTGATTTGATACTCCCCCCTGACTCCTTCATACTGAAAGTGAACTGACAGCCAAATGGA, 1
GAGGGTTGTGCTTCATAGCCTTTCTCCTTGCCGGATGGCGGGTAAGAGGCTAAGATCTGAATTGCTAGGTTCATTCGTTGG, 1
ATCATGAGTAAGGTACTGGAAATGTTGACCACTTAATCGGGACTGGTGTTATTATTGCCCGCTTATGTCGTCTGCATTGCA, 1
AAAATAGCCTAATAATCCAGACGATTACCCGTAATATGTTTAATCAGGGCTATACTTAGCACACTTCCACTGTGTGTGACT, 1
CAGGGATATCAATGAGCTATTTTTGATAGTTCTTGCGGTTAATATGCTCTATATAGTGATGTTCCGATGACTTATGACTAT, 1
GTAATTCGGAAATAAGATATGACCATTGCTGGTTAATTGAATAGCTCATTACACTCCATTAACACGATGTTGTAATTCGGC, 1
TTTACCACGGCACACCTCTTTGCATGATTATTCGAAATTAGTGTATTTTTATTCTGTTTTTTCGCAGGGTGCAAGTGTAAA, 1
ATCCAGTAATCTTGTTTACACCTTCGCATTATTTATCTCTTTTCGTTTCTATACTGATTTTTCTTAATCCGTTTTATTACA, 1
CATAGTTAGCTAATGCTAAATCGTATTGACTATGTTTTTGTTAACATCTATCTTGTTAGTTATGACTAACAATAAAGGTGT, 1
ATGGCTAACTGGAATTTTTAATTCATGGCAATTAGCGGCAATGGAATATAAAATTCACTCGCGTGTGTCTCATATTGCCTG, 1
TCATTGGGTTCTCACTTCCTGACCATCAAAATTGACAACATCACCATCCTATAATTGACTGAAAAGGAATTAATCCCCGTA, 1
TGTATATTTATGCAATCAGACAGCATATTGCATAAATAATCAGATCTGTATCAAAGTTTTAACTTTAAGGAAACACAAGCA, 1
AAGGCGTCGCTGGCTGGGCTGGCGAAAACTTGCCTTTGGTGCGCGGCAAATAATTTACCTGTCGTCTTTCATGATGCAGGC, 1
GTTTGCCGTTTCTATCAACAGTTTGTTGCATTTGCAGACAATTTGTTGGCGAAAATCTTTGCAGCTTTGCTGATTCTCCCT, 1
CTGTGCCTAATGCAGTAAGGGTAGGGATTGCCTAATGTAATGCGCATAGGAGAATATTAAGCAATGCTTAGTGGTAAAGAC, 1
TTCATAAGGAACAGTGAAGTAAGATCTAAGAGGAGTTAAATTTTATACAGTATAATCATAATATTGCAGCAAGGTGGTTAT, 1
TGTGGGGGTTTTTTTTATCCTCAATTTGCCTGCTGCTTAATGCATTGCAGATGATTTGCTTCCGTTATACTAGCGTCAGTT, 1
AGGGATATGTGTTAATGAAACCTTCTTGACGCTGATTTTTTTTCAACCTAAAGTAAAGGAACAAGGGTGAGGGAGGATTTC, 1
CTGACTAAATAAAAATTTTTCACTAATTGATTAGTCATAGCCAGCGATATACGCTATGCGAAAATGCAGATGGCAATGAGA, 1
ACCTGGGTGAGTACCGGCTGGTCCTTAAGTTTTCACCCGGTTTTAACCACTACAATGTTGATAGCAAAGCGCTAATGAGCT, 1
CCCGATCACGGATTTGGCATGATTTTGAACAAAAACAAATCACTAAAGCCTATTTTTTGTGCAAAATTTGCGTCAGGGAGA, 1
CTGATCCTTACCTGGTTTTTAGCACAGATTTAATTATTTAAGCACTTGATAAATTTGGAAATATTAATTTTCGGAGAACCC, 1
CACGTCCGGCGGCGCTATTCACGTTGATCTCCTGTGACTCGACGCGGCAGATAATGTAGTATCTCCGGCAATATTGCCCCT, 1
CTGCAGATGATATTTAGCAAAGTGGTAAGCGAAGCCGGGGAATCTGAGTAAAATAGCGCGGTTCTTTTGTACCGGAGCCGC, 1
AAAACCCGGCAGTAAATAATGTATTGAATATTACGTGGTCCGTGCTCAGAATATCCGTTCAACCTTATTGTGACAATGGTT, 1
AAAAAGAATAAAAATAAGAATTATTATTGCTGTGCGCGCGAAGATGTTTAAACTGCGGGCTGTAATTCATTGTCCGGGTTT, 1
TGGATTATAAATCTCATTATCTTAATTGCAACGGGGTCCAGCCGTGGTTATAATTCGTTCGTTGGAACACGATGTTGCACA, 1
TACGGCATTGGCACGTCAGAACAAAATCTGAGAGGTGAATCCGTTGAGTATAATTATCTTAGCGACGATTTCGACGACTCA, 1
AACGCGCAACTCTTCCTGCTGAGTTGCGTTGATTAACATTCTTTTCATCGTAACTTACTCATTATTCTTACATTGACGACT, 1
GGTTGGGATATTACGGCATAGTTCTTCACACTCCCTTCACTTACCCCGCTTAAATTGGCGCTCAAAGGTAAGTAAAGGGAG, 1
TACAGGCAGATTCATGGCAGCTCCGTTAACGAAAAACAACATCCTTGCATATTCTGCAACAACCGTCTGTGGTGTAGACAA, 1
TGGTTTTAATAAGCGAAATCTGCTTTTTTTGCCACCGACCACGGATTTGTTATGCTGGTGGCCTTTGTAGATCATAACGAT, 1
TAACGGCTGCTTCGTCAAACCGACGTTACATATGGTGTAAATATAAATGTACAATAAAAAGCATTCAGTCCTGCGCTGGCG, 1
AAGAGAAAAAAGCAGCAAACTTCGGTTGAAAAAGCCGCTATGATCGCCGGATAATCGTTTGCTTTTTTTACCACCCGTTTT, 1
TGTAATAAAAAGAAAAGATTACGTGCCTGAATCTTCTCTTTATCAGCAGTAAACTAGTGGGTATTCATCCCCCTACCTCTT, 1
GTGTGGAAAATGTTCTCAAAAGGTTAAATCTTGGTTTATATGGCGGGAATATTGTGAGTGGAATCGCATTCCTGAATGAAA, 1
GTTGCCGCTGAACAGTCACTGATCACCGTAGAAGGCGACAAAGCTTCTATGGAAGTTCCGGCGCCGTTTGCAGGCGTCGTG, 0
GCTGATCCTCGCCGACCTCGCCATGCTGGAGTACGCCGCCGAGCGTTATCCGCATATTGAGCGCCACGTATCGGTGCAGGC, 0
GCGTCACCAACTCCGGGCAACTGGATATGGGGTTGCTGTTTGTCTGCTACCAACACGATCTGGAAAAAGGCTTCCTGACAG, 0
AACGTTTGTGCTGGTGAAAGATAAAAAAACATTCTGTTCATCTGCGACCGGTGAGATGGACATTCCACTCAATGAATTGAT, 0
ATCTGACCGATAAATATGGCAAAACGCCACTGGAACTGGCGCGGGAACGGGGCTTTGAAGAGATTGCGCAGTTACTGATTG, 0
TATGTTGCTTTGCCTGGGCGACGCTACGCTTAGCCCCTTACTTATTTCTGGTACCATGGGGTGAATAATCTGATTTTGTTT, 0
TGGCATCGAGTGCGGAAATCGAAAAAGCACTGACCAAAGAATTCGGCTGGAGTAAGACTGATAAAAATTATCGCGCCATCA, 0
GATTTAGTATACAACACCTTTCTGGGGTCGGCAGTGGCAAAAGTACCGCTTGTAGTGCAGGCAACAACCACGGAAGGACTG, 0
GTAGTCCTTTGTCGCCACGTTTGGTCAACGGATAAAGGGGGTAACGGTGGCCCAATAGGGGCTGTGGCACCTTTTCGTCAT, 0
CACTACCCTATTAGGGCATGGGCTTATGGCCACCGCAATATGTGGCGCAACCGCTATCGGCGCGAGTGCGGCGTGTCCGGG, 0
GGTGTACCAGTTCTCGCTGCCGCCACTGGTGCTGCATGCGGTGCAAAAACAGAACGTTGAGGCGCTTTGTGCGTGGGCGCA, 0
TCGTAGGTCTGCAGGACGTCGGTCTAGCCTTATCTGGTTTAGGACCAACCGTATCCGGTGGTGTAGGTGCGGAAATGATGC, 0
CTGGTATCGCGGCAGACGCCGCTGGACGCGGTTTATCCGTGCTGATGCTGGAGGCGCAGGATCTCGCTTGCGCGACCTCTT, 0
GGGCAGGGCGCGTTCCGTGTCTGGGACTCCGTACTGTCTGAAGAAGCAGTGCTGGCGTTTGAATATGGTTATGCCACCGCA, 0
TTTTCTCTTTTAACTCATCATTCGCGCTCCTATAGAACCTATTATGACTCGGCACGGTCTGTTTTTATGCCGCGTCGGTCA, 0
CTGAAGAAGCCCTGTAAAGTGCTGTGCGAACAATTGGGTATCGCATAGCCCGAAAAAGGGCGCGTTATGGTGGACGACTCT, 0
GGGCTAGGTCAGGGGCCGTCGACGACGGTCTTGACGAGGCACGATTTATTTTCAACGCTGGTCCTGGCAAGTAGTGACCGT, 0
GTCCGCTGCCTTATGCAGTAGGACCTAGTGCAGCAACCTAAATAGAAGTTTCTTATCTAGCGCAAGCAAGAGTATGTGCAG, 0
CAACAGCGACGAATACGGCATTTCACAAATTTTTATTGCCATTGAAGTGGACAAGCTTATCGACGGTCCCACCCGCGATGC, 0
ATGGCGTAGAAAAAGACAAACGTGCGCTGGAAATCGAAGAAATGCAGCTCAAACAGGCGAAGAAAGACCTGTCTGAAGAAC, 0
TAGCCTTGGCCGTATCTCATAAACGGGCCTCATGGCAAGTCAAGTCGCTACACGAGCATGTCGCCGTATGGAAATCGTCGA, 0
AAAGGCGACGAAGTACGTAATAACCTGCGCGGCTTCCTGAAACCGATGGGCGTGATTCTGGTGTTGGCAGTGTTACTGCTG, 0
CAATCCATGAAACGCAAAACGACCGTGAAGTGGTCAGCCTGTATGCGCATTTGGTCCAGCCAGTTTTAGATGCCCAGGCGC, 0
CGGGACACGGAAGGGCGACTGCTCGGCCTACTTGACGATAGGCCGACTGGGCGGCAGGTGCGTTACAGCGGCGGTCACCTA, 0
GTGGCGGCGAGATCGATCTGATAATGCGTGAAGGCCGGACCACCATTTTTGTCGAGGTACGCTATCGCCGCTCTGCGCTTT, 0
TCCGCGTTGCTTGTAGTCGTTGGTCTTTGCGTCTTTTCGCCAGGCCGCAACGACAGCGGTCCCGTTTTTTAATTAACCGCC, 0
TGAATTTCATAACGGCGGCATTCTGTGGCTGGAAACGTCATTTGCACTCAACATCCGCGAACAGTCGATTATGAACGTCAG, 0
TCCAGCCGTCATGGCAATGTGGTATTAAGTGAAACGACCACAGCTACAACCTGGTACGGGTGCCCGGCAACTACCAGTAGC, 0
TACGCAAGTGCGTATCGGCGCGCCGCTGAACATTACCGGTTTAACGGATTATGCTCAGGAGCCGTATTATTCGACGGCGGT, 0
GCTATATTCATCCGTGAGAGGGGACGGTGGACGGTCTCTACATGATTGCAACTTTTCGGTTGTTGTGGCAGTCAAAAGTTC, 0
GTCGTCAAATTTTATCGCCCTGAACGTTGGACAGCCGATCAAATCCTCGAAGAACATCAATTTGCGTTGCAGCTGGTAAAT, 0
CAAAGGCGTGCTGCGTATTCCCGAAGGGCTGGTGCGAATCAACCGTCAGGGCGATGACCTGCACATTGAAACGCAAAACGT, 0
CCTTGAAGGGTCTCCTACTGAAGTGCGGTGCCCGGCGAATTTGCTTATAGGTCGAACGGTAATAGCAACCTGTGCCACTGA, 0
CAGAAGTGTTTGGTTTGCCACTGGAAACCGTCACCAGCGAGCAACGCCGTAGCGCGAAAGCGATCAACTTTGGTCTGATTT, 0
ATCCCGTTTTACCTACAGTTACCAGTTTGGTCTGTTCGATAAAGCAGGCGACTGGAAGAGTGTTCCGGTAAAAGACACTGA, 0
CAGTCAGCACCGGCTGGTGCACTACACGCGGACACAATATGAAGAGCCGCTGGTCGAAAGTCGCTATCTTTACGACCCGCT, 0
TTGCGCTTATCTGCGGTCACATGCTCTCCGGTGCTCTTGATGCACATCTTGACCATTATGATTCTATAACCACAGGTCATA, 0
GGGGCGGAGAAATACGATTATCTTAGCCGCTTCAATGGTAAGCCAGCCTCCGGGCTGGGGGTAAAACTGGCCTCCGGCGCT, 0
GGTTTTACAGCGTGCTGGTGGCACTCACTTCATTGCTGATGCTGTGGCGCAGTCTGCAAATGGCGTCTTTGTGTCTCTTCC, 0
ATTCGTATGCCGTCATTTATGGCACGGCAGATCCTCAACTGGGCCGAAGCGCATCCACGTTTCCGTGATGGCTATGCAATA, 0
GAAAAAAATTATACAGGGCAAGCAGCCATTGGGCAAAGTCGAGAAAGACCTCTGCCGCCTAGAGCCGGACTCGTAGACTGA, 0
ACCACCCTATGCAGCATACGCGCCCACGCGTTAACATTATTTTGAAGCGGCCTCACGGCCATAGTTATGACCGTTTCTGTT, 0
GGTAACCGTATGTGCAGCAGCGGTTACGCGTTATGCGCGTCTGGTGGGTCCGCGTGGTCGTGAAGTGGAACAAAGTCGCGT, 0
CGTGGCGAAGAAGGTAGTTGGTCGGCGCGTGTTAGCGTACCATTGCAAAGACCTAAACCACGACAAGTTTGACAACACGGT, 0
AATGATTATTTCACGAAAACTCAGCGAATCAGAAAATGTTGATGATGTTTCCGTAATGATGGGTACGCCCGCCAATAAAGC, 0
TGGCCGCTATCTATAACAAGATGGGCGATACCCTGCCGATGCCAACCAAGTTTGCAATCGGCATGGTGATGTGTTCTGGTG, 0
GGGGTTGTTGGCTACTTTGCAGCGAAAATAATCAATAAGCGCCAATATGCGATGTCAGTAGAAGTACTGGAACAGATGCAA, 0
GTGGCCATAAAACGATAGATTGACTTATACACTGACTTTGAGCCGTAGGCCGTAGGCCCGCGATTGCGCCCTTGCGCATGC, 0
AAATTACTTTGATGTTCCGCCGCATAAATACCGGATGACCAATATGCAGGGCGAATCGCGCTTTTTACATCCATTAAATCA, 0
AAACGCGGTATGAATACAACATCGCCGGTGACCTGACCGCCGTCATTGCCCCGGACGGCAGCAGAAACGGGACACAGTACG, 0
GTCGCAGCCGCCGTCCATCGACCCCAATTTTGCGGTCGACAATAGGAGTCGTTTTGGGTGAAACGGGCCATTGTTGTACCT, 0
TATGATTGTTCTCGGTCAGGTTGAGCGGATTACCGCTCGTCACGGGGAGTATTTACAGATACGACCGAAAGCAGCGAATGC, 0
ACCAGCCGTTAACTCCGCGCACTTGACCGCTATAGTAAGTAGGGACTGGTACGCCGCTAGCACCGTTAGCGGTCATCGCCA, 0
TAGCAACGATGCGGTCGCCGCTTAGTCACTGTCTGGCAGGAGCAGACCGTTAGGCTCTAGCTGTTAGCGTTATAGGCCATA, 0
CCACGTAACCAAAGTGGCGTGCGCCAGCTGCCATTCCCTGCATCCACAGCAAGATACGATGCAGACGTTAAGTGACAAAGG, 0
ATGAACGGGCTTAAACTGCTGGAGCATATACGTAACAGAGGCGACCAGACCCCAGTTCTGGTGATATCTGCCACTGAAAAT, 0
GCGGTCGCAGACTCGTCCGCCGAAGCGTAGGGCCATAGTTTCGCGGTCTATACTAGCTTTTACGCGTACTACGGCCCAAAC, 0
AAAAGTCGCTGGGTTGCGGGACCGCCATTGGTTTCGTATTACGGCGGTTAGTGCTGGACATTGTGATTGCGGCGCGGTTGC, 0
TGCCATTGTTTGGCTATTCAGGATGGGGCAGACCAATGAAAAAAGCCCACACAGGGGAGAGTGGGCTGAAATGGGAAGCTA, 0
CCGCCGCAATTATGGACGCGAGTCGTGCGGTTGCTTGCCAAACCTACCAACTGGGAACTTCCAGCCGTCATGGCAATGTGG, 0
AGCTGTAGGTCGGCTCCGTAGTTTAGGACCCGCTATGGCACTGGTGCGACAACGTTTGGTCTCATCGACCACTGCGCGGTC, 0
ATGGAGGGGTACGAATATGATTACGACGGTGAGCATCGCGATGAACCGATAATCGTGAATTACCACAATTTACGCTTTAGC, 0
TTCTTTCTGGTGACAGTCTCGTTGTCCGCATCATTCCTGCATTGCTGGCAGGTGTGGTGATGAGCAGAATCATTACCCGTC, 0
AGCGCGATCCTCCCCGTGGTCATTGTTGGGCTGGTGGGATTGTTTGCGGTAACTGTGATTCGTGATTATGGGCGGGCAAGC, 0
GACTTATTAACCGCTTTTGTCAACAACCAGCTATTAGTGGCGCTGATGGCTCTTTTTGTGGCAGTTGTCACGCCACTTACC, 0
TAGCACTAACTGGCAATACGCCTGTTCCTGCTCTGCGGGTAAGGCAGTTAAACTTGTCTATATGGTCAGCCCCGTACTTAC, 0
GCCGCCACGAAACTATTGGCCGCGAAGCGGAACGTCTATTGCTAATTATAGCGCGTCGTTGCGGACGCCGGGAAAGGTCCA, 0
CGTCTGGGTTACGTTACACCGCTTGCCGCTGGTGCGTTTCCGCTGACGCGTCGCCATGCGTTGCAGTACGTGCAGCCAGGG, 0
ATTCGCATGAGTTACTCGGCCTCCAGCTCCGTGGACGATCGGTTGAGAGAAATCGACCAGCGCAGAAAAAGGGCAAAAGGC, 0
GACTTTCTCACCGTGTTACGATAGTCCTTCCAGCGGGACGGGCCAGCACCTGCATTGGTGGTCTTGTATGAATAGGACTAT, 0
TTACCTTTCTTTGCGGGTTCCTATTGCAATCAATTGGGAGGTTCCGATAATGGGTAACAACGACAATTTTGATTTTGGGTC, 0
AAAAGCTAACACTGGAAGTGCAGGACGTTTTATAACTCGCCTATTACTCCTGGCAATAAGTCGCGGGGGACTTTTACGAGT, 0
GGTGCCAACCGAGAAAAACTCTGCGGTCTACGGCATGTTGACCTCGCTGACCATTACCGCCGGGCAAAAGACCGAAGAGAC, 0
CGAGGCGGTGGCGAAAGTGTTTGAATCGCTGGCACGACTGGAGCAGATTTTAGGCCAGCATCGTTACCTGACCGGCAACCA, 0
GTCGGTTTCTGTTTCGGCGCGTTCCTTGAAGGAGCCGCAGGCTTTGGCGCACCGGTAGCAATTACCGCCGCATTGCTGGTC, 0
ACGGTCGAAGAGCTGGCAGCAATGCACAATCTTGAAGTGCCATTTGAAGCAGGCAGCGGCCCCAGCCAGATCGAGCGCCAT, 0
CAACGAAGCGGGTAGAAATATGATGGCTCATATTAAGTCCTCATCTTATTCTAAAGATACTAATGGCAATGAAAAAATGAA, 0
GCACGCTATGCTGACGATTATTCCTGGGTGGAGGTCGCTATTAATCCGCGCGCCCGTTTTCATGATGGTTCGCCCATTACT, 0
GAAAGTCAAAGCGCCGTATCAGGCGGTCTAGGACGGTCCAAAAGCCGCCGACAAGGCCCAGATTAGGACGAAAGAACTTCC, 0
GTTGCCCAATTGCAAATGCTGCTAGTAGGGCCGTGCGTTTTACGGTTTGTCGCGGTGGCCTATAACGTTATTTAATCCGTA, 0
TGATCGTGAGGCACTGCACTGGGCGGTCACTACCGGCGGCTTCAACAGTGAAACAGTACAGGACGTCATGCTGGGAGCGGT, 0
TCCTAACGAAGTGGCGGCCTACGCCATTGCGGCGGCGGCCTTCGCAAGTATTTCACCGCTATCCAGTGGTGAAGGAAGTAG, 0
CTTTCAACGCTTGTGGGAGACGTTACGCCATCTGTTCTGGTCAGATAAACAGACTGAGGCTTATAAACTTCTGTTCAATTT, 0
GGCGTTTGGTACGGAATCTGTGCCAAAAGTGGACAAAATCTTCGGGCCGGGTAACGCCTTTGTCACCGAAGCGAAACGTCA, 0
CGGGAATGTTCCGTCGTTATTCCAGACGACTGGCAACTAACATCGCAGCAGCAAGCCTTTATAGAACTGTTTGCTGAAGAT, 0
CCGCTGCGTGTCGATGCCAATAACCATACGGTAACCATGCTGGTGCAAATTAATGGTCGTTTCCTCACCGACGACACTCGT, 0
AAAATGAAGTGTTAGCTGGTGTAGGACTGCGGGAAAAACGTCCTAGCTTTGGTGTAGCTACCGTGACGTTGGTGGGCGGCG, 0
GGATGTCTGCCCAGATGACGGCGGCAGTGTCTATCGGCCTGGCGAGTTATACCGGGATGCCGGTTTCCACTACTCACGTAC, 0
AAAATATCCCTGGCGGGTTTCCATCGATGCAAACGCTTTGTCGAAGTATGGAAGACTCCGGGCGAATTATGCGAGGTCGTT, 0
GGCGGAAAATTTTGCCCGTGTGTTGGCATTAGCGGAAAATTATCAACCGCTGTATGCCGCATTGGGCTTGCATCCTGGTAT, 0
GGACATTATCCGGTGGCAACCAGCAAAAAATCCTCATTGCCAAATGCTTGGAAGCTTCGCCGCAAGTATTGATTGTCGATG, 0
CCTGCGGAAATTATGCGCGGCGAAACCCTCGAAATGATTTATGGCATCCCGATGGGTATTTTGCCGCATCCGGCGGGTGCT, 0
AGTTCCACCGATGGCGCAGGTAGTACCCCACATTTGCAATTACGGCGCGAGCCGTCCGCTAGTTGGCCGTCGCTTGGTGAC, 0
GACTGGGAATTAATCGTCAGCATTGCCTCGATAACCTGAAAATTCTGCGTGAAAATCCGCAAGTGCGCGAAAAAGTGGTGG, 0
CTATTGCGGGCCGTACCTGATTGAGATGTGGAGCGAAACGGCGGAAGACCCGGCGGCAGAAGTGGCGAAAGCGCGTGATTG, 0
ATTTCTGCTAGCGGTGTCTCCTAGTAGCCGCACCCAAGTAGAGGGGACGACTGGCGAACTCTTCGGTCGTTCGTAAGAAGG, 0
CGTAAATTGCAACGCGCCCTCGAAAAACATCAACTTTGTCTTTATTACCAGCCAATAATCGATATCAAAACAGAAAAATGT, 0
AAGTGGTTGGTCTGGATATGGGCACAGGTAGCGCGTTCTCACTGCTTCCAGCGCAAAATGCGACCGGTAACTGGATCAAAG, 0
TCCACCGACACATCGCCTGATTAGTGGACAAGCACGTGGTCCACCATCCGACGGCACCCTCTCTCGACGAGTGCCCTCTAT, 0
AGCTTTATTTGGCGAAGTTGGTCGCCGACGCCTCTCGGCCATTAGTTGGTCTATAGTCGTAGCCTTGAATTGTCCATCCAC, 0
ACTACGGCGTTGACTATGGTGAGTACCAACGGGCCGCATAAAAGGTGTATTCCTTCTAGCCAAAACCAGGCTAGTGGCTAT, 0
ATTTTGGCATCAGCCAGTTACGGGTCCCGCGCACGAGTGCGCTTCTCGGTGTCGGCTTCAAAAGAGCACGGTCGTTTTACC, 0
AAACTTCCGCAAGATCCGTCGCGGTACGCCTTACGAAATCTTTAACGTGTCCTTGACCCAGACGCTGCACCGTACCTTGAT, 0
CCGTAATTCGGACGCTGGTAACTGGTCGTGCCATGTCCGAGGCGTGACAGGCACTAGCGTTGGAAAGAACCATGGCTAGTT, 0
ACGGCGTTTGGACGCAGTTTTTATGCCACGGGCGATAATTTACAGGGCGCTCGTCAACTGGGCGTTCGTACTGAAGCCATT, 0
CGAAATAGAAAAGTCCCAGTACTAATATAAATTTGGGTTTCTTTTTATAGTGACGCTCTTTTTCTCGTATAGGACGTTTGT, 0
GCGCGGAGTACCTAGTTGACGACCCTTAACAGATTGTCGAGGCCGTCGCATATCGCGCACCACCAGTTGCCCGAAACCATT, 0
AAACCAATGGAGCCGCCGTTTGCGGTCGTACAGGACGGTCGCAAGATGTGAAACCACAAGCTGCCGTTTCAGTTTTCGACG, 0
CGATCGGGTGGATATTGCCACCATGACCCGCTATATGCAGGAAGGGCATTTCCCGCCCGGCAGCATGTTGCCAAAAATCAT, 0
ATCATTGCTAGTTTAGTGCAAAGCCAAGCTCCACCGCATTTGCATTGAGAAATTCTAATAGACTGTCGAGGGTCCGTGGTA, 0
TGGGTCCGCAATCCCAGTTACGCCCAGCGAAGTGAATGCGGTTACAGCAATAGGTCGCCACGTGCCCACTTGACTAGCGCG, 0
CCGACGCATAAAGAACCACTATCGCCTTTATTAACTCCTTAGGTCTGGTGGTCTTTCGTCGTGTGGCATTCCGTGTAGTCT, 0
GACTTAAATGGCGAGTTTAAAAAGTCCCACGACAGCTCACCAAACTATTTGTCTGACAATAATGCGTCGCAGTGAAGTGGA, 0
TGGCTGTATGTTACTGGTGGCGCTGGTGGTTAACCCATTGCTGGTGTGGTGGAAAATTCGTCGTAACCCGTTCCCGCTGGT, 0
TACTTCTAGTACGACTATCACAAGTCAAATGGGTCGCTGTGAAATCAAAACAGCGGAAATATTGGTTTGAAGTCCTGGTCC, 0
TATTACTGGTAAAGGCCATACGTCGCGTCCATTCTCTCTAGTTTTCGTGGGACTACCCAAACTGGCAGTCGTGGTTGTTAC, 0
TTATTGTGCTTTACCGACCCCGCGCACCGGGTCATACGTAACTAAACGTTGAGGTCGTATGTTTGGTCTAACGCCAATTAC, 0
GATGCCACCATCATTGAGGCACCCAGCTCGACCAAGAACAAAGAGCAGCAACGCGATCCGGAGATGCATCAGACCAAGAAA, 0
CACCCGGTATTAAGTTAAGCGCGCAGGGCGTCGCGTCTGGCAAAAGCGAGCCCTTCTGCATGCCCCATATGTACAGACTGT, 0
GTCGTGTGTTTGCTACATCTTCTAATTTTTGTGAAAGTAGCGCGGCTGGCCTCTCGGCCAGTATAACTCGCTGTACGGTTT, 0
CTACCACTGTAACAAAAGCACATCTATTCGTTACAATCACAGCGGGACGTCTTTGGTGTCGTCAAGTACCTACTACCTTGC, 0
TTAAATTATCACTTACGGACCGACACCGTCGCGTTACGGGGCTGTGCGTGTGTATTTGGTAGATGGCCTTAATGCCTTCTA, 0
ATGATCTGGCGGCATTCTGGCAGCAGGAGGTTCAGCCCGGTCCGTGGCGTAAACGCTATATACTGGCACATTCGATGGGCG, 0
GTGGTGCTGGGGCTGAATATCTGGACCACCAACGATAACGCACTCTATGCGTCGGGTTTAGGTTTCGCCAACATTACCGGG, 0
TATTACTTTTCGCCCGGTCTCTTGCCGTAACCTCTTAACCAACATCATAAGCAGTTCCAGGACAAGCGACTCCAATTTTCT, 0
TTATCCTTACCGCTCATGAAGTCACGGGGCTGATTCGTGAAGGCGCGACGGTGTGCGGTGTTCGTGTACGTAACCATCTCA, 0
TTTTCGCCCGATTATGATGACTACCCTGGCGGCGCTGTTTGGTGCGCTGCCGCTGGTATTGTCGGGCGGCGACGGCTCGGA, 0
GCAACGAGTCACCATCACGCTTGATGACGATTTACTGGAGACGCTGGACAGCCTGAGCCAGCGTCGTGGTTATAACAACCG, 0
TGAACATCAGCGATGTAGCAAAAATTACCGGCCTGACCAGCAAAGCCATTCGCTTCTATGAAGAGAAGGGGCTGGTGACGC, 0
ATACCTTTTGCGAAGGCAAACCTGGTCAACGTTCCATTGCCGCGTCGGGTGGCATTCTGCTGTGGCCACAGTCGCATTTTG, 0
ATCAGAAGCCGCTGTTTCTGGTGGAAAACGGCCTGGGCGCAAAAGATGAATTTGCTGCCAATGGCGAGATTAACGACGACT, 0
CAACGATCGCGCGCAGCAGATCGTGGACGCGACCGACAAACTGGCAGTAAATATTGGTCTGGAAATCCTGAAACTGGTTCC, 0
CAAAAAAAGGAGATGAAGAGGATCCGGGAGCTAAAGTCTTTCACCAACTAGTATTCTAATGCGTAAAAATAGTAGCCGAAG, 0
TACCCAATGTGATGTATATTATCGAACGGGCCCAATGGTTTAATGGATAGGAAATTCCGAATGGGCAGCCCAAACGCTTAT, 0
TCGCAATGCGGACGTGTCCGCGGAATATCGTAGAAACATAAATGTTCTTCTGAATGTAGGATACTGGAATCGGCAAGTGCG, 0
ACGATCTTAGGGCATACAAATCTCAAAGCACGTATGATACTGCACTATTTTTAGCAGTAGACCATACGACTTATAATCACC, 0
AGAATAATGTAGTTACTTATGTGGAAGTCTATAATTATCGGCATCCCAGCGTAGCCCGTTTTATCACGAGCAAACGCCAGG, 0
GTAAGTCAGGGCTAGTCTGTTCACCGCCTTTCCAGTGCATGATTCAAGATTCTGAGCTCCGGGGGGGTGCCTGTCTGGATC, 0
CTCTCAGGCTTGTAACCGCTGCTATGCACCTATCAGCCCCTTTCTATCTGCGACTGATTTTGCTTTAATAAATGCACACTC, 0
TATACTCATTGCAATTTTGTCATCTCTGTAAGATACCCGAGCAGTCTAGTTCGACTAACTATGTTTTGAGAAACGCCGGAT, 0
CATAAATACTGTTCCTAAAAATAAAGGGAATTGCCTTAACGTGCCTCTACTGGGTAGCTTGCATCTAGCTGGTCTGACGAT, 0
GTATTAATTCCCGGGGGGTGGTACTTCGGTCACCGAACCGCACTCTAATTCAACGGCTTGCAGCGGCAGAGAGTTTCCAGG, 0
GAATAGACTTAGTATGGGAAGGGCTTGTGTACTAAATGCGGTCTTCTTGTTCACTGCGAGGCGCGGGCGCAACTGTAACCT, 0
ATGCTGAGGAACTTATATAGGCTGTGTTTCTGGAGCAAATGTAAAAAAAGGGATAAATCCTCAGGCGAAGCGAGAACACTA, 0
TGTCAGTCTGTATCCCGTGCATGGCTGCACTAGGTGACAAGGGCCTGAAAGCCTGGATCAGACTCAGTCACAATGCCGCGT, 0
TAGAGCGTATAGGCTCCAAGCATAGATCGGTAAAGTCATACTGAATAGGAGACGTACGTGCATCTCTTTCTAAGACATTCC, 0
TTAATCGAATTGAGCCTCGAAGTTAAACGCCCTGGTCAACCAGTATCTGAGTACTGAATTCGTGAAATATCTCGTAGGTAA, 0
GCTTTCCACTCACACATGAATTGATTCACATAATAGGGCATACGGCATGCAGTCGTGATGTCTACTGTAGGACTGTATAGT, 0
TACACGTATATCCTAAGAGTACTTCCTTATCCAAAGGCGTCGGGCTCTTTGTAATCCGTGTAATACAGTTGAGGGTATTCG, 0
GATAAAGTACTTACGGCATGAGCTTATATCGAAAGAATTCGATCGTGACGTACGGAAATTCGAGTTTGAAACCTCGGATGT, 0
TCTCGTAAAGTTGTGTTCAAATTAAGTATTAGTTCCGTGTGGTTTTTTTGTTAGCATCATCACTGGGGTGTGTGGCGCCCT, 0
CCGTACTGGGTAAGTATCCCAGGAAGCGAAGATACATGGTGAGGTGCCATGACGTACTAAGCCATTTAACCGTAAGCAGTG, 0
TATCTCCGGGCAAGCCTACGTTTAGACATAAGTCTTAAGCTGACCCAAGATCTGTGGTCTGATTCTCTTTGTGGAGGTCCT, 0
TAACTATTACAGTCCTATGTATTCGCGAGTTACCACACACGATAACTTTACGATTGACCAGGAACTCTGACTGCAGATTTA, 0
GACTCGACACTCCTTGATCCTGATCTTCGTTGTGCACTCGTGAGCGACACCTTCGGGGAGCTAATGGGGCCTAATGCCAAA, 0
ACTTTCTCTTAGGTAGTCGCAATTCTATGCAAACTTCACTTGGACCAGATTAGTGGAGTCCGAATGCAAGGAAATGACATG, 0
CAAAATATACGGCATGAAAGCAAGCTGGATTCTGTATCAAATACTGGCAATATGGCGGATCCCGCCAAGTGTCCTTACAAG, 0
AGAGCCACCACTAGAATAGAGACTTTATAACGACATAATGATGTCTCAATGTACGATTCGATCACAACGTGCCGTTGGGAT, 0
TACATGTGGAGGTCATGAGCGGTTGTAGAAACTGTCATGAGACGCTTCATTTAGATTGTTCGGATTAGCACTGTAAAGTGG, 0
CCGTATTAAAACGGGCTGAGGAACTTTTTTCGGGTTTCTTTATATGCCGACTTACCGAAAGCGTATAAGATAAACATGGGC, 0
ACTGTGTAAATGCCATGTCCGCGTGACGGTGTTAAATCGCGCCGTATCTGGTGTTATGGCCTATTTAAGAAAGCCAGAGGA, 0
AACGAAATGTCGGTGAACATTTTGATCTGGCAAAGTGGCTGGTTAGTATTGGCTCAAATCACATTGTGGCGACTACTGCCC, 0
GATTTCAATAATATGATGTATGAAGGTTAATCGCAAACTTACAGCAGTCAAGGTTAACACACTTAATACAGTGAAATTCCG, 0
CATACAATATTAAAAATGTTGTCTTTGATAAAATTACCAAAAGTTGAACGGTAATTACAAATGACGTTCTGGTCCTGCCCG, 0
GATAGTGGATCTAGACATTTGCGTGGATACACGAGTTTCAGGGGGCTAACCAGATGCGTGTATTCTCGATCAAAACCATTT, 0
AGTTAGTCATCTAGATTACGCAGACCTGCATCGATCGAATTCAGCGGGTACCTAACGACGTAGTATCAGAATATTTAGAAG, 0
GAAGAGGAGAAACACCTACGCACACTCAAATTGGCCCAGACTTCGGCGCTGCAGTGACGTATCTGCAAGCCAACGTACACC, 0
AATATTTAGAGTTAGGTGGATTGCCGTCAAATACCTTTTGTTAAAATGTGTGTGCAGAAATGTTCGAATTTATGTCGAACC, 0
TGATCGAATGCCTTTCATGTGTAAATGTCTTATCCAATCAGCCACCTAAGCATTGCGGACACGAGCCAGAAGGGTCTGGAA, 0
GATAACAATCCACTGATCCCTAGCGGCCGCTTGCGGATAGCCTAGGCTTTTCTAATTGAGTATACAACCTTTAAACCCTGT, 0
TTCATCGCTCACCATAGGACCGCTGGGGAGGTGTGGAAAGGACTGTGGTGTCTGGTCCTACGGTCTCTTAAAGGCCGGTAT, 0
AAATTAGCTCAGGTAAACTGTAGATATCTGTATTTTTTGACCTTGATTAGCTGATGCCTAAAGATCAATCTGCAACAAGCT, 0
CACATGATGGGCGCCTTCAAATCCGGGGCTCGCCTGCCCACTGATACGATTTCCACAATACTCTTTGATTTTTGTAGTATA, 0
TACACGACCCGAACTAGTTAACCCAACTGGGTCTACTTTTATGCCCGGGGACCGGAACTTGTAAGCTTATTATTTCTTTTA, 0
ATAGTGTTCCGTACAGTCTTTCAAGGGTTTGTTTCAATAGGAGTACAATAACTAGCCAAAGTATCGGAACACTTCGACAAA, 0
ATTTAATGCTCCGTTTGCAAGGGCCATCGCGATTGCCAAATACTGACAGTAACGAATCCGCGTCGTAAGGCACAATATTGG, 0
AAGTAACCGAGATGCTTATGTCGGTGTAGTTTTTCATCCACTGCGGGCATGCCCAGCATATATAGTCATTGGGCACTCGAT, 0
GGCCCCAGACAAGCAGTTCTTTATTCAACAATGCGAACCGTGGAAAACCGAGATTCCCTACTAGGAGTCAAAAATAGAAAA, 0
ACTGTCAAGTGTGGTAGGATGGACAGCAATGAGCGATTCTAACCGCCACTACCTGGTCCAATTGTTATTAGGCGTTAATTT, 0
ACTATGTGGCGGTCATTTTTACGTTTCAATAAGACAACATGCGTCCTTCCACGTCGGATATATCTTAATTCGTATCACTAG, 0
GACTGCGTCTCCAACTGACACCGTACTACAGTAATTTTCAGTGCATACCGCCCTTGGCACGTGGACGTCATAAGTCCTAAC, 0
ATAGAATATAGCACACCTGCGTGATATAGGGTGGGTTTGGAACCTCTGTCGGTGCATATTAAAGACGCAGGCATCAAGAGC, 0
TATATTATAACCCTCTTGCCCTACCTAGAGAATTGAACGGCGGGGTGGCGTCCGACCGAGCTCGCTGACGGCAATTAATCC, 0
CGTATCACTTTAAATACGGGTCTGCCTATTGATGCGTCGCTTCCTTTTCTCCGCCTAAACCTGTGTATTTACTAGCCGGAA, 0
TCGCGTAACGTCTAGTACTGACCCTCTCTGGAGCTTGGAATTGTTATCACAGCTCTTAGTTCAACGCGACCATCTCTCCCA, 0
CTAGAACGTACGGAGCCCAAAAATTGCTAAAGCAGCACTTATGCCCTTAGCTAAAGCATACATATCTATTTTGAACAGTCT, 0
TTTACGGTGATGCAATAGTACTAGTTTACTTGGCTTTCCTATATCTGTGCAAAAGCGTTTCCACTGTGAATAAATAATCCG, 0
CCCTGAGCTTACTGAGGCCCACAGAACTCGCGGATGGCACCACTAAAGTATAGGTAAAGCTTGTATCAAAGTTTATGATGC, 0
CACAGAGACGAACGTATATCAAGACGTCTATCACCGCTGTGAGACTTCACTTCGGTGATATTAATAAGATCCTAGGGTTTT, 0
TTATGAATGAGCCTTACCCCGTTATGATGATTCTTATTTCGTTCTTCAGGCGAATTTACTCTACCTAAAAACCATAATGAG, 0
AGTATGTGATGCCCGTGAAAGGGTAGCTGGAAAGGTTTTCGTTCTGGGACCCCCCCAGGGCATAGGAAACTAGGTTGTAGT, 0
CCACGATCTATCATTGTTTTTAGTCGAGCCTAATAATGTACAAAGGGATCAGTCTATCCGAAAGACCTACCTAACCTGCAA, 0
ACAGCGAATAGCAGGACGTAGGCATCAAAATATATGCGTTACTTAAATGTCTGGAGAGCAATCTGTTGCTTATGTAATTTA, 0
GGACATCTGTATCTCGATCTACGATCCTGAAACAGCGGACGGGTACAGGTCGCATTCAACCGCGGTCTTAGGCCTTTTAGC, 0
GCGCATCCGGTTTTTATTTATTTTAACTTTCACAATTGCTCATATAAGTACCGGAACCAGCCATACAACCTAAGACCAACC, 0
ACGAATTAGAACTTCATTACCTTTTTCAGAATACCTCAAAAAGCAGAGTTAGTAATGTTCGCACAATCATCCTATCTAACG, 0
TAGCCTGTTCGGCGGACTCGTAACTTGTGCGGCAAAAACAAATGGTTAGGCGATCGCAAACTCAGCGGTTCGAAGCCCGAA, 0
ACTGCCCACCAATATTCGGAGAGTGCCTTTCAGTACTGAATGAACGTTTAAACAGAGCAGGTAAATTTGGCACAGGTCACG, 0
CGTTCGGCAACTTCACGTAATCACGAGCAAAGAGCATCGCGTATCGTCTCATCTCGGAGAATTTCAGAGTTTTCGCACTGT, 0
GTGAACATGCATCTACATTTAGGCCCAATAATGATGCTTGCGATCCCCAGCAGTTATGACGCGTTAGTGACTATTAAGCTG, 0
GCGATAGTATTGTGGAGATACCCCATCCGCATATGGCCTTAAAAGGACCATAATAAACCCCATACTTGAGATCGTCGTCGC, 0
GCACAGCCGAAATTAGGACCATTCATAGGGTCTATCCTCGTTGAGTTAGAACTGCTCTTTAAGCCTGTGGAGCCCCGTTTA, 0
ATAACGATAGACAGACCAGCTAAGGATCTTATTTTTTCGGCACAGGTCCGAGTCTGATGAGTTCATATGACGGCTTGTATG, 0
CACAGCAGCAAAGCAGCTGCGGTGCTGCCCTTTTTTATCTTTGATAATACGACCACACGGCTGATTTGTAGAATAACATCT, 0
TCAACCCAAACATAGACTCGACTCGCATGTGACTCAACCCCTATCGAAATACGTACTAGATGCCTCTCTACGCGCCGAACG, 0
TGTCGGTGCATATTAAAGACGCAGGCATCAAGAGCACTATTTTGTACCAGGCTACGTATGAGTTTTGAGTCACCGATATAC, 0
TCATTTTACAATCAAGCGGGTCTCTTGTAGAAATTATCCACAGTAACGTCGGGAATTTCAGCAACATTACCAGATAGACTT, 0
AGGATAGACGGACCTCGCTTTCTCGCCATGTGTCGGTAACAAACAAGTAATTCTACACATTCAGTGTATGTCAGGAGCCGC, 0
GTAAGAGCGGTTAAAACAACGCAGCTATATCTAAAAAGCAGGCAACGATAGATGGCCTGGCTTCCGCCGCAAAGTAGGTTA, 0
CCTAAGCCCAGGCCTCTTTAAGATCTTATACGTGTTGTATTGGGGGGGCAGATCGAGCTTTCAGCCGTGTGCGGGTAGGCG, 0
CTGGAATGGCTTATGTGTTCTTACAGTGCGCACAACGAATGGATGGTTGCCTGTTATATAAGACCACGAAACCCAGTGACA, 0
CTCGTGGATAACTCAACCAGAGACTGATACGCTTATACGGCGACGGGGAAAGGCTACGACTTCTCTTTTAGTGCGTTCTCT, 0
GTCAGAGCAATCCTAGCTACCCCGCGTAATGCTTTCTGACCTGCTCCCCAGCAACGAATGCGACAACAAAAGCCGGTTCGG, 0
TTGAATAAACTACCGAACCTGAACGGATATGAGTGTGGGCCGATTTCTCATCTGTGAGCGAAAAACACGTAGTACAGTTCA, 0
CGTTCGATCTTGTGATACCTAGAGCAGCTATTTTCAAAATTAAAGGCTCCATCCTCGTTGGTATCTTGTTTTGAGATCGGG, 0
TTGGTTCATAATAATTTCGGCAGAAAGTCACACTAGCAATTTTAACACATTAAGGACGCCCCGGCAGTTAGTGGATAGGAC, 0
GACGAATTTTGTACTATTACTGAAATAGCTGTGGAAGTCAATTTATCTGTAGCCTTGGTAAGAGAGTCCGCTCCTGCGATT, 0
CGATCCTTTGACTTCTTAGGCAGCGGAATTCGAACAACACCATATAGCTGGGACGTGGAAGTACAAGGCACATTTCTGTCT, 0
ACCCTGACTCCTCTACGAAGCTTTGCATCAACTTAGCCTTAGCCCGTCATCAATAGGAGAATGGGGGTGTACGTTGACCGT, 0
GCCTTTATGGTGTACTATTCCTAGCTAAACGGAGGTCGATGGAAACTGGACGCACAGGGCCTAGAACCTCGGGGACGTCTC, 0
AATCCGGGCTTCGCGGGGGTATCTCATAAAAAATCCTGTAATTTTTGGGCGATGTAAAATCATACACCAGTCCACTAAGGC, 0
AGGTTAAAATACATCTAACCTGAATACAGATAATACATTTAGGCTCATTAAGCAGTTTTTAAGTGCGGGTGATACAATTTG, 0
CTTGCGCCGTTCAATCTAATTTCTTTATGGTCCAATATTAACTGGCTAGACACACCAGCATTCTACACAGCCGAATCACCG, 0
ATCGACTGGTAATCTTGTCCTCACAGTTGTGCTATCGGTCCTGTTCGAATCCACCTAGCTACGCCATACTGCGCAGAGTGC, 0
CAAAGAAATATATCCAGCTGAGCAAAGATTAGTATTCGAAGAAGAAAATCTCAAAACGCCCTCCCGTACGAATGAACTCGG, 0
GAGCCAAATTCGCAATTGATGTTGATCATTAATCACCAGAATAGATTGCTCCCGCCCGCGCATGGCTGTGCACAAGTTTAT, 0
ACGTAAGGGCTAGAAGCCTCGGCACGGATTCAAGCGCATCGGAATTGTGTAGAGCCTTGTGGGGCCGTCACGTACTCTTTC, 0
GTATAAGCTGTGGGGCGTGTGGACGCCGTGACTTGCCGAGAGTCATTGAGGCACATCGCCGTGCCTCTGCGGGTGAGGAGG, 0
TTGTGGTCGGAGTTTCGACTCGCCAGTTGCAGCCTGTAAGGGGTATTCAGCATACCGTTTGAATTTGTACAACAAGTGTTC, 0
CTTCGTCAGGGTTCCTCAACTATAGGAGTCGAACTATGTTCCTTTAGTATTGATTGGCTTTTAACTAGAGTTCGACATCGG, 0
TTGGTCAGGCTGTCGCGTCGCGTAAAGCGTTGTAGATGAGTAACATAATAGAATGAACCGAGGGTAGGCCAGAACGGTAAT, 0
GTCTAATAAAAGAGAAACTGAGGCAAGAGTAAGCTAGAGAGAGAGCCACGACTGCGTCTCCAACTGACACCGTACTACAGT, 0
TGTCGATCCACCGCTAAATCCCTAAGCCTATACCTCGGTCGCGATGAGTCCAACAAATGATTTTAGTCCCTACTCTCACAC, 0
TAGGTAAAAACCAGATCAAAAAGTAAAACATAAGTCCCGGGTTCGATCCGGACTGTCGGCCGACGCTCGCGTCAGTTCTCA, 0
CCGGGTGAAGTAAGTCGATTTCCCAACCAAACCGAGTAAGGACTTTCGTCCCCATTTACCCTCTGTGAATTAATAAAATTT, 0
ATCAAGATCAAAGAGTTTAATTACCCATTGCAGTATAAGCTGTGGGGCGTGTGGACGCCGTGACTTGCCGAGAGTCATTGA, 0
GGGCGTGTGGACGCCGTGACTTGCCGAGAGTCATTGAGGCACATCGCCGTGCCTCTGCGGGTGAGGAGGTCATACGTCTCG, 0
CCATCATTCAGGAGCAACCGTGATAACGTCACCTTGGGACTACAGACATTTCCATATCATCGGATACGGTTGGTGAGGGCC, 0
AATCTTTTCAGACCTAGAATAATTCCTCCAGGATTTTTGTAAATGTTTAGTCTAAATGCTACGTAGTGGGATAGTTTAAAT, 0
TATGTCACACCTCAGTTATGTCTAAGGTCTAAACGCCGTATCAACCCCTCGGTATATTGAGTCGATTAGCTTAGGTATGCT, 0
TCGGTGCTGCTTTTGAAACGGGACTCGGGTCCGCCTCGGTCCTTTTTCCAGTCAGTACGGATCGTTAGCGCACACTTGCTA, 0
ATATAGTGTCGTAAGCGCGTGATAAATTGGAGGTTAGGAAACTGGTTGCCTGGCTTACTGGGCGAAGTTGTATTAGCATTT, 0
CTAGTAAAGGAAGTTAGCATAGGGATATGCTGAACCCTTCGGTGCCATCTTAAAGGGTGTACATTTCGGTCTACGCAGTAA, 0
AGTATTCCTAAGTTATACTAGACAGTATAAAACAGCTTCGCGCGAGGGGCGCCGACCAAATATGAGAATCTGGGTATAAAA, 0
TTCCCAGATGCGAAGATTTAGCTATATAACGCTATCATGCCATAAAAGTGTCCGCTACCGGCGTATGTCGCCTTTTAGCCA, 0
TCCAAGAGCAGACTTAATTTGATAGTCCGCACTACGTGAAATCAGAGATTACCCAGAGAGGGTCCCTATAGTGAAAGTTAT, 0
GCATGCCTATAGGCGCTCGCATTTCTACCTTGTGCACTACTTAACATCCGTAAGTTTATGTCAGAGTAGCAGCACTGATTC, 0
TCCTTACATCCAATAAGCAAAGGCCCTAGTTCGGAGTGGATATTGATCCAAGCTGTTCTTACTCAGTTATTGACCGACGCC, 0
CCCCTACCGAGATGCATCTAATACTTCAGCGTCAATCTCGAACGATTGCATTCCTTTGCGACTATTGGATTAACTTTAGGC, 0
ACTGAATGAACGTTTAAACAGAGCAGGTAAATTTGGCACAGGTCACGTGTAGTACTACTCCGTTTAGGAACATACCGTCAA, 0
GCCATTGTTTTATGCTGTGACATACCTTGTACCCAGGCTTCATTATTCCCGTGAAAGATACGTGGTGGTTAATTAGACGTC, 0
ATCACCATGCCGGGTTCTCACGTCGCTGGGACAATCGATATGCTTCTGGTCCCCTAAAGCATTAGATCACGCGGAGCGGAC, 0
AATACTTGCAGACACCACGCTGTCCACTATTAGTATGGACTCGTTTTTGAGCAGAAACATATTTCGTCGGTACGAACTATT, 0
ATTTTCCCTGACTAGTCAAATCTATCTGAAAATGTATCACCGAAAGCACTAATACGGGTGTCTTTCTTGTTTCCGCGTCCG, 0
TAGTCGGACATATCACGTCTGGGCTGTACTCTGTAAACCAATTGGAATCGAAGTCTCACTACCCGGTTATCGGTGTGCGAT, 0
AACCACAGTTTGAGAGCTTTCAATGACTGCTCGGTGTCCTGTGGATAATTATTTTCACTCCAGATGTCCGAAGGAGGACTT, 0
CGACAGGGGATGTTCTGTCGGGGCAAACCAGACCTTAGAAGTCCTATCAAAGACTAGCTATTGATATAGCAGGTGATCCAC, 0
TCTCAGTTTGGGGATATTATCCTGGTAAGTGGTTTTGTCATCATGTACTGTTGTGCATAAAAGCTAGGTCGCCAGCTAAGA, 0
GCGTATTAATAGCACCCATAGATATTTTGGCCCGGTAGGAGGGACGGGTTATAGGTATCACAACATGGTTCGAATTACATT, 0
GTTGTCCCTCTCTGCACCACCGGAGCTACACTTTATTTCCGATGCTAAAAGCATATTGGGCTTTGACTCACTTTGATTCGA, 0
AAGAGCAGTAAGGTGTGTAAGTGACCGGTGATCACCAGCTGGGATGCTTACTACGTATATTGTTACCTAGCCTAATCCAAT, 0
GACGTTGCTCTCGACATCTGAAAGGGCTTGGAATCCCTACGATTAATATTGCAGTGCCTTCGTCTAAGAACACCAATCACG, 0
ATCGGCCTACTTTTCAGCCTGTAAACGGTGGTGAATAAGGGAACTAGAGCACGTCCGTAAAGCGTAATACGAAAGTTATAG, 0
TTTGCCGACCAAAGGTACACCTCAGTCCCCGGAATCTAGACTTCCATGATTCGTCTCGCGCCTTTGCTTCGGTCATGTTGC, 0
GATTCTAACAAAACATTAACACCAACTGGCAAAATTTTGTCCTAAACTTGATCTCGACGAAATGGCTGCACCTAAATCGTG, 0
TTTGCTAATGACCACAATATAAGCTAAACGCGATTCGCAACCCATTCAGGTAGCCGGGGTTAACCGGCTGCTATTACAGGA, 0
TCAATTACATGAATATAAACTATCAATAAGATAGCCTGTGCCTATTACCCAGATCAGGAATGGCATATCATGATTGCGGCG, 0
CATAATCCGTTATTAAACGCGGAAGAGAGACGTGAATTGTTGATGATGAGAAGAAGAAATGATGAGCAGAGTGTCCATATA, 0
TTTAGCGGAGCCTGCCAGTTTCAGCTTACGCTTTTACTCTCATTTACGCTGCTGAGGCTGGTATATGTTGCATTTTTAGTT, 0
CGCTTTCGTCAATCTGGCAATAGATTTGCTTGACATTCGACCAAAATTCCGTCGTGCTATAGCGCCTGTAGGCCAAGACCT, 0
ATTTACCGCACAGTTTACGTCGAAGCGGCAGATAAACGCCATAATGTTATACATATCACTCTAAAATGTTTTTTCAATGTT, 0
CTATTTCACCAGGTTATCATTTGATGCTAACCTTCTGACACATGCAGTGGAGTTGTTGTGCAGCAGGAGTATGCTGATATG, 0
ATTGTTATGAGTTTACGCATATGGATTCATCTGGCAAATAAAAACGCGGGAAAAGCACTGGTCAGCGTCGGGGGTGGGGGT, 0
GTGCATTGATAGCGTGAAATAACAGCAGATTGATCATTTCATCACCATGAATTCCTTCTCTTTTACTCGTTTAGCAACCGG, 0
AAACTCTAAGCAGTAAGGAATGGCGCGAAGTGTAGCACAGGGGAAGGGAGGGATTATTGATGTGTGCGGGGTTGCCCCCGC, 0
TTACAACATACTAATGTTATATGGTTTATTTCGCCGGATTTCATTAAGAGCCATTAATATGTTACCCATGGGGAATACTCC, 0
ATTGCCTCTCATTGAAGTATGATGGCTATTTGACACTATCCTTTACCCACGCTCAACAGTTTAATAACCTGCCAGCAATAA, 0
GTTTATCAGCGTGTTAGATAAGCCTGGAATACATTGGGCGCTTTTTCAAGCCCGTGAACGAAACGGCTCCGCTTTCAGAGG, 0
CACTGACAACTTCGGCACCAGACGTTGCGCAAACAGTGAAGTTTTTGCGTAACCTTTTCCCTGGAACGTTAAATCTTTGAT, 0
GCATCACGCAAAAGCTGCAAAACAGCATCTTTCCCGGAACCAGCATCAAGAACTCGCCGTTCGCTTCTTCCCCTGAAATGA, 0
TTGCCCTGTGCCAACCAACCGCTGATTTCACGCCGCTTCTGATGCAATAGTGAAAACGGCAATACGCCACGCGCACGTTGC, 0
TTTTTTCACCCTTTTTGCTGCAATCGCACACAAAACGGTGCTTTTTTGCATACTAAAAGACTTGCACAAGGCCAATAATGC, 0
ATGATGGAGCTTATATTCATTGGCGATTAGGAAACTATCTTGTTATACAAAACAATACAGTTCTTTACATTTGCCTTGTTT, 0
ACCCCGGGGCTACCGCTCCCGATACGCTGCCAATCAGTTAACACCAGGTCCTGGAGAAACCGCTTTTGTGGTGACCAACAT, 0
TCTTTCTTTACAAACAAGTGGGCAAATTTACCGCACAGTTTACGTCGAAGCGGCAGATAAACGCCATAATGTTATACATAT, 0
GAGAGGATTCCATCTGTTACGTAGATCGAAGGGGATGCGCCTATTTTGTCAGAAGCGGGGCGCGCTGTCAGGTTTCGTTTC, 0
CTCACCTTCAACATGCAGGCTCGACATTGGCAAATTTTCTGGTTATCTTCAGCTATCTGGATGTCTAAACGTATAAGCGTA, 0
GAACCAGATCGCATTACAGTGATGCAAACTTGTAAGTAGATTTCCTTAATTGTGATGTGTATCGAAGTGTGTTGCGGAGTA, 0
CGGCTGGAAATCATTCAATACTCACACTATCGAAAAATTTACCAGCCAATCGCAGCACGTTCTTGCATAAGGTGTGTCTGC, 0
CCTTTCTATTAAGCAAATGCAAGCCCACCTTGCCCATTGACGCAAGCTACTCTCGTTTCAGTGACTTTCATTATGTTTCTT, 0
CTGGTACCGCCAAGACTACACACAGCATAAAGTTGTGGTGTCGGGTGCCCCCGGTGCCTGGCGAAGGTTGCACACCAGGCG, 0
CAATCCGCTGTTGGTGCGCCAGGCGCGGTGAACATAAGAAGAAAAGATAAGCACACTAATTATGCGCCCGACTTCCAGGGG, 0
TGACAAGTTATGGCAGTGCTGACTGGTGGCGAAGAATTTTGACGATTGAGTCATGCAGAAAAAAACGGGTTCAGCTTCAGT, 0
ATGCCCTGGACAGCGCGGCGTTGTTCACGGGAGGCGTGGTACACTCTGGCTATCGCGGGGCTTGCAGAACACAAAAATGAA, 0
GAAAAAAATAAAATTTAGTGCTGTACAGAGCGCGTTACAACACGGTTTACTGGCAGCAAATACGGTTATCGCAGGGATGAA, 0
AAGAGTGCGTTGCGAGAGTGCTGATGCTTTTTTAAACGTTAAGCATAGTCGGCGACAGCAGGAGGATTATTCTTAAAACGC, 0
TGGGCGCGATTATACCCAAACAGATGTGCCATTTGCTTTTTTCTGCGCCACGGAAATCAATAACCTGAAGATATGTGCGAC, 0
AGATAAAAATCTGTAATTGTTTTCCCCTGTTTAGTTGCTAAAAATTGGTTACGTTTATCGCGGTGATTGTTACTTATTAAA, 0
GTCACCTTCTAGCTAATAAGTGTGACCGCCGTCATATTACAGAGCGTTTTTTATTTGAAAATGAATCCATGAGTTCATTTC, 0
CGGGGCTACCGCTCCCGATACGCTGCCAATCAGTTAACACCAGGTCCTGGAGAAACCGCTTTTGTGGTGACCAACATACGA, 0
GTTAATGTACATTGTCTGGCATAAAAAATGCTGAAAATGACCCAGCTACTACATACACCGAATTCTCTACGCTTATAGCGT, 0
ATTTACGCTTCCTTTTTCCGCACCCTAATCGTGACAGCATCTCCAGACCTGTTTAAATATCCAGTATTGAGGCAAGTGTAT, 0
CCTGATTAATTTTCGCTACTACATAGCCTAACAGATAGATCATCACTTTTCCGGCAACAATCGACCGCATCATGGCTAACT, 0
CTCATTATCAGGCATTATCCCCTTCTTTTGAGTCTCTCTCCTGAACACTAAGTAGTTTCTGTATTAAAGCCCTGTTTGCCG, 0
GTATCTGGGTTATCAGCGAAAAGTATAAGGGGTAAACAAGGATAAAGTGTCACTCTTTAGCTAGCCTTGCATCGCATTGAA, 0
GGTTTTTGTGTATAGTCGCTGTTTTGGGCTACCATTGCGCCCGGTGCGGCAGCTCGCCCATACATTACATTATCATAATGA, 0
GCGCACTAAGTCCTGGCTGAAACGGGTGGTGCCGTCAGCGCCTTAACCCCGCGTGAGCACACTGTGTTATGTCAACAAGCA, 0
TCCTTACACTTCATTGGTTAATGAAATGTTGATTTTATGCTTCTTTGTTGTTGGTTTCTACTTTAGGAAGGGATAACTAAC, 0
GAAATAGTAGCCAGGAATGCAGGGCGCATAGTGTAATGCTTTGCTGCCGTTGTGACCAGTATGAGCGTTATCAGCCCTTAG, 0
AACGATTTGGCAAAGCTAATATCAAAAAGTGCTTAAGGCACCGGATTTCGGGCGTTTAGGAAGATTTGAAATTGTTTTAGC, 0
AGATGGCAATCGCTTATTGGCAAAATGACAATTTTGTCATTTTTCTGTCACCGGAAAATCAGAGCCTGGCGAGTAAAGTTG, 0
CAGTTATGGTGTTGTCATCCGTCCACCCTCGCCACTAAACTGGAAGCAAGACCGTAGGCATTCCGCTTACGAAAAAATAAC, 0
CGATTTTTGTTTAGTGTCTACTCATCTGACGGCATTTGCGTCAGCAGTTTGCGTACCGCGCCGAAGCGTGCCATGTATCGC, 0
TCATAAGGTTCGTTTATAGATCGACGGCAATGTGAGTTACCTTTTCCATACTAATTATAAAAAGACAGTACAAACAGGATC, 0
GTATGTCACCGACGTTTCTTCGCCAGTGTAAAAGTATACTTTTTAACCGCAATATTTTTGTCATCTCAGACGATTTTTTAT, 0
GCTCAGACAGCCAAATCAGCCTCTTTTGCTTGTCGCTTTTCACTAAACATCCGACAATTTAGCCTAACCCCGGCAAAAATG, 0
TTGTCCTGAGTGTGTACATAACTGGCGCGTAGTTTACTGGTTGCGGCCCCGCTTGACAAAAAACTGCGTATCAAATGCAGA, 0
GTGCAGGTTATATGGTTGTTAACTTCTTGTCAGAGTTTATGTCGGCCCCGCTGCGGTTATCTTTAACCGATTAATTTGATT, 0
GTATATCGAGACAAAAGATGCGCAAATAAGCGGGGCGGTAGGCCGTTATTCAAAGAAATTCGCGCCAGGTAAGGTATTTAC, 0
CTTACTGACATGGCTCACGATGTCGCACATTGCTTCTGGAAAGTGATTTGAGCAGGTAACGAATTCAAGCCAATGGAAATA, 0
AAGATAAGAGAACGAAAAATCAGCAGCCTATGCAGCGACAAATATTGATAGCCTGAATCAGTATTGATCTGCTGGCAAGAA, 0
TATGCTAAAACAGTCAGGATGCTACAGTAATACATTGATGTACTGCATGTATGCAAAGGACGTCACATTACCGTGCAGTAC, 0
GAGTGTACTGGATATACCCAATGCTGGTTGAGCATTTGTTGAAAAAATTTTCCCCCGTTTTGACTAAAATGCGCCAGGATT, 0
AATTGTGGCTCAGACAGCCAAATCAGCCTCTTTTGCTTGTCGCTTTTCACTAAACATCCGACAATTTAGCCTAACCCCGGC, 0
TCGCGATTCTCGCCATAACACCAAAGAATAATTTTTAGAGGTGATGAGTTGCTTAGTTACATAACGATTGTATGACGAAGG, 0
TTCACCATACAAAAAGCAGCCAAAGTCGCAAGTGAAATTAATCAATGATAGCGAAGCCATCAGTAATGCGACTTATCCTGC, 0
AAAAGAGATGCGCTTTAGTCTGAAATAGTTGACTTAGTCCCTTATTGGCGATGTGGTTTTTGTTTTACCTGTCTGTCAGGT, 0
CCTTGCTATGGGTCACAATGGGCGGTTTCATTTGGCTGACGCTTTGTAGCGGTCATGCGGTTAATACACAGCAGTTGTTAA, 0
CACCCGCTATTAAGCGCCCGGCGCGGGCATCTGCGTCTGGTGCAGGGTTGACTTTGCATTCTGTTAACAAACGCGGTATAA, 0
TTATCGGACAGGGAATGAAGTATTGCTGCCGGATGGCGCTGCACGCAGAGGCACAGCGCCACCGGGTATACAGATTGTTGA, 0
TACATCTCCCCAAAACTGAACGTGCGAGTTATTGAGGGTGCATGCTGCACTCCACACCAGAGCTTTGACGACACCACTCGT, 0
TACGCGATTTTCGAATGAAAACGTGACGAAAGCGTAACCCACATCTCAACATTATGAACTAATACCGCCAGCAGAAACTTG, 0
GTCGCTTTGATAGAGAGTTTTTATCAAATATGTGAATAATGCAGAAAATGGCATTTTGGACTTTTCACAGGGTCTGGTTGC, 0
GTCCTCAATTTCTCGAATGAGAAATCGATCGTGCCGGAAAAAAGCAAAGTTACCCCGCTGATAAATAAATCAGGTAGATTG, 0
GGGGGCATAACAACAACGCCGGAAAGGCAGGCTCCCTGTAAATATCGATCTGGGTCACACAATTACTTTATCGTTTCAGCA, 0
AACCAACATCCGCCATGAAGGACTAGCTAAAACCCAAACTAGTTTGTTGCAATTAGCATCCTTGCACCTCTATGTAAAGGG, 0
TATGTTGACCATTGTGCCACAGGGCTGCAACAAATAAGGTTTATTCCGAGTTTTTCTGCAAGCCAGGCTTGACGCTATCCG, 0
AGTATAGAAGTCGGAGCGGCTGGGCGAGATGCGGAAGTTCTGGAATGTTTCTTTTTTTTGGTGATGGTGAACTGATGGTGC, 0
CCAGAATCTAACGGCTTTCGGCAATTACTCCAAAAGGGGGCGCTCTCTTTTATTGATCTTACGCATCCTGTATGATGCAAG, 0
ATAAAAATGATAATCAAAAAACAGCCCCCCTATTTCTGACACCTACAGATGGCAAGAAATAGCGCCTGCCAGGCGTCTTTT, 0
CATACATCGGAATATTGATACTAAAGCACTATTCACATGCAAAACCAACATCCGCCATGAAGGACTAGCTAAAACCCAAAC, 0
GTTCCATTTTTGCGTAAGCCTTATTTTATGCGTATTATGTCGCGTCAGAAAAGTATAAATAAACGAGCCTCGCAATGCGGC, 0
CTTTTTTAAACGTTAAGCATAGTCGGCGACAGCAGGAGGATTATTCTTAAAACGCGAATGCAGCTATGAGCCCGGCTAATA, 0
ATATAGGGAGAGGTAAAATGCGTCGGGTCAGGCAGTCAGATTCTTAAAATACAAACGTCGTATCCCTGAACGGATTGTTTT, 0
TGGGCTGGCAGCATAAATTCCGCTTAAGTTCTTATGACGCTCTTCACACTCTGCGAGTGTAGACTCAATGATTCCTTTAAG, 0
AGTTCATTCCAGCTCACAGTGAAATCAGATGTGTACGAAATCACATTTTTTGCCTTTGGCTTGAGTGTAGACCTTAAGCGA, 0
CTAAAGATTATTCACGCATCTTATCATAAAACGAAGACAGATGCCGATCTCGCTGCTATACTCTGCGCCGTTTTCCCGTTC, 0
AAAGTAAAAATGCGGGGCAACGCGCAGGACAGCTCTCGACGCCGCCCTCTGTGCTGCCTATTATTTATGGCGGTGTCGTTT, 0
AATTTATGGAAAATGAAACGGCACAATACGTTAAGTAATTGAGAAAATTGTAGTCGTAACGGCAAGAAATGCTCCACATTT, 0
ACCGCCTGGCCGGGGTAAATTTCCTCACTCCACAACGGAATCTTTCAGGAATACGTTCTGGCTCAAAAAAATAATGGAACA, 0
AACCGATACAATTTTGCGTACTTGCTTCATAAGCATCACGCAAAAGCTGCAAAACAGCATCTTTCCCGGAACCAGCATCAA, 0
TTGTTCCTTTCACGTAACGTTCACAAATAAAGTGTGTGGGCAACAGCCCCTGCCCACAACGTGGCGCACATTATTACCCTG, 0
GCAACGGTCTTCTCACCGTAGACCCAGGCATTGCGCGCCGTGAATCTTCATGATTTCGGTCTATCGTGACGGGTAGCGACT, 0
TTGATACTGGCGGCGATTATAGCCATATGTTGGCGCGGTATCGACGAATTTGCTATATTTGCGCCCCTGACAACAGGAGCG, 0
CTCGCATCCTGTCATAGCCGTTTCGTTAAATCGACGGCCAGTTTTCAATCCTGGAAAGCGCCTCGCAAAGTGAATCTCAGG, 0
CTTTTTTCTGCGCCACGGAAATCAATAACCTGAAGATATGTGCGACGAGCTTTTCATAAATCTGTCATAAATCTGACGCAT, 0
TTTATTCGGAATATCCTGCTTATCCTCGTGCTGTTTCTCACGTAGTCTATAATTTCCTTTTTAAGCCCACAGGAGAGCAAC, 0
TCACCGCATTTCCTGAAAATTCACGCTGTATCTTGAAAAATCGACGTTTTTTACGTGGTTTTCCGTCGAAAATTTAAGGTA, 0
ATATAAACAATTTGCGTCTTTTGGCGTCGGGTTTGTTTCTTAATATGTCAAAAGATTGGCTATCGACGAACTGGCGAGGTA, 0
ATGACAATTTTGTCATTTTTCTGTCACCGGAAAATCAGAGCCTGGCGAGTAAAGTTGGCGGCATAAAATCACCAGAAATTA, 0
CCAGATTGTTTTTATCCCACAGCCACGTACTTCAGGGTAAGTACCTGAAAGTTACGGTCTGCGAACGCTATTCCACTGCTC, 0
GCAATACATCAGTGGCAATAAAACGACATATCCAGAAAAATATACACTAAGTGAATGATATCTTCCGATTTATCTTAATCG, 0
TTAGATAAGCCTGGAATACATTGGGCGCTTTTTCAAGCCCGTGAACGAAACGGCTCCGCTTTCAGAGGATTCCTGTATGAC, 0
TTTATGTCAAATATTAGGAATGTTTTCAATTAATAGTATTGGTTGCGTAACAAAGTGCGGTCCTGCTGGCATTCTGGAGGG, 0
TACCTCAGACCCTACACTTCGCGCTCCTGTTACAGCACGTAACATAGTTTGTATAAAAATAAATCATTGAGGTTATGGTCA, 0
TTTCGTGATAATACGCTGCGTGTATTAGGCGGAAAAAACTGATCTGGGGGATGTAGAAACTCAAGGAAGTAGCTATAATGC, 0
GGGTTATGGTGTGACGGCGTTAAAAGTAGGAAGTGAGAGCTGGTGGCAGTCGAAACATGGCCCGGAATGGCAGCGTCTGAA, 0
CCTCTTATCTCATTGAAATAGTGTAGTCGGCGTCACAAAAAGGTGCGGTCTTACGGAATTTTCCGTAAAGTTCGGTACTCT, 0
GCAGCTAAAAAAATGATGAAATAGTCTATCACTTAACTTAATTCACATCACCGCCTGCAAGTATGTGTTATCTGGCGGATT, 0
CGTGTTTTTCGCCTTCTTTTACGGGAATATCAGTAAACACCATCGCGATCGCGAAATTAATTCACAACAATTCAATGGCTT, 0
TGACAAGTTATCTTTCTGCCGTCGCAAATCATAAGTCGACGGAATGCAAATTGCCGATTCATTCATTTGTTAGATGAATCG, 0
ATGTAGCAATAAAGGCGTTTGTACCTGAAAAGATGAAGATTCTGCATAGCGCGATTTACGCAACAGGAATAGACTGAACAC, 0
TTGTTGCATTTGTGTTGCAATAAACGAAGCTAATGAGCCTGACTATAGGAAATAAGTCTTGTCAGGCATAGAGACATAAGC, 0
AACGTGAGCGGGTCCATGCCCGACAGAATCGTTACTCTCTCCCATCCGGACTCTAACCGTCGGCCCCGGAATTACACCGGA, 0
ACGCGATGCATTGCTCTGAAAGCATAGACGGGAAATATGAGTTTGCTGTGACCATGAAATTTTTCGACTGAACGAAGCGTA, 0
TAATGTAAATGGTGTGTTAAATCGATTGTGAATAACCAGCGCTTCCGGCAGGATACGGTCGCCCTGGTAAAACATAAACTC, 0
TACACATTGAAAGCCGATTCGAAGAAAGTGAACCGGCATTTTCAGTGGCTAGTATAGCGTAAGGTACTGTAAAGCCGCCAG, 0
TTCGAGATATTCATACGGCATCTAATACTGATTTAATTCTGGTTAAAATACAGACAGATAACAAGATGAATATTCTTAATG, 0
CAACGGCCTGCCATGTGACAAATCTGCCAAAAGCTGGACAAATGTAATGTAACCGTCAATTTGCGACGCGTCTCACAAGAC, 0
CCACAAGAATTGGCCCTACCAATTCTTCGCTTATCTGACCTCTGGTTCACAATTTCCCAATTAAAACTCACATCAATGTTG, 0
AAAAACGGCAGCTCTGATACTTGCTTCACAGGTCAACATTTTTTTAACAATCAAGTGCAATTATATCTCTCGCCAGCAGAA, 0
GCTTAGTGTAGGCGCAACCTTCAACTGAACGGTTAAACATGCCACAATACCCGTATTGAATGCTTAATTTTTCGCTAAATC, 0
GTAGTATTGACAAGCCAATTACAAATCATTAACAAAAAATTGCTCTAAAGCATCCGTATCGCAGGACGCAAACGCATATGC, 0
TTGCCCGATTTTTGTTTAGTGTCTACTCATCTGACGGCATTTGCGTCAGCAGTTTGCGTACCGCGCCGAAGCGTGCCATGT, 0
GAAATGTGAGGTGAATCAGGGTTTTCACCCGATTTTGTGCTGATCAGAATTTTTTTTCTTTTTCCCCCTTGAAGGGGCGAA, 0
CTGGCATGTTGTACTAAAAATCGATGTTTTGCTTTGACAATCCCCTGGTGTTTTGCGAAAACATTCGAGGAAGAAAAAAAA, 0
ATATAATCCCGCGCCCAACCACCTGATGAGTGGCTATAGGCACTGGATATATTAGGTGGCGGTGCACTTTCTTACATAAAG, 0
GAAATAGGCAAGACATTGGCAGAAATGAGCATTGAGAGCCAGGGCGCTGGCGATCACAATGAAAAACATCAGGCAGATCGT, 0
TTAGTGTACTGTATACGGCCATTTATACAGGAAAAGCCTATGTCAGAACGTAAAAACTCAAAATCACGCCGTAATTATCTC, 0
TCAGGGTTGACTCTGAAAGAGGAAAGCGTAATATACGCCACCTCGCGACAGTGCGCTAAAGCGCGTCGCAACTGCTCTTTA, 0
GCCTCCGTGGCCCGTGGTCTTATTTATGATTAACAGCCTGATTCAGTGAGAGAACCTGCCGTTTCTTGAGTTGCCGCGATG, 0
ATTTAGCAAAACGTGGCATCGGTCAATTCATTCATTTGACTTATACTTGCCTGGGCAATATTATCCCCTGCAACTAATTAC, 0
TTACACTCTTTACAGGAACCATTGTCGTACATGATGGCCCAACCAATTGAGTGTACCGCTGTCGACATGGAATCTTCTGCG, 0
CCTTGCCAGAGTGATGTCAGTGTTGTGGTGAAACGTAGACGCCTGCGCAAACCGTAAAATGAGGTCTGGCAGTGGATCCTG, 0
AAAAAAAGCAAGTGAAGAGATTCTAAATAGCCTTCAAGAACAAGGCCATCCCTTTACCTAATTTTACGTATCTGAAATATA, 0
AAGTGGAATATAAAGTCTGGCACTTCTTACTGACCACGCAAGCGCGTTTCGTACAGCATGATGAGAGCGATGAAAGCAAAC, 0
TTTCTTTGCTTTTGCGCAAACCCGCTGGCATCAAGCGCCACACAGACGTAACAAGGACTGTTAACCGGGGAAGATATGTCC, 0
AGCTTTGTCACAATTATCTGCAAAGTCATACGCCGTTAATTGCTTTCTTTTTTGGCGTAAGCGTAAGATGCTTCATCTGGT, 0
TTGCCGATTTTAGTCTTTTACAGATAGCAAATATCACACTTACAGGCGCTCGCCTTATGGGGAACGTTGCTGCTCTGTTTC, 0
GATTGTTGCTCTATCCCCCTAAACCACCGGATTTCTCAACACCGGTCACTCAATGATATCTGTATAAGCTAAGGAGAGGGT, 0
AAACCCGCCCCTGACAGGCGGGAAGAACGGCAACTAAACTGTTATTCAGTGGCATTTAGATCTATGACGTATCTGGCAAAC, 0
TTCTTTATTGGTAATGAGAATAATTAACAATTAAAGAGCGTCGCGAAAGAATAATGTGTCTCGACAGGGGAGACACAGTAC, 0
ATTCGTATAAGTAATTGTCTTAATTATGCTAACTCGCCTCCTTTTCAGAACTTAGCCCCTTCGGGGTGCTGATATACTGGG, 0
ATTATGCACACCCCGCGCCGCTGAGAAAAAGCGAAGCGGCACTGCTCTTTAACAATTTATCAGACAATCTGTGTGGGCACT, 0
TGCGGCTGAATGGGTTGCTGGCAGTGAACGCCTGGATCATTGAAGGAAAGGCATTATTGCGCAAATAGTTGTCAACCCTGG, 0
ACGCAGTGAAAATTCCTCTGAAAACGTCTCGCAAAGGCTGAAACTGGCAGATGTCAAAGGCCTGGGATAACCGTAATGTCG, 0
GATCCCTCGCCCGCAACCCATGCCTGACCCACCACCCGATGAAGAACCGATTAAATTGTCGCATCGTGAGCGTAGATCTGC, 0
GGTCACTTCTGAAGTCGATCTGGAGAGGCTTGTTGATGTTGGTGTTTTCAGGATGATGTTTCACTTAGTTTGTTTGCCGTA, 0
TGCGGAAAAGGTGACATTGGCGCAACGAAGGTATATTTTGTTTTTTGCCGGAGGATAGCAGCAGATCGCTGCACAATGTCC, 0
TGTGATCTACGTCACTCATAACTGCAACGGATAATTTGTTGTTGCATAAAATGTGTGCTCGATCTCATTCATGGCCGCGTT, 0
GAGCAGTTTAGCTCAGAATTCTGGGGTGATGCCCACGGTAAAATACAGGGCTTTTAAGGTCGCTTTGCCCGGTGTCAACTC, 0
GAATTCATACTCAATTGCTGTCATCGGAGTGTAAACATCCTGCTATTTCCGCCATTAATAGCGGAATAGCCATATTTGCTA, 0
CCTCATCCCGCGCAGCGCGCGGGATGGTTCCAGTAAGTTCCATAAAAACACTTATTCAGCTCTATAACACCTGAAAAATAG, 0
AGCCACTCATCCGGTATTGATTGAGCGCGATGAATTTGAAGCAGTGATCTTTGCACTGGATGACCAGTATTTTCAGGAGCA, 0
TTTTCCGCACAACTTATCTTCATTCGTGCTGTGGACTGCAGGCTTTAATGATAAGATTTGTGCGCTAAATACGTTTGAATA, 0
ATTACCAGAGTCATCCGATGAAGTCCTAAGAGCCCGCACGGCGCAAGCCCTGCGGGCTTTTTTGTGCCCTCAATTTGTCCC, 0
GCAGTGTTGGCAGTCAAACTCGTTTACAAAACAAAGTGTACAGAACGACTGCCCATGTCGATTTAGAAATAGTTTTTTGAA, 0
CTATTCACCGCATCAATATTAAGAATCTCTGACAGATGTAAACTTTTTCGCGCGTTATCCCTTACGCGTTCATACTTTTCA, 0
CTGGAACTGTAATCAGAAAAGATAGACATGCTTAGCCAATCTCTATTTGATTGAATTGAAAGATGTTTGTTAAGGCATGGA, 0
TTTTTGAAATATTGGCCTAACAAGCATCGCCGACTGACAACAAATTAATTATTACTTTTCCTAATTAATCCCTCAGGAATC, 0
TAAGTAGCTCTGAATAGGTATAAGGGATGTAGCCATTTTTAAATGGATTTCTTATGCCAAAAATGATCGTCGATTTCCCCA, 0
TATAAATGATATAGTGGTTATAGTTAGCACCTTTTTTATTATTAAATCGTATTAGTCACCCGCCAGGTGTGACGAAAAAAC, 0
AGATCATCCGGCACCAGGTGGTGGTGCAGTGCTTTGGAAATGGTCCCCTCGGGGGAGTTGTCATTATTTTCTATGCTATTT, 0
TTGCGTCAAACCTTGCCTGTTTTTGAAGATGTATATAGAAAAACAGGCGTTCAACAAGCCATTTTGCGAACCTGTTCCCGG, 0
GTTTGATGAATATTTCTCTTAAATAGAGTGAATGTTGCATTCAGTGGAAGGAATTTACAAACTTCAGCTTCGGATAATTAT, 0
TCCTTTCTTCATAAGGGGGCGTTTTTGTTTTCATGGTTAATCACCATGTAAAACGTTTCGAGGTTGATCACATTTCCGTAA, 0
CTGGCAAATAGCCTGCAATAATCGTGGGCTGTTTGCTTCCTTGGGCGGATACGAGTTTTATTATCGTCTTAATGATTTCCA, 0
AATCTCATTATCTTAATTGCAACGGGGTCCAGCCGTGGTTATAATTCGTTCGTTGGAACACGATGTTGCACAGGCTGTGGT, 0
GTGATTACTAAAGGAGAGGCTAAAACGACTTTATTCCCCTGGTATGTGTATCCACCAGTAGAACCCTTCGTTGCCCGAATG, 0
TGTGTTGCAAAGACCCCGTAAGCGTGTATTTTTGTGAGCTGTTTCGCGTTATCACCGTGATATGACACTCACTTTAAACAT, 0
GATTGCAGGTTTCGTCCTGTAATCAAGCACTAAGGGCGGCTACGGCCGCCCTTAATCAATGCAGCAACAGCAGCCGCTTAA, 0
ATGAAAAACGGCCTGCGGGCCGTTTTGTTTTGTCTGGATTTTGCGCTTTTTGCCCAGCATTCAGACGAAAATTGCCCGGGA, 0
TAACTTAGAGATTAGGATTGCGGAGAATAACAACCGCCGTTCTCATCGAGTAATCTCCGGATATCGACCCATAACGGGCAA, 0
TAACCCTTCCGGTTATATGTTATCTGGTGTGGTTATTCGTTAAACTACAGCGGTTGTCGCGGCGACAAAAGTGGCTGCGCA, 0
TAAATGAATGTCTATCTTCGTTTCCATCAACACTGATGCTCCATTGAGGAATTACGCATCAGCCCTTAAAAATATGCCGAC, 0
ACGCCACCCGACGGCTGTAATAACAAAAAATCCCTTGATGCCTGTCCCTTTTGTTACACTCCGTTATCACGCACAAGAGAT, 0
ACGCACAGTGATTACTTGTGTTTTTTGACTGACTTTACAACTCTCATTATTCGCTATTGTGCAGTTTCTCTAATTGTTTTA, 0
TAAATAAATACATCCCAGCAAGTTGGCTATTTCTGAACGAGTTATTTATTTACATTCACAAACAGATATATATACTGCTTC, 0
TCGTACAATGGCGACAGATGCTGATTATGATACCGAAAACGGGTTTGAACGTGCGAAGCCCGAACGTAGTGTTCGGAGTTC, 0
TCAACAATTGATCTCATTCAGGTGACATCTTTTATATTGGCGCTCATTATGAAAGCAGTAGCTTTTATGAGGGTAATCTGA, 0
TGCTAACAATCATCATTCACCACGTTTATGATTCTCTCCATCGACAGCAACGACGCTAATACCGCGCCATTGCACAAAAAA, 0
CCTCGCAGAAATAAACAAACCCCCGGGCAGAAATGTCTGGGGGTTTTTCTTTTGGTCATCTTTCTAGTATAAGATTCAGAC, 0
CTCAATAATGTCACCAATTTTCTGGAAATCCTATGATGCCTTTCCCGGTAAATGGTGCTGTGAGTTCAGAAAGATTCTGCA, 0
TATGCTGTACTTTGGCCGTAATAGCTCTGCTAATAATATAATAAGCAGACTCATTGTGTTTAGGGACATTGTACTGGAAGA, 0
AAGCTTTAATTTCAGGCCCCATCGGATCACACATGGAGAGTTTTTATGAATAACCCCGTCTGTCTTGATGACTGGTTGATT, 0
TGAGTCATGCTAACTTAGTGTTGACTTCGTATTAAACATACCTTATTAAGTTTGAATCTTGTAATTTCCAACGCTTCCCGT, 0
TCGGGAGGCGCGATGTGCACCACACTAAAAATATCGCATTGAGTGATTTTCACGCTCATATCAAGCGGTGACATTAACTAT, 0
TATGTATTCTTTTGTGCTTTCAAGATTATGGCGTAAGAAAATTGCAATACGATTATTGTTGTATATTCAAGATAATGTGAC, 0
CATGCAGACACATCTCTTCGTAAAATCCCGCGCTTCAGTGGCAAACTCCATTTTTATGCGTTTTGCCCTAATATTTATTCT, 0
AACAGGTGCAAAATCGGCGTATTTTGATTACACTCCTGTTAATCCATACAGCAACAGTACTGGGGTAACCTGGTACTGTTG, 0
CTGGATTCACGCAGAAGGTTGTGAAAGGTCATCAGGCAGGGCTATTGTAATCAAAGGGAATGACGATATTCGTCCCATAAG, 0
TCGGATTATAGACTCGCGGTTTTTTCTGCGAGATTTCTCACAAAGCCCAAAAAGCGTCTACGCTGTTTTAAGGTTCTGATC, 0
AGTACACGTTTGGTTAGGGGGCCTGCATATGGCCCCCTTTTTCACTTTTATATCTGTGCGGTTTAATGCCGGGCAGATCAC, 0
TCATTCCTGACAGTGAGTCCCCAATACCTTGATATATTCTGAATTTTTAATGAAACGGCGTGTTGCGATATCTCCGTCAGG, 0
ACAATCTGTGAACTTCACCACAACTCCATACATCTTCATCATCCTTTAGGCATTTGCACAATGCCGTACGTTACGTACTTC, 0
TTTATTGACTTAGGTCACTAAATACTTTAACCAATATAGGCATAGCGCACAGACAGATAAAAATTACAGAGTACACAACAT, 0
CGTCTGGTCTACATTTGGGGGGCGAAAAAAAGTGGCTATCGGTGCGTGTATGCAGGAGAGTGCTATTCTGGCATTTCCGTC, 0
CTTAAGCACTTTTCCGCACAACTTATCTTCATTCGTGCTGTGGACTGCAGGCTTTAATGATAAGATTTGTGCGCTAAATAC, 0
TAAGTTTCGAGCCGCCTCACATTTTTTTATATTTCCCGCCAAACCTGGCAAGAGTGGTGCGATTGTTGCTCTATCCCCCTA, 0
TAACCTTGAGAAAAATCAACAAACTGTCAGTAATGATTTGTTGCCTGCCGTCCTTTGTTATACCGTCTCTGCGTTTTTAGT, 0
GTTCGTCATGGTTCGCTTCAGATCGTTGACAGCCGCACTCCATGACGGGTAAAAAGTGGATAAAATAATTTTACCCACCGG, 0
GATAATTGATAACTCAGAACCAGTAAAATGCAAAAGACGCACCACGCTGGGAAAATCGCTGCTATTCAGCAGAGTTTTGTA, 0
CATCCGATCTTCGCCTTACACTTTTGTTTCACATTTCTGTGACATACTATCGGATGTGCGGTAATTGTATGGAACAGGAGA, 0
CAAAGTCATACGCCGTTAATTGCTTTCTTTTTTGGCGTAAGCGTAAGATGCTTCATCTGGTTTAAACCAAAAGGATTAAAC, 0
TGGTTCGCTTCAGATCGTTGACAGCCGCACTCCATGACGGGTAAAAAGTGGATAAAATAATTTTACCCACCGGATTTTTAC, 0
CCGGTGATTACTAAAGGAGAGGCTAAAACGACTTTATTCCCCTGGTATGTGTATCCACCAGTAGAACCCTTCGTTGCCCGA, 0
GTCGTGTGAAACAGAATGCGAAGACGAACAATAAGGCCTCCCAAATCGGGGGGCCTTTTTTATTGATAACAAAAAGGCAAC, 0
GTACAATTGAGACGTATCGTGCGCAATTTTTTCAGAATCGAAAGGTTCAAAGTACAAATAAGCATATAAGGAAAAGAGAGA, 0
GACCTTAACAACTATCGAATAGCACAAAGTCTTGCAATCCAGTGCAAAGCTTTGTGTGTATAAGTTTTGTCTCATCAACCA, 0
AAGTAGCGATCGGTTATAAAAGCCTTATAATAACGCCCCTAAAATTAGATTTGCCTGTTTGCGTCGCTATTCTGGAGAACC, 0
TCTTGCAATGTTAGCCACTGGCTAATAGTATTGAGCTGTTAGATAAGAACTCTCTCACTCCAGCCAGAGCCACCAACTCAG, 0
AGAGAGCCAGACCCGCATTTTGTGTATAAAATACCGCCATTTGGCCTGACCTGAATCAATTCAGCAGGAAGTGATTGTTAT, 0
ACCGAAAGTAGTGTCCTCATTGCTTACCTCCTGAGTTTTGCAAACAGCCTGTTGGCAGCTTGCCCTTTCAAATCAATAAGC, 0
GGCGTCTAATGACGCCTTATTATTTCCCTTTGATTATCAAGGATTAATTAAATTCATTCCTGGCAGGAAAATGGCTTAACA, 0
GTTTATTGAGGGTGAGTTCCGACCCTGAAACAACAAATAAAATGAACAGTCAGAGAGTTTACATAGAATTGCACTGGTCTT, 0
CTTGAAATTATTCTCCCTTGTCCCCATCTCTCCCACATCCTGTTTTTAACCTTAAAATGGCATTATTGAGGTAGACCTACA, 0
CGTCCAGTGGCGGACGGGCAAACAAGGGTAACATAGGATCAATGAGGGTTAGAGCATATGCGTCTGTCGGCAAACAGACAG, 0
TGTTAGCGTAACAACAAAAGATTGTTATGCTTGAAATATGGTGATGCCGTACCCATAACACAGGGACTAGCTGATAATCCG, 0
TCTATGATTAATGAGGCGGTGGTTAACACTACCGCTTCGTTGTCTGGACAATCGTTCCTTTGTAATAGGTCCGAATCACAA, 0
GACAATCATCGCAATATTAGTTAAATCGCGGTTTTTGATTAGTTTAATTCATGTGAATAGTTAAGCCAGTCGCCGCGTTCC, 0
CATCCCCATAGATTATTTGCGTCAGCTCACAAATACGCTTTTTCCCTGGTAAAAAATGATTTCCTGCGTGACTAAAACCCT, 0
AAAAGCCCGTCCAGTGGCGGACGGGCAAACAAGGGTAACATAGGATCAATGAGGGTTAGAGCATATGCGTCTGTCGGCAAA, 0
AGTAAGGCAAGTCCCTTCAAGAGTTATCGTTGATACCCCTCGTAGTGCACATTCCTTTAACGCTTCAAAATCTGTAAAGCA, 0
TAGCCCCTTCGGGGTGCTGATATACTGGGATGCGATACAGAAATATGAACACGTTCAAAACACGAACAGTCCAGGAGAATT, 0
TTGACTACTGCTGTGCCTTTCAATGCTTGTTTCTATCGACGACTTAATATACTGCGACAGGACGTCCGTTCTGTGTAAATC, 0
GGTGGAGAACCTGAGCGGCAGTGACCTGCGGCATGCCCGCAGGGTGATGTAACCCGCTGACAACGGGGATTGAGGCGAGAT, 0
ATATCTCTCTTGCAGGTGAATGCAACGTCAAGCGATGGGCGTTGCGCTCCATATTGTCTTACTTCCTTTTTTGAATTACTG, 0
TGCCCCTACAAAATGAACCATTATTTTTAGAGGGCGTCTGGCACTCCAACTTCCGCTTTTGGCACAGAACGGCCTATCAGC, 0
AACAAAAAACCAGTCCGCGAAGTTGATAGAATCCCATCATCTCGCACGGTCAAATGTGCTTTTTCAAACACTCATCCGCAT, 0
TGCTCTTTAAAAATCTGGATCAAGCTGAAAATTGAAACACTGAACAACGAAAGTTGTTCGTGAGTCTCTCAAATTTTCGCA, 0
ATCCACCCACACAGGCATATTGAGCGATTTTTGATATTTATTCATCTCCTTACGCACTATATTCAGAGCAATAAGTTGCCT, 0
GTTGCGGTAATGTTGTTACTGTATCCCTGTGGTCGCAGGCTGTGGCCACATCTCCCATTTAATTCGATAAGCACAGGATAA, 0
CCTCCCCGACTATCATTTAATCTGGTGTCTCATTGTTAGCCGTCTGAAAATTCAATAACATCAAACTGTTTTGAATCTCTT, 0
CCCGGCTCGAAAGGGAAGCAGCGCACGAAATATTATGCTAAAATCCGCCCCCCTGCGGGGCCATACTCGAACCCGAAGGAA, 0
GTAACCTCATAAAAAATCCTGTACTCACAGGGTGATGCGGGATAACTGACGTAAGGAGTGCTGCAGGGATTTGATGGTCCC, 0
CGGCTTGAGCGTTCCATAGTAGCGAGGAACATCAAGTGAACGGAACAGCCTTCGATCTTACATATTCAGAATATAATGATG, 0
CCCCTGCATTCAGCAAAATCAGACTCCACGGACATGTAATTTTGATAACGAACAACGTTGACCTTTGTTACAATTAGATTC, 0
CGCAGGGTGATGTAACCCGCTGACAACGGGGATTGAGGCGAGATCACTAAGCCGAGATGATCCTCAAGGTTAAGTACTGAA, 0
CCAATACCTAACTTTACCAGCAACACCTCCGTCCCCAGTAGCACTGGCTGCTGGGGTGCGTTTTATTCATAAAGCAAGGCT, 0
TGATTTGTCGTACCTGGAGTCTTCCCTTTCGCCCCCCGTCTGGTCTACATTTGGGGGGCGAAAAAAAGTGGCTATCGGTGC, 0
GACCTCGCGCAAAATGCACTAATAAAAACAGGGCTGGCAGGCTAATTCGGGCTTGCCAGCCTTTTTTTGTCTCGCTAAGTT, 0
TTACCAGCAACATTTCACCTTCCCAAACGCGCTTTATTACCTCATACGCCAGCCATCGCCGCTGGCGTTTTTTATTCACGG, 0
TTATTTCGCTGCTTTCGAAATAACGCATCAATTTAATTTTCACACTTCCCACCAGAAATATACTCACGCTAACAATCATTA, 0
CATAAGATAAAATATTGCTATATTCTGCTGGGTAATTCCCTGCTGATTTAGCATGTTACATCGCGTTATTTCGCTGCTTTC, 0
ACACTAAGGCTATAAATGATATAGTGGTTATAGTTAGCACCTTTTTTATTATTAAATCGTATTAGTCACCCGCCAGGTGTG, 0
TGAAATATCGAGCATAAGATGAATCTGGAGAGAATGGTCTGCTGCGAATCAGCCAACCTGAAAGTATGGATAACACAACCC, 0
AGTGGCGTGAATTTTGCGCATTGACGGCAGTTATGATTCGCGGTATTGCTTAACTGTGATTGCACATTTAGTAATCACTGT, 0
TAGGCGTAAAATGACGCATCCTGCACATTAGGCGTAATTCGAGTGACTTTTCCCCACCATTCGACTATCTTGTTTAGCATA, 0
ACTCTGTAGCGGGAAGGCGTATTATGCACACCCCGCGCCGCTGAGAAAAAGCGAAGCGGCACTGCTCTTTAACAATTTATC, 0
AAGGCATGGATGCAAGCTATAGATTCTGATACGGTCAATAAAAGAGAATTGCTTAACAATTTTGCAAAATGTATTGGCGAG, 0
TCCGCATCGCTATGTGCTCGTGTGCCTCAATCCCCCGGTTATAGCTTTTAACCCCCGTTACATCTGGCTTTTGCAGAAATA, 0
TGCTCACTCTTTAAAAGCTTTCTATAGTTCCCGCTCCCTTCACTATTTTTACAATTCACATAATTTGTCATTATTCATTCC, 0
TTGCAGCAAACGATTCAAAAGATGAGAAAAACCGTTGACGAAGGTCGAGGCAATCCGTAATATTCGCCTCGTTCCCAACGG, 0
GCAGTCATTAAATAGTTCTGATTACGCGGCTGGCAATGTATCAGTCGCGATTCACCTGCACTCGCAACGAGGTTCATCTTA, 0
ACTCACTATGGATAGTCATTTCGGCAAGGGTTCCTCCTTTCCCTCTGTTCTACGTCGGATTATAGACTCGCGGTTTTTTCT, 0
CCACCTCACCAGCACCTTATTATTCACATGATCGTAACTATAAAATTCATTAAATAAATACATCCCAGCAAGTTGGCTATT, 0
GGAACCGCGCCATCGGCGATTTACCGCCGGGAGCCCGGGTTGCCAGGGTGGTGGAGATTGAGCCACCCTGGCACGTTCACC, 0
CCCCCTCAGTTTTAACCTATTTTTTCTTATGCATTTTCTCAGACAAGAAGTCAGAAGAATGCATCTCTGCTACAGAAAATA, 0
ATCACCAAAATAATTTATTTTATTTCAATAAGATAGATAAGTAGAACTGAGAAAGCCATGCTCTCGTTTCCTAAGAGTTGT, 0
TGTAAATTAATTTCACATCACCTCCGCTATATGTAAAGCTAACGTTTCTGTGGCTCGACGCATCTTCCTCATTCTTCTCTC, 0
AATTTATCGCTATGCATACAGCTGTCGGGGCATACGCTTTACAGACGGCGGTGAAACGCCTGTCACAATCACACTAAACAA, 0
GACCTCCTTTCAAATGAATAGCCAACTCAAAATTCACACCTATTACCTTCCTCTGCACTTACACATTCGTTAAGTCATATA, 0
CAAAAGACGCACCACGCTGGGAAAATCGCTGCTATTCAGCAGAGTTTTGTATCGAGAATGGTGGCCAGCCACTTATTGCTC, 0
GTTGTAAGGGGATGGCTGGCCTGATATAACTGCTGCGCGTTCGTACCTTGAAGGATTCAAGTGCGATATAAATTATAAAGA, 0
ACATTTCTGACGGCGTTAAATACCGTTCAATGCGTAGATATCAGTATCTAAAGCCGTCGATTGTCATTCTACCGATATTAA, 0
TCTTCTGGGCCGAACTCCTCTGGATCATTACTCACTGATCCTTGACCCCGCTGCGGCGGGGTTGTCATTTGCTTTGCCACA, 0
GCAACCCGCGAAATGGCGCGGCGGTAAGTATGGCGGGGTTATTCCTTCCCCGTTGAGGACACCGGGTTGTCAGGTTGACCA, 0
GGAGGATTTTATCGTTTCTTTTCACCTTTCCTCCTGTTTATTCTTATTACCCCGTGTTTATGTCTCTGGCTGCCAATTGCT, 0
AGTTTTTTAACGCCGCTATACGCCTCACAGGGCTCTTAAGCACCGACGTTGACTTGTGACCTGTAAAGTACAATATCCCTG, 0
ACTCTTGGAAATTATGGACTTTGTCCCGCGGCTTTAATCTGACGGCCGCGTTCCTTTTTTGACTCAATTATTGAACCCTTC, 0
ATATGTTCAATTCAACATCAAATGAAGGTTAAATTATGGACGACAAACAATTGCAGGCTCAGGCTGCGTTCAGCAAAGCAT, 0
AAAAGATCGCACTAAATAGCTACGCGGAATAGTGCTCTACTTTCGTTTAGCCCTTTCAGAGGTAAGACATTAGGGCAATTT, 0
GCTTCCTGTCAGATCCATAGCGAATCAAGTGCTGAATGTCACAGTATCGAACAGAAAACAGTGACGATCTAACCCTTCAAG, 0
TGAATATTCAAAAACTCCTGTCAAATTGCCTTTTGCCCTGAAAAATGCATAGTCAAATATCTGTTTTAACTAATTGGCGTT, 0
GCCGTCAGGTGTTTGTGCACCGGGCCATAACCTGCAGTTGGGAATTGAACGCCTGACAACAGGAAATGAGCTAGAGCAGTA, 0
TTACACACATTTGCTGTGTAAAACGAGGGGTTTTCCGCAGGCAGGAGAGCAAAATGCCACGCTCTGTTCGTTGATAAAAGG, 0
ATATATGTTCTGTACTCTCTTGCGCATTTTGATTGTTGACTGAGTAACCAGACAGTTGATGTGCACGATTTCCCCTCGCCC, 0
GCTGTCCGCCGCTCGCTTAAAGTGGACTTTTTAGTTTTTATCATGTGCGGTGAGAAATTCAATGTGGCGTTGAGATGCTTA, 0
CTTATTCTACCTTTTCGGCTGTCTCTTCTCTCGTACTGTTTAAGTATTTGTTCCGCGCTTCAAGCAGTGCGTCTCTGTCCT, 0
TGAGCTAGAGCAGTAAACACGCGGGCTGACAATGGGTCAGAATATGAGTTAGCCCGGCGTTATTCCTGGGGTCAGTACTTC, 0
TGTTGTAAGCCGGATCGGAGGCAACGTCTTCTGGGTGCAAAAAAATCATCCATCCGGCTGGTCAGCAACTGTAGTTGTTAA, 0
TTAGCCGCCGGGGTCAAACCTGGCGGCTTTTTTATGGCATTAAAAAGCCCCGCCGGGATGGCTCCGGGCAGGGCGGGATAC, 0
CATTAGCATAATCATTCACTAAGTTAATTTATATAGTATCTGCCCAGACACTTATTTATAGTTATTAAAGGTGCGTCCGAC, 0
AATGCAGGAAATAACCCACCACAACCAGAGCAATCAATACAATCCAGTACCAGGCGATAAACATCCTTTTACCCTTAATAT, 0
TTGATTATACCCCCCCGTTCCCAGAGAAATAATATTTATTAAAATTCCAGTTCTTCTTTTTCTGATTACAGAAGGCAAAGT, 0
GCCTCCGGTACCAGACTAGCTAGCCCCTACGCAACCAAATAAATCAACCATCGTCAGAGTGCAATCGTTCATATACACTGT, 0
AGGAGACATAAAAGGATACGCAAAGGAGCCGCGGCTCCTGGTAACATGAAAGCCCACAGATGTGGGCTTTTTCGTTGATGG, 0
GGTGATCCTGGCCTCACTGTGGGTGCATCGTAAGTGGGTCGCTCCGCGCTCTTCACAAACGGCAGATGATCGCAGGCGTGA, 0
ACGGAATAATTTTGCAGCAAAAGTGAACAGTGAGAACCAGGAAAAATTGCTGATTTTGCGTAAAGAGGATGCGAGTGCATC, 0
AAAAAGGCGACATGCCAATGTGTCGCCTTTTTCAACTTTCCGATTAAGAACCTGCTCAGCGGGTTCTTGCTGTTTGTACTT, 0
GATATTGATCTTCACTCTGTCATATCTCCGGTAATATGGCGTCAGGCTTCATCATCAGAAAGGGGGCCTGACGCCTGAAAA, 0
CCTTTCCTCATACCGCTTGCACTATATACTGCGGGTAGGAAAGGCGCGCAGAGGGAAATATAAGATTGTTAACTATCCCCC, 0
GCTGTAGTTGAGTGGACCCGCTGGTTATCGTGAAACGAAGCGTCTCTCCTCAAAACTGGATTTGCGGAACGATGAACGAAG, 0
ACGGAGGAGAGTGCAATGAAAAACCGTGTTTATGAAAGTTTAACTACCGTGTTCAGCGTGCTGGTGGTCAGCAGCTTTCTT, 0
ATAGGCTATTTACCATAACGCCTCATTACGCGCACCGCCCAGACTGACTCAGCGCGTTTCTGGCATATCCCCGGTAAAACA, 0
CATCCACTTACGCACTTTGTTTTGCCATGCCAGCAGTTAGCTTCTGCTGTAAAACTATTCATGCAGCAAACCTGCACTTCA, 0
TTGAAGGGGCTGGAACGCCCCTTCAACCTTAGCAGTAGCGTGGGATGATTTCACAATTAGAAAGACCTGCATGATGAGCTA, 0
TCTTCTGTAAATATCCTGGTATTACCAATGCCAGGATATTTACAGTGAAAAAGACAGGCATCCATTCCTGAAAACGGGTTC, 0
GCAGTGATACAGGGTATAGTGCCATTAACCACAGAAACAGCACTGTTGTCCTGTATTAAGCAGGCAAGAGAAGATGTCCTT, 0
ATCCTCAAAAGCCCAACCTCATTGGTAATGAACCAGCTCCGTGAATGTCCGCTCTGGCACAGAGCGAAATTTTTTGATCTC, 0
TTTCTGCACATCTAACCATTATTAAATTTAATAATAAGTATCGGGTTTGTTACGATAGAATATTTCTATATCCTCAAGAAT, 0
AGGCGACATGCCAATGTGTCGCCTTTTTCAACTTTCCGATTAAGAACCTGCTCAGCGGGTTCTTGCTGTTTGTACTTTGTC, 0
ATAGTCAGTGAGTATATCGCGCTACTTCAGGATGATGTAGATCCGAAGAACGCTACAGAAGAGAGGCATTGTTGCTGGCAA, 0
TAGAAAATTGCGTAACGAAACTGCATTTTAGTAATTTTTTGAAACAATACAAATAAGGCCTTCTCACTGAGAAGGCCATTA, 0
CAAAAAAATCATCCATCCGGCTGGTCAGCAACTGTAGTTGTTAATGTGACAGAGCCATTGCCCATGATAGTGTCCATTAAA, 0
GATTGATCTATTTTCCTGAAACAAGGTGAATATTCAAAAACTCCTGTCAAATTGCCTTTTGCCCTGAAAAATGCATAGTCA, 0
CGTAAGAGTATGAGATGATCTTGCGTACTGTCAGAGCACTGATTTCTCTGACAGTACGTGCTGCGTGCAAAATCACTACAT, 0
ACGCTTTACCCTTGATGGAGCCTGTACATAGATTTGTGTAATTGCCTGATTTTGATATGTTCAATTCAACATCAAATGAAG, 0
TGCGAAATTCAACAACTCTTGGAAATTATGGACTTTGTCCCGCGGCTTTAATCTGACGGCCGCGTTCCTTTTTTGACTCAA, 0
GTTAACACGCATGACTCTTGAAATCCATAAATTCAAGCGCAGTGCCCAGCCATCCCGATACTGCTGCTTTCACCAAATCCT, 0
GGATTAGTTTCTTTGTGGAAAAGTAACTGATGTTATAATGTATGATGTTGACTATTTCACTATTCCAATAAAACCAGTCAG, 0
CTGGTAGACGACCTAGCCTACCGAAGATGTGAGTTATTCAAAAATGTCGCTTTCCCGCGTTCCGTAGACAAACGTACCTAA, 0
GGCCCCGCTGCCGGGTTTTTGCTATGCACCACAATTACCCCAACCGGATACACAGCCGGATACAATTCCACCAGCACCCAG, 0
GATTGTTAGGTAGGTTGGTCAAGTCCGTAATCTCGAAAGAGGTTACGGACTTTTTGTTTATGGGGTGGAGGAGGTTCAGAC, 0
ATGCCAATGTGTCGCCTTTTTCAACTTTCCGATTAAGAACCTGCTCAGCGGGTTCTTGCTGTTTGTACTTTGTCTCAGGAA, 0
CAGGTCAGGATGGTAAGGCACCTGCTTTACACTTTCGCCCGTGGTCAGTGATGGCTGCGGGCGAATCGTACCAGATGTTGT, 0
GAAAAAAATTTTACTTCCGCCTCATGCGGCGAATGTGGGAATTGCCCAGGCGGCGGGGGATAGGGGCTGGAGACAGTTATC, 0
AGGTGGAAATAGCAATGAGGAGTATCAGCAAGAATACTCGCCGCTTTACCACAACGTGGATGAGAGGGATGAAAAACTCAA, 0
ATTGTGGCCCTCATCGGGCCACTTTTCGCCATCAGCCTTTTCTTTAAAGACATATTATCTTTGTATCATTTCTGATAGTTA, 0
GGAACAGAGTTTTTGACCTTGCGAATCGTGATGTCTGTTGGGGAGGGACAATTTGCTCACTGAAGCGTGAGACTCGATTAA, 0
GTTTTGTCTGCCTGCTCTGGGATCGCTGGGGCGGGCATTTTTTTGCCTATTTTGCATTGTTGGTTAGCAAGGATGCCATTC, 0
GATATGGCGAGGGTGAAAACGGTGAGACTTGCCTGCCTTTTATCACGGCGTATCCGGCACTTTCGTCAGTAATCTGAATTT, 0
TCAACCCCATCTCATCAATCAACGCCCGGCCCCGCTGCCGGGTTTTTGCTATGCACCACAATTACCCCAACCGGATACACA, 0
GTTGCATCAGTCACAATCGTGGATCTTGACGGTAATCCATGAGCATGATCCTCCGTTGCATACCCCTGAATACTTAAAATA, 0
GTGCTTCTAAAGGAAGTGGCTTGAGGGAGCCACTTATATGTTGGGGAGGCAACGCCTCCCGCAACATATCTTTTTCGTAAT, 0
AAATAAAAGGATTTATTTCTGGTCACGTCCACACATTGACCACATCGACAAAAAAGCCCCTCGACTGAGGGGCTTCCTGTT, 0
GATAATATTGCAGATCGTAAGAGTATGAGATGATCTTGCGTACTGTCAGAGCACTGATTTCTCTGACAGTACGTGCTGCGT, 0
TTGTCTGCCTGCTCTGGGATCGCTGGGGCGGGCATTTTTTTGCCTATTTTGCATTGTTGGTTAGCAAGGATGCCATTCGAT, 0
ATTTTGACTCGGCTCATTATTTGCCCGCTTGAGACATTGTTTCCATATGTACGCGGGCGAATAAATAGAGGAATCTGATTA, 0
ATATTAAAGAAAAATCATCGAAGCTAATGAAGTAATATGCAAAAATAATTAGTCCTTACAAGGAGCAAAGTTCCATAATCT, 0
ACTTCAGATCTAGCCTCCGGTACCAGACTAGCTAGCCCCTACGCAACCAAATAAATCAACCATCGTCAGAGTGCAATCGTT, 0
TCATAGGATGAATGTCTAAAAGAATAATGGTGAGCGATAAGAAAACGACTGAATAACTGCACATTTTCGCTCGAAAGCTTC, 0
AAATCTATTATTATTTTTGTGAAGAATAAATTTGGGTGCAATGAGAATGCGCAACGCCGTAAGTAAGGCGGGAATAATTTC, 0
CCAGATTCTCACTCCTGAGTAAAATACTCTTATAGCAAGCGCGTTTAATATAACGCCACCTTCAACTTTATTTTTCTCATG, 0
GGAAATACGACTTGTGAGCATAAGATAAATCTTAGCAAAATACAAATTAAAGATAAGGAAATTGTTACGAAAGCTATTAAT, 0
GCTGCCGGTGATTAAGAAAGCTGCACCTACCTAAGTAGTAGCAAACGCACACTTTTTAGAAAAATCGATGGTCAGAAACTG, 0
ACGCCCCCAAAAATAAAGGGTAATATATAACAGAAGGTTTATATAGTTAGAAGCAAGGTTGTGCTTCTAAAGGAAGTGGCT, 0
TATTCTACCTTTTCGGCTGTCTCTTCTCTCGTACTGTTTAAGTATTTGTTCCGCGCTTCAAGCAGTGCGTCTCTGTCCTGG, 0
AGCCTTCAACCCCATCTCATCAATCAACGCCCGGCCCCGCTGCCGGGTTTTTGCTATGCACCACAATTACCCCAACCGGAT, 0
ATTCCCACAAACGAAACGGAATAATTTTGCAGCAAAAGTGAACAGTGAGAACCAGGAAAAATTGCTGATTTTGCGTAAAGA, 0
GGTGAGTACTGCTTTGATCTAAAGGCTGGTTTTCTGTGATGATTGACCAGCCTCAGAGTATTGATGACACCACCGTTCATA, 0
TTTCTATATCCTCAAGAATATGCTTTGCCTTATTGCCTGTGACTTTCTGAGATTCAATTATAGTATCGTTAAATTCTAATG, 0
AGTTGCTGTAAGACAATGCAGTGATACAGGGTATAGTGCCATTAACCACAGAAACAGCACTGTTGTCCTGTATTAAGCAGG, 0
AGAATATGCTTTGCCTTATTGCCTGTGACTTTCTGAGATTCAATTATAGTATCGTTAAATTCTAATGTTAAAGAGAACTCT, 0
ATATCGGAAATAGTCAGTGACGAACATCAGTATTTTTACATAATTACGTCTAGGTCATTGTCGGTTTATCTCCTTTTACTT, 0
GGGGCTTTCTTAATATACGTCTGGATGCTCGCCATTTCGTAGCCCTGTTTTTGAAAGCGCTCTGTCATAATGAGAGTTACC, 0
TGTAAAGGGGGAGGTGGAAATAGCAATGAGGAGTATCAGCAAGAATACTCGCCGCTTTACCACAACGTGGATGAGAGGGAT, 0
ATGGTAAGACTTATCAAAAATACAGGTTAATTTTGGTATTTAAACCTTTTTTACTTGTTAGTATGATACAAAGGCTTTCAA, 0
TCGGATAAGCCTTTGCCAGTTCCGGGTATTCTTCAGCAGAAAAAGCGGCACCATTGCATTTCAGCCAGCCTGTTGGCGGAG, 0
TGTCCTGGCGAAACGCCCGACAATAACGTTTCAAATGCAGGAAATAACCCACCACAACCAGAGCAATCAATACAATCCAGT, 0
TGACCAGTTTTCGTTTTTTTGCCCACCTGTACGTGCCAACTTCCAGTGCTAATGGTATAGTTTGAGATTAACGGGGGCCGT, 0
TTCATACATTGTGGGTATTGTTCTTATTATCGCCGCTAATCAATAAAATCCTGCCCCATATCTACATGGGGCAGTTGTTCA, 0
AAGCAGGCAAGAGAAGATGTCCTTACCCTGCGCCATCTGCAGCTTCTGCACCAGAACCGGTGAATCTCACTCAACAGGCTT, 0
ACGGATATATCCGTGGCTTTCGAATATTTTACTGTGCGTATTATTCAGTTATTTCGTACTGAACAGAATCAAGCGTATTAT, 0
CAGCCGTATTGTGGCCCTCATCGGGCCACTTTTCGCCATCAGCCTTTTCTTTAAAGACATATTATCTTTGTATCATTTCTG, 0
TAGCCCCTACGCAACCAAATAAATCAACCATCGTCAGAGTGCAATCGTTCATATACACTGTCGGTGATGCGCTAAAAAATG, 0
TATTGGCAATTGCCTGCTGTTCGAGCCCGCAAGTGAAGAGATATTACCTTGATCTCATTTGTTTTTTGTTGTCTACTCTGA, 0
TCTGGAGCAGACTCGCAAAGTAGAATGCGCAACGCGGCAACGGTGTGGAGAAGGGATAAAAAAACGGGCAAGTCAGTGACC, 0
TGCGCCTTTATTTATCACCAGCAGGAAACGCCTTGTCCATAGACGCCCCTTCCACATGCGCCACAAGAAACCTCTATTCCA, 0
GGCAGGAGAGCAAAATGCCACGCTCTGTTCGTTGATAAAAGGCCGCATAGCGGCCTTTTTCCTTTCTTTACAATACATCAA, 0
CAAAACGCGCATACAAAAAAAGCCTCCACTGGGAGGCTTTCAGGCGCTGTTTTCCGTTTCTCTTCTCACGCGCTAGCCTCC, 0
CAAGCCTGTACAGCTCTGGTTTGCGTTGATTATGAACCTGTCAGCCTAAAGCAAGCGGATGGACGATGAGTATTGGTAATC, 0
AGTTTAACCTTATATTGATTACCAATATCAAATAAAAAGGTCCTGTAATGAGAATAATCACCTTTAACCTCCTCGGCAAAA, 0
TTTCTTATGGCTGGAAAGGCCTGATTTGTTTGTATTAAGATATCGGTAATCTTTTGATGGTTGGAAGCCCGTCCTGGTAGA, 0
AAATGTGAACCATGGACATCAACGCGTCATAAATGTTTACGCAAGTGCACAATGCACCCTTTCCACTATCAACAAGGAGGA, 0
TAAATAATCGATCGCGTAATAAAATCTATTATTATTTTTGTGAAGAATAAATTTGGGTGCAATGAGAATGCGCAACGCCGT, 0
GGTTAACGGAGGAGAGTGCAATGAAAAACCGTGTTTATGAAAGTTTAACTACCGTGTTCAGCGTGCTGGTGGTCAGCAGCT, 0
GCCACGAATAAACTCACCACGTAAATCAGGCAATTTATTTGTCGGATAAGCCTTTGCCAGTTCCGGGTATTCTTCAGCAGA, 0
TTGTCAGCTTAATAATCCCAAACATGCCGAGTCTTTTCCTCCTGAAAATACCGATACCGCCTGGCAAACTGCGAAAGAGAA, 0
GTCATAATGAGAGTTACCCGATACCTTATTATCAACAGGTAACTCTCAATCTTTAAAAAACGTCTGTGTTTTTAAATGTGA, 0
CACCACAACCAGAGCAATCAATACAATCCAGTACCAGGCGATAAACATCCTTTTACCCTTAATATTTAACAATACTAAACA, 0
CCAGATTATTATATTGGCAATTGCCTGCTGTTCGAGCCCGCAAGTGAAGAGATATTACCTTGATCTCATTTGTTTTTTGTT, 0
GTTGGCGTCTGATCATTGATTTATCCTCAAAAGCCCAACCTCATTGGTAATGAACCAGCTCCGTGAATGTCCGCTCTGGCA, 0
AAATTCGCTGTGGAGCAGGAAGGGAATTACCGAATGGAAAGCGTAGCCACACGCAACAACTGAAAGCAGTTTGGCAGAAAC, 0
TTCTGTAGTCACTTTTGTGGGGACAGTCCACAAAACTGCCAACTTCCGCTTCTTGCTCTTAGCGGACATTAGCATAGGCTA, 0
AAACTCCTGATCACTTTTTGGTCTAAGCGATGGTTTCATATGATCAACCATTCTTGATAAACCCATGAGACGGACTAACTT, 0
CACAGGTCGGCGATACCGCCCGCTCCGTATTCTACGAATATTTCCGGGAATTCCTTTGATGCCAGAACAGTTCTGTAAGAT, 0
AAACCGATAATAATGGAATGGACGCCCCGACCATGAAGCAACGGTAGGATATTACTGATAAACCTTCCAGTGGAGGTGCGT, 0
ACCACAACCAGAGCAATCAATACAATCCAGTACCAGGCGATAAACATCCTTTTACCCTTAATATTTAACAATACTAAACAT, 0
GTTTTTTGATTTTTCAACAGCTGAATATCGGAAATAGTCAGTGACGAACATCAGTATTTTTACATAATTACGTCTAGGTCA, 0
GGGTGTTGCTCCTTTTGCAACGTATCACTTGTCAATAAATAGAAAGTGTAGATGTATTAGGCGCAGCTATTTAGTCTATAT, 0
CTTAGCCGCCGGGGTCAAACCTGGCGGCTTTTTTATGGCATTAAAAAGCCCCGCCGGGATGGCTCCGGGCAGGGCGGGATA, 0
ATATTAAGCATGGAGGGTTTCAGTTCACGGGCTCATTAGAAAATAATCACAAGATAACCACTATCAAAATTAGCTCATTTT, 0
GATTGTTTATATGTTTTAAAGGTTCCATAATCCGGGGCTGGTAATCCGGCATCGTTTGTGTTTCCTCTTTTGATAATGTCA, 0
TAATGTTGAGTTCCTCGAACCCTTACCAATTAAGGGACATAGCCAGATACGCAACTGGCTGATGCAAGCAGTCTAATGTCT, 0
GGAAGTGACCAGATAATACATATATGTTCTGTACTCTCTTGCGCATTTTGATTGTTGACTGAGTAACCAGACAGTTGATGT, 0
TTACCCATATTTCATCAAAATAGAAATTAATCGTTGCATCAGTCACAATCGTGGATCTTGACGGTAATCCATGAGCATGAT, 0
GGGAGCGAAAGCTCCCTTTATTATTGTTAGCAAAGTGTGCTTCGTTCATTCCTGAAAAATAATTAAAATTCAATATATTGC, 0
AACGAAGCGTCTCTCCTCAAAACTGGATTTGCGGAACGATGAACGAAGCAGTCGCCTGACTGCTTCGTTCATTAAAGTGAA, 0
CAGGGTATAGTGCCATTAACCACAGAAACAGCACTGTTGTCCTGTATTAAGCAGGCAAGAGAAGATGTCCTTACCCTGCGC, 0
GGCATTTATAACTATTAGGTGCAGAGATATTCGCTTAAATGGATTAGTTTCTTTGTGGAAAAGTAACTGATGTTATAATGT, 0
TGATCACAACCTAAGGTTTTATCCTTAGAACAAAATAGGAATTGATAATCAAATCTGTCACTATTGCGCCTCTAACAGATT, 0
TCCTTCCTCGGGAGATAACTGGTCTAATTCCGCAGCCGTTTTTCAAAAAAAAGCCCCCTGCGAAGGGGGCAAAGCAAACTA, 0
ACAGGGAGTGATATTGATCTTCACTCTGTCATATCTCCGGTAATATGGCGTCAGGCTTCATCATCAGAAAGGGGGCCTGAC, 0
AGCAAAATACAAATTAAAGATAAGGAAATTGTTACGAAAGCTATTAATTATTGTTGGTAATATAGTTTCAAGTGGTACTAT, 0
CTGACTTTGATTTATTTTCTGGAGCAGACTCGCAAAGTAGAATGCGCAACGCGGCAACGGTGTGGAGAAGGGATAAAAAAA, 0
CATGATAGTGTCCATTAAAAGGATGGACACTATTTCCCCGGAACCTGAACTCACCGCACAGGCGTTCTACATAAAACGCTT, 0
GTTTACTAAAAATTATTAAAAATGGGGCGTTGAGACGCCCCCAAAAATAAAGGGTAATATATAACAGAAGGTTTATATAGT, 0
AAGGCGACATGCCAATGTGTCGCCTTTTTCAACTTTCCGATTAAGAACCTGCTCAGCGGGTTCTTGCTGTTTGTACTTTGT, 0
GCGCATAATCAATCGCGGCCGCGTTAGTACTCACGACGTGGCTGCGTTTTTTCACGGTTAATTTATGGCGTACTGAAGCCC, 0
CATTCAGCCTCAAAGCATAATATGAAATTTCTTATCTCATAGCAGAGAAAGTCCCTAAAGATTGTAGAGGCGTCATCAGAA, 0
TTGTCTGTACCAGCGTACGAGATGGCGCGGATTATAATGAGCAACAGGGCCGTTGACTATTGATGAAGGTAACATTTTTTT, 0
CTTCGCTCAGAGAGCGCCGCAGGACATGAACTGAAACCTCATAAGATATTGCGAGAGTCAGACTGAAAATTATCTCAATAC, 0
TCAAGTGCTGAAAATCATTTCATCGCCACTTCCAATTCCTTTCTGCATGGTAAGTAGTGAGGACGAAAAGAAGAATATGAT, 0
TTTTACCACTTCAATCTGGTCTGTCCTTTGGCTGTGATATGTACAGAGTGTGATAGAGGGAATATCTGAATTCTCCCGGTG, 0
AAAATTACCAACCCTGTCAATCCACAAGAATATAGATACTGCAAAGACGGTTTAAACATGTGTTCATATTTAAACATGTGC, 0
AAATACCTCACAGTGAATATTGGCTGATTAAAGCAGCGGCAAATTTATGCACTGTGATAAGCGGCTTTTTCAGAGAGAAAG, 0
GGCTCTGATTTAAGTAATATCTGCGGGCGTGGTCACGTTTGCGGGGCTATATGTACCCGTTTCTGCGATCTAACTCAACCT, 0
CCATTACCTTGATGATGCAGATCTCCCGGTCGTCATTACTCTACATGGACGCTTTAGCCAGGGCTGGTATTTCTGTTTCGA, 0
CCATCGAACAAAGTGCGCATATGCTCGCAAAGCAAAATTAAGCCAACCTTAAGTTCTTAAGGTTGGCTTTTATGTTTGCTG, 0
CATTAGTCAGACTACATGTTTGAAGAATGACTATTCATGACACAAATAGGAGAAACAAATGTTAGATATTAATGAGCAATG, 0
GGCTGGAACGTGGCGATGACCCAGCAAAGATAAAACGAGTCACAGGTTATGCATGAGAGGAAATCAGGCGCTTCGCCGCTA, 0
GTTTTGGATAAGGATTCGACACTCATATCAAAACCGGTAACTCTCAACCTTTCAAGGCCATGTGTCAGATCAAGTCGCGAC, 0
GAAGAGTATGAAATGGATCGCTTGACTCCAGGCAAACGCCAGTAAAAATCCGCGCTATGAAGCAGTTTTTACTGGCATTTG, 0
AAAAAAGTTATCAAAACCCCTCGGTAGTTTTGGGGTAGGCTGGCCGGTCAGGTGGTAGTTCTACTACTAGTCTCCCACATA, 0
TCGCAAGAACAGATGGAACCGCAAGAGAGAGGTCACTATACAACGGACGGGGGAAGGATGTTAGTCGGCGGGAAAGAAAGC, 0
CATGCGGGGATTTAATCATCGGCATCATCTCATTTCCTCGTCACAGTCTTAATCGTTAACGGAAGCCCGTTGCCGCCCGCG, 0
GTGGGTTGTCGCTGCCTGACCTTTTTTGTTTTTTGCCCGGTCGGGTCAACGTTATGAGGTGGGGATGCCGTACTAATTAAC, 0
TCCTCGCCTGTTTGCAACCGCGTAAGGTCATTCATCTGCATATGTGCTGCAACAATCTGGCGAGCAGACAAGCACACTCCC, 0
GGTCGGTTACTCCTGATTACGCTGTCTCTTATATAAACCCTACCATATTAGCGGCAGAGACAGCGTTTTACTTAGCCCTGA, 0
TGGAGACTTAAGTTGAATGAACGGGAGTAAAGCGAAAAGACTATAGAGTGAAGGAGAAATTTTGAGGGTGCGTCTCACCGA, 0
AAATCATCTGCCAGAATTTAATCTTGTGCTGCACGAGTCAGCCTATGTTTATATAACCATCAGTCCGTGACTGGTGCGCAT, 0
CACTTATTTAACAACTTGAAAATAAGGTGTTTTACCTGGGTTGTTACAAAAGGATTGCATTGCGTAAACGCTTTTTATTTA, 0
TCCAGCCGAAGAAGACATTTATCTGACTCACATCACACTTTTATCCCCTTTTGTGGGAAGCTTTATTCCAGGCTGGCGTAA, 0
GTGCCAGAGCTTAAGAGCAACGAGGTTATCATTCACTGTTTTATCAGACCGTGATTTTATCCACAAGTTCAATGCAAGCTT, 0
AGATAAAGATCGCCCCGGTAACCGGCCTTTCCATGACTGGATGAGCATAGCGGATTTTCAGGATTTCGCTGATCAGTGGTT, 0
TATTAATAAAACGTGTCATTCTGATTAAGACCTTTTATCTTACCCTTAAGATTTCAGGAATTTTGGCTCATGGAAGAGTCC, 0
TGCACCTGCCAGGTTGTTTGGCAGGTGTGCCAGCTTTTCATACAGTGGATGCCCTGAAAATAGATGTACACATCATGCATA, 0
GTTGTAATTTTTTCAATAACCCACAAACACCAACAAATTCTAAACTTCCGTTATAGCGAGTAAATAAAAGATCTCCATCTT, 0
TAACAATCAACATTTTGATTTTAAATGAAAATAACGATTCTTATCTTTTTAAGTATTCGCTTATTTCCTGGCGATCTCCTA, 0
TGTCCTCAACTGACAGTCTTTTTATAGGGAATATTTACAGGTTTGTTACACTTATCGTGCCATAAAATTGACCATCAAGGC, 0
TAAAAAAATAATCAAAGGCCGGGGATTATAAGCCGGAACGAAAGAGAAATCGAAAGGTATTCCATACTCGCCCTCCTCGGG, 0
GGTACGACCCCAGAAGTTCAAACAAACAGCACAAGTCGTATCTTCGTTGCGCAGGTAGCGCGGCTCAATCGGATTTGTCGG, 0
TGTCATGTTTCAACCCTTCAGATCGTGAATCTAAAGGGTTACATATTAACTATATTATCAACAAGACCAGACACTTATAGA, 0
TACGCAGCCAACGCAGGTGACCAATACGACGAATCGCCGATCCTTCCGTGACTTTTAAAAACTTCTCTTCGCTCCAGGCGA, 0
CGACCCCTCCCCAAAGCTTAGAAAAACGTTGTTAATTAATACAAACATGGCCCCCGCAAGGGTTAACGGCATTAAGCGAAT, 0
ATAAATATTGATTCGTGGTAATCAGAGAGAGTCGCGACATTTGTGATGTTATTCTTACAACTGTAAGAAGCGCCGGTGATT, 0
CAAATTAGCTCGAGCTTCGTATGGGGTATTGGCGCCTCGTCAGGCTTTACAGCCCGGTCATCGCAGTTCTATGTGAACTCT, 0
CGCTGTTTCGTGTGCCGTGGCAACCTGGAGGTGCCAACCTTAAACTTCGGGGGAATATTCTATACACAACGACGGGGGATG, 0
GATTTTTATGATATTGGAATAGCTATTTTGACAGTTTATTAACAATCTGCGTGGGGATTGGCGTTTTGCCGGAGGGGAAAT, 0
AATAATATGAGTCGTTTTATGTGTTTATTATATATATTGTACCTGTCGTTGGCACAGCGGGACATTGCGCTACTGTGCCAA, 0
GACAACATTCCTGCTGACGGCACTACCATAAAAAAACACAACGCTTTCAACAACCTTGCGTTTTTCATCTTCCGTAGCGGC, 0
TCATTCCTCCAGTTACGTGAACGCTACGCATTATCCCTTAGCTCTGTATGGGAAATTTGACGTTAAACAATTTACAACGTG, 0
GAGATACAGATACCTGACAACCATTCCTCAGACCAGGACCAAAACGAAAAAAGACGCTTTTCAGCGTCTCTTTTCTGGAAT, 0
GTTCAGAGTGATGATATATATCTGAAGATTTTTTCAATCCTCTGCGCTTGAGGCAGCTGCGCGACTGCTGGCTCAGGCAAT, 0
CACTGAATACAGGACTTCGTGAATCGAGTCACAGCAATGGAAACGGTTACAGCCGTTTTGTTAACGAATGTGATCCAGATC, 0
TTGTCCGCTTAACCGTTTCAGTCAGCCTATCCTTGATGAAACCGCGAGCAAAGATAGGTGATTACGTCATGGTTTTACAGA, 0
GGTTATTGTAATAAACAGATAAGCCTGAATTATGGATGGTGACAGTGTCGGATAGTGCAGGGAAGTGCAAAGAATTTGTAA, 0
AACCGGCTCAAAGTAGGTGTATTAACGAACAACAACGCCCTCACCCGTTAAGGTGATGGCAATCAAAAAAGATTACGGGCT, 0
CTTGTTCGATTTTTTTCGCCAGCATCAATTACCCTGAATTGATTACTGAATTACTTGTGATGTTACGCCGCTTCGTTGTGG, 0
TGAAAGCTGGGGCGGAAAAGAAAATCCGCTTACTTTACCAACCACACGCAGCAGCGACAAGGCGCAAAAATCATCTGCTAC, 0
TGACACATTTCATTCAGATAATGAATTAATGCTACTGCCGGAACAACCAGCAAACGGGCATTGTGTTCTGAAATCCAGGCT, 0
ACCCCTTGGTTACGAATACAGAGTACAAACCCCGTACAAAAGTACGGGGCATAATGCAATTATAGATGGGGGGGATTTTGA, 0
GAGATATTATATAGACTGCTTTTTTTTATTATTCGCAAACTCAGTAATAAGCTTTACTAATATATTGCAGCTAAACTGCTT, 0
TTAATGCGCTAAGCATAAGGGCGGATGATAGCACTCGTGATCCGGGTCATACATCTTTTTATAGTTAATGGCGCGGCGCGT, 0
AGTACGGACATACTGATCTGATTACTACTCTTACTGGTGAATACAGGTAGTAAGAGTACACAATGCCATTATATAATACCT, 0
AGGAAAAAATAACAGCAATCAAGGAAAAGGGGAAAATCAGCAATTTTCTGAAAGAGATGCCCTTTCCGGCGGCAAAGGGCA, 0
CTTGTGAATAAATTACGCACAAAATGTGACATAGAGATGAAATACCGGGAAGAGACAACGGGGTCTCTTTCCCTGCTACGG, 0
ATTCTCCACGCTTATAAGCGAATAAAGGAAGATGGCCGCCCCGCAGGGCAGCAGGTCTGTGAAACAGTATAGAGATTCATC, 0
TAGTTTGTAGTTTTATATTGAAATTCAGCGATATCAGACAGAACCAAAAAGCCATGAGCAAACCCTTTTGGTATCCACAAC, 0
AAAGAATCATTTTATGAATTACAAAGCCTTCACCCAGATCGCTATTGACCTGTTGTCCGCGAAATTGTGCAACTGCACGCA, 0
TGTGCGCGGATTTTCTTACAGGTGTAGGCTAATAGCCTTCACAAAATAATTATCCGCGCAATTTTCGTGAATGGAGCGCAT, 0
CGTTTTTTCGGGCGCCCCGAGCCTTGTAGAGAGTGGGGTTATTTTTATAGTTACTGCTTGTGGGAGGGAGATTATGTTATC, 0
GCATTTTCTCCTTTCGCGCATCACTCCCTTAACGCCAATTACGTCAAGGGCATACTAGGTTATCACTGAACGGTACACAAT, 0
ATGTTGTGTGCGGATTTGCATCCGCCTTTCAACATATCAAAAAATAATATTGCGGCAATATGAACGTTTGCGTCGCGATGT, 0
CTTACTTTTTTAAGAGCAATGGATGGATTCGAAGTTAATGGATTACGATTATTTAGCCTCTCGATTCCAGAACCTTCAGTT, 0
ACTCATAGCTGCCGCAGATGACAATGCTTTTATCCCTTTTCACTATCATACCCTTTATCCTTGCTGAATCGAAGCAGCAGC, 0
GTTAGGTAGCCAAATTCGGCTAACTGAGGTTCAGATTGAACCTGCTGTCAACTACGACAAGCCCGCGCATTATACATACTT, 0
TTTCTAAAATAGCACAGCCACTTAGGGCAGAGCGAGCAATTCATGCTTTTTTAGGATGGTTGAAAAGCAGGGATATAGTTC, 0
TTTATTATTGCTGGCGGACGCTCGTTAATATTTAAGGTCTTCATTGATTAAGACATCCCCAAAGTTAGTTATGTATTCACT, 0
GCGTAAAGTAGCATTCGCCGCGCAGGACGCCTTGCAACCCATTGACAACACGTTCTTGATCCTCCATGGAATAAAAAACGC, 0
CCCAAAAGAAAACCCTCACCGTCAGGCGGCGAGGGTTTAACTCACATGATGATACTGACTGTTGCTCACTCTTTGAAGTGA, 0
GCCGCCGGAAGCTGAACATTCACCGGCCTATAAGGAAATTATTCACGCCACAGGAAAAAGGCGCAAGCATTGCAATAAAGA, 0
ATCCCTGGTATGAATTGATAAGAAAAAACCCCGGAGCACGCCCCGGGGTTTTCGGTACAAATACAGTCATCTGATGCGGGA, 0
ATGAGTTAAGTGTCGCCAGAAAGCGACACGGCAAACCACCCATTGTCGTGATTTACAGACACAAAAAAGCTCCCGGAGTTG, 0
GCGAAAAATTCCTTATCGGCAGCGGGGTAATGAGCGTAACCAACTCTGCGACCGCAATTATAACACTCTGGGGAGAAATGT, 0
CGCACCATTCCGAAGCAAAATTCTTAAAATGCACTCTTTTAGTGCTACCGCTGGATTACTGTGGTGCAACTAGGTTGTACT, 0
AAATGCAGAATTGAGATCATAAATAATCATGCAACAGGTTATGCAAGTGCATAAATATGTGATGGATGTCACTTATTTATT, 0
TAAATCAATTGCATCGCATTGTGCTAACGACGCGGCAAAACCCCGGAAGCGTACATCAGCACGCGACCGGAGCGAGCGAGG, 0
GTTCTCCTCCTTCTCTTTTCTTATTGTGTTGCGCAGAACGCGCTTTACAGACATGTAAGTATAGACAGTGTGACGGGGGTC, 0
GCAGTCATCGCAACCGTAAATACGGTTTCCCATTAACGGTCGCAACTCTTCCGGGATCGCCCCTTCAAGTTCGATGGTGAG, 0
CCAGAAGTTTTACCCATCTTTACGCATTTGATCTGGAACAGGTTTAACAGCGGATTATCAGGTCATTAAGCAAATATAACG, 0
ACAAATTATATTTCGAATGAAAGTAAGGATGAAATTGATGATGTGAATGATTTAGCCCGGCGACGACGCCGCCGGGCCGAG, 0
AACGAAGTGCACTTTATGCCTGGGGAAAAACGGCATGAAATGCCATCAGAACGGAATGAAATGCCTTAGTTCAGGAATGAA, 0
AATTGAATGCCAACCCATTTACTGGAAAAGGCAGATGACACTGACGAATGCATGTTGAAGTACGCCTGAAATGGCCTCATC, 0
TGTTTGGTTAGGTTGCGAACAGCGTGGCGCTATATTCGTCAATTATTGTTTACTTTGTGTTTTTTCCCACCCTACAGCCAT, 0
GGTAATTCTTGGATGAATATGCTGGTTTAGAGGATTTATTTAGAGCAATCGACAATTGCCTGGTAAAAGCGTGACACATGT, 0
TTACGTAATCGATTGCGTTCACGTTTACACACATTCGGGCGGGGATTGTACTGACTTTCGCCCTTGTTGCAAACTTTTACT, 0
AATAAGGCAGCCTGACAGAGATTATCCAGTGCCGATAGTCGAGACTGAGAGCTTTCTTAACCTCGAACCCGCGCCTGCGGT, 0
TCCTGTCAATGCAATCCGGGTATGGTAACCCTCATTCCGTGAAGTGATAAGTGAGAGTGTCTGAATTCCTGCGCCTTTGCT, 0
CTTTGAGGAATATAAAATGCGAGTTTATAGCACCGCGAGCGCCAAATAATTTTATGACCACAACCTGTCGTATTGTGGTCA, 0
CGCAAATCAGGGAAAATACTGACTATTCACCAGCAAGCGTGAAATTACAATCGCAAAAGAGGTGGCCAGGGGGATCACCTG, 0
TGAATCCCGCCGTCATGTTCATACGCCTCGGGCTGGCTACTTAACCCCTTACCACTGCCTGGTAACTCGAAGTATTGCCCG, 0
GTAGCTGGCAAGCTTTTGCGTAAAGTAGCATTCGCCGCGCAGGACGCCTTGCAACCCATTGACAACACGTTCTTGATCCTC, 0
CATCAGCCCACAGGCACCAGACCAGGGGATTCATCCTGAAGAGACAGCGCAAGTGTATTGTGTTCACCGCTCATCAAAGAC, 0
AATGCTTTTATCCCTTTTCACTATCATACCCTTTATCCTTGCTGAATCGAAGCAGCAGCAAGATGATTCTGAAGTTCAGGA, 0
TGAACAACGCGCACTTAGTCAATAATCAGGATGTGAGGTTACCCCTCACCCTGTCATATCCGTAAAAACGGCATACAGAAT, 0
TGATAGAAATATCGCCTGGGGCTTTTGTCCATCTGGAACCTCGCGAATGCTTAACGCCAGACAGCCTCAAGCACCCGACGC, 0
GGCAACAGCTTTTCCGTAGCGGCGATCACATCCTCCGCTGGGATAACAGAAAGATATTTTTTGTTGCGGTCAAGTTCATGC, 0
CAGCGGATTCTTCCATCCGGGATAAGAAGGAAACGGCAAATACGACCAGCGCGCAGAGCATTGAGCGCCAACGGGGAAGGC, 0
TCCACAACGCCGCACCTTTTTCGTGGGGAGCTGTAGTAGCAATTATAGTCGATTAATACAACATATTGGGTTGGGACGCAT, 0
CGATGAATCGTCATTGTATTCCCGGATTAACTATGTCCACAGCCCTGACGGGGAACTTCTCTGCGGGAGTGTCCGGGAATA, 0
CTGAAAGCAGCCAAAGCGGTCGCGAAAATGTAAAATTGTTGTTGGATTGTGCCATTTTATCGTTCTGCGCTGTGATCTGGC, 0
CGTATGGGGTATTGGCGCCTCGTCAGGCTTTACAGCCCGGTCATCGCAGTTCTATGTGAACTCTCGATTGCCAGGCCCAAA, 0
CCCGGCCCGTTCTTTTCATTGTTATCGTTCAGGTAACCGTGGATGGTTATCGGCAACTCGGGTGATTTACGTTAGTGGTGA, 0
AAACCTTACCTGTCGCAAACTGCGACTGATTGGTTAATTGTCGAACATTTAATCGACTGAAACGCTTCAGCTAGGATAAGC, 0
TATAGGGGGGTATAGATAGACGTCATTTTCATAGGGTTATAAATGCGACTACCATGAAGTTTTTAATTGAAAGTATTGGGT, 0
AAAATGGATCCCAAATCGGAATAGTCTGGATTTGGAAGGCTCACATTATCACCAAAAGAGTTTTACGCAAGCCTGTCGGCG, 0
ACCGGGCCGTTTAGCCAACGTTTAAGCTTTTTGAGAAGCACAATGTAATGGCGTCGCCATATTGCTGCAATTCTAGTGTCA, 0
GTTATCTCCACTTTACTGGCCGATAATTTATCGCAGTATGATTGATTACCTGACAGCGTGTATTCCTCTCCCACGGATATA, 0
CGATGTGTGTTGTTGTGATTTTCTTATTATGCACGCTGAAAACGCGTAAATAAAAAAGGCGCTAGTGAAAGCGCCCTTTTT, 0
TTTGCCACAAGTATAAGCGGCAAATCCGGGTTACGCCGGGAGAGCAGAAGCGCGGGCAAGATTGCCCGCGCGAGAAATCAT, 0
TTGGGTGGTGGTAAGGTGTTTTATGCTGTTATTTTTATGCGCATTCTGTGTCTCCTGAATTATCACGTAAAAATCAGACCT, 0
TAAAGTTATTATCTGCTTGTGGTGGTGAATGCACTGACCGGCTATAAGGAAAGGCCAAACAAGAACACGGTTGCAAAAACC, 0
GCAGAAGTTTATATCTTATAGTATGTAGTTTAATTTAATCCATGTGAGCAAATTGCGAAATAATAGTCAATGAGGAATTCT, 0
GTTAATTAAAAGGGAGCATCAGGCGAATAAAGTAACAATATCGATCGTATTTATTAAATACAAATTACCGATATTTAACCT, 0
TGCAGACGTGTCCAGATCCCCAGTTTCGATAACTGTTCGCACAGGCTGACCATGCTGGTTTTTACCGGCTCGCCGTTGTGG, 0
TTTGGGAAAAAAACTTTCTTGTAACGTGGGGTCGCAGGATTATAGAGAAGTCGGGGTCAAAGATCGACCCCTTTTTGTGAT, 0
CGTTCTTACGTAGCTCCCCGATTGGGAGCATTGTTAGGTAGCCAAATTCGGCTAACTGAGGTTCAGATTGAACCTGCTGTC, 0
CCTATTGTGCACTTTAGAAGCTTTTGAACAAATTAAATTTACTTAATTCAAAATTAAGTAAAAATAAGTTCACAAGTGCAA, 0
AGAATGAGTAAAAGTGGGGGAAAAGTATATCACAGCGAGGAGAGGGGAGTTACCCGACCAGGAGCCGGGTAACGGAGAAGC, 0
CAAAGCCGTATACACCTCCACTAATATAGTCCAGGCCTGCATAATGCTGGCATATTTGTTTCAATAATAGAGAGTCTTTGT, 0
GTTATTCTCTAATTTTGTTCAAAAAAAAGCCCGCTCATTAGGCGGGCTGGGTATCTGATTGCTTTACGCATGGTGAATACA, 0
ATTCGAGGAGTGAAAGGCAAAAAAACGGCCTCCCGATAGGGAAGCCGTAGCAAAGTGCGCGTGTTTTTATGCCGGATGCGG, 0
ACCATTGAGATAAACCGCGCCGTCGATTTCCGGTGCATCTGCCATGCTGCGACCAATCGCGCCTTCTTCGTCCACTTCGTC, 0
CCGTCTTTATACAGATCGTAAAGATTGATGCCTCGCCTGCGTGGCCTCTATGGCTCTGATTTAAGTAATATCTGCGGGCGT, 0
ATACGACCAGCGCGCAGAGCATTGAGCGCCAACGGGGAAGGCTTAGTGAAAACGGGTAGTAATGTTGTCATCATCAGCATT, 0
GATCTCATGCCATGCCGGGATAAGCGCCAGAATGCTGGCTTAAAGTTATATTTTTTAACTTTTGATCAACATTTGTGCAGC, 0
GGTTAACCAGGCTTTTAGAAGTCGCTGTTCTGAGCTTAACGTCTGTATTAATAGAAACGCCGCATTCTACACTACAACATT, 0
AGCCTTCAAAGGGGCAATATTGCCGGAGATACTACATTATCTGCCGCGTCGAGTCACAGGAGATCAACGTGAATAGCGCCG, 0
TTTTTTATTTTTATTAAATAGTTGCGCGGTACTTTATGTTCTGGCGCTAACACAAACCAGAGCAACCCTACTCCTGTTCCC, 0
GGTTTTGTTTCGCAACCTCGTGCAATCTCATCTACACAAGCGAGATCATCTGCCGAGGGCCCACAGGTTAGCACAACCTGA, 0
