# Supplementary material for: Assessing the Effects of Data Selection and Representation on the Development of Reliable E. coli Sigma 70 Promoter Region Predictors
Source: PLoS One. 2015 Mar 24;10(3):e0119721. doi: 10.1371/journal.pone.0119721 (PMC4372424; doi:10.1371/journal.pone.0119721)
Supplement: S1 Dataset — (ZIP) [file pone.0119721.s001.zip › data/Test/TS_Random.arff]

@relation Sigma70_random_independent_data
@attribute seq string
@attribute class {1,0}
@data
GGGAAACAGACTCATGTTGACCTTGGTTGTAAAGAGAGAGCAGGCGTTATTATTTTCAGCATCTGTCGCCGCAGAGAAGGG, 1
CAAAGAAATATATCCAGCTGAGCAAAGATTAGTATTCGAAGAAGAAAATCTCAAAACGCCCTCCCGTACGAATGAACTCGG, 0
TGCTTGCCAGACAGGGGCGTTATTACCAGTTCAAGCAGGGTTTGTAAGCTATTATTGAACGATCCGACTTGCGTGGAGTTT, 1
GACTGCGTCTCCAACTGACACCGTACTACAGTAATTTTCAGTGCATACCGCCCTTGGCACGTGGACGTCATAAGTCCTAAC, 0
AATCGTGGTAAGACCTGCCGGGATTTAGTTGCAAATTTTTCAACATTTTATACACTACGAAAACCATCGCGAAAGCGAGTT, 1
AGGATAGACGGACCTCGCTTTCTCGCCATGTGTCGGTAACAAACAAGTAATTCTACACATTCAGTGTATGTCAGGAGCCGC, 0
AAAGTCAGTTAATGTAATGCCTCCTACTGACCAAAGAATACTTGCACTTAAGGTTCAGTATAAAAGGGCATGATAATTTAC, 1
CGAATAGAACTCCCGAAGGACGATGGCCTGCAAGTGAAATAAGACGTATTGATTCGCCAGGATCACAACAGGATGGTGCCA, 0
CAACAACGGTTCAGTGATAATTATCACATTTCAATTGCACATTAATGGATATTCTTTAATAATCTCGCGACGTTTCTTTAT, 1
TTGGTTCATAATAATTTCGGCAGAAAGTCACACTAGCAATTTTAACACATTAAGGACGCCCCGGCAGTTAGTGGATAGGAC, 0
TAAGAAACTAATATTAGACGTAAATATTGAAATTTTTATATTTTTTCTTATTTAGGCTTTGCATTTGGCAAAATTTTGAGG, 1
TATGTCACACCTCAGTTATGTCTAAGGTCTAAACGCCGTATCAACCCCTCGGTATATTGAGTCGATTAGCTTAGGTATGCT, 0
CTGACTAAATAAAAATTTTTCACTAATTGATTAGTCATAGCCAGCGATATACGCTATGCGAAAATGCAGATGGCAATGAGA, 1
TCGTACGACGCGACGGGCGCGATACGTCATCAAATGAACTGTAATTTTCGCGCTTGCTAGGTTCATACACCCGGATCATGT, 0
AATGCGAGCGGTTTTCCAAAATTGTTCATTTGCCTGATTTTTCAGCGATTGAAACTACACGTTGCAATTTGCCGTTGACAC, 1
CACAGAGACGAACGTATATCAAGACGTCTATCACCGCTGTGAGACTTCACTTCGGTGATATTAATAAGATCCTAGGGTTTT, 0
ATTGAAACTACACGTTGCAATTTGCCGTTGACACATTCGGGCGGAATTCATATGATGCCGCCCGTCAACTCGACAAGCTTT, 1
AGTGTGCTCTCCAGACAGTATTCAAAGAATGGACACTCCATTACCGTGTATTGCAGCCTTTATCGGGGACGAGAAGTGATT, 0
AATAAATTCTAACTATATTTTTTTGCCTGTCTGGATCACATAATCCAGATATTTTCCCTGTATGTTAATTGCAGTCATGCT, 1
ATCAAGATCAAAGAGTTTAATTACCCATTGCAGTATAAGCTGTGGGGCGTGTGGACGCCGTGACTTGCCGAGAGTCATTGA, 0
CAGAACCGCTTGCCGGTATGGGTTTTGAAACCTATGCCATTGCCAGCGCCATCATTGGCGGCACCAGTTTCTTCGGCGGCA, 1
GATAGTGGATCTAGACATTTGCGTGGATACACGAGTTTCAGGGGGCTAACCAGATGCGTGTATTCTCGATCAAAACCATTT, 0
AACAGTGTAAAAGGTATGTAACAGACCATTGACTGGCTGAATGGTCTGTCATACTTTGTTACCTGCAAAGGGGAGTAACTT, 1
AATCTTTTCAGACCTAGAATAATTCCTCCAGGATTTTTGTAAATGTTTAGTCTAAATGCTACGTAGTGGGATAGTTTAAAT, 0
ACAGTGTAAAAGGTATGTAACAGACCATTGACTGGCTGAATGGTCTGTCATACTTTGTTACCTGCAAAGGGGAGTAACTTC, 1
GTATTAATTCCCGGGGGGTGGTACTTCGGTCACCGAACCGCACTCTAATTCAACGGCTTGCAGCGGCAGAGAGTTTCCAGG, 0
AATCAAATTTACTGGATTTATTTATCTGGTGAATGACTCGCCTTCGTTTTTAAAATAGCCGCGCATTATTTCCGTCGTCAC, 1
TTATGAATGAGCCTTACCCCGTTATGATGATTCTTATTTCGTTCTTCAGGCGAATTTACTCTACCTAAAAACCATAATGAG, 0
GGGCGAGTGGCGTTAAGAGTGGTTGTTGATTTTTTGCACTGGCAGGATTACACTCGCGCCGTTAAATAACCAACTGGAGTT, 1
TTGCAGGCCCTAGAAGCCTTTTAACACTAGTCCTTCCCAACATTAGAGCGAGTCTGTGACGAGTCTTAGTCTACGCACATC, 0
GCGCAATTTATTTAAAAAGGGACTAGACAGAGGGGTGGGAAGTCCGTATTATCCACCCCCGCAACGGCGCTAAGCGCCCGT, 1
GATTTCAATAATATGATGTATGAAGGTTAATCGCAAACTTACAGCAGTCAAGGTTAACACACTTAATACAGTGAAATTCCG, 0
AGAATAAGGGTGTCTGTTAATCGCATTGACGCCAAAATAACTTAATGTCATACACTTCACACACTTTTATTAACTCAGCAT, 1
GGCCCCAGACAAGCAGTTCTTTATTCAACAATGCGAACCGTGGAAAACCGAGATTCCCTACTAGGAGTCAAAAATAGAAAA, 0
CTCCCTGAAAGACACCATCCGTGGCTTTAAAGGCATCATGGAAGGCGAATACGATCACCTGCCGGAGCAGGCGTTCTACAT, 1
GCCTTTATGGTGTACTATTCCTAGCTAAACGGAGGTCGATGGAAACTGGACGCACAGGGCCTAGAACCTCGGGGACGTCTC, 0
GAACATAGGCTTCGATTTATTGCGCTATCTCTGTGGCAGGATTGTGAATAAAGTGTCAACAAGCAACGGGGCATCGCCCAT, 1
CATAAATACTGTTCCTAAAAATAAAGGGAATTGCCTTAACGTGCCTCTACTGGGTAGCTTGCATCTAGCTGGTCTGACGAT, 0
CCGTCAGGTATGGATGGGCGGTGAAGAGTTGATTCTGACGCCCAAAGAATATGCTCTGCTGTCACGGTTAATGCTCAAAGC, 1
ATAGAATATAGCACACCTGCGTGATATAGGGTGGGTTTGGAACCTCTGTCGGTGCATATTAAAGACGCAGGCATCAAGAGC, 0
AGGGCATATTCCGTGTGCTGACTTCTCTGGTTTCCTGGGTTGTATCGTTTATTCCGCGCCGCCCGGAGCGGAGCGAAACGG, 1
GCGCATCCGGTTTTTATTTATTTTAACTTTCACAATTGCTCATATAAGTACCGGAACCAGCCATACAACCTAAGACCAACC, 0
AAAATCACACGTCTTGTGACCTTCTAAATTGATTCACATGCTAAATCTGATAAGTTTTAATTTCAATGGTAGGTTTATTTC, 1
CGACATACGCGAAGTATTAATCGAAGGAATTTCCCGAGTGCTATGTATATGGATCTGTCCCCCTATTGCTACACTTGCAGG, 0
TTACAAAACCTGTTGACAGAAAGTTAAAACAGTTTTGTAATGCATGTTACATAATAAATCAAGGAGTCCTTATGGGCGCTT, 1
ACAGCGAATAGCAGGACGTAGGCATCAAAATATATGCGTTACTTAAATGTCTGGAGAGCAATCTGTTGCTTATGTAATTTA, 0
ACCTGTAAAAGCGCCCATAAGGACTCCTTGATTTATTATGTAACATGCATTACAAAACTGTTTTAACTTTCTGTCAACAGG, 1
GAGCCAAATTCGCAATTGATGTTGATCATTAATCACCAGAATAGATTGCTCCCGCCCGCGCATGGCTGTGCACAAGTTTAT, 0
TACACCCAGGTGAAGTCCATCCAGGTTGAGATGGCTAAATTCCAGTCCATATTCTAACCAGGAGGTTTATTTGCAATTTGA, 1
CAAAAAAAGGAGATGAAGAGGATCCGGGAGCTAAAGTCTTTCACCAACTAGTATTCTAATGCGTAAAAATAGTAGCCGAAG, 0
GGAGTCCGCATAAACGGAGTGTGTTTTTTGACTTACTCGTAAGCCGTTCTACTCTTCAAAGAGTGGAAGCGAAGGAGTCAA, 1
AACGAAATGTCGGTGAACATTTTGATCTGGCAAAGTGGCTGGTTAGTATTGGCTCAAATCACATTGTGGCGACTACTGCCC, 0
TTAATCCTTAATAACCTTTTTATTCTTTGCCACGGGTTCCGTGGCGGGAGATTATGCCGCGTGAACATGAAGATTATTCCT, 1
ACGAATTAGAACTTCATTACCTTTTTCAGAATACCTCAAAAAGCAGAGTTAGTAATGTTCGCACAATCATCCTATCTAACG, 0
GGCAATAAGATAAACACGTTTCTTCATTGTTAATCCTTAATAACCTTTTTATTCTTTGCCACGGGTTCCGTGGCGGGAGAT, 1
GCCATTGTTTTATGCTGTGACATACCTTGTACCCAGGCTTCATTATTCCCGTGAAAGATACGTGGTGGTTAATTAGACGTC, 0
AAACGGTTATGTTTTGGTATTAAAAGAAAGACACAAGAAGATATGTCTGTTACCGTCTTACTCTCGCCTCACCCATTACCC, 1
AGTATTCCTAAGTTATACTAGACAGTATAAAACAGCTTCGCGCGAGGGGCGCCGACCAAATATGAGAATCTGGGTATAAAA, 0
TAAAACAATGTGTTATGATAAAACATATTGCATCATTTAACTGACAATCTATACAAGATTTTTCGCCAACTAGTGTTCAAC, 1
TAGTCGGACATATCACGTCTGGGCTGTACTCTGTAAACCAATTGGAATCGAAGTCTCACTACCCGGTTATCGGTGTGCGAT, 0
TTTGCTCAAAAAATAGCCATACTATTTAATTGCAACAAGGCTGGGAAGAGGAGGATCGAAGTATGTTCGTTGACAGACAGC, 1
CGTATCACTTTAAATACGGGTCTGCCTATTGATGCGTCGCTTCCTTTTCTCCGCCTAAACCTGTGTATTTACTAGCCGGAA, 0
GGTTGGGATATTACGGCATAGTTCTTCACACTCCCTTCACTTACCCCGCTTAAATTGGCGCTCAAAGGTAAGTAAAGGGAG, 1
GTAAGAGCGGTTAAAACAACGCAGCTATATCTAAAAAGCAGGCAACGATAGATGGCCTGGCTTCCGCCGCAAAGTAGGTTA, 0
GCATTAGTAACTTTTTGCTTTGGCAAATTGCCTATGCCGAACTTTACTTTACAGATGTTCTCTGGCCCGATTTCGATGAAC, 1
TACACGACCCGAACTAGTTAACCCAACTGGGTCTACTTTTATGCCCGGGGACCGGAACTTGTAAGCTTATTATTTCTTTTA, 0
AGCATCGCATTAGTAACTTTTTGCTTTGGCAAATTGCCTATGCCGAACTTTACTTTACAGATGTTCTCTGGCCCGATTTCG, 1
CCCCTACCGAGATGCATCTAATACTTCAGCGTCAATCTCGAACGATTGCATTCCTTTGCGACTATTGGATTAACTTTAGGC, 0
CTGATCCTTACCTGGTTTTTAGCACAGATTTAATTATTTAAGCACTTGATAAATTTGGAAATATTAATTTTCGGAGAACCC, 1
ACCCTGACTCCTCTACGAAGCTTTGCATCAACTTAGCCTTAGCCCGTCATCAATAGGAGAATGGGGGTGTACGTTGACCGT, 0
AGAGAATTAGGGCGAGCCGTCAAGCATTTGACAGGGGACAAGGGGCAGGTATGAATCAAAAATTTGAAGCAGTTAACGCTA, 1
CTAGTAAAGGAAGTTAGCATAGGGATATGCTGAACCCTTCGGTGCCATCTTAAAGGGTGTACATTTCGGTCTACGCAGTAA, 0
ATTATCTTGTTCGATGTTGTTGGTGATTGTCAGGGATAGTAAAGCGCGTTACTCTTTTCAGAGCAGTTTTTCATCCCTGAA, 1
CGACTAGAATTCGTTCGGGTAAGAAAGGCGGCTGCTCTTCCGGCCTGGGAGCAAAACCATGTTTCAAATATAACTGTGCGT, 0
CTGCCCGTCCGGGTGCATGTTTTCACTTGTCGGATATTAAACCAGGAATTTATTATCTTGTTCGATGTTGTTGGTGATTGT, 1
ACTGCCCACCAATATTCGGAGAGTGCCTTTCAGTACTGAATGAACGTTTAAACAGAGCAGGTAAATTTGGCACAGGTCACG, 0
TACCTCCGGTGTACATATTACATGATTGAAATGAACCTTCAAGATACTTGTACCTTAACGGTACAAGGGTTTTAATTTCGT, 1
CGAAAAAGCAGTCAAGAGGAGATGGACGCATCGGGTCAAGTTCCTAATAACGCCCTCAATTGCCAGATATGAGATTAGTAG, 0
GGCCAACTCGCCCTGCTGTTCTTTGGTTAAAGAGTCCCAATACGCTTTCATACAATATGTACCTCCGGTGTACATATTACA, 1
TTGGTCAGGCTGTCGCGTCGCGTAAAGCGTTGTAGATGAGTAACATAATAGAATGAACCGAGGGTAGGCCAGAACGGTAAT, 0
ACCCGCCTGGTTTATTAATTTCTTGACCTTCCCCTTGCTGGAAGGTTTAACCTTTATCACAGCCAGTCAAAACTGTCTTAA, 1
CGTTCGATCTTGTGATACCTAGAGCAGCTATTTTCAAAATTAAAGGCTCCATCCTCGTTGGTATCTTGTTTTGAGATCGGG, 0
ACCCTTGTACCGTTAAGGTACAAGTATCTTGAAGGTTCATTTCAATCATGTAATATGTACACCGGAGGTACATATTGTATG, 1
CCGTACTGGGTAAGTATCCCAGGAAGCGAAGATACATGGTGAGGTGCCATGACGTACTAAGCCATTTAACCGTAAGCAGTG, 0
TTCAAACCGACGCAATCATTAACGCATAGTTGAACATATGAAGCAATGTTTATTTTAGACATCCAGCCATCTTCAACCCCA, 1
TGTCGGTGCATATTAAAGACGCAGGCATCAAGAGCACTATTTTGTACCAGGCTACGTATGAGTTTTGAGTCACCGATATAC, 0
CTGCAGCGTTAGCCAGTGTGAAAGGCTGGGTCAGCGCGAAATTGCAATAATATAAGCGTCAGGCAATGCCGTGGACTCGCT, 1
AGTATGTGATGCCCGTGAAAGGGTAGCTGGAAAGGTTTTCGTTCTGGGACCCCCCCAGGGCATAGGAAACTAGGTTGTAGT, 0
GATATTCGCACTGGCAAAAAAACGTGCTTGAATATCTGTTGAAACCCTTTAACAAAGCACAGGAGGCGTTGCGCGAACGAT, 1
AAATTAGCTCAGGTAAACTGTAGATATCTGTATTTTTTGACCTTGATTAGCTGATGCCTAAAGATCAATCTGCAACAAGCT, 0
CATCCGTGGTCCATTGAAGAGATCGTTGCCAGCGAGCAGTCGGCGTAATTAAGGAGTAAAAATGGCATTACTGGAAATTTG, 1
CGAAGATGTGACAAGAATCTCCGTATGGAACTATCGCATAAAACGAAGCATGGTGGGGTACCGCCTACTGCTAGATGAAGC, 0
ATAACACCCGGGAAGGCACTCAGTTGACGATTAGCGGTCATCCTGTTCTTAAAATGTAAAAAAATCACGCTTCAGGGCTAA, 1
GTACGCTCCGCTCAGTCTATTCAATCCAATTGGTAATCGGGTTGTCTGCTTGTTTTGACCTGGTATAATGGTGCTGAGCCC, 0
GAACGCAGCCGCAGAGGTGCAAACTTTGAAGCCCTGACCCCATGCCGCTATACTGCCGCCATCACTTAAAAACAGGATACA, 1
AGTTAGTCATCTAGATTACGCAGACCTGCATCGATCGAATTCAGCGGGTACCTAACGACGTAGTATCAGAATATTTAGAAG, 0
AAAATAATTTTACAAATCAGTAACAAAAGTAAAGAAGGCGACACCATGCGACTATGGGTCGCCTTTATTTTTTCCCCGTTG, 1
GTCTAATAAAAGAGAAACTGAGGCAAGAGTAAGCTAGAGAGAGAGCCACGACTGCGTCTCCAACTGACACCGTACTACAGT, 0
GTTAACAAAGTCACGCGGAAAGTCAGATGCCTGCCGGTAGTGCATTTGCTATAGTAGGGCACTTTTTTAATTCCATCACGG, 1
CATACAATATTAAAAATGTTGTCTTTGATAAAATTACCAAAAGTTGAACGGTAATTACAAATGACGTTCTGGTCCTGCCCG, 0
GCAGGATATTGCATAAACTTTAAAAACTTTACCAACTTACGGTTTCTTTAAGTTTGTGTGTGCGTTATTAATCACCAAACT, 1
GTGAACATGCATCTACATTTAGGCCCAATAATGATGCTTGCGATCCCCAGCAGTTATGACGCGTTAGTGACTATTAAGCTG, 0
AAGCGAACAGTAATCGTACAGGGTAGTACAAATAAAAAAGGCACGTCAGATGACGTGCCTTTTTTCTTGTGAGCAGTAACT, 1
ATTTTCCCTGACTAGTCAAATCTATCTGAAAATGTATCACCGAAAGCACTAATACGGGTGTCTTTCTTGTTTCCGCGTCCG, 0
GAAAACAGTTCATACAAAACAGAACGTGACTGTGATCTATTCAGCAAAAATTTAAATAGGATTATCGCGAGGGTTCACACA, 1
ATTCCGAGGATCGCCCTCCGAGCTACCCAAAACGTACATCATAGTGGATGTCTAGGCCAGCAGGATACGGCACTCCCATTG, 0
GCACCGGAAAGCACACCAACTGTCTATCGCCGTATCAGCGAATAACGGTATACTGATCTGATCATTTAAATTTGAAGCACT, 1
TCCAAGAGCAGACTTAATTTGATAGTCCGCACTACGTGAAATCAGAGATTACCCAGAGAGGGTCCCTATAGTGAAAGTTAT, 0
AAACAATAAAAATCGTAGCTTCCTGTTGTCATTAGGTTATTTTACCTGTATAAATAACCAGTATATTCAACAGGGGGCTAT, 1
AAGAGCAGTAAGGTGTGTAAGTGACCGGTGATCACCAGCTGGGATGCTTACTACGTATATTGTTACCTAGCCTAATCCAAT, 0
AATAGCGTCAGTGGTGTTAGGCACGGCATTGAATGACAGGTATGATAATGCAAATTATAGGCGATGTCCCACAATTGACCG, 1
GGCAAAATGACCGAGTCAGTATGCCTAAATTATTTCATTTAAGATGCTAAAACATACGATACTGTTCGTCTTGCGTATTTC, 0
CTTAAAAAATCACTGCCGGTTACATTGTAGTAAAGTAAGTAACTGGTTAATTTACATTCTGGTCGCGTGCGCAAATACGCT, 1
TCGAAGGCTCACTAAACGGTATTTTCAATTATACGGACTGCAAGGTAACGTATTCAGTTTCCTGTATAAACGTGCAGCGCC, 0
TTGTCTGAATTTTCAAAATATTCACTCGCTGAATTGTTATACAAGGCGCTATTCTAGTTTGTGATATTTTTTCGCCACCAC, 1
TGTCGATCCACCGCTAAATCCCTAAGCCTATACCTCGGTCGCGATGAGTCCAACAAATGATTTTAGTCCCTACTCTCACAC, 0
TCATTGGGTTCTCACTTCCTGACCATCAAAATTGACAACATCACCATCCTATAATTGACTGAAAAGGAATTAATCCCCGTA, 1
TATCTCCGGGCAAGCCTACGTTTAGACATAAGTCTTAAGCTGACCCAAGATCTGTGGTCTGATTCTCTTTGTGGAGGTCCT, 0
AAAAAACAACGCAGGCTGACAAACGATAAAATTTGCCTTTCACATGAGGTAAATTGCATCAATGGAGTGATTTACATCTAA, 1
AACCACAGTTTGAGAGCTTTCAATGACTGCTCGGTGTCCTGTGGATAATTATTTTCACTCCAGATGTCCGAAGGAGGACTT, 0
TTAATCATTCATATGGCGAATATTTTCTTGTCAGCGAAAAAAATTGCGGATAAGGTGATGAACACATCAGATTTCCTGGTG, 1
AATCCGGGCTTCGCGGGGGTATCTCATAAAAAATCCTGTAATTTTTGGGCGATGTAAAATCATACACCAGTCCACTAAGGC, 0
TGTATATTTATGCAATCAGACAGCATATTGCATAAATAATCAGATCTGTATCAAAGTTTTAACTTTAAGGAAACACAAGCA, 1
TGATTCTTGTGTCGATAGCTATCCAAGATGGGTGCATAGACTTTCCTGGCTGTCGTTGTAATACACCATGAACGCGGAGTG, 0
CCGACGCCAAAAGACGCAAATTGTTTATATCATCACGCTTCAGCTAATGTATATTTATGCAATCAGACAGCATATTGCATA, 1
TGATCGAATGCCTTTCATGTGTAAATGTCTTATCCAATCAGCCACCTAAGCATTGCGGACACGAGCCAGAAGGGTCTGGAA, 0
AGCCTCCTGAATAGTGATGCTGAATAACATAACCCCATGATATATCGATAAAATAATCTCTACATTTGAAAATGCACGGTA, 1
ATTTAATGCTCCGTTTGCAAGGGCCATCGCGATTGCCAAATACTGACAGTAACGAATCCGCGTCGTAAGGCACAATATTGG, 0
CGAACGACAAAGTGAAAGCACTGTTGAAAGATAAAGAGATCAGCGAAGACGACGATCGCCGTTCTCAGGACGATGTACAGA, 1
CATACGGAAAGGTTCGCTGTATTACATCGGGCTTGTTTTTCGCGTGCGATCCACACGACTATGAACTCGTACAGTCACTGA, 0
TGCTGCCGTTTATTTTCGTGATCCAGTTAAAGTAAATGCATTTACCTGCTACTTTTTAGTAAAAATTTTACTAAACTCCCC, 1
CGTTCGGCAACTTCACGTAATCACGAGCAAAGAGCATCGCGTATCGTCTCATCTCGGAGAATTTCAGAGTTTTCGCACTGT, 0
TAACAAATACGACGCAAACTCTTGCTTAGTTACAACATACTTTAAAGGGATAGTCTCGTCATGACCATTAACTTCCGCCGT, 1
TAGCCTGTTCGGCGGACTCGTAACTTGTGCGGCAAAAACAAATGGTTAGGCGATCGCAAACTCAGCGGTTCGAAGCCCGAA, 0
AGATTTGTCACTTATTGGATTTAGTATGCTTGATTTAAATGGCGGACAATTATTGTTATTATTAAGTCTAATGTCATTTAA, 1
CTCCTTTTTATTGCTTTTACCGAAGTCTTCTACTGACCTTATGGGTACCAAGCTCAATATTCGTGACTATAAGTGGACTGT, 0
GTCACTTATTGGATTTAGTATGCTTGATTTAAATGGCGGACAATTATTGTTATTATTAAGTCTAATGTCATTTAAAGGCAT, 1
GTTGTCCCTCTCTGCACCACCGGAGCTACACTTTATTTCCGATGCTAAAAGCATATTGGGCTTTGACTCACTTTGATTCGA, 0
TTTGACGCGGGTTGAAAGAGGCAGAATTAAAACCTCGTAAATTGAAATATATATTGATGTAGTGAATGTATCTTAGGTAAA, 1
CCAGGAGCGTCGTCAATTGATCAGTTTTCCAGTTACAGTGGTCCATTGCAAAATGCTACAGGGAAGAAATTTATAACATAC, 0
TTTGTGCTTCATGCACACTCTTTCCCCACACTTTTTCCCTTTGCTGTGGTCTACTTATTCGCGCGTGTAGATTTTACTTAT, 1
ATCACCATGCCGGGTTCTCACGTCGCTGGGACAATCGATATGCTTCTGGTCCCCTAAAGCATTAGATCACGCGGAGCGGAC, 0
AATACGACTTCTGATTTGAACAGTTAAAAACGAAAAGTCTGATAAAAGCTATACTTAACGGATAGCTTTCGCGACATAGGA, 1
CACATGATGGGCGCCTTCAAATCCGGGGCTCGCCTGCCCACTGATACGATTTCCACAATACTCTTTGATTTTTGTAGTATA, 0
CAGGGCGATATTCAGGTGGTGCAAAACTTCGTTGCGCTGGCAGATCTGGCAGAGTTCGACCCTGCGGAACTGCTGGCCCCT, 1
ACGTAAGGGCTAGAAGCCTCGGCACGGATTCAAGCGCATCGGAATTGTGTAGAGCCTTGTGGGGCCGTCACGTACTCTTTC, 0
ATCCCTTTTTCTTCTTTTTGTCTGCTATCAGCGTAGTTAGCCCTCTGGTATGATGAGTCCAACTTTGTTTTGCTGTGTTAT, 1
AATATTTAGAGTTAGGTGGATTGCCGTCAAATACCTTTTGTTAAAATGTGTGTGCAGAAATGTTCGAATTTATGTCGAACC, 0
GATTCGCGTTAATGCTGCATTCATTTGCCGCAGTGGCGTTAATTGTGGTTATCATGGTGCATATCTACGCCGCCCTTTGGG, 1
GGGCGTGTGGACGCCGTGACTTGCCGAGAGTCATTGAGGCACATCGCCGTGCCTCTGCGGGTGAGGAGGTCATACGTCTCG, 0
GCGTGGCCGCCTGCGGCCCGATTAGCTTTATTGGTCTCGTGGTGCCGCATATGATGCGTAGCATCACCGGTGGACGTCACC, 1
CCATCATTCAGGAGCAACCGTGATAACGTCACCTTGGGACTACAGACATTTCCATATCATCGGATACGGTTGGTGAGGGCC, 0
TCCTCAATTTGCCTGCTGCTTAATGCATTGCAGATGATTTGCTTCCGTTATACTAGCGTCAGTTGATAGCGGGAGTATTTA, 1
AGAATAATGTAGTTACTTATGTGGAAGTCTATAATTATCGGCATCCCAGCGTAGCCCGTTTTATCACGAGCAAACGCCAGG, 0
CGCCTGTTTTGCCCCTTACTCAAACCATTGAACGCTTTGCGCTCTGGCATCATTCACGCTTAATACTCTTTCCAGGATTGG, 1
TAGTATTTATCCTGTTTTATGTTATTACCGAAGCTGATTCTCATGCGATATTAATCACACGTTACGTCGATATGACCCATA, 0
CGCCGCAAAGTTTGAGCGAAGTCAATAAACTCTCTACCCATTCAGGGCAATATCTCTCTTGCAGGTGAATGCAACGTCAAG, 1
TAACTATTACAGTCCTATGTATTCGCGAGTTACCACACACGATAACTTTACGATTGACCAGGAACTCTGACTGCAGATTTA, 0
CGCGATTGCACTCATAAGCTGTTCCGTTTTGAAAATTCGTGTTCAACGATGAATCTGTGGATAATACGCACATTTCGCCGG, 1
GGACATCTGTATCTCGATCTACGATCCTGAAACAGCGGACGGGTACAGGTCGCATTCAACCGCGGTCTTAGGCCTTTTAGC, 0
CGTGGCTCCTTGTTGTGTTGTTTGCAATTTCTTCATCATACCGTTTATTCAATGTGCTGTGAGTAACTTTCACTTCCGTAT, 1
TCGCAATGCGGACGTGTCCGCGGAATATCGTAGAAACATAAATGTTCTTCTGAATGTAGGATACTGGAATCGGCAAGTGCG, 0
CTCTGCTGCACACCAAAACCTGGTTTGAACTGGCACCGAAAGCGGCCAATATCATTGTAAAAGACGAAAAAATGGGACCAG, 1
AAGTAACCGAGATGCTTATGTCGGTGTAGTTTTTCATCCACTGCGGGCATGCCCAGCATATATAGTCATTGGGCACTCGAT, 0
TGTGCGAAATTTTGTGATCTTCCTCCACATTACATAACATCATATGTTGTTATATTCATCATGCATTGTCATGTTACCTTT, 1
ATAACGATAGACAGACCAGCTAAGGATCTTATTTTTTCGGCACAGGTCCGAGTCTGATGAGTTCATATGACGGCTTGTATG, 0
AAACTTTTGCTCATAACTTTACGGCTTTCCTTGCGTGCTGAAACAGAAGTATTATGCTTTCTTGAAACGTTTCAGCGCGAT, 1
AGGTTAAAATACATCTAACCTGAATACAGATAATACATTTAGGCTCATTAAGCAGTTTTTAAGTGCGGGTGATACAATTTG, 0
CTGATGAATTGAAGATTCATCTGGTTGAATATGTGCCGATTGCGCGGTGGAATGATCAACATATGGTAGACGCGGAAGGAA, 1
AGAGCCACCACTAGAATAGAGACTTTATAACGACATAATGATGTCTCAATGTACGATTCGATCACAACGTGCCGTTGGGAT, 0
CTAACCGGGAGATTTCAGACGAAAGTTTGAAAGATGCTGGATATAGAGTATCCTGACGCTGTTTTTAACACAGTTGTAATA, 1
GCATGCCTATAGGCGCTCGCATTTCTACCTTGTGCACTACTTAACATCCGTAAGTTTATGTCAGAGTAGCAGCACTGATTC, 0
GGGCGGTTTTTTTACATGGCACGAAAGACCAAACATTTGTTATCAAATGGTAAATAATAAGTGAGCTAAAAGTTGCTTAAC, 1
CCGGGTGAAGTAAGTCGATTTCCCAACCAAACCGAGTAAGGACTTTCGTCCCCATTTACCCTCTGTGAATTAATAAAATTT, 0
GTTAAAAGAAAGCTGGCAATCCAATTGCCAGCTTAAGTCGAAACAAGGAGACTCGATATTTAAATCGGATTACATTTTAAC, 1
GATAACAATCCACTGATCCCTAGCGGCCGCTTGCGGATAGCCTAGGCTTTTCTAATTGAGTATACAACCTTTAAACCCTGT, 0
CCAATTGCCAGCTTAAGTCGAAACAAGGAGACTCGATATTTAAATCGGATTACATTTTAACTTTAGTAATATTCTTCAGAG, 1
ATAGTGTTCCGTACAGTCTTTCAAGGGTTTGTTTCAATAGGAGTACAATAACTAGCCAAAGTATCGGAACACTTCGACAAA, 0
TCATTGTCGTTACGGCATAAATGAAACTCATAAATAACACCTTCCCCATAATAATAAAAATCAGCATAAGTACCCGAGGTA, 1
CGATCCTTTGACTTCTTAGGCAGCGGAATTCGAACAACACCATATAGCTGGGACGTGGAAGTACAAGGCACATTTCTGTCT, 0
GATTATCTGCAAGATCACCCCCGCCTTGCAGGCGCGGACAAGAATAACGTTATGGTGATTACGCCTGAGGGTGAGACTGTC, 1
GCACAGCCGAAATTAGGACCATTCATAGGGTCTATCCTCGTTGAGTTAGAACTGCTCTTTAAGCCTGTGGAGCCCCGTTTA, 0
TGGTTTTAATAAGCGAAATCTGCTTTTTTTGCCACCGACCACGGATTTGTTATGCTGGTGGCCTTTGTAGATCATAACGAT, 1
TCATTTTACAATCAAGCGGGTCTCTTGTAGAAATTATCCACAGTAACGTCGGGAATTTCAGCAACATTACCAGATAGACTT, 0
TACTTGTTATGCCAGAGGTAGCAATTGCGTTAGCGGCGTACTGTTGCTGTAAAGTATAACGCCTATATTTTACAGTTCAGT, 1
ACGATCTTAGGGCATACAAATCTCAAAGCACGTATGATACTGCACTATTTTTAGCAGTAGACCATACGACTTATAATCACC, 0
GTGGTGCCGGAACTGGATATGTACGATCGCAATTGGCCAATTCGCACCTACAATGAATCATTACCGCCAGCGAAATTCGTG, 1
TCGCGTAACGTCTAGTACTGACCCTCTCTGGAGCTTGGAATTGTTATCACAGCTCTTAGTTCAACGCGACCATCTCTCCCA, 0
TAAGCGCAGATGTTTCATGATTTACCGGGAGTTAAATAGAGCATTGGCTATTCTTTAAGGGTGGCTGAATACATGAGTATT, 1
CACAGCAGCAAAGCAGCTGCGGTGCTGCCCTTTTTTATCTTTGATAATACGACCACACGGCTGATTTGTAGAATAACATCT, 0
TTATCTCATAACAAGTGTTAAGGGATGTTATTTCCCGATTCTCTGTGGCATAATAAACGAGTAGATGCTCATTCCATCTCT, 1
GGTCTTCTTCTGTTCCATGTTGTCACTGGATCGCGTTTAGGTATTCCCTTATGACACGATTATTCTTAACCTCGGAACTAA, 0
TTGCCACGCCTGACGCGTGATATTGACTCAATACTGTTGCTGGCGGGTTACTATGATCCTGTCGTCGCGCAAGCCTGGCTG, 1
CAAAATATACGGCATGAAAGCAAGCTGGATTCTGTATCAAATACTGGCAATATGGCGGATCCCGCCAAGTGTCCTTACAAG, 0
ACTGCGTCGTATGCTGCCGCCGCTGGGTAACCAGTGGATCATCAGCATTAAAGACACCTCGCTGTTTATTGTGATCGGCGT, 1
ATCGACTGGTAATCTTGTCCTCACAGTTGTGCTATCGGTCCTGTTCGAATCCACCTAGCTACGCCATACTGCGCAGAGTGC, 0
GCAATTGATTTCTGCGCTTAAATTGCCAATCTTAAGCAGATGAAAACCATACATTTTAGTGAACCACGGGTTGAGCTGGCG, 1
TCAACCCAAACATAGACTCGACTCGCATGTGACTCAACCCCTATCGAAATACGTACTAGATGCCTCTCTACGCGCCGAACG, 0
CGATACCCGTCATAGTTCATGAAGTTGCCACTGCGCGATGAAGTATGACGAGTATGAAAGAGTGATGCGGATACAAAGGAG, 1
TTCCCAGATGCGAAGATTTAGCTATATAACGCTATCATGCCATAAAAGTGTCCGCTACCGGCGTATGTCGCCTTTTAGCCA, 0
GCGGGTATCGAAGGCACCCAGATGGCGCATTGCCTGGGAGCATACTGCCCGAACATTCTGTTCCCGTATGCTCGTGAGTGC, 1
GTAAGTCAGGGCTAGTCTGTTCACCGCCTTTCCAGTGCATGATTCAAGATTCTGAGCTCCGGGGGGGTGCCTGTCTGGATC, 0
ACGGCGCAACGCCCTATAAAGTAAACGATGACCCTTCGGGAACTTCAGGGTAAAATGACTATCAAAATGTGAATTGTAGCT, 1
CTTGCGCCGTTCAATCTAATTTCTTTATGGTCCAATATTAACTGGCTAGACACACCAGCATTCTACACAGCCGAATCACCG, 0
TAGCCAGAAACGCGCCGCGCGTCGTTTGCTTGAACGCGACGCCTGATTTGATACTCCCCCCTGACTCCTTCATACTGAAAG, 1
TTGAATAAACTACCGAACCTGAACGGATATGAGTGTGGGCCGATTTCTCATCTGTGAGCGAAAAACACGTAGTACAGTTCA, 0
AGCCAGAAACGCGCCGCGCGTCGTTTGCTTGAACGCGACGCCTGATTTGATACTCCCCCCTGACTCCTTCATACTGAAAGT, 1
ATGCTGAGGAACTTATATAGGCTGTGTTTCTGGAGCAAATGTAAAAAAAGGGATAAATCCTCAGGCGAAGCGAGAACACTA, 0
GTCGTTTGCTTGAACGCGACGCCTGATTTGATACTCCCCCCTGACTCCTTCATACTGAAAGTGAACTGACAGCCAAATGGA, 1
GCGATAGTATTGTGGAGATACCCCATCCGCATATGGCCTTAAAAGGACCATAATAAACCCCATACTTGAGATCGTCGTCGC, 0
AAGGCGTCGCTGGCTGGGCTGGCGAAAACTTGCCTTTGGTGCGCGGCAAATAATTTACCTGTCGTCTTTCATGATGCAGGC, 1
TCTCAGTTTGGGGATATTATCCTGGTAAGTGGTTTTGTCATCATGTACTGTTGTGCATAAAAGCTAGGTCGCCAGCTAAGA, 0
GCAACAAATAGAGCAAAGGGATAAAATAGCAAAAGCGTGATGAAAATGTTATTTTCCGATGCCGCACTGACCCGCTACAAT, 1
TATATCTTCTCTACTGACGTAGGGACTCATGGAAAGATACGCAGGTATATATCATTGATTATTGAAGCATACTTCGCATAT, 0
CTTCCTTCCTGATTTTGCATTGCATTCTGCCGTTGCGGCGATTTAGTGCTATTTTCGAGCAAATTACACACGGAGGTAAAC, 1
GCTTTCCACTCACACATGAATTGATTCACATAATAGGGCATACGGCATGCAGTCGTGATGTCTACTGTAGGACTGTATAGT, 0
TTCCGTCACACAGATAAATTCATCCGTTGCCAATCTGGCAACGGATGTTATCATATTGCCAATTTGTCAACGGACGTGATG, 1
ACTATGTGGCGGTCATTTTTACGTTTCAATAAGACAACATGCGTCCTTCCACGTCGGATATATCTTAATTCGTATCACTAG, 0
TTTGCTTAAGAAATCGTGAGTTAAGGTTGAAAGAGCAGGTTTAACTCGACCATACTCTATACTCGCAGTGTGGCGCGGCGT, 1
CTGGAATGGCTTATGTGTTCTTACAGTGCGCACAACGAATGGATGGTTGCCTGTTATATAAGACCACGAAACCCAGTGACA, 0
CTTAAGAAATCGTGAGTTAAGGTTGAAAGAGCAGGTTTAACTCGACCATACTCTATACTCGCAGTGTGGCGCGGCGTAGCA, 1
TTGTGGTCGGAGTTTCGACTCGCCAGTTGCAGCCTGTAAGGGGTATTCAGCATACCGTTTGAATTTGTACAACAAGTGTTC, 0
GATAGAGAAAAGCCCCGAGTGATATTTTACCATCAACCCGAGGCCTCCTATATGCTGAACACATGTAGAGTGCCTCTTACT, 1
TTCATCGCTCACCATAGGACCGCTGGGGAGGTGTGGAAAGGACTGTGGTGTCTGGTCCTACGGTCTCTTAAAGGCCGGTAT, 0
TATTATCTATTCCTTTTTGTAATAACTTTTTTACAGAGCATAACCTTGTCTAATGTCTGAGTCGAGGATCATCAATTCCGG, 1
TAACTTAATTCCCGAGACATATGCGATTTCGTTTTGGTTTACAAGAATAAGCCGTCTATCACACTATAATAGGATCATCAT, 0
CGGCGAAAGCTTCCACGTTTGATGCGCATACCGATAACCCCACCGTGGTCGCCTGCGCGTGGGGTTTGTTTTACCTGATTC, 1
TCGCGTCCATCTCGAGCCGTTTGTCCCAAACTGACTCCATAAATACCTTGTGCAGTATAATCTTGAATCATCGGGCTGCGA, 0
ATTATCCAAAGCGATGGCGACGCGGCATTTAAAGCTTGTCAGGCGCTGCTACGCTCACCTGATAAGTGATAACCCGATAAC, 1
GTCAGAGCAATCCTAGCTACCCCGCGTAATGCTTTCTGACCTGCTCCCCAGCAACGAATGCGACAACAAAAGCCGGTTCGG, 0
ACTTTGGTGGCGCAATTGAAGGTAATGCCAGGCTGTAATCAGGCAAGGATATAATTCCGCAGGAAGCATAGCGTGACTATA, 1
CTTCGTCAGGGTTCCTCAACTATAGGAGTCGAACTATGTTCCTTTAGTATTGATTGGCTTTTAACTAGAGTTCGACATCGG, 0
AAAGGAACGTTTGAAACGGCTTAAACGGTTGTCAGCCGCCCGAATGGACGTAGAATGCCCGCAAGGGCGGCTGACAGAGTA, 1
TCCTTACATCCAATAAGCAAAGGCCCTAGTTCGGAGTGGATATTGATCCAAGCTGTTCTTACTCAGTTATTGACCGACGCC, 0
TTACGGTCTGCGTGATTAACGCATTGCTGTCGATCTGGGTTATGCAGCTTATTGTTTAACAAGGAGTTACCATGATTGATT, 1
CCCTTTGTGCATGAAGTATACGCAAAAGATATATGACTCGACCCGTTGATCCGTTCATGAACTATCATGAGGCTTACTTAT, 0
GTGACGCTTCAGGGGGTAAACGACAAAGTGTATACCCTGGCGAAATTGTATAATTTGCCTGCTGATGTTCTGCCTCGTTAA, 1
TTAATCGAATTGAGCCTCGAAGTTAAACGCCCTGGTCAACCAGTATCTGAGTACTGAATTCGTGAAATATCTCGTAGGTAA, 0
TCTGACTGTGTTGCAATGGCCATTGAAAGTCGCTTCAAATATATGATGCTACTTTTTTAAATGGTTTTTACCTGTCGGCAT, 1
ACTTTCTCTTAGGTAGTCGCAATTCTATGCAAACTTCACTTGGACCAGATTAGTGGAGTCCGAATGCAAGGAAATGACATG, 0
GTGTTTATGTCTCTGGCTGCCAATTGCTTAAGCAAGATCGGACGGTTAATGTGTTTTACACATTTTTTCCGTCAAACAGTG, 1
ATCGGCCTACTTTTCAGCCTGTAAACGGTGGTGAATAAGGGAACTAGAGCACGTCCGTAAAGCGTAATACGAAAGTTATAG, 0
TGGGCTCTCTATTTTAGGATTAATTAAAAAAATAGAGAAATTGCTGTAAGTTGTGGGATTCAGCCGATTTATTATCAATTT, 1
TGTCAGTCTGTATCCCGTGCATGGCTGCACTAGGTGACAAGGGCCTGAAAGCCTGGATCAGACTCAGTCACAATGCCGCGT, 0
TTTTATTGAATGTAGAATTTTATTCTGAATGTGTGGGCTCTCTATTTTAGGATTAATTAAAAAAATAGAGAAATTGCTGTA, 1
AATACTTGCAGACACCACGCTGTCCACTATTAGTATGGACTCGTTTTTGAGCAGAAACATATTTCGTCGGTACGAACTATT, 0
AATTATCCCGCCTGCTGAAGAACGTTGCTCTGAGTGTGATAAACCTTTTTATTCTTGATGATGTCAGCGAGAAGATGGAAT, 1
TCTCGTAAAGTTGTGTTCAAATTAAGTATTAGTTCCGTGTGGTTTTTTTGTTAGCATCATCACTGGGGTGTGTGGCGCCCT, 0
CTTTCGTTGATTACAAAATCAACCTGCTTGACAAAAATGACTTCACTAAGGAAGGTGCGAACAAGTCCCTGATATGAGATC, 1
ACTGTGTAAATGCCATGTCCGCGTGACGGTGTTAAATCGCGCCGTATCTGGTGTTATGGCCTATTTAAGAAAGCCAGAGGA, 0
CGCCCAACTATCTGCCCCGCTTTTTTTGCCACCCACGCCTGCCAGATGATATGGTCCGTCCCCGGATTTTTCGCAGACAAA, 1
TCGGTGCTGCTTTTGAAACGGGACTCGGGTCCGCCTCGGTCCTTTTTCCAGTCAGTACGGATCGTTAGCGCACACTTGCTA, 0
GCTTCAGTGGCGCATTTTGTTGTGTTGTTTGCATATAACCTTCTAAACGTATGGACATCTAAACATCCAAAGAAGGTTTGT, 1
TAGGTAAAAACCAGATCAAAAAGTAAAACATAAGTCCCGGGTTCGATCCGGACTGTCGGCCGACGCTCGCGTCAGTTCTCA, 0
TGAAGCATGATGATTTGCTGACATATATTAAATATGTCGAAAGTAAGCGTTATGCTTTTAGTACATTATGCCTGTTCCGAG, 1
TATATTATAACCCTCTTGCCCTACCTAGAGAATTGAACGGCGGGGTGGCGTCCGACCGAGCTCGCTGACGGCAATTAATCC, 0
AAATTCTGCAACTGCGTAAGGCGTTAAATGAAGCTCGCCTTGAGCGAGATATATTAAAAAAAGCAACTGTAGATTCAATTG, 1
ATGGTCCAAGTTAAAAAGCAAATCTAGGTGTGGATTAGGCCTTTGGTCGACGCATTAAGCCACTCCAGGACCGAACTATTT, 0
GGGCAGGCCTGGGTAAAAATAGGGTGCGTTGAAGATATGCGAGCACCTGTAAAGTGGCGGGGATCACTCCCATAAGCGCTA, 1
GAATAGACTTAGTATGGGAAGGGCTTGTGTACTAAATGCGGTCTTCTTGTTCACTGCGAGGCGCGGGCGCAACTGTAACCT, 0
TTCGTCATGGTTCGCTTCAGATCGTTGACAGCCGCACTCCATGACGGGTAAAAAGTGGATAAAATAATTTTACCCACCGGA, 1
TAGAGCGTATAGGCTCCAAGCATAGATCGGTAAAGTCATACTGAATAGGAGACGTACGTGCATCTCTTTCTAAGACATTCC, 0
AGTTCGTCATGGTTCGCTTCAGATCGTTGACAGCCGCACTCCATGACGGGTAAAAAGTGGATAAAATAATTTTACCCACCG, 1
GCGTATTAATAGCACCCATAGATATTTTGGCCCGGTAGGAGGGACGGGTTATAGGTATCACAACATGGTTCGAATTACATT, 0
CGACTAAATCAGTCAAGTAAATAGTTGACCAATTTACTCGGGAATGTCAGACTTGACCCTGCTATGCAATACCCCCACTTT, 1
CGACAGGGGATGTTCTGTCGGGGCAAACCAGACCTTAGAAGTCCTATCAAAGACTAGCTATTGATATAGCAGGTGATCCAC, 0
ACTGTATAAATAAACAGTAATATTTGGACAAAACGCAAACTGTGATCGATACTCAACTATGCACTAAATACGTCAAAATTC, 1
CCACGATCTATCATTGTTTTTAGTCGAGCCTAATAATGTACAAAGGGATCAGTCTATCCGAAAGACCTACCTAACCTGCAA, 0
AATAAATTGATAACAAATGCTGATATTGGAAATATCTGATTTGCAAATTATCGTGTTATCGCCAGGCTTTAGGAGGTTAAT, 1
GACGTTGCTCTCGACATCTGAAAGGGCTTGGAATCCCTACGATTAATATTGCAGTGCCTTCGTCTAAGAACACCAATCACG, 0
CTTCCGCCAGGCCAGGAGCAGACGATATTTGATAAGTTTGCTCGCGGGAATAAAGAGTCGGCAGTACCGGGGGTAGGGCTT, 1
ACTGTCAAGTGTGGTAGGATGGACAGCAATGAGCGATTCTAACCGCCACTACCTGGTCCAATTGTTATTAGGCGTTAATTT, 0
CATATCACCTCCGTGATGGTTGCCGATGGCGACCATTTACTCGGTGTGTTACATATGCATGATTTACTGCGTGCAGGCGTA, 1
AAGAGATTATGGTAATAAAACGTTACGATGATAACAACGGGGTAACGCGGAACTTCGTCCTGTAGGGGTATCCGAGGACAT, 0
CGCCCGGAGAGCAGCATGGCGCGCGCCGCAGATGTGCATCTGTGTGTTAAAGTAGCGAAAGAAGCCTGTCCGTTAGGGCTG, 1
GACGAATTTTGTACTATTACTGAAATAGCTGTGGAAGTCAATTTATCTGTAGCCTTGGTAAGAGAGTCCGCTCCTGCGATT, 0
CCGCTACAGATTGGTTAGCATATTCACCTTTAATCGCGCATGATCGAAAGATAATTAAAGAGGTTAATGTGTTCGCTGAAT, 1
TTTGCCGACCAAAGGTACACCTCAGTCCCCGGAATCTAGACTTCCATGATTCGTCTCGCGCCTTTGCTTCGGTCATGTTGC, 0
AGTCCCCCCCCTCGCACCAAAAACCACGTTGATATTGCTCGCACTGGGCGAAGGTGGCGGAATTGGTAGACGCGCTAGCTT, 1
CCCTGAGCTTACTGAGGCCCACAGAACTCGCGGATGGCACCACTAAAGTATAGGTAAAGCTTGTATCAAAGTTTATGATGC, 0
GCATATAGTATCGAACATAGAAAAAACTGAAGATTCATCTTATTTTGTATATACTACCTAGCCCAACAATGTAGAGGTTAA, 1
CTTTGGTGTGTCAACCTACGGTATAGCCAGATTTATTATTCGCGTCATGGGGATGGCGACTTAAACTCAGACCAGTCAAAG, 0
AACTGAAAATTCAGTATTTTCTTCTTTCCTCAAGCTGATTATTAGCCTGGAATAGAGAGTAGAGGGAACTCCCGATCGGGA, 1
CCTAAGCCCAGGCCTCTTTAAGATCTTATACGTGTTGTATTGGGGGGGCAGATCGAGCTTTCAGCCGTGTGCGGGTAGGCG, 0
CCCTGACGATCACTTACAGTTCAGACGTTTACCCATCTTGCTTTCGCTTATATACTCGTGTCTTTGCTACAGCAACCAGAC, 1
GAAGAGGAGAAACACCTACGCACACTCAAATTGGCCCAGACTTCGGCGCTGCAGTGACGTATCTGCAAGCCAACGTACACC, 0
AACCGGGCATTAATCCCAAAATGTTGCAGCAATAAACCGGTGTGACGAGTATCCTCGGCGGCAATCAGATCAACGGCCTGT, 1
TATACTCATTGCAATTTTGTCATCTCTGTAAGATACCCGAGCAGTCTAGTTCGACTAACTATGTTTTGAGAAACGCCGGAT, 0
AGATCAATCTGGTGACGCAGGATGTTACCTCTGAAGACCTCGTCACGTTATACGGAACAACATTTAACTCCAGCGGTCTGA, 1
CTCTCAGGCTTGTAACCGCTGCTATGCACCTATCAGCCCCTTTCTATCTGCGACTGATTTTGCTTTAATAAATGCACACTC, 0
GATTTCGACGACTCAAGAGAATAAATGACGTTTAAGCCATGAAACAAGCTAAAATCCTGCAAAAGACGAGTTTTTACGGGC, 1
TTTACGGTGATGCAATAGTACTAGTTTACTTGGCTTTCCTATATCTGTGCAAAAGCGTTTCCACTGTGAATAAATAATCCG, 0
TACGGCATTGGCACGTCAGAACAAAATCTGAGAGGTGAATCCGTTGAGTATAATTATCTTAGCGACGATTTCGACGACTCA, 1
TACATGTGGAGGTCATGAGCGGTTGTAGAAACTGTCATGAGACGCTTCATTTAGATTGTTCGGATTAGCACTGTAAAGTGG, 0
CTCGCAATCCGGTAATCCATATCATTTTTGCATAGACTCGACATAAATCGATATTTTTTATTCTTTTTATGATGTGGCGTA, 1
GATAAAGTACTTACGGCATGAGCTTATATCGAAAGAATTCGATCGTGACGTACGGAAATTCGAGTTTGAAACCTCGGATGT, 0
ACGATTAAACACCATTGCCTGCGCAATGGTGTTTTTGTTTTTATCTGCTTTATACTTGAGGCCGACGCCCTGGCGGTAAAG, 1
CTAGAACGTACGGAGCCCAAAAATTGCTAAAGCAGCACTTATGCCCTTAGCTAAAGCATACATATCTATTTTGAACAGTCT, 0
AAAGACTTTGCACATTTTGCTAATTTCACCGTACCGCTCTGTGACGTACTATAGTCGGCAAACGTCTCACCTTGAGGTTAA, 1
GACTCGACACTCCTTGATCCTGATCTTCGTTGTGCACTCGTGAGCGACACCTTCGGGGAGCTAATGGGGCCTAATGCCAAA, 0
TAAGAATTATGAGGAATGGCTATCAGTATTGTCATTTTCAGAAAATATTTATCCTGCATCGGTGAGTCAGAGTAAGATCAG, 1
CCGTATTAAAACGGGCTGAGGAACTTTTTTCGGGTTTCTTTATATGCCGACTTACCGAAAGCGTATAAGATAAACATGGGC, 0
CTGCGCATAATAATATCAAAACGACGTCGAATTGATAGTCGTTCTCATTACTATTTGCATACTGCCGTACCTTTGCTTTCT, 1
TACACGTATATCCTAAGAGTACTTCCTTATCCAAAGGCGTCGGGCTCTTTGTAATCCGTGTAATACAGTTGAGGGTATTCG, 0
ACAAATCTCATGTTGCGTGGTGGTCGCTTTTACCACAGATGCGTTTATGCCAGTATGGTTTGTTGAATTTTTATTAAATCT, 1
CTCGTGGATAACTCAACCAGAGACTGATACGCTTATACGGCGACGGGGAAAGGCTACGACTTCTCTTTTAGTGCGTTCTCT, 0
GGTGGGTCGTGGAATTGGGTAACCCGGCTTGTTGCGCCAGTTCCGTGAGTGCCACACTGCCATTGGATTCGGCAATCCACT, 1
ATATAGTGTCGTAAGCGCGTGATAAATTGGAGGTTAGGAAACTGGTTGCCTGGCTTACTGGGCGAAGTTGTATTAGCATTT, 0
TCCGTGATCGGGGTAAAAAAAAGGTTGCATGAAAACGCGAGCGGAGTATAGTGCGCATCCACGGACGCGGGGTGGAGCAGC, 1
AGTGCCCAGACGAGACAGTTCTAACTCTTTAAAGAAGCGCTTACGGCTTGCAAGGCGACGTTCTCCACTAATCCGTTGGTC, 0
GGTGCGGCTGATGGCACCAACTGGAAAATCGACAACAAAGTGGTCCGCGTACCTTATGTTGGCGTAGATAAAGACAACCTG, 1
CAAGATACGCGAGGTACGCGTTCAGCAATGATACAGGTAGTCACCCGTACCTGATTCGCATAACAATCGAACAGAATCCGG, 0
CCCGATCACGGATTTGGCATGATTTTGAACAAAAACAAATCACTAAAGCCTATTTTTTGTGCAAAATTTGCGTCAGGGAGA, 1
ACTGAATGAACGTTTAAACAGAGCAGGTAAATTTGGCACAGGTCACGTGTAGTACTACTCCGTTTAGGAACATACCGTCAA, 0
TATTGCAACAACCTGAAGAGCGTTTTGCATGGTTAAGGTCAAAGAAAGATAGGTTCTGATAAAACTTTCTTGTCATCGGCT, 1
TACCCAATGTGATGTATATTATCGAACGGGCCCAATGGTTTAATGGATAGGAAATTCCGAATGGGCAGCCCAAACGCTTAT, 0
GGTTTACGCAAAATGCCGCTCATTTATGAGTAAACCTTTCACTATTATTACGTTTTTTCAAGCTGGGACGCGCACGACACA, 1
GTATAAGCTGTGGGGCGTGTGGACGCCGTGACTTGCCGAGAGTCATTGAGGCACATCGCCGTGCCTCTGCGGGTGAGGAGG, 0
TCTGCGTCTGGTGCAGGGTTGACTTTGCATTCTGTTAACAAACGCGGTATAACAAACCTTCTTTGGATGTTTAGATGTCCA, 1
ACGCAATATCGTCGGATTATTCATGAGCGGACTCATTTAGATGATTACGGGTGGATCTTTCCTTTTGATAGTTCTGCCCTT, 0
ATACCCAGGATCCCAGGTCTTTCTCAAGCCGACAAAGTTGAGTAGAATCCACGGCCCGGGCTTCAATCCATTTTCATACCG, 1
CGCCAGCCATATATACACCGTAGATATCGTTTATTCAGGACGCTAAGGTCTTCTTAGTATCCTTTGTATTAATTATAGACG, 0
AAGCAATGAAATAATATATTCCAACAGTTGTTTTATATTCTCAAAATATGTTAAGGTTGCGCCCTCATTTGGGGAGTAGCC, 1
CCGCCATAGGTAATCTTTTTCCTCGAAGTTAATGGTGTAGCATGAGTGATACAGTCAGTGCCATTCATAAAGACCACCTAG, 0
CCGTCGATCCTTGAGGGATGATTGCATTACATACAGATATAGCACAGGCTATATTATATAGCTATTGCTAAAACGTTAATT, 1
ACGGTACAGTTTTATGGTGAGGACGTGAACCCCCATCCACAGGACTACAATCATTCAAGGTACTTGGACCTTCGTTGACTA, 0
TATTGCATAGAAAATTAATGCTATTGGAATGAAGAGAGTAACGAATGGCTAAACTGGCTAACCCGAATGACGAAAAATTCT, 1
GATAATGTACGTAATTCCGACATTTTAGGCAATTAAGGATAGGCTTTATTACCAATTAATTACATGCTGACAACCTGAACT, 0
GTGATACAAGATCGATGACATAGCGTTGAAGAAAAGGATTTGATAATCCGCAAAATTTGCACAACACTGCCTGTAATACTT, 1
AAGAATGGATTGGGCCCTTGCACTAAGAGTGTCTGTCAATCACGGTCATAACCGAGCAGCTATACAACGGTGTTTTGCCTC, 0
TATTATTTACACTAAATCTGATTTGATATATTGATACTTAAAACATTTGATGCTTCCTTTGTCACTTTTTTGATGGAAGTT, 1
ACGAACTCGCGCCTCCGACTGTATATTGTTACCGGTTAGCGCCTTGATAGTAGTTATCATTCTCAAAAAAGTTGATACGGC, 0
ATCTGGCAGGATGTTTACAGACCCAGGCTTGTTACAGGCCAGGTTTATCTTAAAATTACGGTAATTCATGACGTACTGATC, 1
TCTGGTGAATTGAGTCAATAAATAGACGGGCTGATCAGGATAACTTGTATGCACATACTGGAATGAGGATGTAACTAAGCG, 0
AACTAACCTTTTAGGTGCTTTTTCATTGCTGTAATTAACCTTTTAGGTTATAACTAAAGTAACAGGGAGGCGGGGGTTATG, 1
GAGCGCATATTGCAATGGAGTGTAGACTTAAACACTCATCCGGGCCGAGCGTTTGGACGGCATGGATAGAGTCATAGCTTC, 0
CGATGACGCCGGAAGAGGTGCATCGTGTTGCTAATGAACGTCTGATGCAGATGATGCCGCAGGTATTGCCTTCGCCAGACG, 1
ATTAACGGATACTAAGTGTTTTTTCGGTTGCCCAACGGAATTGTGCCTTGTAATCGCATTTATTTTCGCATGCGTGGTAAC, 0
TAGACTCAATGATTCCTTTAAGCCTGTCAATTCGGGATATATGATTCCATACATCTGCAATTATTTGATCGTAAATAGTAA, 1
TATGCTCGAGGAGGTGAACTTTGGAATCACCGCTATTATTTTTCCCCGCTATAGATCACGCCTAAACAGTAGTACAGCAGA, 0
CCTAAAAAGCAATATAAATCAGAGAATTGAACAACGCATGTGGAAAAAGTTACACTGCGAATATTCGGCACATAATTGCTG, 1
AGAGACTCAGTTTTGCGTCCATAAGCAACATTTATCGGTATCCATGTTCAATAGTATCTGTAAGAACAGAAAAATGTCTAT, 0
ACTCATGAATTTCTCCGCGTTTTTTTCGCATTCATCTCGCTAACTTCGCTTATTATGGGGATCAGTTTCAGGGTTTCAAGG, 1
GAGGGGCATGTCCATAGCACTTACGTTTGAGTCTCGTGACAGGACCACCAACAAATAATGTGTGAGCCCGTTAAAATTCAT, 0
ATTGTTGCTGAGTCTTTTGGCAAGTTGGTATCCGGCGCGGCGCGCCAGTAATATTGACCCTGCGCGAGTCCTTAGCGGCCA, 1
AGGTGTGCCTAGCTGCGTTCAATCTTAGCTTCACGATGCTGTTTTTATAACGTAAATCTTGGGTCAGAGATGCATCCTACT, 0
CATCTCTTTCCCCTTGACTATCAAGACTTGCCTCACTCCTGCCTGACCGTTAAGCTTTGCGTTTAAACATAAAAACATCAT, 1
ACTGACGCATGGGGCATCCGGTCAGTATTATAAGATCGGATTCTGCCACGAGTAGGGGTGGAGGAGGTCTGTAGGCGTGGG, 0
GTGAGGAAATACCTGGATTTTTCCTGGTTATTTTGCCGCAGGTCAGCGTATCGTGAACATCTTTTCCAGTGTTCAGTAGGG, 1
CTATTACAAGGTTGAAAAGTAAGCCGCAGGTACGCAATTGATATTACGGTCGCATCAGACATGCTTGCTATGCAACAGCAG, 0
GTATCGTGAACATCTTTTCCAGTGTTCAGTAGGGTGCCTTGCACGGTAATTATGTCACTGGTTATTAACCAATTTTTCCTG, 1
AGTATCTAATCTGGACTGCTTATTTTGAAGTGCCTGGTTGAATCGGCCAATACATAGCTAATTAAAATATCCATTGAACCA, 0
CCACTATTTGCTATATATTGTGTGGTTGAATCTTTTTTCAACTACATCTAGTATCTCTGTATCAACAGAGAGACAACCCGA, 1
CCTTGAATTCGAACCTTATCCCATAATGTCTGTCATTGGCCCCAGCGTGTTCAAGCAGTAGGTTTCGCGAAAACATCGAAT, 0
GTTTAGCCTCATGTACGATTCTTTGCCAGGCTTAATGCCAACCAGATTGTAGTAAGCCACGAGCAGATGCTTACGTACATG, 1
AGAATAAGAACACACGATATGGCCAACTGTCCGATTACTCAAACTGATTTGTTAACCTCCTCGGAGTTTGAGCAGTACCAG, 0
TTTTCGTTTAGCCTCATGTACGATTCTTTGCCAGGCTTAATGCCAACCAGATTGTAGTAAGCCACGAGCAGATGCTTACGT, 1
GGACTATTATACGTTCTTCAAAAACTAAGCCACGAGATACGTTTAGTCGCGTCAGAACCCTCGCCGGCCCTCACCCTACTG, 0
TTTGCTTTAAAATCTGACCATCCGCCTTTGCAAAAATTTGCCTGATTTTACAAACGAATCAGGCTCATCCCATCGACATAA, 1
GTGTTGTCGACAAAGTGTGGACCCGGTTCGGTATGCGCACAATGGATTGTATCCACTATGGATTCTCAACAATATCTACGT, 0
GGTCGCCCCTGATGGGCAAAACATCTATGATACACGCAATTGTGGATCAATATAGTCACTGTGAATGGGTGGAAAATAGCA, 1
ATTATGCAGCAGCGTTCGTGGTCCCTGATGATCGCTAAGTGGTCATCGAATCATGACATTTGTACAAAAAGAGAACTGGCC, 0
CACGTCCGGCGGCGCTATTCACGTTGATCTCCTGTGACTCGACGCGGCAGATAATGTAGTATCTCCGGCAATATTGCCCCT, 1
ACAGCACGTAGTGTCTGATCAAAGAAAAACAAAGAGGTGAGACATTTAACACCAACCAGAATAGTTAAGCAGACACTTTTG, 0
CGCTGGCGATTGGCGTGCTGGTACTGGAAGTGCTGCTCGCCCTAACCGTTATACTATGGGGCTACGGTTATCGTTTGTTCT, 1
TAACTTAGCGACTTGTCTAATCCGCCGTATCAGTCTAAGGTAGAGTATTGTTTTTCCGCTAGGTTAAAATAGTGACACCCC, 0
CAACATTCTCAAATGCGTCATGCTGAGCTATGATTAGCCGCTATTTTTTTGTCCTGAATGATGTTTGACACTACCGAGGTG, 1
AAGAGATCGCTACAACTTATAGGTGGATAAAGTCTTTAGGTCAAAGATAAGAATGACGTAGTATTCCTAAGTTATACTAGA, 0
AAACTGGCGGCTTACCGCCGTGCCCGAGTCGGCAATTGTAAATTCAACATTCTCAAATGCGTCATGCTGAGCTATGATTAG, 1
CAATACAACCATGATGCGAAGCCACCTCTTGCTTCGGAGCACTCTCGCCATCCTTTCTGCATTTCTACAAGGCGAGAGACT, 0
AACTCGTCTTTTGCAGGATTTTAGCTTGTTTCATGGCTTAAACGTCATTTATTCTCTTGAGTCGTCGAAATCGTCGCTAAG, 1
GTGTACATGGTATCACTAGTCTTTGGAAACTGACGTCATAAGAGTGGACTCACGGACCGATGTCCATCGGGGACCCGTCTG, 0
TAAACGTCATTTATTCTCTTGAGTCGTCGAAATCGTCGCTAAGATAATTATACTCAACGGATTCACCTCTCAGATTTTGTT, 1
TGGTCGCGTTGACGCATATAAGGGATATCTCGGGTTAGTCGGTTATTTACTTTTTATAACAATAGTATCTAAACCATTCAT, 0
TCACTCAATCTATGTAATTAGATTTGACTGAAATCGTACAGTAAAAAGCGTACAATAAAGGCTCCACGAAAGTGGGGCCTT, 1
GACCCGTATAATGATTTATTGACACCCCCACCGACCACCTTTGAAACTTAGTCAGACAGTATCCATTTTCGGATTATATCC, 0
TGCTGACGCCATTATGAGCAAAATTGAAGCTCACCTGGCGCAAACCGCTTAAGTTCTTCTCCCGCTCGCAAGGGCGGGTTC, 1
TCCCGCTTCAGCACACTAGGGAAGACGATTTACCAACTCACTTCCCAGTATCGATGACGTTGATAATAGATTTAATTACCA, 0
CACCCAAACCCGGGTCAGTGGCGCACACCTGATCAAAACGTTGGTCTGGTGCGATAACGAATGGGGCTTTGCTAACCGAAT, 1
TCTATGTCGCAAGTTGAGTTCGCAGAGACCACGCGGCAGAGGCTTGAGTCCCCAATACTCCCGTAAACCCGCCGAGCGAGC, 0
AATGCTGGTTCTGTATTGGCTTATTTTGCCATAACGAGAAGGGGTTCACCTAATCACGACGCGTCGATCGTTCACGGAATG, 1
GTGGGCCCCAATACTTTATATATAGTCTGAAGGCCATTGGTCCACTGTAAGTGGTCCGTACCTCTGAGAAAAATATACATA, 0
ATCAGGAAATCGCCCCATGGGGTTGGCAGTTTGGCTTCTGCCACACGTTTAAGCTGCATGAAATTCTCCAGATAATGCTGG, 1
GGTGGCTCAAGAATCCACTACGAGAAGACAAATCCCAACTTTGGGTTAGATTCATACTAAATTCCCTAACTTAGAGATATG, 0
GGCTGCGCGTTGTTCCGACCACACGGCGTTTATGTACCTGGGCGAATTGATTGAGTTCAGCAACACGGACGATCTGTTCAC, 1
TCCCTTTTAGATTAAACACTAAATTAGTTAACTAACGTGACTAGAAATGTACGCTTATTCTACTTGTAAGGGACCAGGCTG, 0
CACACGGCGTTTATGTACCTGGGCGAATTGATTGAGTTCAGCAACACGGACGATCTGTTCACCAAGCCAGCGAAGAAACAA, 1
CGCGCAAATTATCCAGGATATACTTGTCTCACCACTAGCTCGTCTATTATAATTAGCACCCGCTGCCAGCTGCACCTTTTT, 0
AAAACGCAACATCTGGGTAGCATCACAGCAGAACAGTTAGAAAGCGTTTAAAATCATTCGGTCACTTCTGCGGGAGACCGG, 1
ATTTGACGCCCCATAGATAGAACATGCTTAGCCGCTTAAACTACGCCGTAATCTGTGACGTTTCTCTGTCTTATATCCCTG, 0
ACTGGTGCTGTCGCTGGTGATGGTTATTGCCAGCCAGCTTATTGCTCGTGATAAAACGAAAGGTAACACAGGGGACGTTAA, 1
AAGACTCATCATAGTTTGGCTTAGCATTTTACGTTATTGGGCTACCCTAAATTTGCGGTAGTTGTCCTACCTCTTATTAAT, 0
GCTATCGGGAATATTAACGACAACTGACGAATAAAATAAAAACACCCTGTATAATAGGAAAGCTTATTTTACAGGGTAAAA, 1
GATAAATTACAGGTGGAATGCTATACGTTCGCGATATGAACCGAACCAGGTTTCATTAGATTAAAAAGAAATTACACGTTC, 0
CATCGGTATAAACGAAACCATAAAAATGAAATGCTGTTTTCATAAAAAATAAAATTGAAGGTTCATTTTATAAACCAGACA, 1
GAAATAAACTTCCTAATTTGTGTCTATTAAATTTGACCTAACATGACCTAATTCGCGCCCTTTAAAGCCGGCCTTTCCCAT, 0
AATTATTTTCAGGGATACGGCACATTGCTATTAATATTTTGACGAATGATAAGGTATTCAAGGCAGGGTTAAGACGTAAGA, 1
TTCCTTCTACGAGGTAATGACGTCGACCCATCAAGGATATGTTGTTATTTTATGACGAATAAGTGGGCAAGTAACTTTGCA, 0
GCGCTAGCCCGCAAGCTCGGGTTTAACGTTGATATCCAGCTCGAAGAGGGGATCGTTGGGCTTACGCTAAATCTTGCCCAG, 1
GTGACAAACCTCTAAATCCATTTTAAATAAAGCATGTCCAAAAAACGCGGGGTCCGATTACGTTGTTATTTTCGGGCTTAG, 0
ATCATGAGTAAGGTACTGGAAATGTTGACCACTTAATCGGGACTGGTGTTATTATTGCCCGCTTATGTCGTCTGCATTGCA, 1
AGATCTATGCTCCATTTGGTTGTTTTCAAATCAACTATAATTATTCTCTAGTTGTGAATGGAGCTTAGTAAAAACCCTTTC, 0
AGAGGGGCGAGGGGACCGACCGAGCGCCTTTTTGACTCTGTACACGGTTAACACTTTGCCGGATGCGGCGTGAACGCCTGA, 1
TGTCTAGCTCTACCCCTGCGCTAGACACTTGTTTCCACCTACCGACTGGGAAATGCTAAAGAAGATGCCGTAGCCAACTAG, 0
CAGGTGCAATAATTGAACGTTCGCGATTTTTGAAAGAAAACGGTCAATGGTACTATATTGACGGTACACGTCCGCAGTTTG, 1
GCGACGCTAGCGCTCGAAGAGCAGTTAGGCTAATCTACTGGGGATTATTTGTCACTACGTTCTAGCACTGTCAATCCCCTC, 0
GCCTGCCAGGGGAGAAATCGCAACTGTTAATTTTTTATTTCCACGGGTAGAATGCTCGCCGTTTACCTGTTTCGCGCCACT, 1
ATACTTAGAGGGTATCGGAGCCTGCGCTGGGAAGCCTGCGTACCGATCACATGACACCAATAGTAAGGAAGGGTTTGCTGA, 0
CTGTGCCTAATGCAGTAAGGGTAGGGATTGCCTAATGTAATGCGCATAGGAGAATATTAAGCAATGCTTAGTGGTAAAGAC, 1
TTGTCAAAATTGCAGGAATCTCGCGTGCTTGGCTCCATAACCTCGTTCCATTCAGACCACGTTTAAAAATGCCTGACCCCC, 0
CTGGACATCTCTCGGCAGGCAATTGACGTACCCCTTTGATCCATTGATTTACGCTTGGAGGTGATACACCTAAAAGCCTAG, 1
ATTAGGACTCCTTCTATACATGACCATTAGTATTCCATATTCCGAGATTTAGAGGACGCGGATCGAATGTCAGGAGGTTTT, 0
ACACAATGAAGAACAGCTTTATATTGCCAGTGCCACCGCCACCTATATGGTAGGTTGAAGACATAAAAGCAGGTAAACTGC, 1
GCATTTGAAAAGGTCGAATTGACAACCGCCCTGTGTTGGGTAATCTAGGTTACTGGTAGCCCACGTTCAAAACCGAGACAG, 0
AATTACACAATGAAGAACAGCTTTATATTGCCAGTGCCACCGCCACCTATATGGTAGGTTGAAGACATAAAAGCAGGTAAA, 1
TCGCCGAAACGTCAGCTACTACGTATCTAGTTTTACGAAGGGCTGGAGACTATATGATATTCGATACCGGAACGTTTGGAT, 0
GCAATAAAGTCGCCGTCGCCCGCGTTGAATTACACAATGAAGAACAGCTTTATATTGCCAGTGCCACCGCCACCTATATGG, 1
TAGTAATGGCGCTTATCACTAGGTATCTGACAACACCCACCGAAGTCCAGTTGTCCAACGATTGAGCAAAACAATATTCTT, 0
CGCTTTCCCGATATAAAACAACCTCATTGCCAACCTTTCCTTTTCTTCTTACCGTTGAGAAAAAGGAGTCGCCATGTCTGA, 1
GGGCTACTACACAAGGCGGAGAACCCCTGAATTAAGTTCTTACGCAACCGGTCTCTACTGCGTTCTAAGTTTCTCGCGAAT, 0
TGCAGATCTTGCCATTCAATCATAATGCTCTCCTTTTAGATGTATGCCTTATACTAGCCGGAATATTTTTTGAAACGTGAT, 1
TCTAAGTTTCTCGCGAATGATCTCTATAGAGTGATGTTATAGAAACAAATATGGTCTAACCTAATTTCAACCTGAACGGGT, 0
GGGTGCAACCTGTATCACACCCGATGAAAGATTAATTAGTCAAGATTATGATATCTTTTTAACGGATAATCCGTCTAATCT, 1
CTCGAGGTATTGAGTTCACAGATTGAACACTGTCGACACCCCCTAACTCAGTTAGAACCTGGTTGTTAGGTCTCAGGCCTC, 0
TATTATGCGCTCTTTGTAGACACAGTACCGGATGATGTTAAGAGGCTGTATACTGAAGCAGCAACCAGTGACTTTGCTGCG, 1
TGTCGCAATATGCCAGTCCTATACCACACTTCAGCAGTATCCCTGAACCGAACTGACCTGACAGGTGTCCCTAAGTCTTTA, 0
TGCCAACTGGCAGGTCAACCGAATGCAGACATCGCAGGCGGGATGTGTCAGCATCAGCGTTACGCTAGTTTCACCCGGGGG, 1
CAGTGTCGAGAGTATACGGTTTTGTGTACGTCGTCTTGGCATAGGTGGGGTAACGGAAAAATTGATTTGGACACTAATGCG, 0
AAGAAGTCGCGTAAATCGTTATATTTCATGGCGTCCATTGTAGCCTCTTAATCTGCGCCCATTATACGGCGTTCATCTTTG, 1
TAGTGAGATGCTGCGATTTAGCGATGCAAAAACTGCATGTATGGACGATACTCACTCCGATCCGGGTCGGTCGCATGGTAC, 0
TTTTTGGTTCTGTCTGATATCGCTGAATTTCAATATAAAACTACAAACTATTATCATCCTGAAAGCGATTGTGGAATATGT, 1
GCCTACTGCTAGATGAAGCGGGTGAACAATATGCGTTCACGATTAGCATCTGATTTTACCCTTACAGCTGCAAAATCTTCT, 0
AATGCCGCGCTGGCGATGTTAGGAAAATTCCTGGAATTTGCTGGCATGTTATGCAATTTGCATATCAAATGGTTAATTTTT, 1
ACTACGCATCATATCGTAGTTGCGTGTTCTTGTTTAGGAGAGGTTAACCATGTGAGACCCGTTTAAAGTAGAAGTGGGTCC, 0
CTGCGCGTGAAAGCAGAAACGTTATTTGCCAGCGATGCGGCGGGATTACTGACGCTGGCAGCGGTGGCGGTCATCGGTTCG, 1
CAAAAATAAATTGTACTTATCGCGAAAATTTAGGAATAGCCAGAATTCGAAGCACCAGCGACACAGAACTAAGATTGGAAA, 0
GCGGCGTGCGGCACGGGCATTTGCAGTGCTTGCCGAAGGAAGATTGAGTCTATTATTGGGTCCTTTGGTGAACGATCAACA, 1
CCTGTACCAAGGATTGAGACTTTAAACACTGTCATGTAGGAGCCATGGTCCGTGTTGCGGGCGGTTTAAAATGTTCGACTG, 0
ATTGTGACCACAAGTTTTTCTTCGCTTTTTCGTATGAAGATACTGTCATTAAAATAATAGAAAAGGATTTTACGATGAGCG, 1
AATATCCAGGTCAATAAGAGCAAAGGCCTAGATCGATGTAGGGTTTTGTTGTCCGAGATTCTCGGTTCTCGGTAATATTAG, 0
AACGGGCCATTTCATGTAACAGAACGTTTCCATACACCGCTATCCATCTAAATTTAAATCACTTTTTCAGAGAACTGCGTA, 1
CTATGAAATCACATCACTAGCGTTTACATAGACAGAGACAATTACCTATGTTAGAATAGGATTTGCGTAGACAGTTGTTAT, 0
GCGAGAATCACCGGGATTGCTAATGCTAATAACAGACGCGCTTCACTGATATACTTCTGCACGTGAACACCTTTTATTTGT, 1
ATGAGGGGCCTCGGCTCCAGGGGTGATGTCGGAACACAATGCAGCAAGGATGACCGGTACAGCTGAGTGGGGTATTTTGTA, 0
CTGCTCTCCTTATCCTTAATGGACGCGTTGCAAATCCATGGAAAACTCCGGACAATGACGCCCATTTCTTTGCATCGACAG, 1
CCTTTGAAACTCCCGATTCCGCACTAGAGCTGTGAATCCAAACCCGGTGTATCGCACACGTTCGGATTACATAGTACCATA, 0
AAAAATTTTGCGACGAGAATTACGTGACGAAGCGCGCGGCAAAGTGGACAATAAAGCCTGAGCGTTAAGTCAGTCGTCAGA, 1
TTCTATAGCAGGTTGAGTAGAAACGTCAAACAAGGGGTGAAAATTTACATTACCATTCGTGTGCGGTTTCAATGGTGGACC, 0
AAGTTAGCCTTAGTGAATGTGGGCTTTGTCACGAGCACACAGACGGTCTTATACTGTATGATAACGGTTAACTTAACGGAT, 1
ATCGCGTTGCCCCATATTTAGCAGGATTATATCTCATGACCAGCTAAATTTGAATATAACGAATGGCGAACCCTACATATT, 0
CGGACTTTGTCGTGTGAACCTCAACAATTGAAGACGTTTGGGTGTTCACCAACGTGTAACTATTTATTGGGTAAGCTTTTA, 1
TGCCGACCACGGTCAACAACAAAATATCGGCAACAGCACGGTCCCCTGGTTATAGGCCAACTGACCTGTTAATCACGGCCT, 0
CGCACGAATTACGCGGTTAATGGTAGTTTTGATTGATGTATAAGGCGATTGAGTATAGAATCTCGCCCGCTTTTGCATACG, 1
TGCTTGTGCAGTTGTGGTTATTGATTGTTAAATTTTTCGTATGGGATCGAACTATATAAATTGGTGAAAGATCCCAAGTTT, 0
CGAATTACGCGGTTAATGGTAGTTTTGATTGATGTATAAGGCGATTGAGTATAGAATCTCGCCCGCTTTTGCATACGCAAA, 1
CCAACCTAAAGTAGTTCCCAGCCAGGGGTTGTTGACATTCTACAAAACGAGTTGTTTGTGTATGCAAGTATGTTAGCACTA, 0
GCGGCGTAATCAAAGCTGAAGTTGTTGCTCACGGTCGTGGCGAGAAAGTTAAAATCGTTAAGTTTCGTCGTCGTAAACACT, 1
CGAGAAAATTGAAATACGAAAAATTAAGGCGTCACTACGGTCGTTATACAACATGAGTATTGCGTAACGCATCCAGGTAAT, 0
TAGACTTAGTCGAGATCAGCCCTAACGCCGAGCCGCCGGTTTGTCGTATAATGGATTACGGCAAATTCCTCTATGAAAAGA, 1
TTCCATAGTTGGCGGAGTATCCAGGGGCCGATTTATGGACTCCTTCCCTTACACAGGGGACTAACTTTTAGCGTTATGACG, 0
ATGACGCTTTAATCAGCAAATTGTTGGCAGACTGAACCTGATTTCAGTATCATGCCCAGTCATTTCTTCACCTGTGGAGCT, 1
TTACTTACAGAAGTGGCTGGCGCATCTCTCAGTAAATCGTCCGCGATAAATATTGCCTTGCCTCAGAGCTATATGATATCA, 0
TTGAAATCGCGGTTAAAGGCATGTTGCCAAAAGGCCCGCTGGGTCGTGCTATGTTCCGTAAACTGAAAGTTTACGCGGGTA, 1
TCAATCTAACCGTGACGGCGATGGATGCCCTACTTGCACTACCCCTATATGTTAGAATTCTGATTAGTATTGAACGAACAG, 0
AGGTTGTTTTCATTGGCACTCATGCTATTTTCCACCCATTCACAGTGACTATATTGATCCACAATTGCGTGTATCATAGAT, 1
ATGCGATTTAAAGCAAACGGCATGACGCATCGCGAGAGGCTCACCCTTAGTTTCCGCTGCTGCTCTAATTCTTCATCCGAA, 0
CGTCACGCCTGCGGCCATCTCCATTCTGCTGGTGTGGCTGAAAAAACAGGGTATGCTGCGTCGTAGCGCATAACGCATTAA, 1
GAGCTCGTAAACTCTTGAGAAGTCGGATTTGAAACCCAGAATTTTTCGAGATACACACGGGAAGACCTTGGTAATAACGTC, 0
TGTTTTCATTCATCAGAGAAAATGATGTTTCCGCGTCTTGATCCAGGCTATAGTCCGGTCATTGTTATCTTTTAAATGTTG, 1
TCCGCATTAGTTACGCAATCCGGACTCCTTGCCAGAAAAAAGAACGAGCTCCATTCTTGAGTCCATCCATATCTTATCCAT, 0
GACCGACGATGCTGAACAAGAAGCGGTTGCCGCGCTGGTGGCGCTGGGCTATAAACCACAAGAAGCAAGCCGCATGGTGAG, 1
GTGCAACGAGTCGCGAATACAGGAGACGAGTGTGCCACTTGCGTTCGATGCATCTCTAGATCACTAGCTATTGTGGATTTA, 0
AACCAGAGTTGCGAAGGTACAAAAAATTAACGTTTTAGCAATAGCTATATAATATAGCCTGTGCTATATCTGTATGTAATG, 1
TGAAATTTTCTCAGTTATAGAAAGGTTTGCAGAGATAGATAGACGAATGTTAGCGCAAACGTGGTATCAGGATTGTTACTC, 0
TGACTTGCTAATCCCGTCGATCCTTGAGGGATGATTGCATTACATACAGATATAGCACAGGCTATATTATATAGCTATTGC, 1
ACCAGAGTTAGTCATCTGTGTAACGTCTGCACGAGTTATGTTCTCCTAGTTATCCACGGATTGCGCCGTGCCAGCTGGGAG, 0
GCTGAATTAAAAGAAGAAATCTACTTTGCCTGGCGTCTGGGCGTGCATTGATCCTGACTTAATGCCGCAAGTTCGCCAAAT, 1
ATCTTATAGAATAGATTTATTTTGTTCTTGTGATTCTTTGCCCCTGACGCTTTCAGGTCTGCGAGTTGTGGTTGATGTCGA, 0
TGCCTACAGCTGTAAGAAACTCCGCTCAGTACTGAAGCACCAGTCCTATTTCCTCTTTTCTCCAGCCTGTTATATTAAGCA, 1
AGCAGAATGACCTTATGCCGTGAGCTAATAAAGTTAACCCATTTCCTGTGAGAATGTAGCACAAAGAGTTCTGTTAACGGT, 0
ACTCATTAATAACATAAGAGAATGCGATGGCTTGCAAAAGTAATTCATTGCCTGAATAATATAAATTATATATAAATCTTA, 1
ATCGGTAAGAGAGATACACGGTTTAACGCTGCTGTTATTCTCACCTGGATAGGTCCTAGGTAACTATCTTTGAAGGGCTCT, 0
TATATATAAATCTTATTTATGTGATAGTTTGAATTATCATTATAAATGATACTCACTCTCAGGGGCGTTGCGGTTTACTAT, 1
CCCCACTCCAGCATGGCTTTTAACAAGCTCACGGATTGTACTGTTAACAACTAGCCTATGACTCTCATTGATGTGCGCGAT, 0
ATTGAGTCTGGCATGGCGCAAATTTGGCAGCGGCAAAGCGGTAGAAGATATTGTGACCTTGTTTACCCAGCGCAGGCCGGA, 1
AATTTGACAATTTGGTGAGCCGCTCTATAACCCTTACGTGTTCGATATATCGCTTAGTACAAGTTACAGTAACACAATGCC, 0
CGCCATTGAGTCTGGCATGGCGCAAATTTGGCAGCGGCAAAGCGGTAGAAGATATTGTGACCTTGTTTACCCAGCGCAGGC, 1
TCAGTATCGGAAACATTTGGCCATTCGATGGTCAGTCAACCTACTATGCATCGTACTATTACATGCTAGAATTATAGGAGC, 0
TTTCAGGCAAACAAACAAATTAGGGGTTTACACGCCGCATCGGGATGTTTATAGTGCGCGTCATTCCGGAAGTGTGGCCGA, 1
TCTCGGAGACGGCAAGACAATACTGAAGGGGGATGCATAAGTTTCCGCGAATGTGGACGAGCAAGCCCTCCGTGGGGTAGT, 0
ATTCGTGGCGCTTTTGATTTCGCTGTCTGTTTATTTTCTGACAAGCAGCGTAAACTCCGCGTCTTCCTCTTCCAGTGATCG, 1
GAGTCCGAATTAGTTGCGCCATCACGGGTAGCCACAGGCTGTATCTACTAAGGGTACGGACGGTACATGTAAGATTTAGAA, 0
TTGCTGGCCCTATAATATTGCGCTAGCATTGCTTTCTGGTTGTATCAGCGATACTCAAAAATTCTTAATACAATACTCATT, 1
ACTAACCTGTGGTACTCTTGTCCTATCTTGATACGTGGGATGAATATTCCCAACCCATGTGGATGACGGAGGAAAGTCCAT, 0
AATTTACCGCTTCAGGTCTATATTTGTGTTGAATATATTTTGCGCGGAAGTATTCATCTAACGGGGCTCTCTATTTTTTAG, 1
GCTACGCGCATGATAGAATCACGTGGTTTAGCGTGATATCGGCGATACGACGCTCACCCCATGGTCACTTGTGTACAGTTC, 0
AATATTCACACTCTTTACAGGAACTTTTTAGAGCAATAGGCCATCAGGAGTATAGTGATGCTCGACAGAAGAAGTGTTCTG, 1
AATGACGTAGCGCATTACATCAGATGAAGAAATAATAAGCAAGTATGCAGGTTGAATAACTAAGTACGGTGTATTGCGCGG, 0
TTGCCGCTAATCAGCCATAAAATCATTTGCAGATGCGCTCTGTCGAGGTAGTCTCATAAGGTTCGTTTATAGATCGACGGC, 1
TCTGATACCTGAGTTTGTGGTAACAGCCCGGATGAGTATCTGGACAAGGAATGATATCCCTCTTGTTGTATCCAGTACCAC, 0
CTGCGCTTTCATCTTCCATCGAATTTTTCATGTTGCCGCTAATCAGCCATAAAATCATTTGCAGATGCGCTCTGTCGAGGT, 1
ATCGCTCACGTGATTATGAAAGCAATGCCCTATTTCGGATATATTCGAGTTACCTAAGATTTATGGATCCTGGCCACTAGG, 0
AACACCAGATCTTGTAAGGGCAATCCTGTTGCATTGAGCATAAACTTCACAAAGTAGATTCCTTTACGACCGAATATATTG, 1
TAGTCACTCATTTTGCTAGCTGATCCTATGTGTCAATACCACAACACGATGAAATCCCCTGCTAACACTTTTCATTAAAGT, 0
GTAACCAAATGCAGCAATACATTTGTTTTAGCAATACAATTGCTGCACACTATTCTAAAAGCCGCATAATATCTTAGCAAG, 1
CCGAATCACTGCACAAGCAAACGATACTATGTGTAACGGTTCATTATTCCTTTAAACCATCTCAGGGACAGACTCGTGGCG, 0
AAATGCCCGGCCTGTCAGGCGCAGGATTCAATGGCGATGTGGCGCGAAAATAATATTGATATTGTTGAATGTGTTAAGTGC, 1
AAGAGAAGTATTTTAAACTACAAGTGAGTTGACTGGATGTATGCATAAAGTCCATGACTTGGTCTTTGCACGATATCCGCA, 0
TCCGGCTAATCTGAGGCATAACAATTTCCATCAACAAAAATCCAACAAATAATATCATTTATCCTGCTGTAAAAAAAACGC, 1
ATATAGTACCCTAATCTCTCGCAATTGTGAAGGAACAGCAGCAACGCCCAGATATCTCCTCAGAAAAACCCATCAGGACGA, 0
CAGCGCAACATGTCCTGAATGGTTTGCAGCTCATTTACTGCTTCATCAACGAAAATTTTATCCACGTATTCCTCCAGGGCA, 1
GGATACATAATCCGTACCAGGCCTCTTTACTTATAATTTACCGTTCGACAATTAAAACGCGGGCAGAAGTCGACTGTTTAC, 0
GAGGGTTGTGCTTCATAGCCTTTCTCCTTGCCGGATGGCGGGTAAGAGGCTAAGATCTGAATTGCTAGGTTCATTCGTTGG, 1
TGATAGAGGCAATGAAGCTTGCACGCTTAACTGACTAGTCGCATTCCATATACTACCTCGCACTACACAAAATCGTTTCAA, 0
TTGATCAATAGTTCGAGTGCATCCATTTGATTAACTCCTGTCGTGATATTTATTCACAAAATTAACACGAGAGTGGATTTT, 1
GGGGGCGTGCCGGATGCAGCATTTAAAATGACCCTTAGAACCCTTCAAGTGTAACTAGCGCAGTGCACGAAATACAGATCA, 0
AACCGAGGTCACAACATAGTAAAAGCGCTATTGGTAATGGTACAATCGCGCGTTTACACTTATTCAGAACGATTTTTTTCA, 1
GACACCCTCTCTTTAAGCCACACCGTAAGGTGGACGGTGTTTAAACTCGAGGTATGAAGAAATGAAGTTTGCTGCCTATAG, 0
TTTGTTTCCCGGAACCGAGGTCACAACATAGTAAAAGCGCTATTGGTAATGGTACAATCGCGCGTTTACACTTATTCAGAA, 1
TACAGTTTTATGGTGAGGACGTGAACCCCCATCCACAGGACTACAATCATTCAAGGTACTTGGACCTTCGTTGACTAAGGT, 0
TTTAACGATAACGCCATTGAGGCTGGTCATGGCGCTCATAAATCTGGTATACTTACCTTTACACATTGGGGCTGATTCTGG, 1
GGCGTAGATTTGCTCGACTTAATTTGCCAAATTTCAACATTCTGATAGCAAATGCTGCCCAACAGAAACAATATCTCCGTG, 0
ATTGGCTATCACATCCGACACAAATGTTGCCATCCCATTGCTTAATCGAATAAAAATCAGGCTACATGGGTGCTAAATCTT, 1
TTTATATAAGGTCGTTGCCTTATTGGCTCCTATGACAACTCACTAAATCAGACACTCGTAGTTCGAAAGAAGTATAGGACT, 0
TGGCGATGAATGCGCGGGAGTTTTTGCAAACGGACGTGGTGGTAGTCGCTATTATTCTTTACGCCCTGCTCGGCAAACTGG, 1
GTTCCGGAAGCCTGTTTACCGACTAGGTGGTATCGTACGAATCCGTTTAACTATGACAGGCCCGAATCCGTAGCTACTTTC, 0
GCTGAAATAATCTCGCGCAGGACTGTAAATAGATTAAATTTTGTGGAAATATAATAAGTGATCGCTTACACTACGCGACGA, 1
GGATGCTGTTGGCTTTAAGTGAAAAGGAACGCCCATATTCACCAGAGGACGCTGTCCGCGTCCATTACCACTCCGGTTTCA, 0
CACAAAACAGGCTTGGCGTTATTGCTTTTAATCTCGGTAAACACCACGCCTATGATGTTGGCAGTTTTCTCGATAATTACG, 1
AATATGAACGGTGGTATGAATTCCGATTTGTCTCGTATCTTCTGCGGGCGACAGGCGCTACAGAATACGAATCACAAAAGT, 0
CGTGTTTATCACCGATCTGAATGATTTTGCCACCATCAACGAAGTCTATAAGCAGTTCTTCGATGAGCATCAGGCGACCTA, 1
TGGTTGCTATAGGACGATTAGTATTGCTAGGCCACGGACCCTAATGGTCTGTTACTAACAGCACCAACATGCTATTATACG, 0
AGAGTATCGTTATTACAATTAAATACCTTTAAATATCAACAAGTTAAAGTATAAAAATCAGCATAAACCCTGATTTTTGTC, 1
ACATGTGGCTAACTTGCTACTCCACGGCCTCATGATGTCATCGGACATGTGGTCAAATTACCAGTCTCCGGATATTGCATG, 0
TACCCACTTCTGTGCATACTGTTGAGCTGAAAAACTGACGAATTATGATAAACTCCAGCCAACTTTATTTCATATCATTGA, 1
TTTTACATGGACGGCCGTTTTGGATTAGTTAGGAGAGGTGCTACAGGAGGCCGAGCAAAACTAATTGTTAGGTAGGAGCGT, 0
ACGTCCACTGGCGCAGGCGCTGGCCTTTGCATGCGTGCTGTCGATTGGTGATTTTGGCGTGGTGGCGTTGTTCGGTAACGA, 1
CGACCTACTGCCGGCATGCTACACGAGACACATCTTAGGGCAACCAGCGCTTTCGCCGTCATACTATATCATCTTAGGCTT, 0
CGTCAATCTGGCAATAGATTTGCTTGACATTCGACCAAAATTCCGTCGTGCTATAGCGCCTGTAGGCCAAGACCTGTTAAC, 1
ATATTCTCTGTACTTGGCGCTCAAGATATATAGTGCTCTGATGATAATAACGTAAACAGCTCCCTTATCGCATAAAAAAAT, 0
CGTATCGGATTTTATCAGGTACAGTGTGACGCTTTCGTCAATCTGGCAATAGATTTGCTTGACATTCGACCAAAATTCCGT, 1
TGACCGACATAGAGGCTCAACGAATTCAACCCTGCGATCACTCAAATCAGATGCATCTACCGTACCCCCTCGCCGGTGGGT, 0
AATGAGCAAATATGAACAGCGGCACTGGTCAGGATGAACGGCTTACGGCAGAATATGAACAGATATGAACAGAATGAGTAA, 1
CATCTACAGAGCGCTGGCCCCTTCAAACGCTGATTTGGACGGAATCTGGGGAGTTTCATGAAAAAATTATACTGATTTTGC, 0
AAGGCTTTATGCTAGATGCATTCCGCTTTGCGACTCAACCTTTTTCACCTAAAGTGCACCGACCGTGAATTTAACCCTGAC, 1
TGACGATTAGAACTCCACAATTACCGCTTCCCGTACGGATAGCGAGATTAATTCAATACTCATACAATACCCGTCACTTAG, 0
TTCATAAGGAACAGTGAAGTAAGATCTAAGAGGAGTTAAATTTTATACAGTATAATCATAATATTGCAGCAAGGTGGTTAT, 1
ATCTTGCTATATTATTGGGGTCCGTCTTTGTTAGGAGAGCATTAGAAATCATCATAGAATGAAATCCCTGCACGAGCTTGA, 0
CTCCCACGCCCTGGCCCATGCGTTGAAAATGATGCGCGAAAACCCGGATAAAGAGCAGCTACTGGTGGTTAACCTTTCCGG, 1
CATCCGCAGATTTTACTTGGGTTTTTCAGCGGCTATTATTCGATTTGTAGGAGGATGGAGAATACGACCTCCGGACAGCGT, 0
ATCCTCCCACGCCCTGGCCCATGCGTTGAAAATGATGCGCGAAAACCCGGATAAAGAGCAGCTACTGGTGGTTAACCTTTC, 1
GAAGCGATACGCGTTGCTCCTAAGGTGAGAGTACTCCTTTACTGACAGATCAAGGCGAAAGTGATTTAGTAGTTATGGACT, 0
TTTGTAAAGCACCGCGGCCTTTTTTGAAAGGGACTTTTATAAGGGTGAGGAGTATACACGAGGCTTTCTCCAGGGGCGAAC, 1
TTCGACCTCTAACTTTCTCTACCTAAGGTGCCCTATACGATTCTCGTGCTAATATAAGACACAAACCGTTGGAGGGAACTC, 0
CATGAACGACGAACAGATAGCCATGTTGAATGCGCGGTTATCGTAGTTGCAAAGTTTGCCCCCAATTTGCCCCATTTAGTA, 1
AATTAATGGATTAACTACTGTTAAGCTATTACTGCGAAGTGGTTTAGCTTGGACGCGCGCTCGACTAACGATGAGCCCGGA, 0
TCTGCACTTCGGTTCTTACCATGACGTTGACTCCTCTGAACTGGCGTTTAAACTGGCTGCTTCTATCGCCTTTAAAGAAGG, 1
AATTTATACATAGTGTCCCAGTAGCTGTAACCCGATTTGGGTTTCCGTAGTGTCCTCTATCGACTCGCGATAAGAATTGAG, 0
GGAAGAGAACACCGGTGACGTTATCGGTGACTTGAGCCGTCGTCGTGGTATGCTCAAAGGTCAGGAATCTGAAGTTACTGG, 1
TGATTTCCGGGCATGTCTTACATGGGAGGTTCGGCAATCCTTTTCTATAGCAGCAGGGTTTATTGTCGAGTTTTGAGAGTC, 0
AATTTTCACGCAATCGTTAACCTAGTTTGCTTACGGACTCACAGGGCGTAAACTAGCGCCGTTTTTTTAAGTGATGAGAAG, 1
AGTACGAATCAGCGACCAGAATCATTCATTTTTGACCCTTACCTCACATCCTCGTCGCCAGAGCACTGCCTAACCATGGAA, 0
ATTTCACTAAGTTTTGTGACGTTGTCACATTATGCATGATGTGTACATCTATTTTCAGGGCATCCACTGTATGAAAAGCTG, 1
CTCTGAGGGTGCTCAGACTATGAGCCCTAGCAAAGGTAATGTATTTTTCAGAATATATGTAACCAAGGTGAGTAGAATCCG, 0
CCTGTCTTTCGAGGTGTTCCTGGGCACGTTGAAGTTGCCCGCGCTTGCAGTACAGTAAATACCAGGATTGCATAATGACTC, 1
AGGACTCGTGGTAGTTATGTAAAGTATAGCAAAGTCGAAATGCCTAAGTAGGTGAGCGCATTGGGAAAAGACATATCAGAA, 0
CGCACATCAATTGCCTTAGTACCTTGCGGATTTATGCTACTGGCATTCGTTATTATCTGGTTTTATCCGCTCACGGATAAA, 1
AAGCTAAGGCGAGGTGAGCCAACAGACCTCTACGATATTGGAAACTCCTATAAAAACTAACATTATTCAAAACAAGTCACG, 0
TACATATATTAACCACTTGTTTAATGCGGAGAATCAGTACACTATTTTCTTATAATTACATTTGAAATTATATGATCACCG, 1
AATTTACTAGCACTCGGTTTCACCATAGATCTTTCTTGATTGAATTATAAGGTTACCGATAGTTATTTGAATCTGTGCATC, 0
TATGATCACCGGGAGTGATTGATTAATTATCTTTACTAATAATCAGACTAATATTTACCTGTTTGACCGAGTTGGGATTGC, 1
GGTGGCTCCAACCTAGTTCATCAGGCGAGTTTACCAAATTGAATTCAGCATTGTTCGTAGTCGGCAAAATGAGTCGTAGCA, 0
TTTGAAATTATATGATCACCGGGAGTGATTGATTAATTATCTTTACTAATAATCAGACTAATATTTACCTGTTTGACCGAG, 1
AACATAGGAAGCCTGGTCTGAACCTCCCCCTAGCCCAAGACTGATTCTAACACCGTGATGCCGATGACTAGATCGATCTCA, 0
CATCAGGAGTTGATCAAAACAGGGGTTCGGCGTATTAAAGTTTGCTAACCTGTCGTACCAATTCAAACAGGTTGTATGACT, 1
AACAGAACTAACGGTTTTAATATAAATGACTGGCGCTGAGAAGACCTATGTTAAAGGAGTCCCCTATGTGTATAAAGGCGC, 0
TAAAACTGCTCATTAATCATCAGGAGTTGATCAAAACAGGGGTTCGGCGTATTAAAGTTTGCTAACCTGTCGTACCAATTC, 1
AGTCCCTATGTGCGCCAATAATTACAGATCTGCGTAAGCATTCACTGGATCTCTTTCATGATGAAACTTCGTCTATACAAG, 0
GCATAACGAACAGTATCGACAGCTCATTGAAGGCTACATGCTGCGCCATAAGGTGAAACCGGGCATTACCGGCTGGGCGCA, 1
CGCTTTAATCTCGGAAACCACCGTCACAGTTATATCAGGCCTTCCTTTATAGTCTTTTTCCGCATGCCACAACGTACTTAT, 0
AATATTTAGATGAGGATGTGGCAAACGTTTGCTTTTCTCTTTCGGTCAGCTAAAATGCCCGCTTTGCTACCACGGGATTGT, 1
TAAGCTAGCTCAACGCGGCACTGCACCTAAGTTACTCTAAAATTTAGCAGTTTAATCTGCAGTGGTGATTTCATGAATAAC, 0
GCTTCGGCGGCCTGTTTCTCTGTTTGAACGATGACTAAATAGTGACTGCGAAAATGAGATAAGCCGTTCTCAAGGCGTCCT, 1
ACATCGCACCCCCAACGATAAGTAAATATAGAAAGTAAATGCAAGGACACAACTCGCGATTGACGTAAGCGTCAGTGGCCT, 0
CTGCTCTCGCCTGTGGTTCATACCATTGCCAGTGATTATCTACGCCAGCGTAAACTCGGCGTGCGCCCGGTGTTTGATCCA, 1
ATCGTACTGCCCGTTGATTTTTGGGGAAGAACTACAGTCATGCTGATCTTAAAAGGTAACCTAGGCTCAGGTACTACAAGT, 0
TTCGCGATATGGCAGGACAAGACGTAAAATTGACAGCAATTTTATTCATATAAAGAATGAATCGCAGCCAAGGCATTCATC, 1
ATGCTATGACATTTACTATGTCTGAGTAGACACTATCATAACCAGATTTACCTACAATCAGGAGGTAGCAATAATCGTGCC, 0
CTGCCCGCCGATTTTGCTGCGTTGCGTAAATTGATGATGAATCATCAGTAAAATCTATTCATTATCTCAATCAGGCCGGGT, 1
AGACAGAGGCGAACAAACCAATAGAGGGGATCTGACTTAGAAGAATCAAGTGTGTCAGGAGTCATCAACATATTGTGTTCG, 0
GTACCGCAACGGGCAGAATAGCAGGATTTTGACGAGGTGTTAATCTGTTTACAAAAAAGCAACATAAAAAAGTGGCTGAAT, 1
AAGAAAGGTGTAATACCATCTCTGGGGGATTTGCACTTGGCCTTCCTCTGGCTTGTACTCCTGTACGATGGACGCATAAAG, 0
CCCGTTATTCCTCTCACGAGTGACTGGTTTGAACGTGCAAGCCCACGTATTATCCTCGCTGCACAACAGCTCTGTAATGCG, 1
TGATCAGCTCCGTCTCGAACACGACCTGGTAAATCAGCACATTTTTGGCGGCCCGCCTACTATCTACTGCACCATGAAGCG, 0
TGTCAGCACTCTGACTTAACCGTGGATGCAAGTCTAAGCCTACGAAGATAAACTCTGTTTCGCAAGGTGACTATACCACAC, 1
ATCCACCGAGAAATGCATAGAGCCACCCACATGATCGTTCTAGCGCATAATAAAGTGACACTTTTTGCCAAAATCGACGAT, 0
GAGTCCTAAAAATGGCGGGATAACTTGCCAGAGCGGCTTCCGGGCGAGTAACGTGCTGTTAACAAATAAAGGAGACGTTAT, 1
TCCCATCTGACATGGTAGGATATAGCTTCCTTTTGACATACCCGCCGTAGTCTGCTCGCTTTTACCAACCTAGGACGTACA, 0
CATGTCGAACCGGACTGGATCCTGATTTACAAACTTACCGATAAACTTTTACGATTTGAGAGAACTGGAACTCACGCGGCG, 1
TGCGAGGAAGCATATATTCAGCCCTGATAGGGAAGGTACCTCCAAACAGGGAAGTCCGCTTCACCAGAGGGACGAATACCA, 0
TTGCTTGACCCGCAAATGGAAAGACAACTGGTGCTGGGATTATGATGTATACTATTATGTATATTCTGGTGTGCATTATTA, 1
CCAGAACTTGTTACAATACCTTCCACGCGAAATTTATCTAAACCTTTAATTGCAAGGCAGGATTCGTAAACTAGGTTGCTG, 0
TCATCATTCAAAACCCAGATGTAATTGTCATCAAAGGCGGGAATACTGTTAAGATTCATAGATTACCTCTCAGTGTGAAAC, 1
TGCCATATGCTCTTTCCCATATGGTTTATTTACTACTTTGGCGACGACATGCAGCTAGATCCCTCCATTGCTATTTCTCTG, 0
CGCACTCCCTCTTCCCTTCCGATTTACCTCTCCTTGTTCTGCGTCATAGTATGATCGTTAAATAAACGAACGCTGTTCTAT, 1
CTAGAGGAAGGAAGCCGTTAAAACCCCCGCTGAGTTCACTGTTCACCCGTTTCGAAGTGATATTATGGACTATCTGGCTTC, 0
GAGAGGGAGAACACCGGCTCCATTTCATTGATTTTTCATCCCGAAAAAGGTACGTTTTCGCCTTAATTCCAGCGTGGACAT, 1
TATCCCTGAAATGTAACAAGGGCGCTCCCTCCCATAAGAGACCCGTATGAATAGATCGCTTGGGGGAATGTAGCCGCGATT, 0
CAGGCTGGGGCTACCTTCGTCTCAAATTTAGATGTTGGATAGGTATTATATAATGGCATTGTGTACTCTTACTACCTGTAT, 1
CGACTGACAGCCCGGACTCCACTAATGTTTCTGAACCCTGCGTAAGTAGTCTAGGCTCCACTGATGTGACGTCACATTCTG, 0
TATCCGGTTGTTTGTTGGATTGATATTTACCATGTCAATGAAATGGTGGTTATGCTGCCAGTGCTCCGCAAAACAGATGTT, 1
CAGGTCCATTGCTCGGAGGATCTAACGAGCAAACAAAACGACACAGAAGGGTCTGAGCGCCTCCAGGATCTCGTCAGCCAT, 0
CTCACTCCTGCCGTGAAATTCATTGTTTTGATAATCGCTGGCAGAAGCATAAACAGAACTATGCCGGAAGGCAAAAGCGCG, 1
AGGTTCAGACATTGTAGAAATTGGATTCAATCACCCCGTCGTGGGATTAGACCAGATGGACCTTTCCATCAGTGAGTGTAA, 0
GATAAATTAGGTTGTTATATCGGGCAGCGTTCACGCCTTGGCGTACAAGTTATTATTTTGCCTGGGCGAATTATTTCCCCG, 1
AGTATGGTGCTTTTATGGCCTGACCGAAGTGTAATACCTCTGTTAGAAATGGGGGAAAAGGGGCTCTACTGATTAGTCTAT, 0
TCGAACCCACGGGTCTGAAAGCCCTTGCTTTTCAGTTATTAGCAACATTTAACATTTATAAATTAACATCTGGCTGCGCCA, 1
TTATCGCAATACTGACTCGGACAGTTAGGTTTACCCGGTCACCCTTTAAACCATCCCCTGGGCTGTCACCAGGCCGGGGGT, 0
GTTAAATATACCTGGTAATATTCTTCACTCCGAAGAAATACTGGTAATTTAATCTAAATAATGCCCGTCAAGGATTTGACG, 1
AGCAGGGCTATCTGGAGGCTAACTTGTATGCTTCGTACTGTGTCTCTCACAAGCTACACGGGTACCACAGCAGCAAAAAAA, 0
CGTAATTGTTAATAAATTTAACTTAAGGTTGCCATTTTGTGACTCACAACGAAGATTCACGCTTCGGGAATATTCCCAACA, 1
GAAAAACCGCTGTTACTTAATATTGCCCTTGTCTATCTCCTCATCTATTTTATCAGTGTCCCCCTATCACCGCTTACAACC, 0
TACAGGCAGATTCATGGCAGCTCCGTTAACGAAAAACAACATCCTTGCATATTCTGCAACAACCGTCTGTGGTGTAGACAA, 1
GATTGGTATGAGGAGCAATGTTGTTGTATTCGGCGCTAGCTCCATAGTGGTATTAGGCCACCCCTACAGGGTTAGCGCACG, 0
TATGGCAAGTCTGACAGGTCATTTAGATTGTCAATATCAGAATCATGGTAAATTGATGTTGGGAATATTCCCGAAGCGTGA, 1
CCGGAACTGATTTGACAAGCAGCACCCGCCAATACGACAAGTACGGTCGGAGTCGTGTACCGCAAAGCCGATAATCAAATG, 0
ATGCAGCAACTCTGCTAACTCATTGATTTTCAAATCGAGCGGTTCCAGATATTCATAGAGAAGAATATCTCCGGGTGTCGT, 1
GCCATAATAAGACGAATCTCATTGCGGTTTGGCTTTATAAGGTATGTCACCCAATTGCCATCGCATTAATTCTTACCCTTA, 0
ACATGCAGCAACTCTGCTAACTCATTGATTTTCAAATCGAGCGGTTCCAGATATTCATAGAGAAGAATATCTCCGGGTGTC, 1
TCACAAATTACGCGCTTAGGCGAAACTTTTCATACCCACGCGTGACTGTGCCTGAATTCAGCTGCCTGTCGGGCGTTTCAA, 0
GCGGTGAGGGATGGCGCAAATGGAGTTGGAGACTTGTTTAATGTGTTTGTATGATTCAGTATGTTCTTGCATCGCTATTCA, 1
AATAGTATATCAAGACACTGGTCATGAAGGACTCACCTCCCAATAAAGGGGCTCTACACAGATCTAGAGGTTTATTATCTG, 0
CCCAGAACAACGCACAAATCGTCTTTGAAGCTCTGATGAGTAACCTGCGTAAAGAGGCGAAAATCAAAATTGGCGATGCGC, 1
CAAGCTAGTAGGATTCATGATCAAGCGTAATTGAGTCTTAAGGGTAGTAAAGGGATAGTTTGATTGTCGATCTGATGCGGC, 0
CTGAACCATTGTTAATGCAAATACGTCTGCCTGCAAACTATGGTCGCCGTTATAATGAAGCCTTTAGCGCCATTTACCCCA, 1
CAGAGATACTTTTTTCCCGACATATAAGAAGATCACGTGGCCGGTGGTAGGGTAACAAGATTTTCGTTACCTGGTGGACTA, 0
TTGCAGGTCACAGCGTACAGGTTGTTGCCTGATCCCTTTCCCGGCCTGTATCAACAGGCCGGTTCTCTTTTCAGACTTTTG, 1
GCTCCATAAAGTGACGGAAATTTTCCTCCCGATTGTGAACTGCCCGTCAATAGTAGATTCGTATTTTTGTGGGATCGACCA, 0
AAAGTTGTGGGCGACGTCGTGTTTGAAGACGCGGCTAAACGCGCCTCATACATTACGCCTGTTCCCGGCGGCGTTGGCCCG, 1
GGGCTCCTTGGCGAGGATCGCGGTCGCGGCGACTCTAACAGGTTCTTAACAGTATCTCCCACGACGAAAACCGAAAAGATA, 0
GCCCGATGACGGTTGCCACGCTGATTGAAAACACGCTACAGGCGTGCGTTGAATATCATGATCCACAGGATGAGTAACATG, 1
TCGAGATGCCTGGTTCAACTCTTAGCTGCGGTTGAAGCTTGGGATTTAGGTACTATAATCTAGGTGTTTAACTGCGTCCCA, 0
CTGGATCAAAGAAGGCGCAATTGTGATTGATGTCGGCATCAACCGTCTGGAAAATGGCAAAGTTGTGGGCGACGTCGTGTT, 1
CCTGGCTCTTCGATTTCATGCGCCCCCGAGTAAGTTCCATTAGCTATTTCTAGTGAAGGTCAGATATGAGCTGGCACCGCT, 0
TGCTTTCAAGATTATGGCGTAAGAAAATTGCAATACGATTATTGTTGTATATTCAAGATAATGTGACCTTAATTGTCTTTT, 1
ATCGCGCTATAGTGAGACAAACAACTATATTCCTAGCGGGTCCCGGATATAAAATGTATGGAAGCCAGTACTTTATCCGTT, 0
TTAAGAAGGAGCAATTCTATCGATTTTGATTTTGGGAAATCAACACGGCATAATTATGTCACCGGAGCCTGAACAACTCCG, 1
AAGGCTATAAATAATAGCAGAAACCCTTTCCACTCTAATACGAGCTTGCAGCGTCGCATGGCCACTGTTCGCTTTTGGAGC, 0
GATGTATGTAAGGCCAACGTGCTCAAACCTTCATACAGAAAGATTTGAAGTAATATTTTAACCGCTAGATGAAGAGCAAGC, 1
TTGGGCTTTCGTGTGACCGCAAACCTTTTACCGGGAGACGTCTTAAATCATTCAAACATTTAGAGTCAAAACTAAAGAACC, 0
TTTATTGTACCTGACGAAGTTGCGTGTTGAAGGCACTATAACACGATGCTAGTATTTGGCAATCAAGACGTTTAGATGTCT, 1
TCTTGTACAGGAAGCAAGCTTAAGTGATACTAAATCTCTTTCGTATCACGCTTACGCAGGTGGTGCAGTGCATAATATTAA, 0
CTAACGGAAGATACCTTGCGATTGCTGGAAAAAATCGCCCCTTCCGCACATAAAATTGGTGCATCGAGCGCGATTGAGGCC, 1
TTGATTAGGATCGGCGCCACCCCTCTTATGGTTAACGAGTCTTGTTTCCTTTAAGTTTGAAGTTACTTCCCAGATGAGTTT, 0
GATCTGGGCCGGTGACTAAGCCGGGAATTGCCTTACAGAAGAATATCCCTGACAATGGTGTTTTAACTTACATTTAACAAT, 1
ATTATATGAGGCAGAAGCAGTAACCAGCTCATCTTGACGGTACAAGGGAACGTAGAATAATTGGGCATTGCCTGCTCGCGA, 0
TTTATTTAGACATCTAAACGTCTTGATTGCCAAATACTAGCATCGTGTTATAGTGCCTTCAACACGCAACTTCGTCAGGTA, 1
CGGTATTCTCAGTGGATTGTAATGCATGCGAGTGGTCAAAGTCGCGGCTGGTCTACGAAAGCCACCTGTGCTTGGAATTCT, 0
GCCTTGCTCCGTAACTCACCCCATTGATTAACCTATTGAAATAGTTGATTATGGTGAGCAAAAGCGTTCCGTTCCAATTAG, 1
AGATCAATAGCACTTTAAAGTGTGGGATTAGGACAAGATAGACTATCGATCAATTCAACCGCGCATCGGCGGACATACTAA, 0
GTCATTACTCATAATATCTGCTAATGCTTTACATCTCCTTCGCGTTTGTATATTTTCTTTATCACTTGCAGAAATGCGGTG, 1
ATGGCTAAACACTGATAGTGGGTGAACCGAGAGGTTCTACCTGTGTCAGGCTTATCTTGCCTGCCGGATATCGGGATGATA, 0
GCATTGCGAGGCTCGTTTATTTATACTTTTCTGACGCGACATAATACGCATAAAATAAGGCTTACGCAAAAATGGAACACA, 1
TGGGGTACAAGCTACCGTAATTGGCCTTACCTAAGCAGTACCGACTGAAGTTGTGTATCGCTAATGCGCAACCCGCAAATT, 0
ACTTGACGTGAAAATCATTATCATTTCCTTATGGTTGCAGATAAAACATATTATATTTTTATGTGTTCCATTTTTGCGTAA, 1
GTTCATAGCTTTAGTCTTCAAGGCGGTGGACTAGAGTACCTCACTTTATCCCGGTAGTAAAGAACTACATCTACTTCCCAT, 0
GATTCTCTGCTGCGTTTCATAACCTGGCTGAAATCTTAAACCAATGCCTTATATTCACCTGCAAATGCACTGTTGGAAGAG, 1
ATTCTCGTCCATTACGAATGCAAAAATGGACCGTCTCCAATCCAATAAAAACACGTTAACTATATCAAACTCTTCTTTCAA, 0
GGAATTAGCAAGAAAAACGCCAGATTGTCGCGAAAAACGAGATCTCTCCTACAATTTCTAACTGTAACTCCTTTGTTTGTT, 1
AGCCTATCCACTGAATTGGGTAACTGTCCCCTTCACACTCTTCGAGTGCTAGCCCGCATTATTGAACCGTTTCATGAGGTA, 0
TGTTTGCTTCATGAATGCTCCTTTGCATTTAGCAACTGACTGTAACAGCTAAAATTAGTCGCTTTTGGCGGTGAATGCTGA, 1
GTTAAAGACCTTCATGGTTATCCGTATACTGCTCGTCAATAGGGATAGCACTGTAGGTCTACTTGCTCTCAACGGCCAAGC, 0
CATGATTCAGATTCCAGACGTGAATTTGCTGGCTCTCAGGGCTGGCGATATAAACTGTTTGCTTCATGAATGCTCCTTTGC, 1
TATTCGCCTCCTACTACATCTTTAGATTCAAGTCATTATAATGTAGTGACGGACCTCGTGCCCCCTTTGACTCTGCCGAAA, 0
TCTGGATCCGGCCTTTTGGCAAACTGATTTACCTGATGCCGCCCTATATTATTCTCCCGCAACAGTTGCAGCGTCTGACCG, 1
GGTCCCTACATGCAAAGACATGTCATGTGACCTAAAATTACAGGTAAAGTGTGAGTATTGAGCAAGCTGAAAAACGAATAG, 0
TCAACGATTAATAACATTTTTTCATTAATTTAAGTTGGCTAAATGCAGTTAAAATTTTTAACGGCCAGCCACCCAAAATCG, 1
ACGCTTGTTGTCTAAGCCGATAGAAGATTAAGCATGATTTTTGGTGCCTTCTTCCTATGGGTATGACAAAAATCCAGTTAT, 0
GGAGGCACACCAGATTCCTCTCATTTAAAATCGCCCCTCCTCCAGCATCTATACTTATCTTTTTGCTCTATTTTCTCACTG, 1
CACAATCGACACTAAGTTAGGCGTTGTCGTTATCCATGTGCAAAGCCGTGGTGAATGCTCGCGTTACATCGCACCCAGACT, 0
TATAGGCCAACGCAATTCATATAGCCGTTGATACCTAATGTGATTACACTAGTAAAATATATTGTTACTTTACTATCGTTT, 1
CCTGGGAGTTTCCTACATGAGTAATTTGCAAGTTTGCGACTGGAAAGCCACGACAATTCGGATAGAGTCGCCCGATTAGGG, 0
GTATGCCGGGGCTGTTTTACTGGTTATTGATGATCCCCGCGCATCTGTTTATTTTTCGCGGAATGGCAAAACAAATCGCCA, 1
CCGATCTTCAGAGTCCCTTACTGACCTCTCTAAAGGGCTAGGCGATCCAGATCAGTGGAACCCAACGTATAACCCACGCTT, 0
CCGCTGGGATATCGCGTATTTTCACCCATTGACAATGTTTTTGGCGGTGGCATGATGCGCATGAAATTTGAACTTCCTCAC, 1
CCATCTCCAAGCTGAAGGGCGCACTCGACACAAATTCATGTTATAAAATTCAAACAGTCAGCAACTCGGCACGACTGGCAT, 0
GGAACTGGAAGCTGCCTCGCAGAGTTTTGAACAGTTTTCACCCTTTCGTTAAATTCTTCTGAATATGCCTCGGGGAACGCA, 1
GTGTGTGCATCACCAACCGCGTTCTTGGATTCGTCTGTAATAAATGCATAGATTTCTGGAAAACAAATAAGGACGTAATTC, 0
CTAACTCATCGCCCGCTGCACGAAAGCTTTGATTACGGGCCACGGCAAAGAAAGTGGCAAAGTCAGACATATTCATCCGCA, 1
TTAAAAGTTCGTGCTAAAGCTCGGGGGCCCTGGTCTCCTTGAAGCTCGACTAGAAAAAGGTTCTGTTCGTGAGAATGATTG, 0
TAGCGTCGCTTGTCAATGTAAGTTGTTGATACATAATATTTATATATGATTAATCAACGGATGATTCACATGAAGAATACT, 1
AATAAGAACAGAACGTGGTTTGGATCTACCTCGATTTTCCCTTTGAATAGTGTACACTGAACGTATTGGAGACCATCTGCC, 0
ATCGCACAATGTATTTCAATCATTGGCATTCCTGTCGGCATTGCGAACTTTAAAATTGCCGCTATTGCACTATGGCCGGTT, 1
GTAGAAGGTGTGGTACACGCTGTCTTTCTAACCGTACCCGTAACATTGCGTTTTAATTGGAATCATCACCTATCAACCATC, 0
GCGTCATTGTCCGGAGTTTTCCATGGATTTGCAACGCGTCCATTAAGGATAAGGAGAGCAGCAATGTCGAAAGTCTGCATA, 1
GAAGGGTGCGTAATAGGACACCAGGCTTCGCTGTCTAGACCCGCCACGGATTGGGTAACCAGCGCGTTACGTAGAGCTGTC, 0
TTGTTTGTGGGCGGAATTTCATATTGACAACAGTACAGTTCTTATATCTATTAATAATAGAAAGGGATCTACAACCTACAG, 1
CTCCTTGTCTGCCGGCCACGCTCATCTGCGCACAAACGGGCACGACTTGCGCGGGTATTTCAGACACTCCACGGCCTCGTA, 0
TAAGTGTGATCTACGTCACTCATAACTGCAACGGATAATTTGTTGTTGCATAAAATGTGTGCTCGATCTCATTCATGGCCG, 1
TCATCAGTGCGCTTGCCACTTATGAACCACTGCCGGTGGGTAATAAAGTCTATTTCGGGACATAGGCAGCAGTGTTCAAGC, 0
GAGTCAGGGGTAATTTTACCTTTTGCATAGGGCGCGCATATTAACTTTGTAACGTCATAGAGTCAAAGAAAAAGGCAGCCT, 1
TTTGTTAATAACAGAAGACATATTGGCGCAAGGCGGAAAACGATTGCAGCACGTCTGTACAAGCTGCTGCCCTAAATGCCG, 0
TCGTTCAGTGCTGATAACAAACATCAACCTGCAAAACGAAGCGCATAGTTTAAAATGGCTATCATCAATACGCTATATCTG, 1
TGTAGTGTTCCTCCATTCTTGCCAACGGGTTGCAGCGCCTAGTATGTGCTATGGAGCTTTATAACGCATCGATCTAGAAAA, 0
CGGTGATTTACTGGCGCGACTGGGTTTTGAAAAAGAAGGCTATGCGAAAGACTATCTGTTGATTGATGGACAATGGCGCGA, 1
TGTAGAAATCGCGAGCTTCTCTTTAGGGCCTCATGGGGTCGCTTCGTGTCTGATGTACGGGTCAAGAGAAATTTTTATAAA, 0
TGCCTGTACGGCGCTGCCTGCACCTATGATAATTCGCCTGACGAAGATTTTATTATCGATACCCTACCCGGCCACGATAAT, 1
CACATAATAGGGCATACGGCATGCAGTCGTGATGTCTACTGTAGGACTGTATAGTAATACAGAAACGTGCCTCGAATCCTT, 0
GAGTATTAACCGCGTTATCCGTCCGCGTTTGAAGTTGCATTAATCGACGTACACTGGCGGATGTGGCATAAACGCCTCATC, 1
TTATAGCAATCGTGCGCAGAAAGAAAAACGACATAGCTAGTTCGAACGTAGTTAGTTCTATTAGTATTAGGATCAACTCAT, 0
TCATTAAAGAACAGATACCCGTTATCTTAATATCCGCCACAGAATTGCTCTATCATAGAAACCGCAGAAGACGTCTGATAC, 1
TGATAATACGTAGAGCACCAAACGCATATCCAGGTTCGATAACGAGTGGAATATGGCATTAGTTTTGTGGAATCGTAGATC, 0
CCGCCTGAAAGCGGCGGCAAAACTTGCATCGCTGTGCCAGACTGGTTATAAGGTGCGTTTTAACGTAATGGCGGAACACCT, 1
TAGTGCAGTATATGCTGTGATTGATTGTAGCAATAAGAGAGGGCTGTCCGAAAAGGCATATAAGGGGTGTTTTAACCCACG, 0
GCTGACAGTCACTTTCGATGGGCATTCTTTGACAACTCGCGTTTTGTAATACTTTTTGCCGCCTGAAAGCGGCGGCAAAAC, 1
ACGTCTAAAGGCAATGCGCCTGGCGGTGAAAAATGTTCTAATGCCACACATGCAACGGTCAAAATCTTAGGGGGCGAACGT, 0
AGGGAATAACTCGATATAAACTCACCTTTGTAAGGGGGATGTTAAATATATATTAATTCCTGTGTTCCTGATTTTGCCCGG, 1
AGTAAACGAAATAGATTAGGCCCATCTTTTTGCATTGTTATCTTAGGCAATAGGTTCATGAACCTATTAGCCGTTTCCTGG, 0
GTTTGTACCGGAGCTGGTCCGTTGCAAAATGCTCACCGGGAGAATTCAGATATTCCCTCTATCACACTCTGTACATATCAC, 1
ATTATAATTGCGGGGATTTACTGCGGTAACTACCAGTTTCTACTCTCTCCTTGTGGTAAACCGTGTGGGTGCCGGTGAACG, 0
AGGGTTGTAATTGTGATCACGCCCGCACATAACCCACTGGGTGTTGTCTATACTTTACACATAAGGAAGAGGGGTATTCCC, 1
CCGGCAAACTGGACTGAGCCGCCTACAGCTGTTCCCTCGTCTCGAAGCTTACACATACACTTTTGGCTAACAGTCACCCTC, 0
CGCGAGAAAATACGACAAAAGTTGCCAGTAATCGTTATTCTTTAAGGCTATGGTTTTTCATTATTACCGGAAGTTACCGAC, 1
GGCCGTTTGGTGCAAAGTAAGGGAGACGAGGAGTGGTCAGAGGCAGGCAACGTTCAGCTAGTATGAATACATCGCTTCACA, 0
TGCTTTTCCATACAAGACCTGATGCTGCCACCCGAGGCTTAACCAGGGTACAATTGCCCGCTAATTAACACCTGCATAAAA, 1
GGGTCACAACTTTTCTAGGCACTCTCCTGCAAGCAGACAAATACTAGTGACCCACCTTACGTGGGGTAACCCTCTCGTCAT, 0
AGCACAGAAAGTCGAGCATTATGAGATTGCCAGTTACGGGACATTAGCGACGCTGGCTGAACAATTAGGTTACCGTAAAGC, 1
GGCCAGGAGTGCGCAGTCAGTATAGTCCGCCCCATGTATAGTTCGGTAGGGCTGATGAGAGTGACGAGAGTAATCTGATGT, 0
GGCGCTCTTGCCACCAGCGTGGTATATTTGTCTGCAAGCCATGCCTGGCGTAGACTAATGTCCTTGTTTAAGGAGTAAATA, 1
GGCACCCTGAATCTGTTGTGGAGCCCGGTGGTTGCACTGATTTAGTAAGTCTGCCAACATGTGTTGAAGCCAATTGAACTC, 0
GTCAAGCAAATCTATTGCCAGATTGACGAAAGCGTCACACTGTACCTGATAAAATCCGATACGCAACTTTATTAGCATGCA, 1
AGGATATTCTTTAAGATACTAGGAGAAATAGGCGATACCTAGCAGACGGGATGGATAGGTTATGGAAAAGATTTTCAAGCA, 0
GAACTAAGTCTGGTTGGCACAGTTAACCTTGATATGCGTAGTCTGTGGCTAAATTTCGAGATTACCCTGGCAATCGACGAT, 1
TCATACGGACCTCCGTGTTAAAAAACTTGGCGTTAGCTGTGATACTTTGCTAAACATGAACAACCTAAATTCCAGCGGGGT, 0
CTGCGTGACTAAAACCCTTGTGCTCAATTGACAGTTTATTTTCTGCGGAGTAGTCTCTCGTTTCATGGGACCGCTACCACG, 1
AGAGGACGCGGAAGAAATGACGTCTGGGGCGCGAAATGTCCTTTGCCTAACACGCTTCTCTTACCCCTTGGTCTCGCTCAC, 0
AGGCCATTGATTATCAACTGCCCGTGTTGTCATCGACCGGCGAACTCCATAAGATGTGCAGCATTCACGTTCGGACGGAGT, 1
AGAAAAGGACTATAGCATTTATTTGTAAGGGTCTCCTCTAGGGAAGCATATAATGGCGAGATCTAAGTGACCCTTTTACGA, 0
GGCACCAGACACCGCATCAACAAAGTTCATTTGTAAAAATGGAGATAATTATGATTGCACATCACTTCGGAACTGATGAAA, 1
ATGCCTCAGATGGGTCCATTCCAGGTCATGATCTAACCCTCCTAAGGCTCTTGCAGTGAAAAGAGTTCTAAAAAGTTAGTT, 0
GGCCTAAGTCTTTACCACTAAGCATTGCTTAATATTCTCCTATGCGCATTACATTAGGCAATCCCTACCCTTACTGCATTA, 1
TAACCCCGTTTGAAGAAAGCTAATAGATAGCCTAGACCGCTTTAAAAGAGCAACTTCAAAAAGTACTAAGTTTTATTGCTA, 0
ACCCTTACTGCATTAGGCACAGCCTATTGACAATTGCGTTAGGCGTCGCCTAATATTTCTGTGTGTTTTTGGAGTTCATTC, 1
AGAAAAGAGACACCAAACATATATAGCACGTGATGTATAATCAGGGCGAAGATCGTGAGGTTAGGGAAGCCCTGTGCTGAC, 0
CGCTGATGTGGGGGACACAAAAGCGAAAATGCAGAAGAAAGCCATTTGCTAAAATTGAAAGATTACTACTGGGCGCGCAGC, 1
CTGAGGAACCAATGCCACAATCTGACAGTGACAATGACGCCCGCGAAGCTTAATGGCACTGACCTCTGATGTGGATCATAG, 0
AGCGATGTTAAAAACGAAGCGGTGTCGCTGACAAGTGAAGTTGTTTGATTATGATAACTTGATTGCAAAATATTATTAACA, 1
TGCCTCCAGGCGGTTCAATTAGGCTTTCGTAGTTTTTGTGGATAGTATGTTGCTTTTAAGAAAATTTTGATTCATTCAGTC, 0
ATTGACTTAGCCCCTTTTTCGGCATTGACTATGTCGTCTGAAAAGGGGCTGAAAAATTTATTTTCACCAACACTTTTTTTG, 1
AGGACACAGAGTTGATGTCCTTCCACCGATTCACATACCACTCAGAATTAGACGGCCGCCAAAACCGCCGCGGTTAAGAAT, 0
GTTATAGCGTACAGGCACCGTAGCATTTGTCCGTTATAACGCACAAGTGATAAACTTCCGTTTTGCCGGAGGAGTCGCATG, 1
GAGACGCTGTAGCCTCCTGGCTGTAATAAACTGAGGTGGACTTTTGGGCTTCTCTGAATCCCTAAAGGAAACTACACGTTT, 0
CGCTCCCTTTTTCGTGCTTGCTGTCGTATTGACTTAACGGGGATAAGTACGAGAATGAGCGCACATCTGTTTACCGGAAAC, 1
TAATGTTCTCTGCTACAGTAACTTTCATACTACAGCCGCTTTGATCTACCACGCGACGAAAGATCTTGGGATAACGAAGTG, 0
TTGATTCGTTAGTCGCCGGTTACGACGGCATTAATGCGCAAATAAGTCGCTATACTTCGGATTTTTGCCATGCTATTTCTT, 1
TAACGTTCGCGAAAGAGTAATGCTATCCCTCTTTACCTAGACAACGAAATGTCGGTGAACATTTTGATCTGGCAAAGTGGC, 0
CGCGCTGTTTTTACTTACTATCAATCGTTTCTAAACAAGTTTTCATCAGGTATTCTACTGATGACTTGTTATGGAAGTGTT, 1
AGCTTCCATGAATCGTCCCATACAGGCGCACGGGTGCGGGGGTGATCTTATGTGGTCAATAGTAATATTTCTGTATTAATG, 0
CTGACCACATAGTCTGCCTGCAAAATTTTTGAAACCAGTCATCAAATATTACCGTTTCACAACACTAATTTCACTCCCTAC, 1
TCACTGGATAGTAATGAAATTTACATTCCCTCCTGCAAACCAGTGGCTTAGACGGTTTTCGACTTTTACGCTGTGACCCAG, 0
TGAAACCAGTCATCAAATATTACCGTTTCACAACACTAATTTCACTCCCTACACTTTGCGGCGGTGTTTAATTGAGAGATT, 1
GTACTCGCCTGCGCAAAGTGCAGCCATCCCGGACACGCTCGTATGTCTCGAGCTCCGGAAAAGAATACGACTCGGGTCACT, 0
AAGTGTGACGCATATTGCTTTTGGTCATTATCTGCACAGTAAACGGTGGTATACTGTGCAGGTCTTGTCTAAAAGCGAGGA, 1
GGCTCAGGCGATAAACAGATTAGTCTGGTGATCAACCACTAGATTAATTGTGCATCAGCTTAGCTGGCGAGTATAGGTTAC, 0
TATTCAAAAAATGAAATAAGAATACATTGCTAAGTTATTCGCGCCTTTTTATAATTCGTTACCTTTCCAGGGACGCTAATC, 1
GTTGAAACAGAATAGCTCTTTCATTGATTTCTTTGGCGCTAAGCAAAAGGAAGCAAACGAGAAACTCAAAGCTATTACATG, 0
CGATGGTGGATAAATCCTGGACTGGCCTGATTTCTACCGGGATCACCTACAAATTCTGATAATGCATCTTTCCAGGGCATT, 1
AAGTCTATTTCCTATTGTTGTGCGGAGTATATGTCGACCCGTGCATGCCCGGGCGGTACTAAATTGCATCGCGCACAAATC, 0
AGCCATGCTTTTTGCGTGGCTTTTGCATACAATTTATTACTATTACCCCTAAATTTCCCCTCCCCAGCGGCGCAGAGATGA, 1
GTCGCATACGTCTATCTGTTTAATTAGTGTCTCATCTACATGCCACGAGCGTAAAGCGATGAAACTTTATGCCATATAGGA, 0
AACTGGTCTGTACCACTTATGGGTGTTGCCATACTTTCACTACTGATGGCGATTTTCGGACTTTGCGCCGGGAGAGACAAA, 1
ACCAGAAGCGCCATGCTTGATGGTACTCATCTGCAGTATTCGGCTTTGCGCCACTTTATTGTGTTGGCTTCAGTTTTACTA, 0
CATTTATCACCTCATTGCGAGTGTTTTATAAAAATCAGAACTGTTTTTTATTATAATTTCGCACCAGGGTGGTCGCAATCC, 1
GGGTGCAGTCTAGTAGCCCTTTGATCATTCCAGTTCATACAATACCAGCCACATCTTCGTGTATTGGTCATTTGAACGGCC, 0
TTTATCACCTCATTGCGAGTGTTTTATAAAAATCAGAACTGTTTTTTATTATAATTTCGCACCAGGGTGGTCGCAATCCAT, 1
GCCATACGTTCTATAACTGCGCTGGTCAGTCATATTGCATGTTACCTAACCGGAGCAGGAGTGGCGGGGCACCGAGAAAAG, 0
AACTGGTTTCTCCCGCCATCAGCGCGTTAAAGTCGCGATTTAAATCCGCGTAAAATTCTGTTTTGTTCATTATATAATCAC, 1
TAGTCAAAGAAATCACCCCACTAATACGTTGGGGTGAACTTTTTCTATTAGAGGGCTTAGTTCACTTGCTACGCTGTAGGA, 0
GCGCACAAAAAAAGCGCACTTTTTGACTGGCACATTCGGCTGCCTCAACTAGGCTGAAAAATGGTGCGATCGGACTGGTCG, 1
TCCCCTTTGTTATCATTCGAGTTCTACCGACCTGAAGCGCTGTGTTACCTATTCATTTATAGCCGCCATATCAAAGAGACG, 0
TAACGGCTGCTTCGTCAAACCGACGTTACATATGGTGTAAATATAAATGTACAATAAAAAGCATTCAGTCCTGCGCTGGCG, 1
GGAGAGTCTAACGCGTATAGTCCGTAACTGATCCAGTTACTTGGATGGAGAATAGTTTATATGGCTGCACGGGTTCTACGG, 0
GCATCAGAAGCGGCGTGAAATCAGCGGTTGGTTGGCACAGGGCAACAGGGTAAATTAACGCTTTTACTGAAAGACGAAGAG, 1
TTCGTGGGGCAACGGACATTCCGAATCCGTTTTCCAGGAGAACGATAACATCAGCACAATGATAAATATCAGAGCCGGATA, 0
AAAATGGACATGCCATTGTTTTCTCACTGTTGGATAAGAGGCCAGAAGCGTAATATCCGGCCCCAGGGAAACGATAACGGT, 1
ATAGGTGGAGAAACCTAATTAGTAAATTAGATCATTTACACGGACAAAAAATAGATTAAGCTCCCTTTGGCAAGAATTAAT, 0
CCAGAATTTAATCAACCAGGCGTGTTTGAATTGCTGCCATGACATGAATGTAGCCTCTGAACTCAGAAGGTTTGAAACAAG, 1
CAGTGGCATGAGTCATGCACTCTTCGTTGGATATGTAATAGATTCTATGTCATACGCTTGATTTCTCAACAGCCTAACTTC, 0
CCCGATGCCCCCGTGTCGGGATTTGAAAGCGATTTAGGCTCTACCGCGGGAAAGTGGTTAGGGGCACTGGTCGGATTTTTA, 1
CTTATCATAGAGCGCTAAAAATCGGGTTTGTGTTACTCTGCTGGATATCCTAGTCTTGATTGGCGCAGACGTCACAACTCC, 0
GTTTGCCGTTTCTATCAACAGTTTGTTGCATTTGCAGACAATTTGTTGGCGAAAATCTTTGCAGCTTTGCTGATTCTCCCT, 1
CCGCAAGGCGGCTTAAGAGCATGAACAGTGTTCGTCGAGCGCCTCGGGATCAATGTATGTTAAATCTAGCGCAAAGGGTTA, 0
ATGATAGTGAAAAGGGATAAAAGCATTGTCATCTGCGGCAGCTATGAGTAATGTTGGCCCTAACGAATAGCGGTTGCTTAA, 1
ATTTTTCCGAGCATAACAGGATTGCCGTGCGAAAGAAAGCTCTTTACGACTCTGAGTATGCGAGTCCTAAATCACATATGC, 0
CCTTGATCTACAAACTAATTAATAAATAGTTAATTAACGCTCATCATTGTACAATGAACTGTACAAAAGAGGAGATTGACA, 1
CATCTATATCAAGTAAAGATATGAATATGTTGGGGTACAAGCTACCGTAATTGGCCTTACCTAAGCAGTACCGACTGAAGT, 0
ACGCTGCGCTTTGCTTTCATATTCCGGTTGTCGCGACGGCAACATTTCGCTAAAGTCACGCCCCTTCTTCACCGGCATGGG, 1
CCGGGTTGTGTAGCGCGCCCTCCGAGCCGGTGACCGGTTAGGCGGGTAAGAATTTAGTATTAATTATCATCATCGTGTGGA, 0
TTCGCGGGTAGTTATATTATATTTCAATGAATAATAACAACTAACCATTAAAATTATTTCTATATGGGGAAAACCCACTCA, 1
ACGTCCCGATCGGCTAAGCGCCCGAACGGCATCTGGTCTAAACTACTATGACTCATGACGAACAAAATCACAGACGGAACA, 0
TATTGAAGATGCCACTGTTTAGTTGAATATTAGGTATATGCTCTTTTTTGAAATTTATCGGTGGCAGCCGTTAGTATTCGC, 1
GCATGTTTCAACCTGAATACATTCATGCCGGGGTTCTCGGTATCACCCGGTCTGTTCCATCGGAGCAGCGCTCTGCGTAAC, 0
ACCGCCATCGGTTAATGTGGCAATTGATAAGCAACAAGGACTTTCATGCACAATCACCTTCGGTAAAGAGATTGATGAAAG, 1
CGTTAGGCTAAATCGATAAAATCTTCCGCGTGATCATCTTCAAAAGCGTGACATGTAATCTTGCATTCCCGTGCAGACCAG, 0
ACCTGGGTGAGTACCGGCTGGTCCTTAAGTTTTCACCCGGTTTTAACCACTACAATGTTGATAGCAAAGCGCTAATGAGCT, 1
CCAGCCAGGGGTTGTTGACATTCTACAAAACGAGTTGTTTGTGTATGCAAGTATGTTAGCACTAAGGGTAATGTAGTCGCT, 0
TGGATTATAAATCTCATTATCTTAATTGCAACGGGGTCCAGCCGTGGTTATAATTCGTTCGTTGGAACACGATGTTGCACA, 1
GATCTCCGCCAGGCGAAGATTCAAGGTGGTGGGCTGCGAGTGCGAGAGGATTGATACTATTGGTAATCGCTCGAAGGATGA, 0
GGGTGATGTGCATAGTCGCTTACCACTTATAAAGATTAATTATAAATATATAATCAATTTTATTTTTAAACCAGTTAGTCG, 1
TGGGCAATTGTTTAGCATTACGGGTGTGAACCAAAAGTAGGTTCAGGATGCGCCCGCTATAAACCCCCAGGCGCCGCAATA, 0
TACCTTTTTTAATTTCGTTCGCTCTTGGCATCGAAAAATTCCTGTAGTCGAAAATGTCAAAAATATCGCGACAAAGTACTC, 1
GATGGTCCCAATTGTGCTGCAGAGAACAGAATACACGAAGACAGCACGTGTTGCGAGATATCCTGTAAGTCGCCGGTCACA, 0
CTGAATAAAGACATTCTCTGCCAGTACGTTGAATACATCACCAATATCCGTATGCAGGCAGTCGGTTTGGATCTGCCGTTC, 1
GCTTCGTCAGTGGTAGAAAACCTGTCCTTGCGTAAACAGCTACAGTGTTGCTGACTGTGAGACTTACTAGATCCTTATCAT, 0
CCATTGCACCGGGTTGAACAATTTACAAAAGAAAGATATTCCATATCGTATAATGCGATTAAATACGCCGTCTTATAGAAA, 1
GATACGGGTCCCTGAAAGTCGTTACTAGGTTGAGAGCCGGCAAGTGCTTGTTCATAATAAGCTCGATATCAAGTCGCCAGC, 0
AAGTGACTAGATCCTTTTTTTCGCTCATTGAATCCTCTGTGCCAGGCAGTACAATCCCGCAGCTTTGGGAATTTTGATTAA, 1
AGCGGACGTCATCCTGATATCAGGGAGTAACATCAATTGGTTCTTTACCATGCCTCAGGGAATTAACCATATACCGCACGC, 0
GGGTTGCGTTGTTGAATCATTATTTGCTATGGGTTTCGATATTGTATTTTATTAAGATTAGCAGGATTATACAAAGAGTAT, 1
AACTTTATATGGGTCAACCCGAGTCGGATCGCAACGTTGGGTCCGAGAGTTAAAATTATACGAGCGCTTGTAATAGCATAC, 0
GTAATCTTAATTTCACTGCCGGAGATTGCATCCGGCAGCGTTATCCCGCCACAATGACCTGATGATGTCATCATACGTAAG, 1
TCGCCGCAGCTTCCCACGAAGTTCAAGCCCGGTTTATTAAACTATTACTCTCTGGTGATTCGGGATAGTTTACAAGAGCCG, 0
ACCTGATGGTTCCCTTTTTCACATCATTGACAATCGCCGCCAGTTCCAGGCAAACTTCCCGCTTTGTCGATTTCCTTCTGA, 1
ACGTGCGCAATCATCAATTTTTAATCCTGCTAGCCCTTCTCATACGTGTCACGCTTAATTTTCATAACTAGTAGTGTACTC, 0
AAATGGCATTCCGGAACGTCCGGCACGCTTCATTAAAGCACTACAAAATTATTATCACACGCCGGAACTTACGGCGGAACA, 1
CCGACCCCGTCGCCGCAAACAAGACTGCGGGAACGTGCTACTTAAGCTGAGAGGAAAGTCGACAGTACAAATTAGATAAGC, 0
TCAGATTTTGATGCGTCAGATTTTGACGGGTCAGAGTCTGACAGTTGAGAAAATGCCGCTGCCTGAAGCTTCGCAACGTTA, 1
TTTAATCGGAAGTGCTGATTGACCGGTTATCAGTGAGTCATCTGTTTGTTTGGCAAGCCAATCAGGTTAGATCCGGTACTA, 0
TTCAAAATGACCGTTGCTCTCTGATTTCTCATTTCATGCTCACCCAATATGATGGCGGCGTTTTCTAAAACTGTTAAAGAA, 1
GAGCTGGTGACATATTAGGTACAATGGGATATAGCGTCGATCTTTGGACAGCGCGATTAAACAAACACCAGTTCCTAAACG, 0
GCTGTTTTCATTGATGCTTAGCAAAAATTGCCAGAGGTTAAGGATTGTCTTACTATTAAAGTGACTGAAGTTACAGGTTTT, 1
GACTCAGGAATGCCCACTCGCTTTTGCTGATTGATTTGACGTCAAACTTGGGGTATATTGCGTGTAGGTCTAGATACTAAA, 0
AAAATCGGCAACAGGCTGGCCCCCTGTTTGCTTCGCGATGCGAATAAACTTATTATTTGTGTGCCTGAAAACCCCGATCAG, 1
ATACATCCTAATTGGCGAATATAGATAAATGACGGGTAACATATGTTTCTATCGATTTCCAGCATCATCTATCATTCTAAA, 0
TTCCGCCCGAATGTGTCAACGGCAAATTGCAACGTGTAGTTTCAATCGCTGAAAAATCAGGCAAATGAACAATTTTGGAAA, 1
CAGACGATGCTATCACATCATTTTTCCCAGAATAAGTGTCGCTGCCTTAGCAACCCCTATTAAAAGGCAGGAAGGGACCTC, 0
CGCCCACATCACCGACTAATGCATACTTTGTCATTCTTCAACTGCTCCGCTAAAGTCAAAATAATTCTTTCTCACACTGTA, 1
ATTAGTTAGTGGCCCAAAACATTGTGTAACCTGCACTTCTGCAAACTCACCAACTTGCGATTTACCTATATCACAGTGATA, 0
GAAAAAACACGTAAAATAGCGCTCAACAATGCCACGGATTGCGTGGCATTATTATTTTCAGGAGGAACAATGTCTCAGGTT, 1
CAGACTTTCCGGCCCTCCAGTATCCTAATTTAGCCACTCTCCTACTGAGAAGTGGGTCATCTCCGTCCATATTTAGTGTTA, 0
CGAAATCATAAGAATTGCTAGAGATTTGGAAGCGCCAGTTGACGCTCCGTTAGATTGCTAACGCCAAAATTAGCGCTGAAT, 1
TTGCAAGTTCGTTTAAAAGCTTGACTTTACGGGCTAAATAGCCCAAGGCGTGGTATGGCCGAGCAGTACTGAACGCGAGGA, 0
TTGGTAGGTAGAGTATTTGAAAAACGTAATTGATTGCGAATAGCAACAACTAAACAACCAATACACCCGGCCCCTCGCCGG, 1
TTACCGATCGTGGCTCGGCCGTTAGCCTCGGACCACATAGGAGCGAGAGACGTCCGATTAAATACTCCTGTACCCCCTTAT, 0
ATGGCTAACTGGAATTTTTAATTCATGGCAATTAGCGGCAATGGAATATAAAATTCACTCGCGTGTGTCTCATATTGCCTG, 1
GTCCGCAAATACTTCAATAAAGGAACTAACTCAGAAATCTAAATATGATATATAAGACACAAGTGAGTTCATAGCCTGCTA, 0
GACGTTACGGCTGCAATCTTCATCTGTTTGTATGGATATCGCTTCTCGGGTATTGTTCTCACCCGGTGCTATCGCCGTTTT, 1
CAAGTCCCCGCCCTCTCGGTCCGATCGTGGTGTTCTTCTAATTAACTTACTTGACGCAAACACTTAGCATAAGACACTTCG, 0
TGTGTGGTTTTTATTGATTTAAATCAAAGATTCAAGGGTGTTTGAGGAGTATATATACACTCAAGCAACAATGGTTTTACC, 1
TATCATGGCTAGAGAAGGCACTCTCACTCACTCTTAGAACGGTAATGCGAGTCAGGGTAGTCAGTAAGAATTCGTTGATGC, 0
TGGTAGACAGTACCCGACACGGAACATTTAAAAAAATGAATGTTTTTATATTCTAGATTCGATATTTTCGATAGGTTTGGG, 1
GGGGGGCCTCTACGTAGCGTTGGAGATGAAAACCAGCATGTTCTGACCACCGGTCTATAGGCGGACATTACGACATGATCA, 0
CCCTTACCTCTGTATAGATAAATTTACACTCCCTTTGAAAACAATCCGCTATGCTTTGAAAAAGGAGAAAGAAATGATGAA, 1
CAAGGAAGGGGCCACTGAAATCATTACTGCCGCATAAATCAGAGCAGCTGACGACGTGATACTAAATGAACCAGTACTAAT, 0
TATTTACACAGGCAATTTAGTCGCGCTTTCAACCCTTACCTCTGTATAGATAAATTTACACTCCCTTTGAAAACAATCCGC, 1
GTTAGTCTCTAATGGATAAGTAGTCAGTAAGAAATGGTCAATTCGTATAGCTCAAAAACGAAGAGACAGATTAGAATACAA, 0
AGCACTATCGCGATCTGCAAAGTATTGCCGATTATCCGGTGAAGGTTCGTAAACTCATCCGCCGTTTGCGCCGTATCCGCA, 1
GAATTCGTTCATTGACTAGCTATTGTCCCTACTGTAAAGAAGTTGTGAACTACTCACCATATATAACAGAATGAACGAGTA, 0
TAGATGGTGGCCCGTGCCATACCTGTTTTTTGGATAACCGCTGGTAACCGTAGTATTCTAACGGCCGATCGATTGTTCATT, 1
ATCTCTACCGAGTGTTGCTGCTACATCACGTCCCCTCTCGCAGGTCTTTCCTGTTATTTGTGACGACGTAGTTACTAGTAG, 0
CTGTATCGAGTAATGAAATTGGTTGCTAGAAAGTCGATGATTTGTTGCGTATGATTAAAAATCAACCTTAAAGGCTTTATA, 1
AAGGACGGGGTTTCATTCAACGTGCAGGCACTATCAAGTATCTATACGAGGATCAGTTCAAAACGAATGTCACATAATCCA, 0
TTAGTAACAAATTTGGTACAGCAATTATTAGATCTGTTGAGACAGAACGATATTATCAGATCCTGAGACACCACCGGGTTT, 1
AGTACCGACTGAAGTTGTGTATCGCTAATGCGCAACCCGCAAATTTATGAGTATATATATAGTCCAACGATAATGCGCTAG, 0
TGACAGTGCTGCTCCCATTCCCATTGACCCTAAGCCAACGATACCGACATGAAACTCAGATCCCGTTTTCATCTGCTCTCC, 1
TGTGTACCGCTTGACATCAATCACCTATCCATCAAGTTATCGGAGATCGGGGAACAAATTATGCTTCGACGAAATGGGTAA, 0
CCAAAATTATATTTATTTTTTCTGTATTAGTTTTTAATGATAACGAATATAAAATTACCGATGCCGCCGTCAATTTATTTA, 1
CCGTGACGCGCCCTATTAGAAACATCTAAATCTCAAGTTTGCCTTCAAGATATCTACTGAGTCAAGTACCAGCCTCGATGT, 0
AGTAAAAATGCTTTTTATCTGGTTTGTCATGACAGTCAGGCAGAACTGGGTAAAATAGCCGCCTTTCGCCAATGGATCCTG, 1
ACAAATACCACAGAAAACTTGAAGATCGCGTTATTTTCTCAAGTTAAGTTCCACGATTTCTCGGTCTACCTTGCGGACCGG, 0
GTCATTTTCTGATCCAGTAGCCATCGCTTTGACCTGCCGCTTTCCGGGCATATAATTACCGCTTCATTTTTTTGGCAGGGC, 1
GTAATATGGTGAGTCGACCGTTGAACCATTAGCACAGTTCATGAGTAGTTAGAATTGCTACAAACCACTTCTTTTAACTAG, 0
CCAAACACGTTTCGCTGGAACATATTGAACGTAATCTGATGAAAGGTCGTAAACTGCGCGAAATAGGCGCTCACGATTAAT, 1
CCCAATTTAGGTCGATCTAAGGGGAGAATCCAATGGCACTAGACAAGAATCATAAAGTACTGAAAGATATGCCTTAACTCG, 0
CCTCCCATCGCGGAGGAAGCCACCTCTTGCAGTCATCTTTTCTTCGCTCTATCCTCTGCCGCTATGAAAACATCCCGTCTC, 1
GTTAGCTGTGATACTTTGCTAAACATGAACAACCTAAATTCCAGCGGGGTCATCGATGTATCAGATTTCTACAAACATATC, 0
GGAACCTTATGCGGAACATATGCTTGAAGTGATGTCTTCTATTGACGGTTATAAAAACCTGTCAGAGAGCAATGATTACGT, 1
CATAGGAAGCTAGGCCAACAGATGTAATGTACGATCAGTCTGGCCCTTCATTAAGACCGAAACAACCGGAGTCACCAGACT, 0
GCTTTTTCACTTCAGACTCACGTCCATTGCCAATTTTAATTACCCTAATGATAATCACCGGAATAAATTATTCCGCGTGAG, 1
TGAAGACAAGGTGTGTTACCGCTGCTTGAGGAAATCCCAAAGTTCGCTAGCGTTCATACAATAGAGTAACAGTAGATCATT, 0
CAAGCAGCCAGCGAGAAGCATACATTGCATTTTCAAGAAAACGTTCCATACATTCCTGTCGTGTAGTTAAAACGGGCAACA, 1
ATCTAATGTGACTATCATTCACAAATCGTCTCAGACATTTTTGTTTTCTCTGTATACAAAGTTAGACCGGGCAAGAGTGAC, 0
CTTCACCTCCAGCTACGGGCCGCGAACTTTGCCAGTTTCGACAAACTGCGTAGTGTACTGGCAACCGATTATGTTGTGCAA, 1
CTATCGGGACCATACTCGACATTAAAACCGGAACCTCTGGAAAGAATAGTGTGATAGTGATTATTCCGGCGCTGACAACGA, 0
CACAGAAGGCGGTTTCTCTGGTTGCCATCGTTTCTGACCGCCGAAGTTTAACTTAAGGCTGGCGGGATACTTTTTACTATC, 1
TCGCGAGTATATCGGTGCTAAGCCGTATATTCGGCCTATACTTTTCTGTTGACGCAGAGCTATCGAGAGAGTGGGTTGTTA, 0
CGTGGAATTAATTATTGACATATTACGTTGATTCACGAAAAACCCGGCAGTAAATAATGTATTGAATATTACGTGGTCCGT, 1
TCTTACACGAAGTGCGCGTGTCATTTCACCATATAGGAAAGCTATCGTGTGTATTGGTACAGAGCGGGAGGTACACGTGTT, 0
AAAACCCGGCAGTAAATAATGTATTGAATATTACGTGGTCCGTGCTCAGAATATCCGTTCAACCTTATTGTGACAATGGTT, 1
ACGATGGGCCGCAGAACCTAGAGGTAGATCAAAGGAGGATAGTGCAAATCATCCTAGTAAACGTGAGGTTGTGTAACACGC, 0
AAAATAGCGTGCGCAAAAGTCGTTCTTTGCCTAAAATATCGCTATATATGACAATATATAGCGAATGAGGTGAACGATGAA, 1
TCGCTGATGTAACTTCCCCTTGAAGAAATAAGACGCAATTGGCTCTATCTGTATGTTCTCCACTTCAACCATAGAATTTTA, 0
CGAGGAGGGCGAGTATGGAATACCTTTCGATTTCTCTTTCGTTCCGGCTTATAATCCCCGGCCTTTGATTATTTTTTTATC, 1
TTGTTTGTGACTGACCAATAAGTAATATGCTCGACAGAAAGGAACTCTAAAAGTAAAGACGAGTTTAGTACTTCACGAGGT, 0
AGTCGATAAAGACTGGAATTCTGTTGAAATTGACGTCAAACAGATCCGCAAAGTAAATCCGTAATTGTTACCGCTCCCGGG, 1
CATGTCTATACCATGCTAGGTGCAGACTCATTCATCTTGCGAAGCCTGATTTGTGTAGTCTACAGGGTGGATAATTAGATA, 0
ACCGTATTTGCTGCCAGTAAACCGTGTTGTAACGCGCTCTGTACAGCACTAAATTTTATTTTTTTCCCTTAAGAAGTTGTT, 1
TTGTACAATACGAACGAACAGAGTGGTAAAGAGGACGGTAGAGAAGATCATCTAGTACATCGCTTACTAGGCGGTACAGTC, 0
TTTTTTTGGGGATTGAAAATATGGCTTTGAATAAGTAAAAGATGAAAGTATCAACGTGTCATGTTGATAATTATAAATGGA, 1
GACATTGGGATTGTATTTGTCTCTAGCTATTTGTAGAAATATCGACTTTCTGTTCACTAACAGGATACTAAGTTAGCGATT, 0
TTTAGCCTACAGGATTGAGAAAAACTTTTGCTATAGTTTAGTAAAATTTTACCCTAAGGGAGGAAGCAATGGAAACCGTGG, 1
TAGCATATTCGGTAGATCTCGAATTCTACTCTTCTAAGTTCTAGGAGGGACAGCGGTTTTTAATTTGGTGAGGTGGAGCGA, 0
TTCTCCATTTTTAGCCTACAGGATTGAGAAAAACTTTTGCTATAGTTTAGTAAAATTTTACCCTAAGGGAGGAAGCAATGG, 1
ATCCGAGTCGTAGACTAAGCCACACCTTCATTAGTTCGTCTCGTTAATAGGAACGCATCTATTTTCCGGCCACCCTACCGA, 0
AGCGTAACGACTTCCGCGAACTGGCGATCTTCAAAAGCGGCGTAACGCTATAAAGTCGAAATGAGTTGTTAATAAAAAACG, 1
GCCCATCTCCCTACTCTAGTCTCTACGTCCATAAACAAAACTCCGTAATCCTAATGGTGCCAGACTCATTAGAGAGTCAGA, 0
TAACGCCGGGTAAATGAGCGTTTTTTGATAGTGCGAAAGAACCCTGCGAGGAAAATAAGCATCTATTATTGTTTGTCATGA, 1
CTTAGAAATGTAGAGTAGCTGGAGTGCTGCAGTGGGGGACGTATTATTTCTTTATTGTTTCGAATTTACCAGGAAATAACC, 0
TGGCAGTTCGGGTAGTAATCATAATTCTTGACCTCTCTTTACTTCCTTTTATGGTAAGGGGCTGGACGCTACATTGTTAGC, 1
TTAGGTATTTCGCCACCCTCTCGTACGTTGTCCTGTCTTCACGGGACTATGTGAGGAGCTATGTAAAATCGCTGTGGATAT, 0
TTGCCAGCCAACGGCTGATGGCGATGAGTGTTTCCATTGCTGTTCTCTTTTATACTGTGGGCCTGACCTTAACATGCGACG, 1
CTTCCATACCAGCGGAAAGCTTAGCGGAGATGTCACGGTTATAACCTTGCCGCTGCGCGTACCGGACTGGCAGCTGCGATG, 0
CAATACAACTTTAACTGCCTTAAATCAAAAATTGTCGCAGCAAGGTTAACTAAAATCCCAGTTCGTTAACATTTTTGCGTT, 1
CTCTTTAGTGGCCCAGCGGAGCAGTGCTCGGAGTATCTCATCCATGGAGTTAATCAGCTGTAGTTTGCTCAATGCGGGACA, 0
ATGCAAAATGGTCAAGAAGTGGTAATTGATAGCGGTAAAAGCGTTAGCCTCACACTGACAATGGCTCCAGCTTTTAAGGAT, 1
AACAAGACTGTATTCTGCTTACTGAAGGACGTTTCGAGGGTACAGGCTAGAAGCTCGATAAAATCATGGAGTACAGTGAAT, 0
GTGTGGAAAATGTTCTCAAAAGGTTAAATCTTGGTTTATATGGCGGGAATATTGTGAGTGGAATCGCATTCCTGAATGAAA, 1
CGTGATGTATAATCAGGGCGAAGATCGTGAGGTTAGGGAAGCCCTGTGCTGACGTCTGACATATTTAAAACGTGCGCAATC, 0
ATCAGCTTTTTCCCGTCGCTGTTGCATAAAACGAAACGATGCGGCGACGACAATTAAGCCAATGATAACAATAAAGAAAAG, 1
CAAATTCTGGCAGCAGACGCATACTCTGACAGGGATGGATCTGACTCCTAAACCCTCGTTCAGCCCCGTGATCGCGATATA, 0
ATAAGCATACCCTGCCAGTTATGGTGTTGTCATCCGTCCACCCTCGCCACTAAACTGGAAGCAAGACCGTAGGCATTCCGC, 1
TCGTCGATCTCGAGAGTATTCGTGTATAGACCCAGACGGATCACCGTGGCGAAGTCAATTGGTGGGTAGGATCGCACGTTT, 0
TTTGCCCAATACATATATTGAGATTTAACTCATAATTACTTCCTAAAGTGTAATATTTTATTTTTTAATATATACGCCTAC, 1
TGTAATGTTACGTCTCAACGAGAGAATTTAGAGCCGAATTCCCCAAACCAGGCGGACGCTTACACATTCGAATTGTTTGAA, 0
TTTCCTGGAGTAAATAAATAACAATTAACAAGCATAATATTGCCATTGATAAAATAGCATGCCATAAAAGGACTTTTCAGG, 1
GTCAGATTGCAGGATGGTACAATTAGAGTTCCTGTAAACAAACGAAGGTGATGCCGCGCAGGGTAGAGAACTCTAGACCCA, 0
AGGTGTATGTCATAAGATAAAATGTTAACTATGTATTCCTCGCGGTAAATAATATGAGGTAAAATATGAAAATTGGAACTG, 1
GCAGGAGTAGGAACGCTATAGTAGAGATTATAGGTGATTGTCCGTCTATTAGCTTAGGTGCTATGTCAAGTACTTCTATGT, 0
ACCCCGCTATAGTTATGCTATGCATTTGTCTTTAATGATATCTCGTCATTATATTAACAGGATGAAATTATCATTAATGCA, 1
GATGTTAGTATCAAGGAAATGTCTGTAGTAGGTTCATAGCTTTAGTCTTCAAGGCGGTGGACTAGAGTACCTCACTTTATC, 0
CCAATATAAGGAAATCCTCAAAATTGTTTTAAATAGTGCCCTCGACATGTAATTTCAGGCGTTTAGCTGTAACTATTTATA, 1
ACCAGAGTTAGTCGTGTGAAAAACTGGAAGATCCGGTGTCTCAGTTCTCAACGCGATATCGTTTCGTTACTCGGGCTTGAA, 0
TTATGCAGTGGCTGGCTGGCGTAATGAAAGAGTACCTGGACTGACCGACTATACTTTTTAAGAATGACCACGACAGAAGGA, 1
TCGATCTGAACCGCGGCTTGTCTTTGGACCTAAAGATGTGTCGTAAAGGAATTACCTCGAGCGATGTTTGCAGTTCTAAAG, 0
AGCGAAAGCTAAGAAATAAACCTACCATTGAAATTAAAACTTATCAGATTTAGCATGTGAATCAATTTAGAAGGTCACAAG, 1
GAAGTATCATACCACGTCAATTCTGGGGATTTGATCTAACCTGCTTGTGGTGCCTGTACGGAGAAACTCAGTCCGCCAAGT, 0
GATGGCATTTCATGCCGTTTTTCCCCAGGCATAAAGTGCACTTCGTTATGGTTGTCGGCAGAGATTTTTCCTTTTTATTAC, 1
CCACCTGCGGAAACCTCTAAAGCTGATCTACGAAATTTCGTGTTTTAAAGACCCCGGCCCCTATAACACTTTAAGGGTCTC, 0
GCATTTCATTCCGTTCTGATGGCATTTCATGCCGTTTTTCCCCAGGCATAAAGTGCACTTCGTTATGGTTGTCGGCAGAGA, 1
CGAAGCCACTCTCTCTTGGTGACATGTTAAAGAAAGTGATGGAGATGTAAACAAAAGTGATTTGAGTTTCTCTAGCATTCC, 0
TGACGCATCGGTGAAAAAGTCAATATTTAATACAGGGCTACTATGCCCGATATCCTTCATACAATGACAATAATATTGCCG, 1
TGACACTGTTCGCCCCGATTAGGCCGGTTAGCTGTCATTATAAACCCAGTTGATGAGCGCGGGACATTAATCCGCCGCTTG, 0
TGTATTGAGCAGTTAAATATTACTTACAAATTTCCGAGTATTCCCAGGAATAATCTTCATGTTCACGCGGCATAATCTCCC, 1
CATCATGAGTAATGTGGTCCCGTATTAAGTCGTGGTCCGTGCGTAAAAAGACTCATTAGTAGAATTACGCAAACATACAGA, 0
CGAATTGCGCAGTTTTTGAGCATGTTAATGATTACGTTACAGAACTATTACAATGTCATTAGTTGTGAACAAAGCACCTGG, 1
AGCGCATGAGTTTTGATTCGCAATGAGTAGCGGTAGTCTCAGTTCCACAATCTACGGACTGGGTTGTTTTTCCCCACGAAA, 0
AAATTGCATTCCAGTTAACGCGCTGGCTGTATTTGCCGCACCGCGCAGGTATACTCCTTTCCTGGTTTTTTTAATCACTAC, 1
CGAGTCATACGTCCACACAACAACAAGGCCGCTAAGTAAGTTGCATACTACCCCCCCGTTGTAAAGCCTATACTCGCTTGT, 0
GAGGATTCAGCACGTTTTCCTTAATGTCATCTTTACCGGGAACCTAAACTAAAATTGGCGGCCGCGCATTCCCGGCGCGGG, 1
CTATTATATTGAAGAAGTAACTGTCTAATCTAAAGTAAGCCTAACCGCTCTCTGGCCAAGTTACTTTCAATATCTGTAGGC, 0
TATTGAGGATTCAGCACGTTTTCCTTAATGTCATCTTTACCGGGAACCTAAACTAAAATTGGCGGCCGCGCATTCCCGGCG, 1
ACAGATGAGGTATATAAATCCGGTGGCTAGCATGTCTCTATGGCAACTCTCGAGAACTCTGGCATAAAAATCAATACCCGT, 0
ATCCAGCGCGATCACCTGCATTTTGCCTGCTAACTTTCGTGCCAACGCCGATCCTGCCGGGCCGAGGCCAATAATCGCCAC, 1
GGCGTGACCCAAGCCAATCGAAAGTATACCATTCTATACTCTACCGTACGTATTTCTTCGCTTTCTTTCAAGGGGCACTTT, 0
GGATGTCTGGCGACCAGCCTATGCAGCCTTTGTACAGAAATTATTTAAATAAAATAAGGCATTAAGATGAAATTAATCATT, 1
GTCCTCGGTCAAGATACACCCACTTCCAAAGGATTTTATGATGCTTAATATGCAATAGTTTGTACCTTTTGAGCCCAAGTG, 0
CGCCAGAACAACTCAACTTCACTTGCACAAATAAACAGGAATCAGCCACTAAAATTCACGAATTAGCGGGCTACAGCAGCG, 1
ATCCTAGTGGGTAGCTGAACTCGAAGTAGCGGACGTCATCCTGATATCAGGGAGTAACATCAATTGGTTCTTTACCATGCC, 0
TCAGGCAATGGTTCGATGATTTTTTTGATTTGTTATTTTTCCACTTTCAGTATGCTAATGCTTGCACCTACTGATTCATCA, 1
TGCTTACCTAGATGTCAAGATCAGTGGAAGAGATACTAAAAACGACACAGGTTGCGAGGGCTAGTGGAATCTTTGGTCTTT, 0
GAATATTCACGGGCTTTTTTTATTATTTAATAAATATAAATACATTCTGATAATGCATCCTGCCGCTGGACATTATTTCAG, 1
TCGCAAATGGTAAATTACCAAAAACGGCCCAAAATATAGATCTAAGGGTCTTTCTACTTCCCATCAGTAAATCATGCCATT, 0
TTACGGACAGAGAAAATAACTTGTATTGATTAGCAGTCAAAATCATTGAAGAACATTTCACTCGCTAAAGGCAACATTATG, 1
CCGTGGGTGGCCGACTGACGGCGTGGGAAAAAGTTAGTTTGAAAAACTATGGTAATCCGGCACAACCTATTTTTCCTCTTT, 0
ACAGCCGGATGAACTAACGTTCGTCCGGTTTGCTATTGAGTTCCTGCCTGGATACTTACCGCGAAAACAGCACGCCTGACA, 1
CCATTCTACACATCCGTCCCCCGCTGCAGGACTAGAGCTCTATACTGAGCTTCGCTAGTATAAGTCTAATTGTAGGAATAC, 0
CAAACTCCCGGCTTGTCCGGGAGTTTGAACGCAAAATTGCCTGATGCGCTACGCTTATCAGGCCTACGCAATCTCTGCAAT, 1
ACACAAAGCCGCGCCGTACGTATGCCGCTCGCTACTTAATCTAGTATGTTCCTCTTTTTACCGATAAACATATACAACAGC, 0
CAATATATTTCTGTCTGCATTTTATTCAAATTCTGAATATACCTTCAGATATCCTTAAGGAATTGTCGTTACATTCGGCGA, 1
GGAGTTTCGGCTGTTAAGTGTCCAGTCTTTGAGCTCATAGACTATACTTCATTTTTTCATAAATAGCCAGTTGGTACACAC, 0
CATCGCTAATTCCCCGCGCCGTAATTCGCATGCTTTAGTTGTGTATACTCGATCCCGCCCGAAATGTTTTTGGGTAAATCT, 1
TTTTCGTTCTGGGACCCCCCCAGGGCATAGGAAACTAGGTTGTAGTCCGCGAAAACAATGCCCAGGAGGAAGCGAAGGTTC, 0
CGCGCCGTAATTCGCATGCTTTAGTTGTGTATACTCGATCCCGCCCGAAATGTTTTTGGGTAAATCTCCATTCATTCAATG, 1
GGAAGGGTATTGATAACCATACCAGCACCGTGTGACTTCCACGAAGACAACAGAAAGCTCTCCTCCAGAATCAGATAAGAC, 0
ATAACGTTTCGCTGGCAGGGGATTGTCCGCCACGCATCTTGACGAAAATTAAACTCTCAGGGGATGTTTTCTTATGTCTAC, 1
CGATGAGTCTAATGATTTATAACAAGTCCGTTGATTGAACATTGGTTTGTCTACGACCGTTGATAGTTTGACCATTTTCAA, 0
AAGAGAAAAAAGCAGCAAACTTCGGTTGAAAAAGCCGCTATGATCGCCGGATAATCGTTTGCTTTTTTTACCACCCGTTTT, 1
TGTACCCACCCACTCATTTCCCGTATAAGTGGTCGATTTCGCTGGCATCATCTGAGATTTCTCGCTGCTATCTGATAAACT, 0
CTTTCTACAGCCTCCTTTCGGAGGCTGTTTTTTTATCCATTCGAACTCTTTATACTGGTTACTCCCTACCCAATCGTATTA, 1
CGGTGAGGTGCCGGCATGACATTTGTGAAGGTTTCCCATGGGACTGAAGGGTCAGTCAGTACTTACACTCGTGTAGTCCTT, 0
GCGGGAGTATGATGATATTCGCAGTTGATGGGAGAGTACAGAGTCACGATATTTTTCATTCTCTCCGCGATGTGATGCAGG, 1
TCTATACGCCAGAGAGGTGGTTTAACTCGATCGTCGCTGTAATCACTTTCTGATATGCTACTTGACTCTCCTTTTATGCCG, 0
AGGCTGATGGCCGCTATACCGTTAAGGTATTGAAAGAAGAAAGCAAAAAATAATTAGCTCGTACAAGGGAAGTGGCTTGCC, 1
CCATTATAACTAGGTAATGTTCTAAATCCTTTTTACATATCTACCTACCTGTAACCCCCGTAAGCCATTGGAGAACAACAT, 0
ATAATTAGCTCGTACAAGGGAAGTGGCTTGCCACTTCCCTTTTTTGCTCATAAGGAGAACACATGAAAACACCCTCACAGC, 1
GCAACAGCTGTCGCTAATTTACAAGGAAAGTGTATATTATTGATAATCGAATGGTGGGCTGGGGGTTTAGTCATCAAGCTG, 0
GAAATCGGCGCTCACTATCCGGGCTTTGAAACCGATATTCACGGTGCATACCGTCAGGCTGATGGCCGCTATACCGTTAAG, 1
TATGCCCGAACATCTACTGTCCTCAACTCAATTAAGGGAGCTTATAGTACGTAGAGCTGATCTCCTGTTGCGTGTATGTCT, 0
TAAACTGGGAAGTTTAATCTTTGCCCGTTGCATAACCTTTAATTATTCATATGCATTGCTGTTGTTACTTTTTATATAGCT, 1
TATTTAGTCTGACAAACTCCTCTGGTTTTTCTACAGGCGTCCCTGAGTGTTATTGTCAATGTAAACTGGTGCTTCATACGC, 0
AATATCCACAGCGACGCGATGCGTTATTGCTGGTTTTTGTTGTCTCTGACAAACTCTTGTAAACAGAGTTATCCACAGCCT, 1
ATTCTGCGATTTAAACGCTTATCGATTTCTACGATCCCGCGCTGCCACATTCTCGATGCACAGACTGTCTAAAGTACTCTA, 0
GAAATGGTCACCATCAACTTCTTTATCATTGATTAAAATTAAATCAGAAGATCATCACAGAGGAGAGCACACAAAGTCAGC, 1
TACTATTGGTCAATTCTTTTGCCAATGCGTGTGCTTGGATTGACCAAATTAATTTCTCTGCAGCCTATTTCGATTGTTGAA, 0
GGCAACTTCCGCACCGTCCGATTTGCCTGAGGCCAACTCCAGCGCAGTGGAAACTGCTTCTTCCAGAATCTTGCGCTGCGC, 1
CGTTGAGATAATTGTTTAATTGAAGCTGCAGTGAATTCTTCCTGTCACGTAATATACCCGAACAACTAAGGAACCTAAAAT, 0
GCTAAGTGCTGAAATTTTCAGCATTGCATACAGCGATGTGTAACCTTTGTCACACTCCAGGCACCCCGCCCTGCCATGCTC, 1
AGGATCGGGTTCTGTTTGGACATCATCGCCAGAACTTGGAAATTCACTCGTGTTTACGCCCATAATAGCCCTTCACGGACC, 0
ATAAAAATTCCCTGAATTAAAAAATCCATTGATATAACTTATATATACAGACAGTAAAATGTTCTGCCACGTTACAATACT, 1
TCCTGTTATGGGGTTATACCTTAGTTTTGACCAGGCGTGCGGGTATCTTCTCATTAGTGATGTTAGAAGGCTGTTCCCACC, 0
TTTTTGCCAGCCTATTACTGATAAGAGTATTGTAACGTGGCAGAACATTTTACTGTCTGTATATATAAGTTATATCAATGG, 1
TGTCTGGGAAGACACGAGAGAGGAGGCGTATTTCTTAATAGCTCTTTAGCTCGACATCGACAACCGCTCGCACCGGGAAAC, 0
AGCGACTTATAAAGTAATAAAGTTTTTGCCAGCCTATTACTGATAAGAGTATTGTAACGTGGCAGAACATTTTACTGTCTG, 1
CAAAAGCCGACTCACCAGAAGGAAGGGCGTAGGAATCATAGTGCTAAGATCATAATTGAATTAATGTATACTAACTTTTTC, 0
TTTAGGTTATTTTCTCTTCATTACACGTATTCTCTTTGCCGGACGTTGCCTATACTCCAGGCAGGAAACTGGAGGATATCT, 1
AAAGATAACTAAACAGATACTGCTCAATCTACTTAGCAGTCCCAAGCAGAGGTAGACCAAATTTTCATGAAATCTGCATAA, 0
TAACAATCAATAGTACTGGCGTATTTGAAGACAATATAATTATTTCTGGATATTGTTGAGGCTCCCTAATATTTACTTTAA, 1
CGGCTCTGGGATGTACGGATTGAATGTGAGATTACGCTGGGATCGGGCCATCTTCTGAGGACGGACAATAACTCCATGCCA, 0
GAGACATATTGCTTACCACCGATTCTTGAAGCATCTGAAGAAGCAAAAGATAAAGTCCACGTGCTGCTTACCGCGCAGGGC, 1
TCATGATATAAAGCCTGAGAAGCTATCGGACCTAATCCCTTGTCAGGCATGTGAATCACGACGGTCGTGGAGTGGGACAAG, 0
TACCGTAGCCGGGTAACAGGTAAAGAGTATTAATCCCCGTTTCTGGCGGTATACTGCGACACAATTCCACCTTGAGTAATG, 1
CACGGGTGCAGAACGTGTATCGAAAGATTAATAAAAGTTAAGTAGGTGAACCAATTGCACTGTTTCGAAACCCGCTATGAG, 0
GAGTAATTGTGTTTCGCTGCAAGGCGATTGCCTTGTGAAGCCGGAGCGGGAGACTGCTCCGGCTTTTTAGTATCTATTCAT, 1
CAACATTCGAAAACAATGGGTTTACCGTCTTTTACCAGACATTACAATGCGTTCCTTAGTCTAGATACTCGGAGTCTTCAC, 0
CGGCTTTTTAGTATCTATTCATTTTTCTCTCCAGCTTGAATATTTTCGCTATACTTTTCAGTGAAATGTGTTAATAAATCT, 1
ACAGGGGGCGGCTTCACCTAAGTTGATACGGTATTGTTTTGCCTTCGTGATACTGGTCGCCGCCAAATTTTGTGGGAGCAT, 0
AACCTGCCGTTAATGTCAACCTTGCGTAATGCACAATTACGTAAACAATTAAAATTATAAATACAGGAGTCCGGCGTGGAA, 1
TTATCCGTTTGCGACCGTAAGTATCATCCGAGAAGTAGATCACCCAAAGATAATACAGACATTACACTGCCTGCGAGCATG, 0
GCGTTTCACCGTGGCGGACTAGGTATACCTGTAACATGCTTTTTTTCCGTATACTGCTGTAACGTTAATTTTCTGAGTAAT, 1
AATACGATACCTTCAGGCCATTTTTCGGTTGGCGTATGTATGGATCTCCATGATGTCTGAACTATCCTCTTCGAGTGCAGG, 0
GGTCTGCATGTTTGCTACCTAAATTGCCAACTAAATCGAAACAGGAAGTACAAAAGTCCCTGACCTGCCTGATGCATGCTG, 1
TTTCGCCCTAAGCATTTGACCCTCTGGTGTGGACTAGCAAGATCAATCCTGTCATGAGCAGCGTGGTCTAAATTGTGTTCC, 0
CTGGAAAGTCACATCGATGCGAATTGATAATAATTCAACCGCAACAGCAGTATTGTATAAATAAGGATGTTCACAATGGAA, 1
AGATTCGCTGGCAAATATGAGTGAATGTCGACGGACCATCCCCGTATTATGGGTCACATATCACAACTGCAGGCTTTTCGA, 0
AGCATCACCGACAGTTCTGGAGGATACCATTGCTGATATAGCCAGAAAATATAATGCTTCATCCTGGAAAGTCACATCGAT, 1
TAAGCTTAACAATTCTCTGTGCTCGGTAAGCTGGGGAGTAGGATTTCTGACGCTGTTAAATTACCAGTTAATCCTCTTCAT, 0
TGCAACACTATTATCTGGCGTTATGGCATTTTCCACCAATGCAGATGATAAAATAATTCTGAAACATATCAGCGTCTCGTC, 1
CAGCTACATACCCTTAATGTTAATGTATCAGCCACCATATCGTAAGGGTTCGTTGTGAGTTCCGGGTCCACCTCGTGGAAA, 0
TCATTGATGGTATTTTATATGTTTAAAAAATCTGTTTTATTTGCAACACTATTATCTGGCGTTATGGCATTTTCCACCAAT, 1
TAAATAATGAGTAGGGTTTAACCGACTGATTGTTGGCATCGGTAAACACTGTCGCTATCCGGTGTGGTAGACGAGATCAAT, 0
CTATTCAAATTTGTGATACATGTCAAAAAATTGGTTGACCAAACTCGTTATTTATATAAGGGCACTTACGAAGTGCACTCT, 1
ATCCACCGTTTGTCGAGTTGGCTCTTCCGGTTTAGTTCCGCAAATTTAGTCTGAACCAGATAGGAATGAAGTAATTTTTTG, 0
AAAGCCGCAGCAAGGGACAATTTTTGCAGCGGCACAGCGTTCAGATAGTTATTTTGTTAAATGTATTAACATGCTGAGTTT, 1
ACGGTGGAAGGACCTCGTTTGGATAACAGGTATGCGCAGGAGATTCTATCTACGGTTAATAGCTGAACAACGGATAGGCGT, 0
CCCATTGCTTTGACGAAGTTGAGTTTAAATATTTCCCCGGACGATCGGGTGAAAATAGTTGTTACTGTTTCTGATGGACAG, 1
CGATCACGCAATTGCTCTTGTCTTCGTCGCGCAACCGACAGGGCATTTTGGATATTACTTACAGGAACCTTCCAGCCAATG, 0
CCGCCCTCTTCAGAAAAGTCTTAATTTGTTGAAATATCGAGCATAAGATGAATCTGGAGAGAATGGTCTGCTGCGAATCAG, 1
TCCGATGCATCTAGGGTACATCTTTGACTAAAACTGTTAAGTACTCCGATCACATGTTAGATACGAGGAATATTACACATG, 0
ATAGCCTCAGTAAAAGTGCAGTATCTTGATAAACAGAAAAAGCTGGCTGTAATGAACATCGAATATAACTAAGTTTCTGAA, 1
AAACGACGTAGCTCCCTCCTGTCCCCGGACAGGGTGACGATATGTCCTGTTCCTTGTTAACAAGCCTCACAGGTACTTTTG, 0
TCTTTGCTGTCTTTATTCTTTTTTGTAATTTTATCATTCTCAGTGAGTGGTATTATCTTTGCTTTGACAGTTAAGCCCAGA, 1
GGAGCAAAAGTTGAGATACATTACTAGGTTGTAGAAGGCACGGTTTTAGACATAGTTACCCGCCTACGGCTCCTAGGGACT, 0
TTCTCAGTGAGTGGTATTATCTTTGCTTTGACAGTTAAGCCCAGAACTGAAAGTCAAGTCGGAAAAATCCCGGACGATAAA, 1
CAGGACAGATGACTCCATGATTCGGTATTAATTACGCCTTCGTATGTTTCTCCTCGGATTAACATAGCTAACTCATTTACA, 0
CCTGCTTCGGCAGGTTTTTTTATACTTGACAATGTACCTTTGAGATACATAATGTACCCAAGAGAAACAACAAACAGGCAG, 1
CCCGCCGGAGTGTCCCAGAGTAATACCACTTCCGTGGGGAGTGAGGATTGATAGATGTTTAAACCAAACGGTATATCGTTT, 0
GGTGTAATTATAGACAGCTAATTAGCTCGTTGCCTCTTGTTACTATTGTTCATTATTTTGTTTGCTATAATTGTTTGAAAG, 1
TGGGGCGCAGCGTATAGCTCCCATAGACAATAATTACTTGTCGGCCCCACACCCTGGTTATAAGTTTGACTATACACAAGT, 0
TAAATTCGCTGGATTTTTGACTAAAGTTTCTTTAGGATTTGTCTCATCGTATGATTAATTACACCAATCGTTCAACGTCTT, 1
GTCAGATGCACCCGGATTATGATGGCTAAACACTGATAGTGGGTGAACCGAGAGGTTCTACCTGTGTCAGGCTTATCTTGC, 0
AATATCTATTTCAGGTCAAAAGATTGAATTATTCACTGGAGACGATTCGTAAATTCGCTGGATTTTTGACTAAAGTTTCTT, 1
TCGCTGTGCGTCAATAGTCTATTTGCAAAAAGCTAAATTTAGGTATCTCATTCAACAGAAGGTTTGGGCTAGATGTACCAG, 0
TATAATTGTGAGTTTAATATTATGTTGACTCACTCATTGATCCAATACCTAACTTTACCAGCAACACCTCCGTCCCCAGTA, 1
CTACGGTATAGTACGATCGCCTGGGGGTCTGGGCGTGTGACATAATTCGGACTCTGGAGAGGGGCAAACGGGGTCCTGTTC, 0
ATTATATTGTTTTCAGGTTTTTTTTGGCGCTCCTAATATATGGCTGATTTATAATTGTGAGTTTAATATTATGTTGACTCA, 1
GTAATCATACTGCATATATCAGACAAGTTGCCAAATCTCAAATAGAGCCCATAACTTGTTCGGATGGCATACGCTATGGTT, 0
GACCGGGTTTCTTATTTCACCATATTAGTTACAACATCCTATATGCCTTTATCATTAACAGGTGCCACATGCAGCGCCTGC, 1
TAGTCGCGGGAGATTACAGCTCAGTGAGAACACTAGATACTACTGCCAATAGACGTTACTCTACGTTTGTGGTACTTAGTT, 0
CAGGGATATCAATGAGCTATTTTTGATAGTTCTTGCGGTTAATATGCTCTATATAGTGATGTTCCGATGACTTATGACTAT, 1
ATTGACTCGCTGCTTCCGAATGGCATTTACCTAACACAGGTTACATACAGGAGGGCGTATAGTGAGCTAATGTAAAACGGT, 0
AAACGTACCAGGAGGGTGTTTATATTGATGATATTATGTCGCCCTATAACTATACATGATGTCAATAAGAGACAAAGATGA, 1
GTATAGAAAGCGGACGCGCGTAGCTGATGTACGATTAGTCCTAAAACTGAGTCAGAAGCGTCGGATGGCCATGAAGCTATC, 0
GGCCAGGAAAGCATAACTTAGACTTTCAAGGTTAATTATTTTCCTGGTTTATATTTGTGAAGCATAACGGTGGAGTTAGTG, 1
GTTAGTTAAAAAGTTTCGCCTGTGTCACAACACCATCTCAGAGGATCCTCATACAAAGCACATTAATTTATCCCTTAGGCC, 0
CTTTCGGGGCAAAATGTATCTTTTGTAAATCAATGATGATTACATTTGATAATATTTCACAATACTTAAATGCCAGCCGTC, 1
GTTTACGGAAACGTTCGCCTAGATATTTCCAACCCCGTTTAAGGGAGCATGTGGCACCGCAACATTCTCTTGTGCCGTGGC, 0
TGTGGTGTGCGTTAGCTCGTGTTTTTACACCGCATTCTTGCGCTAACCTTATGATCTGGCAGACAACATGGGAGAGACATC, 1
TAAAGACTATACCAACCAGTCAGACTCCTTATGCAAACCAGAGTTCTATAACAAAGAAGTCGTCATAATTGGCAGCGGTCC, 0
ACCAGACTTTCCAGTGACTGTTCTTTGGCAAGGGATTGCGAGACGCGGGCGATAATCTGATCTGACACGGAACAACTCCAG, 1
TACCTCGCATTATTACACGCATGTTCTACATGCTCTAAAATATAAGGCAAGTCCAGGCTGGTACTCGATGATGACTTCGAT, 0
TGTCACGTTTACCTTACGAGCCCAAACTTAAATAAAACTTATACAGAGTTACACTTTCTTACATAACGCCTGCTAAATTAT, 1
AGTCCATCCTCCCAAAACGGTAACCCTCCCCTTCTTCGGGTACCTTATTTGCATTGTTTTCGTCTCCTCCATGGAACGTCC, 0
ATGTAATAACTTCTCCCACTGGCCTGGAACAACTGAACTTATTGAACTATGTTAGAAAATACGCCAGTTTAAGTATCTGCC, 1
GCTTATACTGCATTAAATTATTCACCACGTAAAGTCTGTACGATAGACTAGAAGGGAATTTGGTTACCCAACTAGTTATCT, 0
TATTCGTGCTTTTTCGGAATGAGTCGCTTGCTTCAGCGCATATTGCCGCTACGATTAAGCGAACATAAAAAGAGAAGAGGT, 1
CTCACGGCGGAACGGAAACGATTGAAACTGAAGTGCCAACGAACCAACCTGCCAAGCACCGAGAAGAAAAGTAGCTATCTG, 0
CAGTAGTGGCGATGATATTACCGACTGTTTTAAATCTGATTCTTGGATTTATCATCGGCGGCATCGTGGTGCTGGGAGTGA, 1
CAAATGCGGCTCTGCAGCGAAGTATGGGCCTAGAGGTTACTTATTGGGAGGGTGGAGGCACAGACCGGTCCCAAATCCAAA, 0
ACCTCCGCCCAACAGCAGCAACTCACCAGTTGGCAAGAACAAGGCCATGATATTTTCCCACTCGGCATTTAATGATTCGTT, 1
ACGTATCCACTAGATTTTGGAGGATAACGGGTCTGCCACTTCCTCGTGGGAGTCAGCTTGTGATCGACCTTTACCGATCGC, 0
AAAAAGAATAAAAATAAGAATTATTATTGCTGTGCGCGCGAAGATGTTTAAACTGCGGGCTGTAATTCATTGTCCGGGTTT, 1
CTAGTTATGGCAACGATAACCAAATGGGAGTAATTCGCTATGGGTCTCCGTCCTATCAAGAAGAGCATGCCGCAGTGGGGT, 0
AAGGCGTCTTTGTTGTTATGCAACGGTTGGAGCAGCGTTCACCTGACGCTATACTGCTTCTCTTTCTTATTGCTCAAACTG, 1
CCTTCCTCTCTATCACCAGCCTACCATAAGTCAGTTCGCTATGGTTGTTGTACTTCTATCGTGAAACCGTAATTAAAATGC, 0
CACCTGGATGCAGGCGTTATCACAATTTGGCTGGCGCGGTCTGCTTCCTGAAAATGAAAGGGTTGAGTTCAGTGCGCCATC, 1
GTTTCACCGGAGACATTTGATCACTTTAGCGGTTCTCATTGCCTAGTCCTCTTGGGGATCTCACGCCAGCACCAGGTTGTG, 0
CAGTGTGATATTCGTATTGTCAAATAATTTTAAAAAGCAGAAGCGTGATTACTCTCACACAACACCTCTGCTTTCCATGTT, 1
AGTCCTTGAAGGACCGGGTACTTTTAAACCCTCAGCTGTCACAACTGCTTGGGATGGCCATCTGAACCCCAAGTAGCATAG, 0
CAAAATTACAAAATCATGGTGTATTGACATCATCAATAACCAATGAAATTATGCAATTATATACGGATAGGGAGGTTCTTA, 1
CAGAGGTAGGCTGTTTTTAACACTTGTATTTGTGACAAGATAAGACGTGGTTTTGCGACGGTTAGGGGTAATGCAGTACAC, 0
CATTAGGGGTATTAATTTTAGTATTGATGGAAGGTGATTATTGAACAGTAACATCGAGTCACGGTAAAAATGTGAGGTATA, 1
CAGGATAAGTAATACTGATGTAGCTTCTGACTCGCGTATAAGTCCTCTAGTTACAGCCTTAACTCGAAAGGTCAAGGACTG, 0
GGCAAGACATTGGCAGAAATGAGCATTGAGAGCCAGGGCGCTGGCGATCACAATGAAAAACATCAGGCAGATCGTTCTCTG, 1
GTTGTGAGTCTATTGCCGCATCTCAGAAAGCTAGTTAGTACCAGACTACCTCGACCCGCCTGAGAAAAATTGCAACTATTA, 0
GCGCGTATAGCATCGACCGCCTGCTGAATAAAAAGTGGTAAGCACGCGCTATACTTAACGATAAAAAACGAGGAGGAAGCT, 1
GTTTACTATCGGGTGGATCCGCGAAGAATCGCCATGGAAATTTAGTAAAAAATTTCGGCTATATACCATTGGTAAAAAACA, 0
TTTCTGCCTGTATAATCTTTAAAGATGTTGAACATATATTCACATTAAATATGATTATGTACTTGTTACAAGGATAAGGTT, 1
GGTACTTATCCCCACTCCAGCATGGCTTTTAACAAGCTCACGGATTGTACTGTTAACAACTAGCCTATGACTCTCATTGAT, 0
CGGTTGCCAACAACGTTCATAACTTTGTTGAGCACCGATACGCATTGTTGGAATTATCGCTCCTGGGCCAGGACCAAGATG, 1
CGCGTGCACTCTGTTAAATCTGCTGAGATAGTGCTGTTCGATCTGTGGCGTATCTGCCCTCACATCATTACCACGAATTTG, 0
ATGCTCAAGTTAAACTCCACGCTTGCCGATAGCCAACCGCAGAATCATGTATTGTGTCCGGTGCGACTGACCACGCCTGAC, 1
TTCCTGGCTCGGAGTTTTACACACCTCTTAACTCGTCATCCGTCTAAGACACTGGTCATCTCCGGTTGTTAAGGAAAGTCA, 0
TCAAATCAAATTAAAAGTCAATAGGTTGAAATAACTCCAGGAATTTGCTGATATTCCGCCTTCAGAGGGTTTGCTATGATC, 1
AAGGCCTCGTGAGAGGACATAGCCAGGCGGTTTCGTCATGGGTAAACAAAAGTGGCTTACTTAGTGAGAATGTACGTAAAC, 0
TCAGAAGAAGCAAAAAGACACTTTACCGAAGGGTTTAACATTTTTTCGTGATACTCATCACCATGACGCAAATGCGTTGCA, 1
GATGAACTGGTATAAAATTGCAGTCCACACAATTATCGCCTATCTCCTAGGCTCTTACCACAACTCATGACGATACAGGTT, 0
ACGTTAGCCGAAAGCGTAAGCCATCTTTTTAATGTTAATAACTAGTTAATTAAAGTGGCATCCTCCCGCATCCTCTCTGAT, 1
GGCACATGGAGAGGAGGGATATCACAGACTTTTTATAATTCAATCCGATATAGGTATTATTCACCACGAACCGATTCTTTG, 0
CATGGGAAGTCTCCATCGTTTTGTCTTGTGTTTAAATACGCTAACACCTAAACTTACTTTTAGTAAGTACGTACAAAAAGG, 1
CGGATCGGTTCCTTAGACAGGTTCCCGGTAGATTCATGGGAGACTCTTGAAAATCGATAATAGTGATCAGTCGCTCAGCAC, 0
TTTCAGCTGTCTGAATTTTAACCCTCTGGCGGCTTTACAGTACCTTACGCTATACTAGCCACTGAAAATGCCGGTTCACTT, 1
AAGCCCAGCATACCCAAAAACGAATCATCAAAGGCCGCTAAAGTCGGATCGAAAAGTCCCCCCAGAGCGTCGTTGGGACGC, 0
TTGGGCCCTGGTGGACCAGAAAAGGGCTTGTCTCTTCTCATCAGGGTAGCTATAGTGTCGCCCCTTCGCAGACCATGGGTC, 1
TTTTCGCTTCCGTGCCCTCACAAGCACTTTGAGACCTAGATGAGCGTACCAGCAAGACAGTCTCCCGCGAAGATGAAGTGT, 0
ATTGAAGCTGCGACAAGCTGGATTGAGTACCGATTTTTTACGCGGCGATTATGCTGACAAGTTGTTGGACAAAATCAACGA, 1
TTAGAGATGTTTGTCTTTTCACGGCTCCCGGTGTGGCACCCTGAATCTGTTGTGGAGCCCGGTGGTTGCACTGATTTAGTA, 0
GATTTCAAATTGGTCAATGGTCAAAAGTTAATAAACCCATTGCTGCGTTTATATTATCGTCGTGCTATGGTACATACATTC, 1
TATTTTATCAGTGTCCCCCTATCACCGCTTACAACCTCTTCCGTGTCCAAAGGGCCCTTGGTCACGAGTGTTTGAACGCCG, 0
TAGGTAAGAGCTTAGATCAGGTGATTGCCCTTTGTTTATGAGGGTGTTGTAATCCATGTCGTTGTTGCATTTGTAAGGGCA, 1
CTGCATGGTAATTACGTTTCAGAATGAGTGTCCAAGAATGAAAGGCACATTAGGTACACTTCACATCATGAAGCGAATGCA, 0
TTGCATTTGGCAAAATTTTGAGGCATTTTGCCGACATCGTAGGATTTTTAATATTACACCAACTGCGAATTATCGCCAGAA, 1
TTGTCCTTACCGCGTATGGAAGTTTTCCGCACGGAGATCACACGAGTTGAGATTTTTTGGAGCCGCATCTCGCTCCCAGTA, 0
TTTACCACGGCACACCTCTTTGCATGATTATTCGAAATTAGTGTATTTTTATTCTGTTTTTTCGCAGGGTGCAAGTGTAAA, 1
TGGATAGTCACGAATTACCCTTATCACAGAACCTCACTCTGTTGTTCCGTCTTGTAACAACCATTGCCGACGCATCTCGGA, 0
ATAAAAAATGAACAATTCACTCTCTTGCTTATTTAGTGACAACTATTCATGATTTTGTGAAACCGGTTTCTTAATTCCGTT, 1
ACAACTTCTGCCTGAAGTCCGTTTTGGCATAGATCGACCTAAGAACTCCCACGTCACCTGGGGATGTTAACTACCTAAGGT, 0
TTGGGGTGCTCTTGACAGCTATTTTTGATATGATTTGAGATTCAACTCTCAAATTTGTGAAAAATATAAGGTGTTGGAATG, 1
TTATCTGACCCAATCAGTTCAGGGTGTGGAAACACAGAGACGTAAGACGAGGTAGATTGGTTGAGCGCTTCAGATGATTAC, 0
TACGGCGAGACGGGAATTTGCTCACTTTTTGACTTTCCGTTACGCAACAGAAAAAGTTAAAAACGAAAAGACTAAAATCAC, 1
TGCGTCTTGCAGTCAGAATGTGTGGGACGGCTTACTCATATTTGATGGTTGTTGATGCATCGCTAAAACATGGCAAAGATG, 0
TGGTTCAACTATCAAAAATCGCTCACCCTTTTTCACCTGTTTAAAATATGTTCAGCAACCCATCTTGATGGCGACCTCCTC, 1
CATCTCTATAATTCTATAAATGGCCATCCATAGCCACGTCTGCCAAGAATAGTCAAGTACCGTTGTAAAAAGCACATCTAT, 0
TCTTAGAGTATAAAAGTTTTGTGCATTTGAAACATTACGCTTTGCAAAGGATTTTCATGGAACGTGCGAGTAAAATGCCGT, 1
GGGAGTTATCTCTCATCAGAATATAGAAAGCGAGAGTACCCACATTAAATAATCGACCGGTGTCGTACTCTTACTGTGATG, 0
CAGGGCTATTTACGCCCTGATTGTCTTTTGTTACTTACACAACAATTCATTATTTTTATCACTTATCCTATAGCATTCACG, 1
TGTGGAGGTACTAGTTGAGTACTTGGTTAGAACCCGCATTTAAGGCACGAAAACCCCGCCCGTAGGTGGGCTCCATTAACT, 0
CAGCAAACTGTCCTGCGGCAACCAGCATTGCCACCTCCTGTCAGAGTCGTAAAATTCGCCAACGACGATTATTCGGCGTTA, 1
GTAAACACAGCACGCACAAAAATAAATACTCTTGTAGTACTTAGAACTTCAATCGGGGCGCGTCCCACCTAGAAAGCTAAT, 0
AAGTCCTGAGTAAACACGTTGACGTTGAATACCGCTTCTCTGCCGAGCCTTATATTGGTGCCTCATGCAGTAATGTGTCAG, 1
CTGAGCACGAACGGACCATTGTAATGGGCACAAATATACAGCAACAGGCAGTATTAACCCTAATCTTTCTAGAAGGCCTTT, 0
ACTCAAAGAAGGAATAAGTGAATAACACCTGAAATGAGAACTGCTTTAGTAAACTACTTCGTATATCGTCTGTTCTTCAAA, 1
AAGCTGACCCGCCCGAATTCGCAGTGTAGGACAATAACCGCTCGTTTTGGAAACGTGCGGCGTCGCTTCAAAAACCCGAGA, 0
ACTACTTTGTATGCTGTCTGTCTTTCAAACCGACGCAGCTATTAACGCATGATAATTGAGATTAAGCAAATTTTATTTTAG, 1
ATCATTACCATTGTACAGCTTATGCGTCGGGGGAACTTCTCAGTTGTACCCGCGTTAGGTGCTACAAGAAGCAATGTCCCG, 0
GATGAAGGCTGGAACATGACGGCGTTTGTCTTCACCGTGCTAATCATCGCTATCCTGGTTGTAGGCTCCATCTGGATTATG, 1
ACCAATTTATACTGTATAGACCGGCCAACACCTAATGGCATGGTTCCTCAGTAGTACCCCATTCTTTGGACGAATTGATAA, 0
AGATATTGCCGGAACTCTGGCCTGGTTGAAAAGCGTGGTTGATGACTGGTATTGTGCGCCACTGGAAGGGCCGCGCGGTGC, 1
TCTGCAAAAAAAGACAATACTGAATAATCTCTCGTGTAAACATACTGCCAATTAGTCTCCAGGCCACGAATCCATGCTAAA, 0
CATAGTTAGCTAATGCTAAATCGTATTGACTATGTTTTTGTTAACATCTATCTTGTTAGTTATGACTAACAATAAAGGTGT, 1
CGACTGGCATACGAGCGTAAGGGCCCACCCAATATACCCCAGCTAACGTATAAGCAATTACGATTACGTTAACACTCCGCC, 0
TTGTCAAGTGTTACGTTTAGATAATTGCTATCCGGAAAAGCATCTGCTATTTATAGCGGCCTCATTTTTCCCCCGAACATG, 1
CGTCAACATTTGGATTCTGTTATCTCATTTACCACTCGGTATATCCAATTTTAGTTTCTATACTTTAAAACATAAATATAG, 0
CAGCGAAAATGGTGCAAAAACCGTAGTTTGCCATAAGCATGATGGAGAGAGAAAAAGAATGCTCAGTTTATTGTCTGAATT, 1
CACATATAGAAAACTACATGAATCAGATCAGACTTTATTGAGATGCATAGTCAACGATAACTTAAAATACAAGGGATACGG, 0
ATAAATCGGGAAAATCTGTGAGAAACAGAAGATCTCTTGCGCAGTTTAGGCTATGATCCGCGGTCCCGATCGTTTTGCAGG, 1
GCGCGACTAATCAGACACAGTCTTAATGAAGTGGAATATTTAAGCTCCCGGGCGACTGTACATGTTATCTGACAAACTGGA, 0
TTATGCAAATGGGCTGGATAGCAACGCTTTGATAACAACTTACCGGGCATATAAATGCCCGGTTTGCCTTTTCGCCCGATA, 1
GAATAAAGCTTGTTATTCTACGTTTACTAATTTTCCGCGTTACTTTAGTATGGTTTTCTAATCCATGTCGCAACTCAACAT, 0
CACACAGGCATATTGAGCGATTTTTGATATTTATTCATCTCCTTACGCACTATATTCAGAGCAATAAGTTGCCTCTTTTCA, 1
ATATATCTTACCATCCGGAGCGTTAGAACCCGAGCGTAGAACGCACAAGAACGCCTGCTGCCAATAAGAGTAACATTAGCC, 0
AGTGAAACAGAGACATGGCAATTCCTTGCTGACAACAGAAACGAAATGTATATCATGCCGCTTAGGTGTGCCGTTGTCACC, 1
CGTCAGGACTAGCAAAGGAAACTGACATCACAGTGCGTATAGGAGGTAACTTACTGGACCGTAAGGACAATGGAATGAGTT, 0
TGAACGCCTTATCCGGCCTACAAAAATCTTGCCAATTCAATATATTGCAGGACCATGTAGGCCTGATAAGCGTAGCGCATC, 1
AATAACCAATGATCTATTAGGTTACCCCAATAGACGATATCTACAATAAAGTCTGTACACCTTTATACAGACTTCCCCAGA, 0
TAAGGTTCGCCGTCTAACATGATTTTAAGACCAGCACGAAAATCGTTGCTATAGTACGTTGCCATAAGGCCCTCTGAAATT, 1
CCAAGGCGCGGCCAGCATACTGTCGCTGGAGAATTGTTAAGGAATAGGTTGAGGATAAAGCGGCGTTTCGAGTTTCGTGTA, 0
TTCTCTATTAAATGGCTGATCGGACTTGTTCGGCGTACAAGTGTACGCTATTGTGCATTCGAAACTTACTCTATGTGCGAC, 1
TCATTCATCATTAAATCGATGCGTTCCGTCCTGGTAAATTTTCAGCTTTTTTGACACTATTTACGCTTCACTAAATCTTAT, 0
ATAGCCTTCGGGAATAGCGGCGACGATTTGCCAGACGCGTTGGGGAAATGAATCTTCTTTTTCCATCTTTTCTTCCTGAGG, 1
AAGGCGTAGTCGTGGGACGTCCTAGCTAATCTCAAATATCTTTACGATAGGGGATTGGGTTAGCCGATATCGATAAGATAA, 0
TTATCATTTGCAAGCCAGATAAATCCCTTGCTATCGGGTAAACCTATCGCTATGATTAGCAATCATTATCATTTAGATTAC, 1
ACGAGTTTACCCATTCTGTCGAGTTTGACCTTCTCCGAGCAAACCCTCTCCTTTAACATATACAATGACCTGTGCATAGAG, 0
TGTGGGGGTTTTTTTTATCCTCAATTTGCCTGCTGCTTAATGCATTGCAGATGATTTGCTTCCGTTATACTAGCGTCAGTT, 1
AGATAACCCAAGAGAAATACGAGATGCTGTCGGTTCTTATGTCGTCTGGTCCCGCAATCGATAAAAAGCGAAAAGCCATAC, 0
CACAAATGTCGCGACTCTCTCTGATTACCACGAATCAATATTTATCATATTCTTCTTTTCGTCCTCACTACTTACCATGCA, 1
CGAGCCACGATCCAGTAATCTCAACTGCTCACATGGCTCACTTTACCTTCGCGCCTCAAAATTAGAAAAAAGAAATCGTTG, 0
AAAATAGCCTAATAATCCAGACGATTACCCGTAATATGTTTAATCAGGGCTATACTTAGCACACTTCCACTGTGTGTGACT, 1
CCGACCCGATCAGATGATTATACCCCAATCACAACCTGAGGTGTACTGTCTTGAAACGACTATCGTCCTGGTATGATTACG, 0
TTAGCCATTTCAAACATTATCATGGCTGATATTTTCCGTAGTCAGGTTTAATGTTTTAAAAGTGCTGTGGGAAAGTGAACA, 1
ACCGTCTCCTGGAAGGGGGGAGTTGATCTTTCGAGTTTAGATTTAACGGTTACCCGAAGGTGAAGGAGCCTCTGGTTCGTA, 0
ATCTTTCCATAACAAATGGTTATTCATTAATCCTGCCATAAACTCGCGTTATTATGCATTAATGCAGCGAAAAGCTCTGTT, 1
CCCTAGGCACCGACAGAAGTAAGAAATAGATGAACCGCGGAGGATCAAATATTAGAATATTTCACGACCCAGTCAACCTTC, 0
TGCGCAAAAAGTGTGAGCAAGGGCTACGTCACATGGCCGCGCCGTGTATAATAAGCTCGTATGTAGGCTTTATTTCGCTAA, 1
GCCCGATAATCATAGAAGCAGACCACGTCGGGTTGCATCTTCTGGCTCCGCTAGCTCGAATTTTATCCTAAGAGACACCCA, 0
ATGAACTGATTGAGCATATTGCGACCTTCGCACTTAATTACAAAATTAAGTATAATGAAGACAATAAGCTCATTGAGCAGA, 1
CCTTAATAGAATCAAAACAGGGCAACACACAGATAACCTTTAACTGTCTCACGAATCGTCACCACGTGGGGTACCCGCACT, 0
TTTTTGCTTAAGAAATCGTGAGTTAAGGTTGAAAGAGCAGGTTTAACTCGACCATACTCTATACTCGCAGTGTGGCGCGGC, 1
TTATTTCAAAGCTTCCTGTGAAACTATAAGATGGGAAGCTGCTTTCCAACCCAGGCGCAAGTTTGTTTCGAATATCACACC, 0
GTATACCCTGGCGAAATTGTATAATTTGCCTGCTGATGTTCTGCCTCGTTAAATTTTTTCAGGCCGGATATGGCGTTAACC, 1
TCGCATTATTACACGCATGTTCTACATGCTCTAAAATATAAGGCAAGTCCAGGCTGGTACTCGATGATGACTTCGATTGCT, 0
TCATTTCTGACTGTGTTGCAATGGCCATTGAAAGTCGCTTCAAATATATGATGCTACTTTTTTAAATGGTTTTTACCTGTC, 1
CGTATGTGAATAATAGTCATCAAGAAAGTGCATAAGACGTTATGCAGTGTAATGGATTATTGGCACAGTCCAGGCATCATC, 0
AAATACGTCAAAATTCGTGCCGAAATTGCGCGTTCTGCGCGGAACACGTATACTTTCAGTGTTGACATAATACAGTGTGCT, 1
GTGACCATTGTCAGTTCTAAATAACATCAGACGCAGCATCTCGTCTAAATTTATGCAGAAGGCGGGCCCTTGCCCATAGTC, 0
TTTTGCGTAGCTGCTTCCGCATTTGCCTGTCATTCACTGCAATAAAGACGATTTTCAGGAAGCGTCCTCGCAGACTCCGTT, 1
CAGTATCCTAATTTAGCCACTCTCCTACTGAGAAGTGGGTCATCTCCGTCCATATTTAGTGTTAAACCATACTTGATACGT, 0
CCATCACAGATATAAATGAGCAAGAACTGAACAATTGCATTAAAGATTTAAATATGTTCAAAGTGAAGAATGAATTATGAC, 1
TAGCTTCATCCACGCGTCCGGCCGCATCTACACGTATATCCTAAGAGTACTTCCTTATCCAAAGGCGTCGGGCTCTTTGTA, 0
TCGTTGCGTAATGTGATTTATGCCTCACTAAAATTTGATAAAACGTTTTATCTTCTCGCGCAATTTACTGAATCCAGATTG, 1
GTTCTAGCCGACAGTATTTGCACGAGTGATCAAGATATGAAACAATCCAAAGGCCTGGTACAGTGTATCAACGGCCAATCT, 0
GCAACCTAAATCGATTGCCAGAATTGAAAATTGTAGTGTGAAGACAGTGTATACCCATCGGCGTAATGCTGAGGCCAAGCT, 1
AACATTGGTCCTGAGCATCTCGTGACTTTCACGTATAAGCAGCACATGTAAGAGTAACTATCTTACGGCACTTATTAAATA, 0
ATTAACCGAGTTTAAGCTCCGTTTAACATTCATTGAGAAAACTGATGCTACTGTGTCAACGATTCGTTATCAGTGCAGGAA, 1
ATAATCGAATAGCTAAGCCGACATATGCCTGATCTTATAGAACCAGTTAAGCCAAGTTTAGAGCACCGGAATTGGCGCATG, 0
AAAAGAGTCATCTTGCCTAAGAGTATTGGCAGGATGGTGAGATTGAGCGACAATCGAGTTACACCGTCGCTTAAAGTGACG, 1
ACCTATGTTGCCTGCACAGTTTATTCGCTAGCAAGTTGCAGGCAGACGAAGGGAACGCTACTAAATAGAAGGGTAGACAGG, 0
GAAAGATAGGTTCTGATAAAACTTTCTTGTCATCGGCTCCGTTCGCCGTTATGATCGGTCGTCTTTTAAGCAACTATTGAC, 1
ATTGTTATTACACAGGTCCTTTTCCTACTTCTGTAAAGAGCCACTATTAATAGGTGGTATCGTATACCTAACAGCACGTGG, 0
ATATAGCTATTGCTAAAACGTTAATTTTTTGTACCTTCGCAACTCTGGTTTACAATGTGCGCACGAAATGAGAACGCTATG, 1
TTATCGTGCAGTCGCTATCGGTGCCAACAATATTGGAAGATCCCGCCGGTCCGAGAGGAATTTTCGTTCTCGATAATTTTA, 0
GTGGGACGTTTCTGCGCACCTAAATCAATGACTAATGCCGATGGGTCAACTATACTTTTCACGAGTCTTTATGACCTCTCT, 1
GGAGGCGCCACGCAAAACTCTCGGGCTCGAAATGTAACTGGACCAGTGAATCTAGATGACAGAGCGACGGAATTTATCTGC, 0
CAAACTGGCGCTACTAATGCGCCACTTTCTTATATGGTCAATCACTTTCCTTAAAGAATACGTTTTGTGTGGTCACTATCT, 1
CAGCTAAGGATCTTATTTTTTCGGCACAGGTCCGAGTCTGATGAGTTCATATGACGGCTTGTATGTACTCCACCTAGTCAT, 0
CAGCATATATGCTGGCGCAGAACATTGCAGAAGCGGCGAGCGGCATTGATAAGCTGGTTTCCCGCGTGCTGGTTCTGGCTG, 1
ACTTTCCGGCCCTCCAGTATCCTAATTTAGCCACTCTCCTACTGAGAAGTGGGTCATCTCCGTCCATATTTAGTGTTAAAC, 0
CATTACCGCGCGCCTGCTGTTTTTATAAACAATGTATTTTCAATCCGTTATACTTTTCCTGGTGATGTTAGAAAGGAGTAA, 1
CCCCTTTTATTTGTGTAGAGTGTTTTGACCCGAACAGCCAAGGAATTTGAGCTTCTTGATCATGAGGCTACCGGGTGAGCT, 0
TTTAATTGTAGGTGAGGTGATTTTTCATTAAAAAATATGCGCTTATGATTATTTTGTAAGAACACATTCATAATATTCATA, 1
TTTTGTCAGCAACTGTTATGTAACTCCTCTGGCATCGAGCAACCCCGGGTGGTTTATTGGTCGGCAGAATACCGCTGTAAT, 0
TCGACCATCTGATTTCATTAGTATCTTGAAAATCGGGTAATTACGACGCTAAATTAATGCAAGAATAAAAAACAGAGGAAC, 1
GCTCCGCCGATTTATGAAAAGCCTACATAATATTAATAGATTAGTTTACCCTAAGTATAAAGGGGTATGCACACATATCGC, 0
GCAAATTCCTGGAGTTATTTCAACCTATTGACTTTTAATTTGATTTGAGGACGATTATTTATTAAGTTACATAAATGTAAA, 1
CTAGATCAGTGCTCGATATTCTGAGCTGTACTGTTGTTTTTATGTGCCCAACTAGACGACAGCTAGCTAGTCTGATTATTT, 0
CCGTTATCTCTACCTTTGGGCTGGTCTTTGCATCTGTTTATTCGCTGGCGATGTTACATCGCGCTTACTTCGGTAAAGCGA, 1
GTCGGGCATTTGTCCATCAAACCTTAAGTGAAACAGGTGGCGGTGGATCAAACCTCATGGCGTGTACATCATCAAACCGTG, 0
GACAATAAAGGCATATAACCCGCGCAGAATAACGTATAGCAAATTAAAAGTATAATTTTTATTTTGTATGTATTATCTTCG, 1
GAGCGTGCTTACGCGGAATTCTTACTACTCCACGTCTTAGAGGAAGGCTTAAGTAAATAGTGAATAAAGCAACAGTTGAGC, 0
GCGCAGAATAACGTATAGCAAATTAAAAGTATAATTTTTATTTTGTATGTATTATCTTCGATACATTCACCAGACTTATTA, 1
TATTATTTGCCTTAATTGCTAGAATGGATGATGATATGCCGCTTAGCGCTGGGACTTATGGAACCGGAAGCCATCTAGTGC, 0
AACATCGCATTTTTTTGACACTAGAATTGCAGCAATATGGCGACGCCATTACATTGTGCTTCTCAAAAAGCTTAAACGTTG, 1
AGAGATAGCCGACGGTCGCTGTACTCAGAAACCGCCTCGTTTTGAAACTTGTTCCTTATGCAGTATTATCATTTCTAAGTG, 0
CTGCAGATGATATTTAGCAAAGTGGTAAGCGAAGCCGGGGAATCTGAGTAAAATAGCGCGGTTCTTTTGTACCGGAGCCGC, 1
CACCGCCTTTTGCCCGTTACCCACTGGACTTATCTCTGCCATCAGGATGTATGGGTGGTTTATCTGCTTTTTTTCGTGGAA, 0
CAATTTATTTGTCGGATAAGCCTTTGCCAGTTCCGGGTATTCTTCAGCAGAAAAAGCGGCACCATTGCATTTCAGCCAGCC, 1
GGCTGTGTCTGCTCTGCCTGACCACTACGGGCATCTCGATAAGTAATGACCTATTTATGTGTGATTTCGGCTATACACTTA, 0
TGAGCGAGGTGGTCATAGTGTTGATTGCACCAGAGCCTGGCGACAGGCTTAAAATGATCGATGTCAGCAGGTAGGCAAACC, 1
CTCTCACGATTTCCCATACAATAATCAGCATAACGTTAGCGGAACACTAGTGTCTAAACTACAGGTGACTACATGTGGTCG, 0
ACTGGAGCAGCTCCTGTGTAAACACTGATTGCCTCCCCCCCGTTGATGGGTAAAATAGCCGCAATTTTTCGTTTTCAACAA, 1
TATTTTCAGGCGATCGCGTTTATGTAAGGACTAAATAAGAGGTGTCAGGACGGAACATACTAACAGCGAGTTCGTAACGTT, 0
GTGCAATAATTGAACGTTCGCGATTTTTGAAAGAAAACGGTCAATGGTACTATATTGACGGTACACGTCCGCAGTTTGGTC, 1
TTATTTCTGCGAGGAGCTTCTCGCTGAATATATGGTATCCTTTTACTTTCGGCACTTATTAACTGGGGACGTGCATCCACT, 0
ATCTTGTAAATTCAGCTAACCCTTGTGGGGCTGCGCTGAAAAGCGACGTACAATGTCGCTAGTATTAATTCATTTCAATCG, 1
ACCAAAGTGATTGAATGTACAAGGAGACCGTTAACACCTGCAGACTCATAGCAAAGAGAGTGCAGGCGACACGAGACACCA, 0
GTTTTTGTTTTTATTTTCAACGCGTTTGAAGTTCTGGACGGTGCCGGAATAGAATCAAAAATACTTAAGTAGCGCGCAGGG, 1
TTATCTCCGTTTAGGAAAGGTCCTTTTATCATGCCTACGTTAAACGGTCACTCCTTAGTTTTCGAACAGCGGTGGTACACT, 0
TAGCAGAGAAGACAAGGTTATATTTGGCGGGCGTTTGGCCGAGTATAAATATTATGATATGCATCAAGTGATATCTGCCGC, 1
CACACAAGTACCGGTAGCGGTGGAGAGGATGCGTAGTGACCTTGTCTTTATGTTCTGTTTATTACACTAATGTAGATTTCA, 0
TATACCAGAATAATTGAGCATAAACATTTTGACTATGTTGAGACAAAGCATACGGTTGTTACAAAAGAATATCCATTAGAG, 1
TCTATAAGCTACATAGAAGGAGAGTCAGAAGCCGTGTGATATCCATATCTTCTCGTTCAGCAGAGTGCCGAGTTCTATTTG, 0
TATTATGATATGCATCAAGTGATATCTGCCGCTCTTTATCAAGTGAAAAATATAATGAGTACGGATTAATGATCTATCTTG, 1
TACTCATAAACAGTGGTCCGAGCTTCTGGTACTGCACTTCGAGCCAATCATAGCTCTAAGACTGTAGCTACGCAGTGCTGC, 0
TTTATCTTCGCTCCTGGCGTTCGGATATTTGCCCGCCGCGTGATTCGCGTTACACTTGCGGCCTTTAGTATCCTGCCGGAG, 1
TACCCCGCGATTACGGGCTACCTTCCACGGGCTAGAGGGTTCTCTATCTCCCACTAGCGATGTGCTCTGATCGGGCATTCC, 0
TGTGCTGATGGCTGGGTTCGGGATTGTAATGTCAATCCACACCCACAGGAAAATGTTGTCGAAAAGCGTGTAAGAGGTGCG, 1
ATGATAATGCCGTAGGCTGCCCGTTCGTTCATTTGTTGAGCTTAGCATAAGGGTGGATTCTTTGATCCATGAGCAGCGAAC, 0
GTAAATATAACCGTCTCCGGTATGTTGCCTGAGGCGGTTTTTTTGTCTCTAACGTGCGGAAAAATTTGTTCCTCTTCACAT, 1
ATCAAAACGCGCCAAATAGTACTGTCGCTCATGAAGTTTGATTATTGCAGGGTCTTTAAATTCAATCGCTTTGCTCGACGT, 0
GAATTACGCGGTTAATGGTAGTTTTGATTGATGTATAAGGCGATTGAGTATAGAATCTCGCCCGCTTTTGCATACGCAAAG, 1
CCATCTTCCATAGTAGTACCACTGTCAAAACCGAAGCCCAGTTCTCTGCTATGGTTCCATAATGAGGCGTTCATGAGGGGT, 0
TAGTGTTGGATTCCACCACCTTAAGCATTGAGCAAGTGATTGAAAAAGCGCTACAATACGCGCGCCAGAAATTGGCTCTCG, 1
CTGGTACTGCACTTCGAGCCAATCATAGCTCTAAGACTGTAGCTACGCAGTGCTGCCTGCGGACCGCCGATTCGTACCGTG, 0
TGGCTAACGCCTCAATGAATTAAAATTCAATTTATATGGATGATTATTCATTTGCAAGTCTAAAGCATAAATCTTTGTCAC, 1
ACATGTTGCAGCACCCCCAACTCGGCATGATTGATGCCAAGGATTCATACGTAGCAAAGAGTATATCTGAGTAGATACGTT, 0
AGACATTCTTAGAGGATAAAAAGGAATTTACTACTATCAGTGTCTTAAATAAAGTAATCGGTTATATACGGATGTGGAGTC, 1
ATGCGTTGGCGTCATGGATGAGGCTGCTGTTTATCAATTTTTGTGTGGTCAGGGTTAGTTGGTTTTTAGCATTTATTCCAT, 0
CTCGCAAGAACGGAGAGCCGTCGATTGACACTAAGGGCGGAGTGACATAATTTCAGGAGTGAGGGTTAGGGAGAGGTTTCC, 1
AGGCAAAGATGCATTTTCGTCTCTCAAGACATCTACAGGCAACCTCACACCATCCGTTTCTGCAACGGCTATAAACATTAC, 0
AGGGATATGTGTTAATGAAACCTTCTTGACGCTGATTTTTTTTCAACCTAAAGTAAAGGAACAAGGGTGAGGGAGGATTTC, 1
GCTTAGTACACGATGTATGTGTGGGTTTATCGCAATACTGACTCGGACAGTTAGGTTTACCCGGTCACCCTTTAAACCATC, 0
TGGCGCAAAACACGCTGATTTTTTCATCGCTCAAGGCGGGCCGTGTAACGTATAATGCGGCTTTGTTTAATCATCATCTAC, 1
ACGTGGCGTAAATCATTCGTGTACCAAGTTGGTCTATTCACGCTCATAGAACCAAAGATAAAAGCACTGACTCACCCTGAA, 0
TATTATGATGTTTTTTTACTCGGCGCTTGATTCACCTTGTTACAGATTGCTATTGTGTGCGCGCGTCGAATGACCGTTAAT, 1
CAGGCTGTCGCGTCGCGTAAAGCGTTGTAGATGAGTAACATAATAGAATGAACCGAGGGTAGGCCAGAACGGTAATAAGTG, 0
GAACAGTGAAGTAAGATCTAAGAGGAGTTAAATTTTATACAGTATAATCATAATATTGCAGCAAGGTGGTTATAATTGAAA, 1
TCTATGTTTAATGGTCCCCCTACCTTTATATATTTATGAACCATAGATGAATAACCAGATCGTCCTATCCTTATATGGGCG, 0
TCATAGTGTGGTAGAATATCAGCTTACTATTGCTTTACGAAAGCGTATCCGGTGAAATAAAGTCAACCTTTAGTTGGTTAA, 1
GGAATACAACCCAAATACGGTTGCCAAAAGGCGCTCTGCGACGGTTGAGATAGGAGTTGATTCGTTGCCTCTGTGATGAAT, 0
AGAGTTCACGCTAATTTAACAAATTTACAGCATCGCAAAGATGAACGCCGTATAATGGGCGCAGATTAAGAGGCTACAATG, 1
TGGCCACGTACGTGGCGCATTTTCAAAATTACAGATACAAAGACTACTGAACTGCTCCTCGGCACGGTACATTTATGATAC, 0
GAAGTTATTATGGGCATCCGCACATCAATTGCCTTAGTACCTTGCGGATTTATGCTACTGGCATTCGTTATTATCTGGTTT, 1
TATAAGGATCTACGACAGTTCTGGAGCTGCATTCAATACTTTCGAACAGGCATGAGAATGTAAATGAAATGATAACTTCCT, 0
CAGATTTATCTTCACCGGACGCAGACTTGTCTATGATGTCGCGTCATACTATTTTTCAACACGTTGAAATCAGGTCAGGGA, 1
ACATCATATTTCAGAGTACAGACCAACGCACGCGTCGGCCATAAATGGAACGTCAACAACCTCAGAGGGATCTTGTATATA, 0
AATGAAATGTTTTACATATATTAACCACTTGTTTAATGCGGAGAATCAGTACACTATTTTCTTATAATTACATTTGAAATT, 1
GTGTTATCTGTAAAATGTACGTTCTGCGAATGAAGGATTAGAGTAAATGAATAATTCATAATCAACTTTACAACGGAACAG, 0
AATGTTTTACATATATTAACCACTTGTTTAATGCGGAGAATCAGTACACTATTTTCTTATAATTACATTTGAAATTATATG, 1
TGAGCTTGAATAGAAACAAGCGTTCCATCATGGCCCGGCTGATATAGCGAAGTTGGTAGGACATTTGAATACTGAGTCAGA, 0
AGGGGCTGGAGACAGTTATCCACTATTCCTGTGGATAACCATGTGTATTAGAGTTAGAAAACACGAGGCAAGCGAGAGAAT, 1
TCTTTCAAGCTTGCGACGGGGTACCTACCTTAGCGGTTAGGCCCAAGGTTCCCCTACTCCAGCAGGCAATCAATTCATAGT, 0
GAAAAAACAGAAAGCCCATTTGCCAGTTTGTCTGAACGTGAATTGCAGATTATGCTGATGATCACCAAGGGCCAGAAGGTC, 1
TAAAAAGTCCTGCAATGGTATTTGCCTAAAGACTTAGAGGCATCCAAAACGGTCGGATATCCATCACAAACTCATATAAAT, 0
GCAAGGCCAGTACTGGCGCGGCCTGCAGCGAGATTTACCACTTTGAGAGTAATTTTTTTAACTACGTTTATTGATCTAACT, 1
GGGTGAAGTAAGTCGATTTCCCAACCAAACCGAGTAAGGACTTTCGTCCCCATTTACCCTCTGTGAATTAATAAAATTTAC, 0
ACTGATATTTGGTTGACCAGTTTTCGTTTTTTTGCCCACCTGTACGTGCCAACTTCCAGTGCTAATGGTATAGTTTGAGAT, 1
TTCCACAAAATTTTTCCGCCATTTGCACACACCTCACGAAGTCTTTTATGCAACTAAGCGAAAACGTCAGGCGGCGAATCC, 0
ATTTTTTGTGCTTTTGCGCAGAAATTTCGCGATATGGCAGGACAAGACGTAAAATTGACAGCAATTTTATTCATATAAAGA, 1
TCGGGGACATGACAATTAGAGCGTAGGTGGTCCACTGATTGGTGTCGTTGGTCAGTTATGGGTTCTATTGATTTAGAAGGG, 0
TGTAATAAAAAGAAAAGATTACGTGCCTGAATCTTCTCTTTATCAGCAGTAAACTAGTGGGTATTCATCCCCCTACCTCTT, 1
CCTGGATCTCCAGCAGCTATTTATGACCCGGTTCTAAAAGGTAGTCCTGTCTCGTCGCCTATCACTTTTTGTGTCCGGGTA, 0
TGCCATGTATCGCCTGTAACGAATTGATATTTCTCTGAACGCTGCTCGGTAAACAATAAAGAGGTGGCTGACGATAGCGCG, 1
GATCTCACAGTAGTTGAGCACCATTAGGATACAATAGCCTATCAACCGTTTATCCAACTCAGCTCTTAGGCTCCTTGAATG, 0
CACGCTCGCCACAGGCGATTGTCATTACAGGCGGACCGGACCAAATTCCTAAAATCAAACAATACTGGGGTGAACAGCTCA, 1
GAATAACAATTTTCAAGGTTGCCAAACTATACGAAGGTGTTTGATACGTCTCCCTAGTCCTCCGTTGGTTACCCCGAGCCA, 0
CTCCTTGTTCTGCGTCATAGTATGATCGTTAAATAAACGAACGCTGTTCTATAATGTAGAACAAAATGATTCAGCAAGGAG, 1
ACAGCTGGAAAACACTAAGTATTTTTAAATTAATGGTGCAGCTCTTTCGATCTGATCTCCTTAAACTGTCTGTGAATAATA, 0
GTAATTCGGAAATAAGATATGACCATTGCTGGTTAATTGAATAGCTCATTACACTCCATTAACACGATGTTGTAATTCGGC, 1
ATATAATAGTTCTGTAAATAGCAATGATGGGACTGTAAGGACATATTTAGGCGTAAAAGGACTCCGGACGTAATTGATATG, 0
ATTTGTTTCTTTGACCCGATACCCTTTCACTCAATCAGGTTTTATTTCTCTATAGTCTGCACATGTAAGAGTAGCTTTCGT, 1
ACATAAGTCCCTATGGTTCTTTGTATCGTCCTAAATCTCACCTACAAAAGATCCTGGGACACTCCCGAATGAATTAACACA, 0
GCCGTAATCAAGTTCCCGTTGATGTTGAAAATCCCGGTCAGAAGATCGGGATTTTTTTTGATGTATGGAGATTGCGAAAAT, 1
CACCACTTCAGATATAAGGACGATGGGGGATATTTTAAAATTATGACAGGAATATTGATAAAATGGGCTGTATTACTGGTT, 0
GATAAGACCTCAATGAAAATGATAATTGTTATGCTAAAGTAGCCACTCTGTAAGCTGACAACACTCAATATGCAACGAATC, 1
CTGTAGCTGTAGAGTGTGAAATGACCCTGGCTCTCGAGGCGGCTCGTTACTATAAAATCCGGAAATGTGTCTGGAATTCAT, 0
ATTATACCTGATTACTGAAAGAGAGTTCCCCCTTATTCCTGCGAAGGATAAACTGTTTTTAGTAAAAATCAGAAAAAGGGA, 1
TACCATTCTTAGTTAATGAAGTTTTGACGATGCCTAAATCTCATTACCTTTTATATTTGTGCCGGCTGGGAACATTTGTTC, 0
ATTTATTGACCGTCTAAATGAGAGTTTTTGATATATAACTACAGACAGCTACTATAACTTTCATCTATTTATTCACAGCGC, 1
AACTCTACTGTAACTAATCTAACCGAATTGTGCGCTGGTACGCGCCGTGATATTCGCAACATCCGGGTGCGGCAGCCACAA, 0
CAGGTCAGCCAGCAGGGCAACCAACTGACACTGAAAAATCCTACCGCGTATTATCTGACCATTGCCTATCTGGGGAGAAAT, 1
AATAAAAGGGGACCCTGCATTAATAGTGCTTGTTACCCTTAAGGTTGGCGTAACATAGGGATCCCGCTATTGCTGACTGCG, 0
CCTGTACATCACATCAAATCATTAAACTTGCATTAACTTATTTATAACTTATATTGTCACATGCAAATCAGAATGGTTTCG, 1
CCTGTTTCGGTAGTATCTGAATATTCATCATTTCTGGGTGTTTGGAACGGCGGTGCCGCACACTAAGACCTGTAGCAGATT, 0
CTAACTTCTTGTTTACTAGTAAGCTGTTGAAAGAAATGGTAATTTACGATAATGTTTTTTACCAGAATTCAGGGCGCAGAT, 1
ATGCAAAGCGAGTACTGAAAAAACCAGAGCCAAGCCGAACCTTTCGTCGTCCCCCAGAAAGAGAGTTAGCTATTCAATCCA, 0
AAAACAGCGGATACGCGACATCCAGCGTGCAAGACGTGGCTGAAGACACTAAAATTTGCCAACCTGGCTACATAATGCCGC, 1
TCCATCAAACCTTAAGTGAAACAGGTGGCGGTGGATCAAACCTCATGGCGTGTACATCATCAAACCGTGTGTAATTCACTT, 0
CATTAACTCATCCTGAATCATCACGTTTACAGGATTATGCCGCCTGCGTAAAGTGCGCTCCAGAACTTAACGTGGAGGTAA, 1
ACAAATTGTCCAGCTTCGGAAGTCACTCTACGCACAACGTGGGCATTTTTCACCTGAAGTATACACACCGAGTAAAAGTGC, 0
GTCATTTTGATTAATGGTAGCGTCGCTTGTCAATGTAAGTTGTTGATACATAATATTTATATATGATTAATCAACGGATGA, 1
ATAGCAAGTGCCAGTAAGGAAAAATTCCTACCGACGTAACGTCTGTGTCTTAAAGCAATCTATGAAGCTCTTAATGGTTCA, 0
ACCGCTTTCAAGATTTTCAAGTTGTTGATATTTCATAGCGATCTCAATGTTACCGTGTAACTCTTTACAGAATATCAGCTT, 1
TAATGCTCAAATTCAGCCCTTCGTCGGGGTCACCGAGAATCGTTCATCGATTAGTTTAAAGAAAACGCGCGATCCCGTTAG, 0
AAATATGTCTATATGTTAGTAAGTATGATTAAAGAAAAATTTTGACACATTATTATTCGGGCGGTCTTTTGACAGGAGCTA, 1
AATCCCCTAAGTACCTACGGTGGATGTATGGTCTGGCTGTGACAAATCACTTATGAGTAATATGATTCCGAGCTTGCATGA, 0
CGAAGTAATGATTTTTCGCGCCCTTTGGCTAACACTAAACGTACACTCATAATTTACTTTTCTGTCGATGCAAAGAAATGG, 1
TCTTGCATACCTCGCGCAATGGGACCTACCTTCTGTATACGGATATGTCTGGTTTAGGGCGAATTATCGCCACTGACTATA, 0
AACGCGCAACTCTTCCTGCTGAGTTGCGTTGATTAACATTCTTTTCATCGTAACTTACTCATTATTCTTACATTGACGACT, 1
GGTACCGTGCAATCCAACGGCGGTTTGCATGCACGCTATGAGGTATCCATAATTGTGTGGGATGGCGTAATACGCGTGCAT, 0
GGGAATAACTCGATATAAACTCACCTTTGTAAGGGGGATGTTAAATATATATTAATTCCTGTGTTCCTGATTTTGCCCGGT, 1
TCGCTCGTCGCCGATCAGTGAGAGCACTTGAACATGGACCGTTAGCGGGTCACGCTTTTGAAGCTAAAGTTGATTCGCCGA, 0
TCTTTCATGCCCCCTAATTTCACCTTTATCCCGCCCCTTAGACAGAATGTTATAATCTGAACCCACAACAGCGTTTGTACC, 1
CATCTTACATTCAAGAACCGATCTCACCTAAAACACTAAATTGCTACGGAAGTGAATCGTTCTCGGGCTCCCCAATACAGA, 0
CAGCACAGAAAGTCGAGCATTATGAGATTGCCAGTTACGGGACATTAGCGACGCTGGCTGAACAATTAGGTTACCGTAAAG, 1
CCTTAGCTCGGGCTAACCGCAATCTTCATCGCCCCTATGTATCCCTGTCCGGCAAGTAGCTATCCGCCGTCTCGTGCACTA, 0
ATTTTGGTCGAATGTCAAGCAAATCTATTGCCAGATTGACGAAAGCGTCACACTGTACCTGATAAAATCCGATACGCAACT, 1
CGGTTACTTGAGCAGCTTTGCTTTGCGAACTTCCCCCGCTAATACTTTTGGCCCACCCCTGTGAAGTTCCTTCGATAAACA, 0
ATCCAGTAATCTTGTTTACACCTTCGCATTATTTATCTCTTTTCGTTTCTATACTGATTTTTCTTAATCCGTTTTATTACA, 1
CACTTAGCTACGTTATGGTGGTTTGCTTTCCGGTCTCGATTTATTAGAGGACTATCGGATTGGACTACTCGGAGGCCCATG, 0
GCGGTTAAGGACATACGATTTCCTCCTTTCAGAGTGCTCCGCTTCTCACTATTATCTCACGCAGTATTCTTAAGGGAACGA, 1
TGTCGGAGTAGTAACCCATTGAGCTTACTGCTTCTACAACTCCAGTCCGTACGTGAGCGCCAAAATTTCTTCAAGAATTTT, 0
TTGCTGTAACATAATTGCTTTAATTGTTAATAATATTTTGCAATCAAGTTATCATAATCAAACAACTTCACTTGTCAGCGA, 1
GATCAACTGGGTTGTCCAAGTACCATCAAATTGTTCGTAATCGGTTGTCGTGGGAATTATTGATTCGAACGCATCCCTCCA, 0
TTCAAGAACGGCTGTAATAGCGTTTAATTTAATTCCTCTTAGATTGGGTAATATGAATTTCGAATAGCAGTCATATTTCCT, 1
ACATTGCGTAGATCCATACGTGGTGGATGACACGGCTAGGTGCGTCTTGCAGTCAGAATGTGTGGGACGGCTTACTCATAT, 0
ATTTCCTGACTTATCTTCCATCTATCAAAAGTTTAAGACTGGACAATAATAAAATAACCCACATTGATACTAATAATACAT, 1
TATGGATGTGTTCGATAAGTCATAGTCAATTACGTTATTTCTCGGATTGCTTCTGGGTGATCTTGGGATATTACGCACACA, 0
TATTTGACAGCTAGTTGGCTGATTTTAAATGCCTTATAACAATTGGCAATATTCTTATTTGGCAATTATAAAAATAGCAAC, 1
AATAGCCACGCGGCTGTGTGTTTTAGATCGAGTTCAGATGGACTGGCTTCTGGGTGATCATTTGCATTCTTACAAACCGCA, 0
ATTTAACTCACTAAAGTTAAGAAGATTGAAAAGTCTTAAACATATTTTCAGAATAATCGGATTTATATGTTTGAAAATTAT, 1
CTGGTATCTTGTCATATAATGAGTGTTATGGGGCTTCTTTCGTTATTAGGTTCGGCTACAAAGCATGCGACGCTCAGAGGA, 0
GCGCACAATTGAAGCCAGAGTCTTATTTTTTATATTGAAAAATATGTTAATTTAAACACTATGAGAGATGATGCTTAACTT, 1
TGTTACCCAAAACAATAAGGTAGTGCTGTGAACGCTTCGTCTTTATAGTAATGTCATTAGGAGCCTTGTCGAGTACTGTGA, 0
TACTGCTTGCTCTGGTCAGCCATAATATTGATAATAAGAATCATTGTTATATCAATTATTATTAATTTTTATGCGTTATAC, 1
AGCGGACAGTGATCTAGGCACAGTTCCTGATATACCCGCCTAGTCCGCAACCACACGCACCTTATGATGAGTGAGTATAGT, 0
GGAAAATCGCGATCAAAAACAAACTATGACATGCAATATTCCTGGAAACATAAACTTTATGCCATGTACCCAGGGAAAATC, 1
AATCTGTCATCTAACTTGTGGAGGTTTAATATAGCTCAAAGAGATCCGAAATCGTCATTCTATTGGTTCGCTTTAATCCTG, 0
CTAATCATGATGAGCTATTTTTGATAGTTCATCCTGTGGCGTCGCTCTTAAACTTATATTGTAAATGACTTAGATTTAAAT, 1
TACCTATTGATTTTAGACGGATCTGTTCAGTGTTAAAGCTGTTGGGAATGCTTGAGGCTTTTATTTGACCCACTAACCAAT, 0
GTGGCGTCGCTCTTAAACTTATATTGTAAATGACTTAGATTTAAATGAGATAATAATTTTGTTAACAATATGAGGCGGGAG, 1
CCTCTATTACGTTTAGTGGCCACCGGAGATTCACGGTCGAATCCACGCGCGGCTTCCCCGGATTCAAGCGTGGGAATACTC, 0
CATACATTAGCTTACAATCGCTTTAAATATGACAGCATAACCTTTACATAATTTAGTTCCAGAAAACAATCATTCGGAAAA, 1
CTGACTAGTAACACAGAGTCTAATATTTGGAATCTGTACGTGCCTAGTTGTAACAAAAGCCCTCGGAAAGACCCGTGATAC, 0
TTAGCGATAATTTGTCATTTTAGCTTGATTCAACATAACAATAAAAACGGTAAGGTACAGCCTCGTTTGTAACAATGAGAA, 1
ATCTTTCACGGCGTGACAGTCAATCTCTTTATCATGTAACTAGACTTCCTACGGCCCTGCGTTCTTGGCTCTTTTCAGGTG, 0
CATTCACTCAAAACATATTACGTCTTGTTTCATCTTTGTTGATGATGTTTTATCATGCCTGCAAAGATTAAATAATCAGCA, 1
GGGAGCTAAAGTCTTTCACCAACTAGTATTCTAATGCGTAAAAATAGTAGCCGAAGCGGCACAGATAGGCACTATAAGCAT, 0
GTCTTTATTGCTGATGTTGATTTCTCAACCGAAAAGAAATATACTGTATAAAATCACAGTTATTATGAGAGGCTGCAAATG, 1
GCGGCAAGCTACCGGCAGTCCAGCGTATGTTGGGCGTTCTCTGTATCGCCTTTGGCGGGTGGCCGGAGTTTGCCCCTCTTG, 0
AGAACCCGTCGGCATGGCGGGTTATTTGTCCTGGTTATTCCCCCGTTGTAAAATCTCTCCTAAACTTAACGGTACGGCACC, 1
AAGCCCGTGGTGAAAGTAGACGTGAAGAAGTGTAGCCACAAGTGAACCTGCTACGTAAGTAAACACAACATCTACCACGTG, 0
AAGTCGCAGCGTTAGCTGTATGTCACAACTGAATGAAAAAAGGCGGCTATTATACTGGAAATTCTGCCGCACCGTAAGAGC, 1
ATCCGCTATCGGGTGATTACGCTGTAATGCAGGGCGAGGAGTCCCGTAGTACTGACCCGGTTTAAACACATCCCTCCTTAA, 0
ATAAAAAGGTGGTTCATAGTAAACGTGAAAATCATTCTGCTGGCGAGAGATATAATTGCACTTGATTGTTAAAAAAATGTT, 1
CCTCGAGCCACAACTTTACGTGATCTGGTAGTTCAGTCCCTCTAAGGGCATTCCAAAGATCGTCGACTTGCGCAACCACTG, 0
AAGTTAATCATTATCAGGCCGAAATTGAATTGTATCCTGATAAAATTGCATTATCATTTTTATTCTTGAGTGGGTTTTCCC, 1
TCTTAAAGAGAGCACTTCCGTAATATTTTCTAATCGTAGGCCCGATGATCCATTCCTCTCCCCAGGAAGGTACTCTCTTCC, 0
TTGTACAGAACATTTATTATAATCCTATTCAATTATAATAATCATGCCATTATTATATTTAAACACTAGAGAGTGTCGTTG, 1
AATGATACATTAGGGCGTCATGAGTCGTTGTCTTGTGAGACAGAATAGTTAAGTTTCTACTTTATCAGTGGCTTTGTCGGA, 0
TTGAATATTAGGTATATGCTCTTTTTTGAAATTTATCGGTGGCAGCCGTTAGTATTCGCTGTCCCCATTGCAAGCTCCTGG, 1
CACTAAGAAAACGAACATATATTGCTTGGCTGGACCCAGCGGAGAATTTAGGGATATATGTAAATAATAGTCGATTACACG, 0
TCATCGCATTAACAATCCAGACCAATTTCAATTGCTGTCATATAACTTTACACTGTCGTTGTTAATTAATCGTTACTAAGA, 1
TGTCGCAGCAATGGTCTACAACAATACAAAAGGGTCGTCCTACATGATAGGTTACTCTATTAAGTTGATAACCCTACATCT, 0
TATTCATCAAACGAATGACATTGTTTGAATTCATTAGCAGATAAATAGTGACAATTCCATACGTATTATTAGTTTCAAGAG, 1
TCGGCATCTCAGAACCCTACACAGCCTGTCTCACGAGCCGCTCGGGCTCCCGTGCTGGGACTGTTCGTACTGTGCTATCTT, 0
GTTTTCATTGATGCTTAGCAAAAATTGCCAGAGGTTAAGGATTGTCTTACTATTAAAGTGACTGAAGTTACAGGTTTTTTA, 1
TGTTCATCTAGATCTGAAAACGAATAATTGCAAGTTCGTTTAAAAGCTTGACTTTACGGGCTAAATAGCCCAAGGCGTGGT, 0
GAAAAATCAGGCAAATGAACAATTTTGGAAAACCGCTCGCATTCAGTAGTTATTCATGTCACGGTTTCCTGTAAAGTGGTG, 1
GATTTAACAGATTCATCGAGAAAACAGTAAAGCGTCACAATGCATGTGCTCTGAGCACTCTCTTGCATGGGGGGCATTACT, 0
TGACGCTTTTTTACATAACGAAGAATTGACCATTTTGTCCTGTTGTGCCTTAATGTAAGTACCGTCCACAGCGTGGGACAT, 1
CTGCTCCACCCGGGAACTGGATCAATAATAAGGTCTGTGGACCAACTCTCGGGCCCCTAGATACCAAAGGAACTATTCATC, 0
TCTGTATAGATAAATTTACACTCCCTTTGAAAACAATCCGCTATGCTTTGAAAAAGGAGAAAGAAATGATGAAAAAGTTTA, 1
TCAACCCGAAACGAGAAACCGACCCTGGAGGCAAGGTCGCTCTAGGCACATCAGCGAAAAAATTCATCATGCGGATCAAAT, 0
CTCATTGTGTTTTATTTCTCACATTGATGACGGTCGCATGAAAAAATGATATTTTAATGAGCATTCTGAAAAAATATCGAT, 1
GTGCATTCCGTACAGGGTAATTCTCTGGTCTATTTTCACCATGTCTCCTCTACGATAAGGGAATCTCTTGTCATCTTATTT, 0
GCCAGCACAATACGATTAAATTAATTAAAACCCCACAAATAAATTAAACATAAGATTTTACTCATTGTGTTTTATTTCTCA, 1
TGTTGCGGGCGGTTTAAAATGTTCGACTGGGGTCCAGAATTTTAGTTGCCGAAGACTGCATAATGAATAATGATAACCTTA, 0
CTGATGAAAATGCCAGCACAATACGATTAAATTAATTAAAACCCCACAAATAAATTAAACATAAGATTTTACTCATTGTGT, 1
AAATATTACACCATTCTGGCTATGCCTGGGATATTCGGGATCGAGTTAGACATTCCAACTATAGCGGTGCCTTATTCGGCC, 0
CTGTCGGATGGATTGAGGCCGAGATTGATGAGTGGTTATCACAACGCTGTAAACTTATTTGAGGGTGTTACATGAATTCAT, 1
TGAACGCCTTAGAGAAGTACCAATGAATTAAGAACTGGATTAGACGATGCCGAAATCTCATAAGCTCATTCGGGGGCAGCA, 0
CCCAGTTCGGATAAAAGCTTGTCATCTTGATAGGTAATATATAGGTACATAGACACATCAGAACGATCACTTACTCCAATA, 1
CACCTGGATAGGTCCTAGGTAACTATCTTTGAAGGGCTCTTATCCCTTTTGCTAGATAAGAATAATCAGTTATTGTGAAAG, 0
CCAGCCCTTGACCCTGGCATAGGACCAATTGATTGGATTGAATAGTTTTTATTTTCAATGAATTGTCTGGATTCAGTCTCG, 1
CATGACCTGTTTCTTACGACCGGTCTGAAACAGAAGGGCAACAGTAGTCATCAAAATACTGTTACTTCGGAGCTCACCTTG, 0
TTATTGTGACAATGGTTAATTGTGACATTGACCTGAATTACGCTTTCATAAAAACATATTAACCAAATAAATATTTTTAAT, 1
CGCTTGTGAAGTAGAAGGGATCTGGCTTAGGGCTGTCGAATGTGTTTTAGGCCAACACACTCTATAGTTTTCGGCCCGGCG, 0
GTTTCGTTCTGATATGGATCAGAGTTGAAAAACATGTCTGATATAAAATTAAACATTGTTGATAATTGTTTATATTGGTTG, 1
TCAACGCAACATTGGTTCAACATCATACGTAGTCTCGTGAGTTAGAGTATAATTATCCCTAGTCTTTGCTTAAAGGAGTAA, 0
TCATCGCAAACAGTGCATAACATATATTAACAATATGTTTCTGCGTTATTTATCATTATTACAGGAGTTTTAATTTAAATG, 1
TCAGCGGCAAAGGAAAGTTGAGCACCCTAAAAGGGAGCATACGGTCATTTAACCTCGTAGATGATAGCGCATGTCTATACT, 0
TTTTATACTGCCTTAATTGGTAATGACGTTTCATGCTACTGTTTTTGCCTAAAATCCATCAGGAGATAAAAAAATCTGACA, 1
AAGGGCCATCGCGATTGCCAAATACTGACAGTAACGAATCCGCGTCGTAAGGCACAATATTGGAGACCCATTGACGTCAAC, 0
TAACGAGCAGTCTGCTTATATTCATATAATCAATGAATATTAATTAATATATAATACATAGGGAATGTAAATGAACAAATT, 1
AGAATCGGGAACGTTATCTCAGATGGCTCCCTTGGAGGGAGCGCTCACACACTGCGCTGCGGCGTAGCTAGACAAGCTATC, 0
GTTCTTAACGAGCAGTCTGCTTATATTCATATAATCAATGAATATTAATTAATATATAATACATAGGGAATGTAAATGAAC, 1
ACTTTCGTAAGATCATTATCTCTCTTTGAGTGCATGAGCTGGCTACTGCGAGATAAATCAACGATATCCTCGCATCGTTCC, 0
AGTATCGATTCACCACGCTAACTTTTTTTGATTATTTTCTGAAAAAAGCAAAATACTACTGCCCGGATGCGATAATTAACC, 1
TCCGCGTATTCGGATCAAGAAACTCTGTGAAGGATTGAGTAGCCGTCGGGCAGTGGTTTAAAAGTCGATTGACTAATGTTG, 0
TTATACTCGGGCAAATATAAATTTGCAAAAAATGCGAAGATAATGTTTTTAATATTTTGAACAATATGGCATTGAATGATA, 1
CAAAGTTACATGTATCGCTCATAGAATTTAGCAATCTTATAACTGGTGATGCCTAAAAAAAATCTAGTAATTTTCCACAAA, 0
GGTTAACGATTGCGTGAAAATTAACCATTGCATTGTCAACGTAAAGCAGTATCATGCGGCGGCTCGAAAAAAGGGTAAGCA, 1
ACCAATAATCCGATTCTGAGACCGCCTCGGGGGTGACTTACCTAATGCACATATATATGGGCCTTGTTTGATAACATCTAT, 0
TATATATTACTATATAAATATGAATCTTGCACCGGAGAAATTGTAAGCATTATTATGCCGACTCTTTTTTATCTTATTTTA, 1
AGGACAACATCTCTACCTTAAAGTCTAGATATTTGGGGGGTTAATTGCCTCGCCGGAGTAAACGGTCGTCAGTCCGCCACC, 0
AAATAACGCCACAATATTGCGATTAATTAACATGTCCGGTATTCCATTTTAAAATAAGATAAAAAAGAGTCGGCATAATAA, 1
GTACCGCTACCTCTAGTCCTGTTCATTAAATGTATCAACCAATGCCGTTAAGTACCCCCGTTTGAGAAAACAGTCACAACG, 0
TTTCTCCGGTGCAAGATTCATATTTATATAGTAATATATAAAATTATATATAATTGGGCTGTTGCGATGACAAAATTACAA, 1
GTTGTTTAAATATAGCACACATGGGTCACGAAATGGGGATAGACTACGAAGCCTCCTGTCGTTCGTCGGCGGTTATAATGG, 0
AATGCTTACAATTTCTCCGGTGCAAGATTCATATTTATATAGTAATATATAAAATTATATATAATTGGGCTGTTGCGATGA, 1
CATGGCTCGGTGACCCACGTGGGGTACATTGTGTATGGAGATATAATACTTTGTGACTTCCTCAGGATTCATGTGTGCGTG, 0
TTTATCGTCAAAAAATTGACAGCCGTCACTTTTTAAACAATTGGTGAAATTAAAATGAACGCATCCCAAAATGTTTAAGGA, 1
TTTTACTAGCTTACCAACCAGGGCGAATCATCCATGCCCGCAAATAGTCGATTCAGGACGCTACTTACTACTAACTCGTGG, 0
CGATAACTAAACCATTTTTGAGTAATAAATGAAACAACTGCAACACTCTTATTATTTCTGGAAAACGCCTCGCAAAAACAA, 1
TGGACCGTTTAGGACGAAGGTTCGACCATGGGTAAGATGCAAATAATTTTCAATCACGCCGCACTCATGCAATAAGTCTTC, 0
AAACAGATGCCCTTATTCTGGTATTAATACAAGGCTGTTTTACTTGAACTTATAATAACTGCAACTGTTACATCATATCTG, 1
GATGAGGCGTAGAGGCAATCGAATAGTCGCCAAATGTTAAGCATCGCGCTATAGTGAGACAAACAACTATATTCCTAGCGG, 0
AGGAATGACAAAAATTTTTCATTCTTGAATATAAAAAACAGATGCCCTTATTCTGGTATTAATACAAGGCTGTTTTACTTG, 1
GTCTGTGCCAATAGCCCTTCTGTAATCCAACATCTACCTCTTATCTACCTTCTTTGGCGGGTGATAACCAGCTTAGGCATC, 0
GCTATTGAGTTCCTGCCTGGATACTTACCGCGAAAACAGCACGCCTGACATAAAATAAATATGGTCTAATGGGGAAATTTC, 1
AAATTACCCGGATGTGTCGAATGCTATGTTTTGGGTTGTACGATTCACCCAGCCAACGGGGAAGTGATCATGCGCGTGTTT, 0
GGGCTTTTTCTGCGACTTACGTTAAGAATTTGTAAATTCGCACCGCGTAATAAGTTGACAGTGATCACCCGGTTCGCGGTT, 1
TCTGGTTTGTAGTAACTTTCCAACCTGCTAGCGAGTAAGTTTCCAGGCATAAGGGATCGTCGGTTGCCAAACATTGCGATA, 0
AAACAAAAATCATGATTAACTATTTGATGGTATTAGATTAGTTATTTACTAAGATTGTTGGTGTTTGTAATCAAAAACCAC, 1
AGTAGTCCTCTATCCATTAAGGGTCTAAACAGGTTTGTTATTCTGCTCGTTAATTATGAACGACGCCCCACCCTGTGACTT, 0
ATTTGACGTTTGGATGAAAGATTATCATTTGTCATACAAATGAGGGGTGGTATGTTGCTAGCCAATTAAAAAAGAACGCCA, 1
GCTTCTGCCTAGCGGATCATGATTTCGTTTACCCAACTCCAAAAAATTGTAAGAGTTAGGGTACAAGATGACGATAACAGT, 0
GATGCCGAAAGAAATAAAATTAGTTATTGCATTTGACGTTTGGATGAAAGATTATCATTTGTCATACAAATGAGGGGTGGT, 1
TCTGTTAAATCTGCTGAGATAGTGCTGTTCGATCTGTGGCGTATCTGCCCTCACATCATTACCACGAATTTGGCATAATTA, 0
AAAATCAAAGCCTAATCAATGTTTATGAACCTGCTTCGGCAGGTTTTTTTATACTTGACAATGTACCTTTGAGATACATAA, 1
CTAGGTTATTTGTAGGATGTGTTAATGTGAAGCATCGGGTGAATTCTATTCGACGCGATATGGAACCGTTTAAGATAAGTT, 0
ATGTGCATAGCTATGATTCTTGGTCGCCTTGAAATTTATCCTGTTATTATATTGTTTTCAGGTTTTTTTTGGCGCTCCTAA, 1
ATTCGTCGTCCGCCTTTAGATGGTCGGATGGGTCGTCTTCTAAAACCTTAATCTAATAACGTTGGTTTTAAGGTAACTGTC, 0
GAACACAATAAAGATTTAATTCAGCCTTCGTTTAGGTTACCTCTGCTAATATCTTTCTCATTGAGATGAAAATTAAGGTAA, 1
ATAACATCTCTCAAGCATGTCAAGATTTTAAATTGCGATGTTCTGTATCCTTTCAAGGACCACGAACAAGTGACAACTACT, 0
AAAAGACGCGATGTATAACGGTTCTTTGTTGATTCGTCTGTTGCAGGGTTAACATTTTTTAACTGTTCTACCAAAATTTGC, 1
GGGGGGGTTATGTGGGCTAGAAGTCAGGTAGGTTTGGCAACAAGCAGCCGACTTTCACTACTTTTCTGTGAGCTAGGTCGT, 0
GTAGTACGGCTCACTTGAAATCCTTGCTAAATATGCCTGTAGATCAGGCTTATACATAGGGTAGGAAAATCGAATTGTTCT, 1
CTGATCGTTCTAAACCCCTTCAGCCCAATATATATTAATACCGGTTTGTACGAAGGTTGAGAGATCTCCCGGCACGTACCA, 0
CAAGAAAATTCGTTGGATATTTTTTTTGCATGGATAAAATTATCGCCTCTAAAGTATGTAATAACAGGGAATGTGATGAAA, 1
AAACGACTCGCGCTGTTGATAGAATCAGTTTACGTCGGAAGGTTATTTAGTCGAAGGAAGTATGTGCCGCAGCCCTGGCTG, 0
CGTGCCATATCGTTATAATCCCTTTGATATTAGATGCAAATTAAGGTCATATATAGCCTTATCGATAACATGGTTAATTTT, 1
TCCGCAAGTCTAGGGGCAGAAAAGCGGACTCCTACGAGCGCCCACGATTCTGGCTCATCTTATAAGCCATACAGTTGGAAC, 0
CCCGGCAAAATTACAAAATCATGGTGTATTGACATCATCAATAACCAATGAAATTATGCAATTATATACGGATAGGGAGGT, 1
AAATATACCAATGCCCCCACTTCTAGTTTTAAATTGGTCCTGCATACAAATAGGATGTAATTACTTATCTTAGCTGGAAAC, 0
CAGTATTCCCCAATCAGTGTAGTGCCTTTAAACATAACGTGCGTAAATATATTGTCCCCGATCACACTTTTTAGTGAAAAA, 1
TAGGGTGTCGCGAAGAGTTTTAATACTTCGTAGAAGAGGCAACATAGTCATATTGGTTGCTAATATAATACCCTTGCTCTA, 0
TAATCTTAAAGTTCAGTCTATTTAATGTTCAATGAAATATTTCTGCCTGTATAATCTTTAAAGATGTTGAACATATATTCA, 1
CTATGAATTCATCTATGGGTTAGCTAACAACGTATGAGCTGTCAGAGTATACCCTACTCTCAAATAGTACAAGGTTGATTT, 0
ATCTTAAAGTTCAGTCTATTTAATGTTCAATGAAATATTTCTGCCTGTATAATCTTTAAAGATGTTGAACATATATTCACA, 1
CTGAATCATGTTAAGCGGCTGTACCATGGTACCATCGTATTGCTTGATTTACTTGAAAGCAGCTGCTTTCCGTTGATTTCT, 0
TCTTACTCATGCTTCCTCCGCGTTGTTGCATTGGATGAGGCGAATTTCCCACAATCGGGGATAATTACCTCATGGTCTATT, 1
CGTATGTAAATTCTGACCTCCGTAAATCATAGCTTGCCCTGAGTCTCACTATGGAAATTGGTGTCTCGTGTTATATAAACT, 0
CTGCGCGAGCGTCATATAGCCGCCTTGTTGTAATGACAACATTTTGCGGCTATTCTTGAAGTGTCTGGTTTCAAGATTAGC, 1
ACATGAGATCTGTTTCCGCCTTGTTTCTAATAGAACAAGACTGCGCAGTGTTTGATGCAAAGTTGTTAGCGAGACTCCTAG, 0
TTCAGTGATAATTATCACATTTCAATTGCACATTAATGGATATTCTTTAATAATCTCGCGACGTTTCTTTATGATAAATAA, 1
TCGTATGAACCTTATTTCCTGTTGAAATGCAATTGTTAGTCCTTGTATGATGGATTTCCCTTCTCGTGGACGCACTCGGTC, 0
AGAAACTAATATTAGACGTAAATATTGAAATTTTTATATTTTTTCTTATTTAGGCTTTGCATTTGGCAAAATTTTGAGGCA, 1
CGTGAAAGATACGTGGTGGTTAATTAGACGTCCTCAACCGAAGGTGATATGCTTGAGTATACATAAGTACAAGGGCGCCGT, 0
TTTGGACTATTCCTTGGGGTGCTCTTGACAGCTATTTTTGATATGATTTGAGATTCAACTCTCAAATTTGTGAAAAATATA, 1
TAGGAATCGATTTTCCATCCACTTATTTCATGACGGACATATGTTTGGTTTGAAAAGATGTAACGGTTAGCGATTTAGGGG, 0
ATCTTCTCCTTAAAGCGATTAATAAATCTTAATAGTATTGATTAACAGGCTAAAATTAACGCCTAACACTATTCAGCATAT, 1
AGCGTTCTTCAGGTAGAGCCAATGTACAACTTTTAGCCCCTATAATGATATATTATCACATCCAAACTATAGAGAGATTCC, 0
GTATCCCGGATCGTTTCTGAACAAACTTAATAAACCATTATTATAAAATTAACATATATATTTCAGTTAATTATGTAAAAA, 1
CATTGCGAAACCTGTGATTCATTGTTTCCCTGTTTTACCTTGGCCGCCTTTAGTGGCGCTACTTACTGGGCCTAAGGATTT, 0
GTATATTTATGCAATCAGACAGCATATTGCATAAATAATCAGATCTGTATCAAAGTTTTAACTTTAAGGAAACACAAGCAC, 1
TGCATTGACGCTGGCTATAGCATCCTGCGCTCATTACTACGAGCGTCAATCCTGTTTGCAATAATGTTTGAGTTGAGGTTG, 0
ATAATTGAAGTTTATATTTTACCTTTTGCAAATAATAAAATAACAAATTATAGTGACGCCACAGCAACAAATATAACCTTT, 1
CTATTTCTAGCAGGAAGTTATAAATGATACTGAATAACCACAAGTGTGCAAACCACAGATAGAGTTTTAGAAACAGCCAGT, 0
ATAATCAGTACGTTACCAAACTATTTTCTTTATTGGCACAGTTACTGCATAATAGTAACCAGTGGCTCATTCACCGACTTA, 1
CGTAAGTTATGATAAATCTATTTTTTTTTTGCTCGAACAAATTTCGCTCACTCTGAGCTCAACTTGGTCCAGAAGCTTGCC, 0
TTGAAGCCATATTATCTATTCCTTTTTGTAATAACTTTTTTACAGAGCATAACCTTGTCTAATGTCTGAGTCGAGGATCAT, 1
TATCGAGCGAATCCATGCGGCAGAGCGAATTTCAACGTAACCGCTAGCTATTTGTATAAAGATATCTTTACCCTTAAAGAC, 0
CAATAGACATTTTTAACATGTTGTTTTTCTAAGTGTTATAAGGTAGGTATAAAATGGGATGGAGCCTCTGCTTCTGGCATG, 1
GTCTGCAGAATAGGGAAGAACAGTGATCCGTTGGGGTTGGACGGGCCTGTGACCCGAATGATAGCACGTGACGTAACAACT, 0
GCAATCCACATAACAAAACGCGTTTTGTTACTGATGTCACAAATTGAGCATATTTTTGTAGCTGATAGTTTGTTACAAACA, 1
CATTCGCAGATTGTGAAGTCTGTGGAAACTCCCTGGACGTTACTGCGACAGGGCGCATCCTAGTAATTTCCGTTGAATGCA, 0
CGCAGATGATGATTACATTTTGTTTTTGAATCCCGATATCATCATGAAGCATGATGATTTGCTGACATATATTAAATATGT, 1
AATCATACATTATGTTGCGTGATTAACGGATACTAAGTGTTTTTTCGGTTGCCCAACGGAATTGTGCCTTGTAATCGCATT, 0
TGTTGAAAATAAACCTTCGATTTGTTTGTCAAGATATTGTCCATCTTTATATAATTTGGGGGTAGGGTGTTCTTTATGTAA, 1
CGTTACCGATTGAACCCCATCTCCTACAGTTACAAGTATAGGTACCTATTAGTGCGTTCAAAATCTAACACGTGTTAGTAC, 0
TTGAAAAGCCGGAATGTACTCTTTATTGCAAACATTTCAGGGATGAAGTGAAGATGAATTGAGACGTAGTATCCACACCAA, 1
TGAGAGGATGAAATTAGAAAATCCTCCTTTACTTACAAAATAGCGTATAGAAAGCGGAGAAATCATCACAGTTACTGGGTG, 0
TCACTTCTCATTTCTGCCATTCCATTGCCGTTGATAAAGAGTTTATCTGTTAATCTGTAAATTGATGTGAAAACTCTTAGC, 1
CTGCGAGCTGGAGTTAGGGTTGATTCTAATTGATAACTGGTTGGTTATAGCTCGGCGTGGGCTTATTGCGTTAGTGAAAAT, 0
ATGCAGATGTTTTGTGAATGTGTTGGTTGACATTCATATGAAAAAAATCATAATTCCATCATGTTTGTGTGGGGTCTTTTC, 1
GAAGGAACAGCAGCAACGCCCAGATATCTCCTCAGAAAAACCCATCAGGACGAGCACCTCTTTTGAGCGACGAGTTATCTA, 0
ATACATAACCCTTTCTCCCTGTTAATCATGAACAAATCATTCGCCATGATTATAATATTTATCCCTGATATTTGTCTGGTT, 1
TCTAAGTATACTCGTTTTTACTCATATCACTGCGATACAATTGAGTTACACTAAATACGAGCCGGTCGGCATACAGCGCAT, 0
CAATTAGACATAAGATTATTGTAATTTTTTAAATATTATTTTTCCATGAATAAAATTGGAGTAAGTGCGTGGATAGTAATA, 1
GTTGCTAGCTAGATCTTGCGAAAGTAGGGCAATTCGTTGGTAATATGACCGCATTACCGCTAGCTCGGAGCTTCAACACTC, 0
CTACTTTTTTATTATTGATGAGTATAAACTTGACGCTTTCAAAATAAAAAGAAAATCGAAGCATTCACACATGAATAAAAA, 1
AATGCAAAAATGGACCGTCTCCAATCCAATAAAAACACGTTAACTATATCAAACTCTTCTTTCAAGCATTGCGGAAAATTA, 0
AGGCCAACGCAATTCATATAGCCGTTGATACCTAATGTGATTACACTAGTAAAATATATTGTTACTTTACTATCGTTTAGG, 1
GCCTTTAATCTTATTAATATACATGTATATGCACCGAGATCAACTTAATCTGCGCTTTTAAGAAAGCGTTCCTGCCGTAGT, 0
TTTTTACCAGAATTCAGGGCGCAGATTCATTCAGCGCACCTAAACGATAGTAAAGTAACAATATATTTTACTAGTGTAATC, 1
GTTATAGCGTGATATGCCGTCTAGGCTCGCAGCCGATCCAATGAGACTAAACATATGACACATTCGACCGGGCATAAGAGT, 0
CTGGTTGTTTTATATTCATCGCTGTTGCTTATTTAGACATTTTGTACTTTTATTGTTGAGGTTATTAAGCGAAGCGACAAT, 1
CTAAGAACGTGCCTTGATTTGATTACTTGGTTTCATGTATTGATGAATGACGGATGTTAGCCATAAGACGCAAAAGGAACA, 0
TCATAAGACTTTCTCCAGTGATGTTGAATCACATTTAAGCTACTAAAAATATTTTACAAAATTTCAAATTTAATTGAAAGC, 1
TGGTATACCCTTATGGGTTGGTACTGCTGGACCGGTCCTCTCAAAGCAATTCTCGGAGCATACTCAATAATTTATACGTGC, 0
TTCACTGTTTTAAATCTTACTCACTGGCTTGACGGCACCACGCAGACTTATATCATTTGGATGAATCGATAAATTTCACAA, 1
TGCTTAATTTAGAATCGGTCCTTATGATCCTGGTAGTTTTCCGCAAAATAAAGTCGGCCCCAGCACGTTCGCAAGTAAAAT, 0
AATAAGTCGCTATACTTCGGATTTTTGCCATGCTATTTCTTTACATCTCTAAAACAAAACATAACGAAACGCACTGCCGGA, 1
AATGTCTATTTACCAGCGTGACTCTATGCCCATCGTCAATCCTGTCGGGTAGCACTTGAAGAGGAGGTGGTGGCTTGACAA, 0
CATAACCTGTTGCATGATTATTTATGATCTCAATTCTGCATTTTGTCAGTAAAATGCAATAATTTATTAAATATCAATAAA, 1
CAGTTATGGGGAGTGCTCCAGGCTTAACTATCCCTGCCTAATTGCAGTAGGCAAAACATAACAATCGAGTGGTAGGTACTG, 0
AACAATATGATTTATTGGAGCTTTATTTAAAATTTTGCAGATAAATATATATAAATAAAAATCTGTTTTCGCCACATGCTT, 1
CATGTTGGGCGTAATGCCTAGATAGAGTTATAGCCCAGCTCAGAAATTACACCAGACTGCGTTGAGATAGGAATACAGGAT, 0
AAATAACAACTTTTTTATCTGCTTTTGTCATTAACACGGCACACAGGCGTAATATCTGACAAAACTGCATTTCGATTTCTT, 1
CCTATTAATGTTACTTCACCGGAGCCAGAACAATCGTCTGGGTAGGCGCAGGCATGAGTGATACTGATGAGCCTAATGTAC, 0
TCTGGTATACGCGGTTACCGACGATTCACTGCTCATTGCAGCATGTCGTTATCATTATTGAACAGATTCATTCATAGAATG, 1
CGTGATTGCACGGTTCGGTCATTAATAGGGTGTAAAATCTAAGACCTTGCGGCCGCAACCAGCGTCACAAACGTTCTATGC, 0
CCTGTTTGGCTGCGAAATAAATATAAAATTAATATATATGTTGTAATGATATATTTTTATAAATTATTCCCTGCGTGAATT, 1
TCTGAGATCTAGCGCTATGCACCGTTGCGCCGAGACAAAGGAACGTAGCAAAATAGCTGATGTTGTTAATTACTTAAGCAA, 0
AACAACAGAGATAAAAATATCTAAGATATTCACCTTATTGCAAGATATTTAAAATGCTCTAGAGTTAAAAGTATGATGTAA, 1
ACTCCCTGTGGGCTTTCTTTTAGCTGACCAACGATTGGAGTATAATTACTCAAGCTAGCTTGAAAACAGGCATTAGCATTC, 0
TGGTAATGACGTTTCATGCTACTGTTTTTGCCTAAAATCCATCAGGAGATAAAAAAATCTGACACAAGATAAGCAAAAGTG, 1
AGCTGGCAAAATGTAAGTAGGTTACAGCGGTCTCGTCACTTCCCGCTTCCGGTGCGGTCGTGAGGCCGTCAGACTATACGT, 0
ATCATTTGTTAATGGCATTTTTCAGTTTTGTCTTTCGTTGGTTACTCGTAATGTATCGCTGGTAGATATGGAGATCGTTAT, 1
CGGGCGCTCTTTAACATCGGCGCTGCGGGGACCCCAGCGTGAGGAGTAAAAAGTCACAAAAGTAGACTCGCGGGCGTAAGT, 0
GCAACATTATGTATCTTCAATTTATTAAGTTAAAAACAGCTCAGCTTCTGTAAAGTTTTTATATATCAGTTTTATGAGAAT, 1
CTAGGGGCCGGCTTGTAATTGTGAACGAATCTACTACATTGTTTGCTCCAAGGCGTATTCGTTAATCCCTATACAATTCTC, 0
CATCCGCAGCGTTTGAGCAATTAATTAAAATAAGTCCTGCGAAATATATTAAATTGCAGGACTTATTCATTTCGTGAATTT, 1
GCATGCGGTGGTGACTAGCATCAACCTTTCGAGAGAGTCCCAGTGGCAAATGACGTCCATGCCACAGAGGAAAGAACCAGC, 0
GCCGAAAGAAATAAAATTAGTTATTGCATTTGACGTTTGGATGAAAGATTATCATTTGTCATACAAATGAGGGGTGGTATG, 1
CGTATTGCAGAACGACCTAGTTTTCATGGTGTGGATTCATTATCATAGCTTTTTTGCCTTGTTATAACGAACTCGCGCCTC, 0
TGAGTCATGGTATGAAGATACGCAGATTTACTCTTGCTTTAAAATGAATAATATTAAGCCACTTATTCACGAATCGAGAAT, 1
GGAGTTGCGTCATAGTAGAGGCGTGATTTCACGAGGTGATTTGTCACGATTCCTCCGCTTCCGTTGTGTACGCCTGCAATT, 0
GAAAATGAAGGCTCCTTCGGGAGCTTTTTTGCTTGGTGTCTATTCGATGGATACTCACATACTACGGTAACATCATGAAAA, 1
ACACAGACACGGGGTTGGATGGCCTAAAGGTACGAATGCGACGCAAATATAGATCTCAAACGGTGAAAGACCGTCATCTAT, 0
TAGACATATCAGTTCTACAAATCGCTTGCATTTATCATGATTAACAATCATTATCATTTGCGAGTTTTATTTAGATATATC, 1
GCGACGAATACGGAAATAGGAAGTCCTCGACGAAGTAGTTAAGTCGAGAGAATGAGGGTTGCAGGTCAGATCTTCGGACGA, 0
GAATTACGCAAAAGAGCTGAATAATTATTCCCAAGAATTGATAGTGAGCGTAATATTCACGCGCTCAATTATCATAACTTA, 1
GTCAAATATCTGGTGTACATGCCGAACCGACGGAAACCAATAAGGATAGGGAATATCATTCCGGGTTAGTAAGTGCCCGCC, 0
AGTTTACTTCTATAGTGAGATATTTAATGGCGACATAAAGTAACCAAATAAAATAAGGTTGTCATATGTTACCCAGGATCA, 1
GAGTCTAGAATATAGCGATAATCTCCCCTATGGTTTTACTAACAGCGCACTAATGATCGACTTTATCTTCCTCAGAACCAA, 0
TTAGATGTAATGTGTTTGTCATTGCTTACTTTTTGGCGTTATATGATGGATAATGCCGGGATACAGAGAGACCCGACTCTT, 1
GCCGAACCAATTCCAGGACGCTCCTTTCCCGAATGTCAGTGATTCGTACCTAGGCTTAGATTTCGTGCACTACGCATCATA, 0
CCTGAATAATATAAATTATATATAAATCTTATTTATGTGATAGTTTGAATTATCATTATAAATGATACTCACTCTCAGGGG, 1
GTCTAACTTAACAAATAGTAGTAAGTAGTCGCGTTTCATGGAACTTGATGCTATAGTCTTGATTGATATATATTCAGGTGT, 0
ATAATTTATCAGATGATACAGCTATTTCTTACGATGTAATTCCATTTATTAAACTTCAAGACATCAGTGCAGAAGAATCAA, 1
AAGACAAAAGGCTAATCATTAGAACTGCGATAGCTCACCTGCATTGTTTACGCGCGCGGGCCTCCGTAGAGGTCATGTCCG, 0
AACAACGTTGATATGCGTTGATTCCATTAAAAATCAACATATTACAAAATATCATCAACTATTGATCAAGATAGATTTTCA, 1
TACACTTGCCGCACAGGCGGCTCCACCTGGTTGCCTCCTAGCTCTCTATCCAAAGGCTCTTAAGGAAACCGTGTTTTTTTG, 0
CAACCAGTTGAAATATATAAATCTTGATTTCCTGACTTATCTTCCATCTATCAAAAGTTTAAGACTGGACAATAATAAAAT, 1
CGTGATTGCGATTATGCAACATGATATTCTAACGAGCAGACCCATGTTGAGACTTAGACCAGTATCAAATCCAAAGGGAGC, 0
ATAAAAATATCTAAGATATTCACCTTATTGCAAGATATTTAAAATGCTCTAGAGTTAAAAGTATGATGTAAAGACCATTGG, 1
ACGATTGCTGCGCTGTAAAATTGATCATTGCACTAAATTCGCTAGCATCTTTTGACATCCCAGATTAGCTTTGCGTGGAAA, 0
ACTCCCGGTACTTAAGTTGTAATTTTGTCATCGCAACAGCCCAATTATATATAATTTTATATATTACTATATAAATATGAA, 1
GCGGAACAAAGATCCATAACTTATAATATAAGTTTTGGAGCGAACAAATCATCTGTATATTAACTCGGACCATCTTGGAAT, 0
TTCATGTGTGAATGCTTCGATTTTCTTTTTATTTTGAAAGCGTCAAGTTTATACTCATCAATAATAAAAAAGTAGTCAGTT, 1
TCACTGGTCTGGTTACACCTTTACCGTTGCGAGGATGAATGTAAGATAAATAAAGTGGTATTTAACCCGAACGGTCCCACA, 0
CCGATGTATGATAAATAACGGAAGCATTTGAATGGATAATATACAGTATACATTCTATTAATATTTATGATATAATTCTTT, 1
ATGTTAGGATTACAAAAACAGCACCCGCATGTCGACTTTTGACTGTGAGTAGTACCCGCTGATATTAATTGCTTAGCTTCT, 0
