# Supplementary material for: Assessing the Effects of Data Selection and Representation on the Development of Reliable E. coli Sigma 70 Promoter Region Predictors
Source: PLoS One. 2015 Mar 24;10(3):e0119721. doi: 10.1371/journal.pone.0119721 (PMC4372424; doi:10.1371/journal.pone.0119721)
Supplement: S1 Text — (XLSX) [file pone.0119721.s002.xlsx]

## Sheet: AUC Scores
			Table A: AUC scores for Naive Bayes classifier evaluated on difierent cross-validation data sets using difierent sequence based feature. For each data set, the rank of each classifier is shown in parentheses
				Data_set	1-mer	2-mer	3-mer	4-mer	5-mer	NID	DNID
				CV Random	0.70(7.0)	0.81(5.5)	0.84(3.5)	0.87(2.0)	0.84(3.5)	0.81(5.5)	0.88(1.0)
				CV Coding	0.88(6.5)	0.89(5.0)	0.91(3.0)	0.90(4.0)	0.88(6.5)	0.92(2.0)	0.93(1.0)
				CV Convergent	0.61(7.0)	0.68(6.0)	0.71(5.0)	0.75(4.0)	0.82(2.0)	0.79(3.0)	0.84(1.0)
				CV Divergent	0.63(3.5)	0.62(5.0)	0.63(3.5)	0.61(6.5)	0.61(6.5)	0.77(2.0)	0.81(1.0)
				CV CoPos	0.60(7.0)	0.61(5.5)	0.61(5.5)	0.62(4.0)	0.66(3.0)	0.78(2.0)	0.81(1.0)
				CV CoNeg	0.68(7.0)	0.69(5.5)	0.69(5.5)	0.70(4.0)	0.71(3.0)	0.81(2.0)	0.84(1.0)
				CV Mixed	0.68(5.5)	0.69(3.5)	0.69(3.5)	0.67(7.0)	0.68(5.5)	0.83(2.0)	0.85(1.0)
				Average	0.68(6.2)	0.71(5.1)	0.73(4.2)	0.73(4.5)	0.74(4.3)	0.82(2.6)	0.85(1.0)
				STD	0.09	0.1	0.11	0.12	0.1	0.05	0.04
			Table B: AUC scores for Random Forest classifier evaluated on difierent cross-validation data sets using difierent sequence based features. For each data set, the rank of each classifier is shown in parentheses.
				Data set	1-mer	2-mer	3-mer	4-mer	5-mer	NID	DNID
				CV Random	0.60(7.0)	0.82(5.0)	0.86(3.0)	0.88(1.5)	0.88(1.5)	0.79(6.0)	0.84(4.0)
				CV Coding	0.82(7.0)	0.88(6.0)	0.91(2.0)	0.91(2.0)	0.91(2.0)	0.89(5.0)	0.90(4.0)
				CV Convergent	0.63(7.0)	0.84(4.0)	0.91(3.0)	0.95(2.0)	0.97(1.0)	0.78(6.0)	0.83(5.0)
				CV Divergent	0.55(7.0)	0.63(6.0)	0.68(4.0)	0.68(4.0)	0.68(4.0)	0.75(2.0)	0.79(1.0)
				CV CoPos	0.54(7.0)	0.65(6.0)	0.67(5.0)	0.68(4.0)	0.70(3.0)	0.77(2.0)	0.81(1.0)
				CV CoNeg	0.61(7.0)	0.71(6.0)	0.77(5.0)	0.79(3.5)	0.81(2.0)	0.79(3.5)	0.83(1.0)
				CV Mixed	0.60(7.0)	0.68(6.0)	0.70(3.0)	0.69(4.5)	0.69(4.5)	0.81(2.0)	0.82(1.0)
				Average	0.62(7.0)	0.74(5.6)	0.79(3.6)	0.80(3.1)	0.81(2.6)	0.80(3.8)	0.83(2.4)
				STD	0.09	0.1	0.11	0.12	0.12	0.04	0.03
			Table C: AUC scores for Support Vector Machine (with linear kernel) classifier evaluated on difierent cross-validation data sets using difierent sequence based features. For each data set, the rank of each classifier is shown in parentheses.
				Data set	1-mer	2-mer	3-mer	4-mer	5-mer	NID	DNID
				CV Random	0.70(7.0)	0.84(3.0)	0.87(1.5)	0.87(1.5)	0.81(5.0)	0.78(6.0)	0.82(4.0)
				CV Coding	0.88(4.0)	0.89(2.5)	0.91(1.0)	0.89(2.5)	0.84(6.5)	0.87(5.0)	0.84(6.5)
				CV Convergent	0.61(7.0)	0.72(6.0)	0.73(5.0)	0.77(2.0)	0.86(1.0)	0.76(3.5)	0.76(3.5)
				CV Divergent	0.63(3.5)	0.63(3.5)	0.61(5.5)	0.61(5.5)	0.59(7.0)	0.72(1.0)	0.71(2.0)
				CV CoPos	0.60(7.0)	0.61(6.0)	0.62(4.0)	0.62(4.0)	0.62(4.0)	0.74(1.0)	0.71(2.0)
				CV CoNeg	0.68(6.0)	0.69(4.0)	0.69(4.0)	0.69(4.0)	0.67(7.0)	0.76(1.0)	0.74(2.0)
				CV Mixed	0.67(5.0)	0.68(3.5)	0.68(3.5)	0.63(6.0)	0.62(7.0)	0.79(1.0)	0.75(2.0)
				Average	0.68(5.6)	0.72(4.1)	0.73(3.5)	0.73(3.6)	0.72(5.4)	0.77(2.6)	0.76(3.1)
				STD	0.1	0.1	0.12	0.12	0.12	0.05	0.05
			Table D: AUC scores for Support Vector Machine (with RBF kernel) classifier evaluated on difierent cross-validation data sets using difierent sequence based features. For each data set, the rank of each classifier is shown in parentheses.
				Data set	1-mer	2-mer	3-mer	4-mer	5-mer	NID	DNID
				CV Random	0.70(7.0)	0.82(5.5)	0.86(4.0)	0.89(2.5)	0.89(2.5)	0.82(5.5)	0.90(1.0)
				CV Coding	0.88(7.0)	0.89(6.0)	0.91(4.5)	0.91(4.5)	0.92(2.5)	0.92(2.5)	0.94(1.0)
				CV Convergent	0.61(7.0)	0.69(6.0)	0.72(5.0)	0.78(3.5)	0.89(1.0)	0.78(3.5)	0.84(2.0)
				CV Divergent	0.63(5.0)	0.63(5.0)	0.63(5.0)	0.63(5.0)	0.63(5.0)	0.77(2.0)	0.82(1.0)
				CV CoPos	0.60(7.0)	0.61(6.0)	0.62(5.0)	0.64(4.0)	0.66(3.0)	0.78(2.0)	0.81(1.0)
				CV CoNeg	0.68(7.0)	0.69(6.0)	0.70(5.0)	0.71(4.0)	0.74(3.0)	0.80(2.0)	0.85(1.0)
				CV Mixed	0.67(7.0)	0.68(5.5)	0.69(3.5)	0.68(5.5)	0.69(3.5)	0.82(2.0)	0.86(1.0)
				Average	0.68(6.7)	0.72(5.7)	0.73(4.6)	0.75(4.1)	0.77(2.9)	0.81(2.8)	0.86(1.1)
				STD	0.1	0.1	0.11	0.11	0.12	0.05	0.05
			Table E: AUC scores for HMM classifier evaluated on difierent cross-validation data sets.
				Data set	HMM
				CV Random	0.81
				CV Coding	0.92
				CV Convergent	0.79
				CV Divergent	0.77
				CV CoPos	0.78
				CV CoNeg	0.81
				CV Mixed	0.83
				Average	0.82
				STD	0.05
			Table F: AUC scores for Naive Bayes classifier evaluated on difierent cross-validation data sets using difierent structure based features. For each data set, the rank of each classifier is shown in parentheses.
				Data set	M1	M2	M3	M4	M5	M6	M7	M8	M9	M10	M11	M12
				CV Random	0.79(2.5)	0.72(10.5)	0.74(8.5)	0.77(6.5)	0.78(4.5)	0.78(4.5)	0.71(12.0)	0.77(6.5)	0.72(10.5)	0.81(1.0)	0.74(8.5)	0.79(2.5)
				CV Coding	0.85(9.0)	0.76(12.0)	0.77(10.5)	0.89(4.5)	0.90(2.0)	0.90(2.0)	0.87(6.5)	0.90(2.0)	0.86(8.0)	0.87(6.5)	0.77(10.5)	0.89(4.5)
				CV Convergent	0.65(11.0)	0.62(12.0)	0.66(9.5)	0.76(2.0)	0.72(6.5)	0.77(1.0)	0.72(6.5)	0.75(3.0)	0.71(8.0)	0.73(5.0)	0.66(9.5)	0.74(4.0)
				CV Divergent	0.64(9.0)	0.61(12.0)	0.62(10.5)	0.73(2.5)	0.71(6.5)	0.73(2.5)	0.70(8.0)	0.73(2.5)	0.71(6.5)	0.72(5.0)	0.62(10.5)	0.73(2.5)
				CV CoPos	0.64(9.0)	0.60(12.0)	0.63(10.5)	0.74(2.5)	0.72(5.5)	0.75(1.0)	0.71(7.5)	0.74(2.5)	0.71(7.5)	0.72(5.5)	0.63(10.5)	0.73(4.0)
				CV CoNeg	0.64(10.0)	0.60(12.0)	0.64(10.0)	0.75(2.5)	0.73(6.0)	0.76(1.0)	0.73(6.0)	0.75(2.5)	0.73(6.0)	0.72(8.0)	0.64(10.0)	0.74(4.0)
				CV Mixed	0.71(9.0)	0.64(12.0)	0.67(10.5)	0.79(2.0)	0.78(4.5)	0.79(2.0)	0.76(6.5)	0.78(4.5)	0.75(8.0)	0.76(6.5)	0.67(10.5)	0.79(2.0)
				Average	0.70(8.5)	0.65(11.8)	0.68(10.0)	0.78(3.2)	0.76(5.1)	0.78(2.0)	0.74(7.6)	0.77(3.4)	0.74(7.8)	0.76(5.4)	0.68(10.0)	0.77(3.4)
				STD	0.09	0.06	0.06	0.05	0.07	0.06	0.06	0.06	0.05	0.06	0.06	0.06
			Table G: AUC scores for Random Forest classifier with 100 trees (TF100) evaluated on difierent cross-validation data sets using difierent structure based features. For each data set, the rank of each classifier is shown in parentheses
				Data set	M1	M2	M3	M4	M5	M6	M7	M8	M9	M10	M11	M12
				CV Random	0.78(8.0)	0.74(11.0)	0.74(11.0)	0.81(1.0)	0.79(6.0)	0.80(3.5)	0.78(8.0)	0.80(3.5)	0.78(8.0)	0.80(3.5)	0.74(11.0)	0.80(3.5)
				CV Coding	0.85(9.0)	0.79(10.0)	0.76(11.5)	0.90(3.0)	0.90(3.0)	0.90(3.0)	0.89(6.0)	0.90(3.0)	0.87(8.0)	0.88(7.0)	0.76(11.5)	0.90(3.0)
				CV Convergent	0.69(9.5)	0.69(9.5)	0.67(11.5)	0.78(3.5)	0.75(7.0)	0.79(1.5)	0.79(1.5)	0.78(3.5)	0.77(5.5)	0.74(8.0)	0.67(11.5)	0.77(5.5)
				CV Divergent	0.66(9.0)	0.65(10.0)	0.64(11.5)	0.76(4.0)	0.74(6.5)	0.74(6.5)	0.77(1.5)	0.76(4.0)	0.77(1.5)	0.73(8.0)	0.64(11.5)	0.76(4.0)
				CV CoPos	0.66(9.0)	0.65(10.0)	0.64(11.5)	0.76(3.0)	0.74(7.0)	0.75(5.5)	0.76(3.0)	0.76(3.0)	0.75(5.5)	0.72(8.0)	0.64(11.5)	0.77(1.0)
				CV CoNeg	0.66(10.0)	0.65(12.0)	0.66(10.0)	0.78(2.5)	0.74(7.0)	0.76(6.0)	0.79(1.0)	0.78(2.5)	0.77(4.5)	0.72(8.0)	0.66(10.0)	0.77(4.5)
				CV Mixed	0.72(9.0)	0.70(10.0)	0.67(11.5)	0.81(2.0)	0.79(6.5)	0.80(4.5)	0.81(2.0)	0.81(2.0)	0.79(6.5)	0.78(8.0)	0.67(11.5)	0.80(4.5)
				Average	0.72(9.1)	0.70(10.4)	0.68(11.2)	0.80(2.7)	0.78(6.1)	0.79(4.4)	0.80(3.3)	0.80(3.1)	0.79(5.6)	0.77(7.2)	0.68(11.2)	0.80(3.7)
				STD	0.07	0.05	0.05	0.05	0.06	0.05	0.04	0.05	0.04	0.06	0.05	0.05
			Table H: AUC scores for Support Vector Machine (with linear kernel) classifier evaluated on difierent cross-validation data sets using difierent structure based features. For each data set, the rank of each classifier is shown in parentheses.
				Data set	M1	M2	M3	M4	M5	M6	M7	M8	M9	M10	M11	M12
				CV Random	0.77(5.0)	0.67(12.0)	0.77(5.0)	0.78(1.0)	0.77(5.0)	0.77(5.0)	0.72(10.0)	0.77(5.0)	0.70(11.0)	0.75(9.0)	0.77(5.0)	0.77(5.0)
				CV Coding	0.82(9.0)	0.73(10.0)	0.71(11.5)	0.90(2.0)	0.90(2.0)	0.89(4.5)	0.88(6.0)	0.90(2.0)	0.84(8.0)	0.85(7.0)	0.71(11.5)	0.89(4.5)
				CV Convergent	0.60(11.0)	0.56(12.0)	0.69(7.5)	0.76(2.5)	0.73(5.5)	0.77(1.0)	0.75(4.0)	0.76(2.5)	0.68(9.0)	0.67(10.0)	0.69(7.5)	0.73(5.5)
				CV Divergent	0.61(11.0)	0.57(12.0)	0.65(9.0)	0.73(2.0)	0.71(5.5)	0.72(3.5)	0.71(5.5)	0.74(1.0)	0.67(7.0)	0.65(9.0)	0.65(9.0)	0.72(3.5)
				CV CoPos	0.59(11.0)	0.55(12.0)	0.66(9.5)	0.74(2.0)	0.72(5.0)	0.74(2.0)	0.73(4.0)	0.74(2.0)	0.69(7.0)	0.67(8.0)	0.66(9.5)	0.71(6.0)
				CV CoNeg	0.60(11.0)	0.55(12.0)	0.66(9.5)	0.75(2.0)	0.72(6.0)	0.74(4.0)	0.75(2.0)	0.75(2.0)	0.69(7.0)	0.67(8.0)	0.66(9.5)	0.73(5.0)
				CV Mixed	0.67(11.0)	0.62(12.0)	0.68(9.5)	0.80(1.0)	0.78(4.0)	0.79(2.5)	0.77(5.5)	0.79(2.5)	0.71(8.0)	0.73(7.0)	0.68(9.5)	0.77(5.5)
				Average	0.67(9.9)	0.61(11.7)	0.69(8.8)	0.78(1.8)	0.76(4.7)	0.77(3.2)	0.76(5.3)	0.78(2.4)	0.71(8.1)	0.71(8.3)	0.69(8.8)	0.76(5.0)
				STD	0.09	0.07	0.04	0.06	0.07	0.06	0.06	0.06	0.06	0.07	0.04	0.06
			Table I: AUC scores for Support Vector Machine (with RBF kernel) classifier evaluated on difierent cross-validation data sets using difierent structure based features. For each data set, the rank of each classifier is shown in parentheses
				Data set	M1	M2	M3	M4	M5	M6	M7	M8	M9	M10	M11	M12
				CV Random	0.78(2.0)	0.68(12.0)	0.75(8.5)	0.78(2.0)	0.77(5.0)	0.78(2.0)	0.73(10.0)	0.77(5.0)	0.70(11.0)	0.76(7.0)	0.75(8.5)	0.77(5.0)
				CV Coding	0.84(9.0)	0.75(10.0)	0.70(11.5)	0.90(2.5)	0.90(2.5)	0.90(2.5)	0.88(6.0)	0.90(2.5)	0.85(8.0)	0.86(7.0)	0.70(11.5)	0.89(5.0)
				CV Convergent	0.63(11.0)	0.57(12.0)	0.68(8.5)	0.77(1.5)	0.73(6.0)	0.77(1.5)	0.75(4.0)	0.76(3.0)	0.69(7.0)	0.67(10.0)	0.68(8.5)	0.74(5.0)
				CV Divergent	0.62(11.0)	0.56(12.0)	0.64(9.5)	0.74(1.5)	0.71(6.0)	0.73(4.0)	0.73(4.0)	0.74(1.5)	0.68(7.0)	0.66(8.0)	0.64(9.5)	0.73(4.0)
				CV CoPos	0.61(11.0)	0.56(12.0)	0.65(9.5)	0.75(1.5)	0.72(6.0)	0.74(3.5)	0.74(3.5)	0.75(1.5)	0.69(7.0)	0.67(8.0)	0.65(9.5)	0.73(5.0)
				CV CoNeg	0.62(11.0)	0.55(12.0)	0.65(9.5)	0.75(3.0)	0.72(6.0)	0.75(3.0)	0.75(3.0)	0.76(1.0)	0.70(7.0)	0.66(8.0)	0.65(9.5)	0.73(5.0)
				CV Mixed	0.69(9.0)	0.62(12.0)	0.68(10.5)	0.80(1.5)	0.78(5.0)	0.79(3.0)	0.78(5.0)	0.80(1.5)	0.73(7.5)	0.73(7.5)	0.68(10.5)	0.78(5.0)
				Average	0.68(9.1)	0.61(11.7)	0.68(9.6)	0.78(1.9)	0.76(5.2)	0.78(2.8)	0.77(5.1)	0.78(2.3)	0.72(7.8)	0.72(7.9)	0.68(9.6)	0.77(4.9)
				STD	0.09	0.08	0.04	0.06	0.07	0.06	0.05	0.05	0.06	0.07	0.04	0.06

## Sheet: Naive_Bayse _Seq
		Table J: Accuracy (ACC) scores for Naive Bayse classifier evaluated on different cross-validation data sets using different sequence based features. For each data set, the rank of each classifier is shown in parentheses.
				Data set	1-mer	2-mer	3-mer	4-mer	5-mer	NID	DNID
				CV_Random	0.64(7.0)	0.73(5.5)	0.76(3.0)	0.80(1.5)	0.73(5.5)	0.74(4.0)	0.80(1.5)
				CV_Coding	0.81(6.5)	0.81(6.5)	0.84(2.5)	0.83(4.5)	0.83(4.5)	0.84(2.5)	0.86(1.0)
				CV_Convergent	0.57(7.0)	0.63(6.0)	0.66(5.0)	0.68(4.0)	0.76(1.5)	0.72(3.0)	0.76(1.5)
				CV_Divergent	0.59(4.5)	0.59(4.5)	0.60(3.0)	0.58(6.0)	0.57(7.0)	0.70(2.0)	0.73(1.0)
				CV_CoPos	0.57(7.0)	0.58(6.0)	0.59(4.5)	0.59(4.5)	0.62(3.0)	0.71(2.0)	0.73(1.0)
				CV_CoNeg	0.63(6.5)	0.63(6.5)	0.64(5.0)	0.66(3.5)	0.66(3.5)	0.73(2.0)	0.77(1.0)
				CV_Mixed	0.62(5.5)	0.64(3.5)	0.64(3.5)	0.62(5.5)	0.61(7.0)	0.75(2.0)	0.77(1.0)
				Average	0.63(6.3)	0.66(5.5)	0.68(3.8)	0.68(4.2)	0.68(4.6)	0.74(2.5)	0.77(1.1)
				STD	0.08	0.08	0.09	0.1	0.09	0.05	0.05
		Table K:Sensitivity (S_n) scores for Naive Bayse classifier evaluated on different cross-validation data sets using different sequence based features. For each data set, the rank of each classifier is shown in parentheses.
				Data set	1-mer	2-mer	3-mer	4-mer	5-mer	NID	DNID
				CV_Random	0.57(6.0)	0.69(5.0)	0.76(3.0)	0.83(1.0)	0.53(7.0)	0.74(4.0)	0.80(2.0)
				CV_Coding	0.80(6.0)	0.80(6.0)	0.84(3.5)	0.85(2.0)	0.80(6.0)	0.84(3.5)	0.87(1.0)
				CV_Convergent	0.68(6.5)	0.68(6.5)	0.71(4.5)	0.72(3.0)	0.77(1.5)	0.71(4.5)	0.77(1.5)
				CV_Divergent	0.58(6.0)	0.61(4.0)	0.63(3.0)	0.60(5.0)	0.46(7.0)	0.70(2.0)	0.73(1.0)
				CV_CoPos	0.61(6.0)	0.62(5.0)	0.63(4.0)	0.64(3.0)	0.57(7.0)	0.71(2.0)	0.75(1.0)
				CV_CoNeg	0.66(6.0)	0.68(5.0)	0.70(4.0)	0.72(3.0)	0.60(7.0)	0.73(2.0)	0.76(1.0)
				CV_Mixed	0.67(5.5)	0.67(5.5)	0.70(4.0)	0.73(3.0)	0.41(7.0)	0.75(2.0)	0.78(1.0)
				Average	0.65(6.0)	0.68(5.3)	0.71(3.7)	0.73(2.9)	0.59(6.1)	0.74(2.9)	0.78(1.2)
				STD	0.08	0.06	0.07	0.09	0.15	0.05	0.05
		Table L:Specificity (S_p) scores for Naive Bayse classifier evaluated on different cross-validation data sets using different sequence based features. For each data set, the rank of each classifier is shown in parentheses.
				Data set	1-mer	2-mer	3-mer	4-mer	5-mer	NID	DNID
				CV_Random	0.71(7.0)	0.77(3.5)	0.77(3.5)	0.76(5.0)	0.93(1.0)	0.74(6.0)	0.79(2.0)
				CV_Coding	0.82(6.0)	0.83(5.0)	0.84(3.5)	0.81(7.0)	0.86(1.5)	0.84(3.5)	0.86(1.5)
				CV_Convergent	0.46(7.0)	0.58(6.0)	0.61(5.0)	0.64(4.0)	0.76(1.5)	0.72(3.0)	0.76(1.5)
				CV_Divergent	0.60(4.0)	0.57(5.0)	0.56(6.5)	0.56(6.5)	0.69(3.0)	0.70(2.0)	0.73(1.0)
				CV_CoPos	0.52(7.0)	0.54(5.0)	0.54(5.0)	0.54(5.0)	0.67(3.0)	0.71(2.0)	0.72(1.0)
				CV_CoNeg	0.59(5.0)	0.58(6.5)	0.58(6.5)	0.60(4.0)	0.72(3.0)	0.73(2.0)	0.77(1.0)
				CV_Mixed	0.58(5.5)	0.61(4.0)	0.58(5.5)	0.52(7.0)	0.81(1.0)	0.75(3.0)	0.76(2.0)
				Average	0.61(5.9)	0.64(5.0)	0.64(5.1)	0.63(5.5)	0.78(2.0)	0.74(3.1)	0.77(1.4)
				STD	0.12	0.11	0.12	0.11	0.09	0.05	0.05
		Table M: Matthew's correlation coefficient (MCC) scores for Naive Bayse classifier evaluated on different cross-validation data sets using different sequence based features. For each data set, the rank of each classifier is shown in parentheses.
				Data set	1-mer	2-mer	3-mer	4-mer	5-mer	NID	DNID
				CV_Random	0.28(7.0)	0.47(6.0)	0.53(3.0)	0.59(2.0)	0.50(4.0)	0.48(5.0)	0.60(1.0)
				CV_Coding	0.63(6.5)	0.63(6.5)	0.67(3.0)	0.66(4.5)	0.66(4.5)	0.69(2.0)	0.73(1.0)
				CV_Convergent	0.15(7.0)	0.26(6.0)	0.32(5.0)	0.36(4.0)	0.53(1.0)	0.43(3.0)	0.52(2.0)
				CV_Divergent	0.18(4.5)	0.18(4.5)	0.19(3.0)	0.16(6.0)	0.15(7.0)	0.39(2.0)	0.46(1.0)
				CV_CoPos	0.13(7.0)	0.16(6.0)	0.17(5.0)	0.18(4.0)	0.24(3.0)	0.42(2.0)	0.47(1.0)
				CV_CoNeg	0.25(7.0)	0.27(6.0)	0.29(5.0)	0.32(3.5)	0.32(3.5)	0.46(2.0)	0.53(1.0)
				CV_Mixed	0.25(6.0)	0.29(3.0)	0.28(4.0)	0.25(6.0)	0.25(6.0)	0.49(2.0)	0.54(1.0)
				Average	0.27(6.4)	0.32(5.4)	0.35(4.0)	0.36(4.3)	0.38(4.1)	0.48(2.6)	0.55(1.1)
				STD	0.17	0.17	0.18	0.2	0.19	0.1	0.09

## Sheet: RF_100_Seq
		Table N: Accuracy (ACC) scores for Random Forest classifier evaluated on different cross-validation data sets using different sequence based features. For each data set, the rank of each classifier is shown in parentheses.
				Data set	1-mer	2-mer	3-mer	4-mer	5-mer	NID	DNID
				CV_Random	0.58(7.0)	0.75(5.0)	0.78(3.0)	0.80(1.5)	0.80(1.5)	0.72(6.0)	0.76(4.0)
				CV_Coding	0.76(7.0)	0.80(5.5)	0.84(1.5)	0.83(3.0)	0.84(1.5)	0.80(5.5)	0.81(4.0)
				CV_Convergent	0.60(7.0)	0.76(4.0)	0.84(3.0)	0.90(2.0)	0.92(1.0)	0.70(6.0)	0.75(5.0)
				CV_Divergent	0.54(7.0)	0.59(6.0)	0.63(3.0)	0.62(4.5)	0.62(4.5)	0.68(2.0)	0.71(1.0)
				CV_CoPos	0.53(7.0)	0.62(5.5)	0.62(5.5)	0.64(4.0)	0.66(3.0)	0.70(2.0)	0.73(1.0)
				CV_CoNeg	0.57(7.0)	0.66(6.0)	0.70(5.0)	0.72(3.5)	0.73(2.0)	0.72(3.5)	0.75(1.0)
				CV_Mixed	0.57(7.0)	0.63(6.0)	0.65(3.0)	0.64(4.5)	0.64(4.5)	0.73(2.0)	0.75(1.0)
				Average	0.59(7.0)	0.69(5.4)	0.72(3.4)	0.74(3.3)	0.74(2.6)	0.72(3.9)	0.75(2.4)
				STD	0.08	0.08	0.1	0.11	0.11	0.04	0.03
		Table O: Sensitivity (S_n) scores for Random Forest classifier evaluated on different cross-validation data sets using different sequence based features. For each data set, the rank of each classifier is shown in parentheses.
				Data set	1-mer	2-mer	3-mer	4-mer	5-mer	NID	DNID
				CV_Random	0.57(7.0)	0.74(5.0)	0.79(3.5)	0.82(1.5)	0.82(1.5)	0.73(6.0)	0.79(3.5)
				CV_Coding	0.76(7.0)	0.81(5.5)	0.85(1.5)	0.84(3.5)	0.85(1.5)	0.81(5.5)	0.84(3.5)
				CV_Convergent	0.59(7.0)	0.75(5.0)	0.84(3.0)	0.93(2.0)	0.96(1.0)	0.72(6.0)	0.77(4.0)
				CV_Divergent	0.55(7.0)	0.59(6.0)	0.64(5.0)	0.65(3.5)	0.65(3.5)	0.70(2.0)	0.74(1.0)
				CV_CoPos	0.52(7.0)	0.63(6.0)	0.65(5.0)	0.68(3.5)	0.68(3.5)	0.71(2.0)	0.75(1.0)
				CV_CoNeg	0.57(7.0)	0.68(6.0)	0.71(5.0)	0.75(3.0)	0.77(1.5)	0.72(4.0)	0.77(1.5)
				CV_Mixed	0.57(7.0)	0.65(6.0)	0.68(3.0)	0.67(4.5)	0.67(4.5)	0.74(2.0)	0.77(1.0)
				Average	0.59(7.0)	0.69(5.6)	0.74(3.7)	0.76(3.1)	0.77(2.4)	0.73(3.9)	0.78(2.2)
				STD	0.08	0.08	0.09	0.1	0.11	0.04	0.03
		Table P: Specificity (S_p) scores for Random Forest classifier evaluated on different cross-validation data sets using different sequence based features. For each data set, the rank of each classifier is shown in parentheses.
				Data set	1-mer	2-mer	3-mer	4-mer	5-mer	NID	DNID
				CV_Random	0.58(7.0)	0.76(4.0)	0.78(2.0)	0.78(2.0)	0.78(2.0)	0.70(6.0)	0.74(5.0)
				CV_Coding	0.75(7.0)	0.80(4.0)	0.83(2.0)	0.83(2.0)	0.83(2.0)	0.79(5.5)	0.79(5.5)
				CV_Convergent	0.61(7.0)	0.77(4.0)	0.84(3.0)	0.88(2.0)	0.89(1.0)	0.69(6.0)	0.73(5.0)
				CV_Divergent	0.53(7.0)	0.59(5.0)	0.62(3.0)	0.59(5.0)	0.59(5.0)	0.67(2.0)	0.69(1.0)
				CV_CoPos	0.54(7.0)	0.61(4.5)	0.60(6.0)	0.61(4.5)	0.63(3.0)	0.69(2.0)	0.72(1.0)
				CV_CoNeg	0.58(7.0)	0.63(6.0)	0.68(4.5)	0.68(4.5)	0.70(3.0)	0.71(2.0)	0.73(1.0)
				CV_Mixed	0.57(7.0)	0.61(4.5)	0.63(3.0)	0.60(6.0)	0.61(4.5)	0.71(2.0)	0.72(1.0)
				Average	0.59(7.0)	0.68(4.6)	0.71(3.4)	0.71(3.7)	0.72(2.9)	0.71(3.6)	0.73(2.8)
				STD	0.07	0.09	0.1	0.12	0.12	0.04	0.03
		Table Q: Matthew's correlation coefficient (MCC) scores for Random Forest classifier evaluated on different cross-validation data sets using different sequence based features. For each data set, the rank of each classifier is shown in parentheses.
				Data set	1-mer	2-mer	3-mer	4-mer	5-mer	NID	DNID
				CV_Random	0.15(7.0)	0.49(5.0)	0.56(3.0)	0.60(1.5)	0.60(1.5)	0.43(6.0)	0.53(4.0)
				CV_Coding	0.51(7.0)	0.60(6.0)	0.68(1.0)	0.67(2.5)	0.67(2.5)	0.61(5.0)	0.63(4.0)
				CV_Convergent	0.19(7.0)	0.52(4.0)	0.68(3.0)	0.81(2.0)	0.85(1.0)	0.41(6.0)	0.50(5.0)
				CV_Divergent	0.08(7.0)	0.18(6.0)	0.26(3.0)	0.25(4.5)	0.25(4.5)	0.37(2.0)	0.43(1.0)
				CV_CoPos	0.06(7.0)	0.23(6.0)	0.24(5.0)	0.29(4.0)	0.31(3.0)	0.40(2.0)	0.47(1.0)
				CV_CoNeg	0.15(7.0)	0.31(6.0)	0.39(5.0)	0.44(3.0)	0.47(2.0)	0.43(4.0)	0.50(1.0)
				CV_Mixed	0.14(7.0)	0.27(5.5)	0.31(3.0)	0.27(5.5)	0.28(4.0)	0.45(2.0)	0.49(1.0)
				Average	0.18(7.0)	0.37(5.5)	0.45(3.3)	0.48(3.3)	0.49(2.6)	0.44(3.9)	0.51(2.4)
				STD	0.15	0.16	0.19	0.22	0.23	0.08	0.06

## Sheet: SVM_lnr_Seq
		Table R: Accuracy (ACC) scores for Support Vector Machine(with linear kernel) classifier evaluated on different cross-validation data sets using different sequence based features. For each data set, the rank of each classifier is shown in parentheses.
				Data set	1-mer	2-mer	3-mer	4-mer	5-mer	NID	DNID
				CV_Random	0.64(7.0)	0.77(3.5)	0.79(2.0)	0.80(1.0)	0.75(5.0)	0.71(6.0)	0.77(3.5)
				CV_Coding	0.81(3.5)	0.81(3.5)	0.84(1.0)	0.82(2.0)	0.78(7.0)	0.80(5.0)	0.79(6.0)
				CV_Convergent	0.57(7.0)	0.65(6.0)	0.67(5.0)	0.72(2.0)	0.81(1.0)	0.68(4.0)	0.71(3.0)
				CV_Divergent	0.60(3.0)	0.59(4.5)	0.58(6.5)	0.59(4.5)	0.58(6.5)	0.66(2.0)	0.67(1.0)
				CV_CoPos	0.56(7.0)	0.58(6.0)	0.59(4.0)	0.59(4.0)	0.59(4.0)	0.68(1.0)	0.66(2.0)
				CV_CoNeg	0.63(7.0)	0.64(5.5)	0.65(3.5)	0.65(3.5)	0.64(5.5)	0.69(2.0)	0.70(1.0)
				CV_Mixed	0.62(4.5)	0.63(3.0)	0.62(4.5)	0.59(6.5)	0.59(6.5)	0.71(1.0)	0.70(2.0)
				Average	0.63(5.6)	0.67(4.6)	0.68(3.8)	0.68(3.4)	0.68(5.1)	0.70(3.0)	0.71(2.6)
				STD	0.08	0.09	0.1	0.1	0.1	0.05	0.05
		Table S: Sensitivity (S_n) scores for Support Vector Machine(with linear kernel) classifier evaluated on different cross-validation data sets using different sequence based features. For each data set, the rank of each classifier is shown in parentheses.
				Data set	1-mer	2-mer	3-mer	4-mer	5-mer	NID	DNID
				CV_Random	0.63(7.0)	0.77(3.5)	0.79(2.0)	0.80(1.0)	0.75(5.0)	0.72(6.0)	0.77(3.5)
				CV_Coding	0.81(3.5)	0.81(3.5)	0.84(1.0)	0.82(2.0)	0.77(7.0)	0.80(5.0)	0.79(6.0)
				CV_Convergent	0.59(7.0)	0.66(5.5)	0.66(5.5)	0.70(3.0)	0.71(1.5)	0.68(4.0)	0.71(1.5)
				CV_Divergent	0.60(4.0)	0.61(3.0)	0.58(5.0)	0.57(6.0)	0.56(7.0)	0.66(2.0)	0.67(1.0)
				CV_CoPos	0.57(6.5)	0.59(3.5)	0.59(3.5)	0.58(5.0)	0.57(6.5)	0.68(1.0)	0.66(2.0)
				CV_CoNeg	0.64(5.5)	0.65(4.0)	0.66(3.0)	0.64(5.5)	0.61(7.0)	0.70(1.5)	0.70(1.5)
				CV_Mixed	0.63(5.0)	0.64(4.0)	0.65(3.0)	0.60(6.0)	0.59(7.0)	0.71(1.5)	0.71(1.5)
				Average	0.64(5.5)	0.68(3.9)	0.68(3.3)	0.67(4.1)	0.65(5.9)	0.71(3.0)	0.72(2.4)
				STD	0.08	0.08	0.1	0.1	0.09	0.05	0.05
		Table T: Specificity (S_p) scores for Support Vector Machine(with linear kernel) classifier evaluated on different cross-validation data sets using different sequence based features. For each data set, the rank of each classifier is shown in parentheses.
				Data set	1-mer	2-mer	3-mer	4-mer	5-mer	NID	DNID
				CV_Random	0.65(7.0)	0.78(3.0)	0.79(1.5)	0.79(1.5)	0.74(5.0)	0.71(6.0)	0.77(4.0)
				CV_Coding	0.82(3.0)	0.82(3.0)	0.84(1.0)	0.82(3.0)	0.78(7.0)	0.79(6.0)	0.80(5.0)
				CV_Convergent	0.55(7.0)	0.64(6.0)	0.68(4.5)	0.75(2.0)	0.90(1.0)	0.68(4.5)	0.71(3.0)
				CV_Divergent	0.60(4.5)	0.58(6.5)	0.58(6.5)	0.60(4.5)	0.61(3.0)	0.65(2.0)	0.67(1.0)
				CV_CoPos	0.55(7.0)	0.57(6.0)	0.59(5.0)	0.61(3.5)	0.61(3.5)	0.68(1.0)	0.67(2.0)
				CV_CoNeg	0.62(6.5)	0.62(6.5)	0.64(5.0)	0.65(4.0)	0.68(3.0)	0.69(2.0)	0.70(1.0)
				CV_Mixed	0.61(4.0)	0.63(3.0)	0.60(5.0)	0.59(6.5)	0.59(6.5)	0.71(1.0)	0.70(2.0)
				Average	0.63(5.6)	0.66(4.9)	0.67(4.1)	0.69(3.6)	0.70(4.1)	0.70(3.2)	0.72(2.6)
				STD	0.09	0.1	0.1	0.1	0.11	0.04	0.05
		Table U: Matthew's correlation coefficient (MCC) scores for Support Vector Machine(with linear kernel) classifier evaluated on different cross-validation data sets using different sequence based features. For each data set, the rank of each classifier is shown in parentheses.
				Data set	1-mer	2-mer	3-mer	4-mer	5-mer	NID	DNID
				CV_Random	0.28(7.0)	0.54(3.5)	0.58(2.0)	0.59(1.0)	0.49(5.0)	0.42(6.0)	0.54(3.5)
				CV_Coding	0.62(4.0)	0.63(3.0)	0.68(1.0)	0.65(2.0)	0.55(7.0)	0.59(5.0)	0.58(6.0)
				CV_Convergent	0.14(7.0)	0.31(6.0)	0.34(5.0)	0.45(2.0)	0.62(1.0)	0.37(4.0)	0.43(3.0)
				CV_Divergent	0.19(3.0)	0.18(4.0)	0.16(6.5)	0.17(5.0)	0.16(6.5)	0.31(2.0)	0.34(1.0)
				CV_CoPos	0.12(7.0)	0.16(6.0)	0.18(4.5)	0.19(3.0)	0.18(4.5)	0.36(1.0)	0.33(2.0)
				CV_CoNeg	0.25(7.0)	0.28(6.0)	0.30(3.0)	0.29(4.5)	0.29(4.5)	0.39(2.0)	0.40(1.0)
				CV_Mixed	0.24(5.0)	0.27(3.0)	0.25(4.0)	0.19(6.0)	0.17(7.0)	0.42(1.0)	0.40(2.0)
				Average	0.26(5.7)	0.34(4.5)	0.36(3.7)	0.36(3.4)	0.35(5.1)	0.41(3.0)	0.43(2.6)
				STD	0.17	0.18	0.2	0.2	0.2	0.09	0.1

## Sheet: SVM_rbf_Seq
		Table V: Accuracy (ACC) scores for Support Vector Machine(with RBF kernel) classifier evaluated on different cross-validation data sets using different sequence based features. For each data set, the rank of each classifier is shown in parentheses.
				Data set	1-mer	2-mer	3-mer	4-mer	5-mer	NID	DNID
				CV_Random	0.64(7.0)	0.74(5.5)	0.77(4.0)	0.81(2.0)	0.80(3.0)	0.74(5.5)	0.82(1.0)
				CV_Coding	0.81(6.5)	0.81(6.5)	0.83(5.0)	0.84(3.5)	0.85(2.0)	0.84(3.5)	0.87(1.0)
				CV_Convergent	0.57(7.0)	0.63(6.0)	0.66(5.0)	0.72(3.0)	0.81(1.0)	0.71(4.0)	0.76(2.0)
				CV_Divergent	0.59(5.0)	0.59(5.0)	0.59(5.0)	0.59(5.0)	0.59(5.0)	0.69(2.0)	0.74(1.0)
				CV_CoPos	0.56(7.0)	0.58(6.0)	0.59(5.0)	0.60(4.0)	0.62(3.0)	0.71(2.0)	0.74(1.0)
				CV_CoNeg	0.62(7.0)	0.64(6.0)	0.65(5.0)	0.66(4.0)	0.69(3.0)	0.73(2.0)	0.77(1.0)
				CV_Mixed	0.62(7.0)	0.63(5.0)	0.63(5.0)	0.63(5.0)	0.64(3.0)	0.74(2.0)	0.78(1.0)
				Average	0.63(6.6)	0.66(5.7)	0.67(4.9)	0.69(3.8)	0.71(2.9)	0.74(3.0)	0.78(1.1)
				STD	0.08	0.08	0.09	0.1	0.1	0.05	0.05
		Table W: Sensitivity (S_n) scores for Support Vector Machine(with RBF kernel) classifier evaluated on different cross-validation data sets using different sequence based features. For each data set, the rank of each classifier is shown in parentheses.
				Data set	1-mer	2-mer	3-mer	4-mer	5-mer	NID	DNID
				CV_Random	0.64(7.0)	0.74(6.0)	0.78(3.5)	0.81(2.0)	0.78(3.5)	0.75(5.0)	0.82(1.0)
				CV_Coding	0.81(6.5)	0.81(6.5)	0.83(5.0)	0.84(3.0)	0.84(3.0)	0.84(3.0)	0.87(1.0)
				CV_Convergent	0.59(7.0)	0.65(6.0)	0.68(5.0)	0.73(3.0)	0.79(1.0)	0.71(4.0)	0.78(2.0)
				CV_Divergent	0.59(5.5)	0.60(3.5)	0.60(3.5)	0.59(5.5)	0.57(7.0)	0.68(2.0)	0.77(1.0)
				CV_CoPos	0.57(7.0)	0.58(6.0)	0.60(5.0)	0.61(3.5)	0.61(3.5)	0.72(2.0)	0.75(1.0)
				CV_CoNeg	0.63(7.0)	0.66(6.0)	0.68(3.5)	0.67(5.0)	0.68(3.5)	0.74(2.0)	0.81(1.0)
				CV_Mixed	0.63(6.0)	0.64(4.0)	0.64(4.0)	0.64(4.0)	0.62(7.0)	0.74(2.0)	0.81(1.0)
				Average	0.64(6.6)	0.67(5.4)	0.69(4.2)	0.70(3.7)	0.70(4.1)	0.74(2.9)	0.80(1.1)
				STD	0.08	0.08	0.09	0.1	0.1	0.05	0.04
		Table X: Specificity (S_p) scores for Support Vector Machine(with RBF kernel) classifier evaluated on different cross-validation data sets using different sequence based features. For each data set, the rank of each classifier is shown in parentheses.
				Data set	1-mer	2-mer	3-mer	4-mer	5-mer	NID	DNID
				CV_Random	0.64(7.0)	0.75(5.0)	0.76(4.0)	0.81(2.5)	0.81(2.5)	0.73(6.0)	0.82(1.0)
				CV_Coding	0.82(6.5)	0.82(6.5)	0.84(4.5)	0.84(4.5)	0.85(2.5)	0.85(2.5)	0.86(1.0)
				CV_Convergent	0.55(7.0)	0.60(6.0)	0.64(5.0)	0.72(3.0)	0.83(1.0)	0.70(4.0)	0.74(2.0)
				CV_Divergent	0.59(5.0)	0.58(6.5)	0.58(6.5)	0.60(4.0)	0.61(3.0)	0.70(2.0)	0.71(1.0)
				CV_CoPos	0.56(7.0)	0.57(6.0)	0.58(5.0)	0.59(4.0)	0.62(3.0)	0.71(2.0)	0.73(1.0)
				CV_CoNeg	0.62(6.5)	0.62(6.5)	0.63(5.0)	0.66(4.0)	0.70(3.0)	0.72(1.5)	0.72(1.5)
				CV_Mixed	0.61(7.0)	0.62(5.0)	0.62(5.0)	0.62(5.0)	0.65(3.0)	0.75(1.5)	0.75(1.5)
				Average	0.63(6.6)	0.65(5.9)	0.66(5.0)	0.69(3.9)	0.72(2.6)	0.74(2.8)	0.76(1.3)
				STD	0.09	0.1	0.1	0.1	0.1	0.05	0.06
		Table Y: Matthew's correlation coefficient (MCC) scores for Support Vector Machine(with RBF kernel) classifier evaluated on different cross-validation data sets using different sequence based features. For each data set, the rank of each classifier is shown in parentheses.
				Data set	1-mer	2-mer	3-mer	4-mer	5-mer	NID	DNID
				CV_Random	0.28(7.0)	0.49(5.0)	0.55(4.0)	0.63(2.0)	0.60(3.0)	0.48(6.0)	0.64(1.0)
				CV_Coding	0.63(6.5)	0.63(6.5)	0.66(5.0)	0.68(4.0)	0.70(2.0)	0.69(3.0)	0.73(1.0)
				CV_Convergent	0.14(7.0)	0.26(6.0)	0.32(5.0)	0.45(3.0)	0.62(1.0)	0.41(4.0)	0.52(2.0)
				CV_Divergent	0.19(3.5)	0.18(6.0)	0.18(6.0)	0.19(3.5)	0.18(6.0)	0.39(2.0)	0.48(1.0)
				CV_CoPos	0.13(7.0)	0.15(6.0)	0.17(5.0)	0.20(4.0)	0.23(3.0)	0.42(2.0)	0.47(1.0)
				CV_CoNeg	0.25(7.0)	0.27(6.0)	0.31(5.0)	0.33(4.0)	0.37(3.0)	0.46(2.0)	0.54(1.0)
				CV_Mixed	0.24(7.0)	0.25(5.5)	0.26(4.0)	0.25(5.5)	0.27(3.0)	0.49(2.0)	0.56(1.0)
				Average	0.27(6.4)	0.32(5.9)	0.35(4.9)	0.39(3.7)	0.42(3.0)	0.48(3.0)	0.56(1.1)
				STD	0.17	0.18	0.19	0.2	0.21	0.1	0.09

## Sheet: HMM
		Table Z: Accuracy (ACC), Sensitivity (S_n),Specificity (S_p) and Matthew's correlation coefficient (MCC) scores for HMM classifier evaluated on different cross validation data sets.
		Data set	Accuracy (ACC)	Sensitivity (S_n)	Specificity (S_p)	Matthew's correlation coefficient (MCC)
		CV_Random	0.74	0.74	0.74	0.48
		CV_Coding	0.84	0.84	0.84	0.69
		CV_Convergent	0.72	0.71	0.72	0.43
		CV_Divergent	0.7	0.7	0.7	0.39
		CV_CoPos	0.71	0.71	0.7	0.42
		CV_CoNeg	0.73	0.73	0.73	0.46
		CV_Mixed	0.75	0.75	0.75	0.5
		Average	0.74	0.74	0.74	0.48
		STD	0.0467007	0.0476095	0.0479583	0.0992352

## Sheet: Naive_Bayse_Struct
		Table AA: Accuracy (ACC) scores for Naive Bayse classifier evaluated on different cross-validation data sets using different structure based features. For each data set, the rank of each classifier is shown in parentheses.
				Data set	M1	M2	M3	M4	M5	M6	M7	M8	M9	M10	M11	M12
				CV_Random	0.72(2.0)	0.66(10.5)	0.68(8.5)	0.70(5.0)	0.70(5.0)	0.70(5.0)	0.65(12.0)	0.69(7.0)	0.66(10.5)	0.73(1.0)	0.68(8.5)	0.71(3.0)
				CV_Coding	0.76(9.0)	0.69(12.0)	0.70(10.5)	0.82(5.0)	0.83(2.5)	0.83(2.5)	0.80(6.0)	0.83(2.5)	0.79(7.5)	0.79(7.5)	0.70(10.5)	0.83(2.5)
				CV_Convergent	0.60(11.5)	0.60(11.5)	0.62(9.5)	0.69(2.0)	0.66(7.5)	0.70(1.0)	0.67(5.0)	0.68(3.0)	0.66(7.5)	0.67(5.0)	0.62(9.5)	0.67(5.0)
				CV_Divergent	0.60(9.0)	0.59(11.0)	0.59(11.0)	0.67(2.0)	0.65(6.0)	0.67(2.0)	0.63(8.0)	0.66(4.5)	0.64(7.0)	0.66(4.5)	0.59(11.0)	0.67(2.0)
				CV_CoPos	0.59(10)	0.58(12.0)	0.59(10.0)	0.68(2.0)	0.66(5.0)	0.68(2.0)	0.65(7.5)	0.68(2.0)	0.65(7.5)	0.66(5.0)	0.59(10.0)	0.66(5.0)
				CV_CoNeg	0.59(11)	0.57(12.0)	0.61(9.5)	0.68(2.0)	0.66(7.5)	0.68(2.0)	0.67(5.0)	0.68(2.0)	0.67(5.0)	0.66(7.5)	0.61(9.5)	0.67(5.0)
				CV_Mixed	0.64(9.0)	0.59(12.0)	0.62(10.5)	0.71(3.0)	0.71(3.0)	0.72(1.0)	0.68(7.0)	0.70(5.5)	0.67(8.0)	0.70(5.5)	0.62(10.5)	0.71(3.0)
				Average	0.64(8.8)	0.61(11.6)	0.63(9.9)	0.71(3.0)	0.70(5.2)	0.71(2.2)	0.68(7.2)	0.70(3.8)	0.68(7.6)	0.70(5.1)	0.63(9.9)	0.70(3.6)
				STD	0.07	0.05	0.04	0.05	0.06	0.05	0.06	0.06	0.05	0.05	0.04	0.06
		Table BB: Sensitivity (S_n) scores for Naive Bayse classifier evaluated on different cross-validation data sets using different structure based features. For each data set, the rank of each classifier is shown in parentheses.
				Data set	M1	M2	M3	M4	M5	M6	M7	M8	M9	M10	M11	M12
				CV_Random	0.71(6.0)	0.65(12.0)	0.66(10.5)	0.75(2.5)	0.70(8.0)	0.72(4.0)	0.76(1.0)	0.75(2.5)	0.69(9.0)	0.71(6.0)	0.66(10.5)	0.71(6.0)
				CV_Coding	0.78(9.0)	0.70(11.0)	0.70(11.0)	0.82(5.0)	0.83(2.5)	0.83(2.5)	0.81(6.0)	0.83(2.5)	0.80(7.0)	0.79(8.0)	0.70(11.0)	0.83(2.5)
				CV_Convergent	0.61(11.0)	0.58(12.0)	0.62(9.5)	0.75(2.0)	0.69(5.5)	0.71(4.0)	0.76(1.0)	0.73(3.0)	0.69(5.5)	0.68(7.5)	0.62(9.5)	0.68(7.5)
				CV_Divergent	0.59(9.0)	0.58(11.0)	0.58(11.0)	0.73(2.5)	0.69(7.0)	0.70(5.5)	0.75(1.0)	0.73(2.5)	0.71(4.0)	0.65(8.0)	0.58(11.0)	0.70(5.5)
				CV_CoPos	0.59(11.0)	0.56(12.0)	0.60(9.5)	0.74(3.0)	0.70(7.0)	0.72(4.0)	0.77(1.0)	0.75(2.0)	0.71(5.5)	0.67(8.0)	0.60(9.5)	0.71(5.5)
				CV_CoNeg	0.60(10.0)	0.56(12.0)	0.60(10.0)	0.74(2.5)	0.69(7.0)	0.71(4.5)	0.77(1.0)	0.74(2.5)	0.71(4.5)	0.68(8.0)	0.60(10.0)	0.70(6.0)
				CV_Mixed	0.64(9.0)	0.58(12.0)	0.60(10.5)	0.77(1.0)	0.74(4.5)	0.74(4.5)	0.76(2.0)	0.75(3.0)	0.73(6.5)	0.70(8.0)	0.60(10.5)	0.73(6.5)
				Average	0.65(9.3)	0.60(11.7)	0.62(10.3)	0.76(2.6)	0.72(5.9)	0.73(4.1)	0.77(1.9)	0.75(2.6)	0.72(6.0)	0.70(7.6)	0.62(10.3)	0.72(5.6)
				STD	0.07	0.05	0.04	0.03	0.05	0.04	0.02	0.03	0.04	0.05	0.04	0.05
		Table CC: Specificity (S_p) scores for Naive Bayse classifier evaluated on different cross-validation data sets using different structure based features. For each data set, the rank of each classifier is shown in parentheses.
				Data set	M1	M2	M3	M4	M5	M6	M7	M8	M9	M10	M11	M12
				CV_Random	0.73(2.0)	0.67(8.0)	0.69(5.5)	0.65(9.0)	0.69(5.5)	0.69(5.5)	0.53(12.0)	0.64(10.0)	0.62(11.0)	0.75(1.0)	0.69(5.5)	0.71(3.0)
				CV_Coding	0.75(9.0)	0.67(12.0)	0.71(10.5)	0.82(4.5)	0.83(2.0)	0.83(2.0)	0.78(7.5)	0.82(4.5)	0.78(7.5)	0.80(6.0)	0.71(10.5)	0.83(2.0)
				CV_Convergent	0.60(11.0)	0.62(9.5)	0.63(6.0)	0.63(6.0)	0.63(6.0)	0.68(1.0)	0.57(12.0)	0.63(6.0)	0.62(9.5)	0.65(3.0)	0.63(6.0)	0.66(2.0)
				CV_Divergent	0.60(6.0)	0.59(8.5)	0.59(8.5)	0.62(4.0)	0.61(5.0)	0.64(2.0)	0.52(12.0)	0.59(8.5)	0.58(11.0)	0.66(1.0)	0.59(8.5)	0.63(3.0)
				CV_CoPos	0.60(7.5)	0.60(7.5)	0.59(10.0)	0.62(4.0)	0.62(4.0)	0.65(1.5)	0.54(12.0)	0.61(6.0)	0.59(10.0)	0.65(1.5)	0.59(10.0)	0.62(4.0)
				CV_CoNeg	0.58(11.5)	0.59(10.0)	0.61(8.5)	0.62(6.5)	0.64(3.5)	0.66(1.0)	0.58(11.5)	0.62(6.5)	0.63(5.0)	0.65(2.0)	0.61(8.5)	0.64(3.5)
				CV_Mixed	0.64(7.0)	0.61(10.5)	0.63(8.5)	0.66(5.0)	0.68(4.0)	0.69(2.0)	0.60(12.0)	0.65(6.0)	0.61(10.5)	0.69(2.0)	0.63(8.5)	0.69(2.0)
				Average	0.64(7.7)	0.62(9.4)	0.64(8.2)	0.66(5.6)	0.67(4.3)	0.69(2.1)	0.59(11.3)	0.65(6.8)	0.63(9.2)	0.69(2.4)	0.64(8.2)	0.68(2.8)
				STD	0.07	0.03	0.05	0.07	0.08	0.06	0.09	0.08	0.07	0.06	0.05	0.07
		Table DD: Matthew's correlation coefficient (MCC) scores for Naive Bayse classifier evaluated on different cross-validation data sets using different structure based features. For each data set, the rank of each classifier is shown in parentheses.
				Data set	M1	M2	M3	M4	M5	M6	M7	M8	M9	M10	M11	M12
				CV_Random	0.44(2.0)	0.32(10.0)	0.35(8.5)	0.40(4.5)	0.39(6.5)	0.40(4.5)	0.31(11.5)	0.39(6.5)	0.31(11.5)	0.46(1.0)	0.35(8.5)	0.42(3.0)
				CV_Coding	0.53(9.0)	0.37(12.0)	0.41(10.5)	0.64(5.0)	0.66(2.5)	0.67(1.0)	0.59(6.5)	0.65(4.0)	0.58(8.0)	0.59(6.5)	0.41(10.5)	0.66(2.5)
				CV_Convergent	0.21(11.0)	0.20(12.0)	0.24(9.5)	0.38(2.0)	0.32(7.5)	0.40(1.0)	0.34(4.5)	0.36(3.0)	0.32(7.5)	0.33(6.0)	0.24(9.5)	0.34(4.5)
				CV_Divergent	0.20(9.0)	0.17(11.0)	0.17(11.0)	0.35(1.0)	0.30(6.0)	0.34(2.5)	0.28(8.0)	0.32(4.0)	0.29(7.0)	0.31(5.0)	0.17(11.0)	0.34(2.5)
				CV_CoPos	0.19(9.0)	0.16(12.0)	0.18(10.5)	0.36(2.5)	0.32(5.0)	0.37(1.0)	0.32(5.0)	0.36(2.5)	0.30(8.0)	0.31(7.0)	0.18(10.5)	0.32(5.0)
				CV_CoNeg	0.18(11.0)	0.15(12.0)	0.21(9.5)	0.36(2.5)	0.33(7.5)	0.37(1.0)	0.35(4.5)	0.36(2.5)	0.34(6.0)	0.33(7.5)	0.21(9.5)	0.35(4.5)
				CV_Mixed	0.29(9.0)	0.19(12.0)	0.23(10.5)	0.42(2.5)	0.41(4.5)	0.43(1.0)	0.37(7.0)	0.41(4.5)	0.35(8.0)	0.40(6.0)	0.23(10.5)	0.42(2.5)
				Average	0.29(8.6)	0.22(11.6)	0.26(10.0)	0.42(2.9)	0.39(5.6)	0.43(1.7)	0.37(6.7)	0.41(3.9)	0.36(8.0)	0.39(5.6)	0.26(10.0)	0.41(3.5)
				STD	0.14	0.09	0.09	0.1	0.13	0.11	0.1	0.11	0.1	0.1	0.09	0.12

## Sheet: RF_100_Struct
		Table EE: Accuracy (ACC) scores for Random Forest classifier evaluated on different cross-validation data sets using different structure based features. For each data set, the rank of each classifier is shown in parentheses.
				Data set	M1	M2	M3	M4	M5	M6	M7	M8	M9	M10	M11	M12
				CV_Random	0.71(7.0)	0.68(11.0)	0.68(11.0)	0.73(2.0)	0.72(5.0)	0.72(5.0)	0.70(8.5)	0.72(5.0)	0.70(8.5)	0.73(2.0)	0.68(11.0)	0.73(2.0)
				CV_Coding	0.76(9.0)	0.72(10.0)	0.69(11.5)	0.82(3.0)	0.82(3.0)	0.81(5.5)	0.81(5.5)	0.83(1.0)	0.78(8.0)	0.79(7.0)	0.69(11.5)	0.82(3.0)
				CV_Convergent	0.64(9.5)	0.64(9.5)	0.62(11.5)	0.71(4.0)	0.68(7.5)	0.71(4.0)	0.72(1.0)	0.71(4.0)	0.71(4.0)	0.68(7.5)	0.62(11.5)	0.71(4.0)
				CV_Divergent	0.61(9.5)	0.61(9.5)	0.60(11.5)	0.70(2.5)	0.67(6.5)	0.67(6.5)	0.70(2.5)	0.69(5.0)	0.70(2.5)	0.66(8.0)	0.60(11.5)	0.70(2.5)
				CV_CoPos	0.61(10.5)	0.61(10.5)	0.61(10.5)	0.68(6.0)	0.68(6.0)	0.69(3.0)	0.69(3.0)	0.69(3.0)	0.68(6.0)	0.66(8.0)	0.61(10.5)	0.70(1.0)
				CV_CoNeg	0.61(11.5)	0.61(11.5)	0.62(9.5)	0.70(3.5)	0.67(7.5)	0.69(5.5)	0.71(1.5)	0.71(1.5)	0.69(5.5)	0.67(7.5)	0.62(9.5)	0.70(3.5)
				CV_Mixed	0.65(9.5)	0.65(9.5)	0.62(11.5)	0.72(4.5)	0.72(4.5)	0.72(4.5)	0.72(4.5)	0.73(1.0)	0.72(4.5)	0.70(8.0)	0.62(11.5)	0.72(4.5)
				Average	0.66(9.5)	0.65(10.2)	0.63(11.0)	0.72(3.6)	0.71(5.7)	0.72(4.9)	0.72(3.8)	0.73(2.9)	0.71(5.6)	0.70(6.9)	0.63(11.0)	0.73(2.9)
				STD	0.06	0.04	0.04	0.05	0.05	0.05	0.04	0.05	0.03	0.05	0.04	0.04
		Table FF: Sensitivity (S_n) scores for Random Forest classifier evaluated on different cross-validation data sets using different structure based features. For each data set, the rank of each classifier is shown in parentheses.
				Data set	M1	M2	M3	M4	M5	M6	M7	M8	M9	M10	M11	M12
				CV_Random	0.71(9.5)	0.71(9.5)	0.70(11.5)	0.75(3.0)	0.73(6.0)	0.73(6.0)	0.73(6.0)	0.75(3.0)	0.72(8.0)	0.75(3.0)	0.70(11.5)	0.76(1.0)
				CV_Coding	0.78(9.0)	0.74(10.0)	0.69(11.5)	0.84(3.0)	0.83(5.0)	0.83(5.0)	0.83(5.0)	0.85(1.5)	0.81(7.5)	0.81(7.5)	0.69(11.5)	0.85(1.5)
				CV_Convergent	0.65(9.0)	0.64(10.0)	0.63(11.5)	0.73(3.5)	0.70(8.0)	0.73(3.5)	0.73(3.5)	0.72(6.5)	0.72(6.5)	0.73(3.5)	0.63(11.5)	0.74(1.0)
				CV_Divergent	0.63(9.0)	0.62(11.0)	0.62(11.0)	0.72(3.5)	0.70(7.0)	0.71(5.5)	0.73(2.0)	0.72(3.5)	0.71(5.5)	0.69(8.0)	0.62(11.0)	0.74(1.0)
				CV_CoPos	0.64(9.0)	0.62(12.0)	0.63(10.5)	0.71(5.0)	0.71(5.0)	0.71(5.0)	0.72(2.5)	0.72(2.5)	0.70(7.5)	0.70(7.5)	0.63(10.5)	0.74(1.0)
				CV_CoNeg	0.64(9.0)	0.63(11.0)	0.63(11.0)	0.75(1.0)	0.71(7.5)	0.73(5.0)	0.74(3.0)	0.74(3.0)	0.72(6.0)	0.71(7.5)	0.63(11.0)	0.74(3.0)
				CV_Mixed	0.67(9.0)	0.66(10.0)	0.63(11.5)	0.76(3.0)	0.75(5.5)	0.75(5.5)	0.76(3.0)	0.77(1.0)	0.73(8.0)	0.74(7.0)	0.63(11.5)	0.76(3.0)
				Average	0.67(9.1)	0.66(10.5)	0.65(11.2)	0.75(3.1)	0.73(6.3)	0.74(5.1)	0.75(3.6)	0.75(3.0)	0.73(7.0)	0.73(6.3)	0.65(11.2)	0.76(1.6)
				STD	0.05	0.05	0.03	0.04	0.05	0.04	0.04	0.05	0.04	0.04	0.03	0.04
		Table GG: Specificity (S_p) scores for Random Forest classifier evaluated on different cross-validation data sets using different structure based features. For each data set, the rank of each classifier is shown in parentheses.
				Data set	M1	M2	M3	M4	M5	M6	M7	M8	M9	M10	M11	M12
				CV_Random	0.72(1.0)	0.66(11.0)	0.66(11.0)	0.70(5.0)	0.70(5.0)	0.71(2.0)	0.67(9.0)	0.70(5.0)	0.68(8.0)	0.70(5.0)	0.66(11.0)	0.70(5.0)
				CV_Coding	0.74(9.0)	0.69(11.0)	0.69(11.0)	0.81(2.0)	0.81(2.0)	0.79(5.5)	0.79(5.5)	0.81(2.0)	0.76(8.0)	0.78(7.0)	0.69(11.0)	0.80(4.0)
				CV_Convergent	0.62(10.0)	0.63(8.5)	0.61(11.5)	0.69(5.0)	0.67(7.0)	0.70(2.0)	0.70(2.0)	0.69(5.0)	0.70(2.0)	0.63(8.5)	0.61(11.5)	0.69(5.0)
				CV_Divergent	0.60(9.0)	0.59(11.0)	0.59(11.0)	0.67(3.0)	0.64(7.0)	0.64(7.0)	0.67(3.0)	0.67(3.0)	0.69(1.0)	0.64(7.0)	0.59(11.0)	0.66(5.0)
				CV_CoPos	0.58(12.0)	0.60(9.0)	0.59(10.5)	0.65(5.5)	0.64(7.0)	0.67(1.0)	0.65(5.5)	0.66(3.0)	0.66(3.0)	0.62(8.0)	0.59(10.5)	0.66(3.0)
				CV_CoNeg	0.59(12.0)	0.60(10.0)	0.60(10.0)	0.66(4.0)	0.64(7.0)	0.65(6.0)	0.68(1.5)	0.68(1.5)	0.66(4.0)	0.62(8.0)	0.60(10.0)	0.66(4.0)
				CV_Mixed	0.64(9.5)	0.64(9.5)	0.61(11.5)	0.69(4.5)	0.69(4.5)	0.69(4.5)	0.69(4.5)	0.69(4.5)	0.70(1.0)	0.67(8.0)	0.61(11.5)	0.69(4.5)
				Average	0.64(8.9)	0.63(10.0)	0.62(10.9)	0.70(4.1)	0.68(5.6)	0.69(4.0)	0.69(4.4)	0.70(3.4)	0.69(3.9)	0.67(7.4)	0.62(10.9)	0.69(4.4)
				STD	0.06	0.04	0.04	0.05	0.06	0.05	0.05	0.05	0.03	0.06	0.04	0.05
		Table HH: Matthew's correlation coefficient (MCC) scores for Random Forest classifier evaluated on different cross-validation data sets using different structure based features. For each data set, the rank of each classifier is shown in parentheses.
				Data set	M1	M2	M3	M4	M5	M6	M7	M8	M9	M10	M11	M12
				CV_Random	0.42(7.0)	0.37(10)	0.36(11.5)	0.46(1.5)	0.43(6.0)	0.44(5.0)	0.40(9.0)	0.45(3.5)	0.41(8.0)	0.45(3.5)	0.36(11.5)	0.46(1.5)
				CV_Coding	0.53(9.0)	0.43(10)	0.38(11.5)	0.64(3.5)	0.64(3.5)	0.62(5.5)	0.62(5.5)	0.66(1.0)	0.57(8.0)	0.59(7.0)	0.38(11.5)	0.65(2.0)
				CV_Convergent	0.27(9.5)	0.27(9.5)	0.25(11.5)	0.42(4.0)	0.37(7.0)	0.43(2.0)	0.43(2.0)	0.41(5.5)	0.41(5.5)	0.36(8.0)	0.25(11.5)	0.43(2.0)
				CV_Divergent	0.23(9.0)	0.21(11.0)	0.21(11.0)	0.39(4.0)	0.35(6.5)	0.35(6.5)	0.40(2.0)	0.39(4.0)	0.39(4.0)	0.33(8.0)	0.21(11.0)	0.41(1.0)
				CV_CoPos	0.22(10.5)	0.22(10.5)	0.22(10.5)	0.37(4.5)	0.35(7.0)	0.38(2.5)	0.37(4.5)	0.38(2.5)	0.36(6.0)	0.32(8.0)	0.22(10.5)	0.40(1.0)
				CV_CoNeg	0.22(12.0)	0.23(10.0)	0.23(10.0)	0.41(3.5)	0.35(7.0)	0.38(5.5)	0.42(1.5)	0.42(1.5)	0.38(5.5)	0.33(8.0)	0.23(10.0)	0.41(3.5)
				CV_Mixed	0.31(9.0)	0.30(10.0)	0.25(11.5)	0.45(3.0)	0.44(5.5)	0.44(5.5)	0.45(3.0)	0.46(1.0)	0.43(7.0)	0.40(8.0)	0.25(11.5)	0.45(3.0)
				Average	0.31(9.4)	0.29(10.1)	0.27(11.1)	0.45(3.4)	0.42(6.1)	0.43(4.6)	0.44(3.9)	0.45(2.7)	0.42(6.3)	0.40(7.2)	0.27(11.1)	0.46(2.0)
				STD	0.12	0.08	0.07	0.09	0.1	0.09	0.08	0.1	0.07	0.1	0.07	0.09

## Sheet: SVM_lnr_Struct
		Table II: Accuracy (ACC) scores for Support Vector Machine(with linear kernel) classifier evaluated on different cross-validation data sets using different structure based features. For each data set, the rank of each classifier is shown in parentheses.
				Data set	M1	M2	M3	M4	M5	M6	M7	M8	M9	M10	M11	M12
				CV_Random	0.70(4.0)	0.63(12.0)	0.70(4.0)	0.70(4.0)	0.70(4.0)	0.70(4.0)	0.66(10.0)	0.69(8.5)	0.64(11.0)	0.69(8.5)	0.70(4.0)	0.70(4.0)
				CV_Coding	0.74(9.0)	0.67(10.0)	0.65(11.5)	0.82(3.0)	0.82(3.0)	0.82(3.0)	0.80(6.0)	0.83(1.0)	0.77(8.0)	0.78(7.0)	0.65(11.5)	0.81(5.0)
				CV_Convergent	0.58(11.0)	0.54(12.0)	0.64(8.0)	0.69(2.5)	0.68(5.0)	0.70(1.0)	0.68(5.0)	0.69(2.5)	0.64(8.0)	0.63(10.0)	0.64(8.0)	0.68(5.0)
				CV_Divergent	0.58(11.0)	0.54(12.0)	0.61(9.0)	0.67(1.5)	0.64(6.0)	0.66(3.5)	0.65(5.0)	0.67(1.5)	0.63(7.0)	0.61(9.0)	0.61(9.0)	0.66(3.5)
				CV_CoPos	0.55(11.0)	0.54(12.0)	0.61(9.5)	0.67(4.0)	0.66(5.0)	0.68(2.0)	0.68(2.0)	0.68(2.0)	0.64(7.0)	0.63(8.0)	0.61(9.5)	0.65(6.0)
				CV_CoNeg	0.57(11.0)	0.54(12.0)	0.61(9.5)	0.68(1.5)	0.65(6.0)	0.67(4.0)	0.67(4.0)	0.68(1.5)	0.64(7.0)	0.62(8.0)	0.61(9.5)	0.67(4.0)
				CV_Mixed	0.62(11.0)	0.59(12.0)	0.63(9.5)	0.72(1.0)	0.71(3.0)	0.71(3.0)	0.69(6.0)	0.71(3.0)	0.65(8.0)	0.67(7.0)	0.63(9.5)	0.70(5.0)
				Average	0.62(9.7)	0.58(11.7)	0.64(8.7)	0.71(2.5)	0.69(4.6)	0.71(2.9)	0.69(5.4)	0.71(2.9)	0.66(8.0)	0.66(8.2)	0.64(8.7)	0.70(4.6)
				STD	0.07	0.05	0.03	0.05	0.06	0.05	0.05	0.06	0.05	0.06	0.03	0.05
		Table JJ: Sensitivity (S_n) scores for Support Vector Machine(with linear kernel) classifier evaluated on different cross-validation data sets using different structure based features. For each data set, the rank of each classifier is shown in parentheses.
				Data set	M1	M2	M3	M4	M5	M6	M7	M8	M9	M10	M11	M12
				CV_Random	0.69(8.5)	0.62(12.0)	0.70(6.0)	0.72(1.0)	0.69(8.5)	0.71(3.0)	0.71(3.0)	0.71(3.0)	0.66(11.0)	0.68(10.0)	0.70(6.0)	0.70(6.0)
				CV_Coding	0.75(9.0)	0.67(10.0)	0.65(11.5)	0.82(3.0)	0.82(3.0)	0.81(5.5)	0.81(5.5)	0.83(1.0)	0.78(7.5)	0.78(7.5)	0.65(11.5)	0.82(3.0)
				CV_Convergent	0.57(11.0)	0.54(12.0)	0.63(9.0)	0.71(3.0)	0.70(4.0)	0.69(5.5)	0.72(1.5)	0.72(1.5)	0.65(7.0)	0.63(9.0)	0.63(9.0)	0.69(5.5)
				CV_Divergent	0.59(11.0)	0.55(12.0)	0.62(8.5)	0.69(2.0)	0.65(6.0)	0.67(4.0)	0.69(2.0)	0.69(2.0)	0.64(7.0)	0.60(10.0)	0.62(8.5)	0.66(5.0)
				CV_CoPos	0.55(11.0)	0.54(12.0)	0.62(9.5)	0.69(3.0)	0.68(5.0)	0.69(3.0)	0.71(1.0)	0.69(3.0)	0.65(7.0)	0.63(8.0)	0.62(9.5)	0.67(6.0)
				CV_CoNeg	0.58(11.0)	0.53(12.0)	0.62(9.0)	0.69(3.0)	0.67(5.5)	0.67(5.5)	0.71(1.0)	0.70(2.0)	0.66(7.0)	0.62(9.0)	0.62(9.0)	0.68(4.0)
				CV_Mixed	0.62(11.0)	0.59(12.0)	0.63(9.5)	0.73(2.5)	0.72(5.0)	0.72(5.0)	0.74(1.0)	0.73(2.5)	0.66(8.0)	0.68(7.0)	0.63(9.5)	0.72(5.0)
				Average	0.62(10.4)	0.58(11.7)	0.64(9.0)	0.72(2.5)	0.70(5.3)	0.71(4.5)	0.73(2.1)	0.72(2.1)	0.67(7.8)	0.66(8.6)	0.64(9.0)	0.71(4.9)
				STD	0.07	0.05	0.03	0.05	0.06	0.05	0.04	0.05	0.05	0.06	0.03	0.05
		Table KK: Specificity (S_p) scores for Support Vector Machine(with linear kernel) classifier evaluated on different cross-validation data sets using different structure based features. For each data set, the rank of each classifier is shown in parentheses.
				Data set	M1	M2	M3	M4	M5	M6	M7	M8	M9	M10	M11	M12
				CV_Random	0.70(4.0)	0.63(10.5)	0.70(4.0)	0.68(8.5)	0.70(4.0)	0.70(4.0)	0.62(12)	0.68(8.5)	0.63(10.5)	0.70(4.0)	0.70(4.0)	0.70(4.0)
				CV_Coding	0.73(9.0)	0.68(10.0)	0.65(11.5)	0.82(2.5)	0.82(2.5)	0.82(2.5)	0.78(6.5)	0.82(2.5)	0.76(8.0)	0.78(6.5)	0.65(11.5)	0.81(5.0)
				CV_Convergent	0.58(11.0)	0.54(12.0)	0.64(7.5)	0.67(2.5)	0.65(5.0)	0.70(1.0)	0.64(7.5)	0.66(4.0)	0.64(7.5)	0.63(10)	0.64(7.5)	0.67(2.5)
				CV_Divergent	0.58(11.0)	0.53(12.0)	0.60(9.5)	0.66(1.5)	0.64(5.0)	0.66(1.5)	0.62(6.0)	0.65(3.5)	0.61(7.5)	0.61(7.5)	0.60(9.5)	0.65(3.5)
				CV_CoPos	0.56(11.0)	0.55(12.0)	0.61(9.5)	0.65(3.0)	0.63(6.0)	0.67(1.0)	0.64(4.0)	0.66(2.0)	0.62(8.0)	0.63(6.0)	0.61(9.5)	0.63(6.0)
				CV_CoNeg	0.57(11.0)	0.54(12.0)	0.61(9.5)	0.66(2.0)	0.64(5.5)	0.67(1.0)	0.64(5.5)	0.65(3.5)	0.63(7.0)	0.62(8.0)	0.61(9.5)	0.65(3.5)
				CV_Mixed	0.63(9.5)	0.59(12.0)	0.63(9.5)	0.71(1.0)	0.70(2.5)	0.70(2.5)	0.65(7.0)	0.69(4.5)	0.63(9.5)	0.66(6.0)	0.63(9.5)	0.69(4.5)
				Average	0.62(9.5)	0.58(11.5)	0.63(8.7)	0.69(3.0)	0.68(4.4)	0.70(1.9)	0.66(6.9)	0.69(4.1)	0.65(8.3)	0.66(6.9)	0.63(8.7)	0.69(4.1)
				STD	0.07	0.06	0.03	0.06	0.07	0.05	0.06	0.06	0.05	0.06	0.03	0.06
		Table LL: Matthew's correlation coefficient (MCC) scores for Support Vector Machine(with linear kernel) classifier evaluated on different cross-validation data sets using different structure based features. For each data set, the rank of each classifier is shown in parentheses.
				Data set	M1	M2	M3	M4	M5	M6	M7	M8	M9	M10	M11	M12
				CV_Random	0.39(6.5)	0.25(12.0)	0.40(3.0)	0.40(3.0)	0.39(6.5)	0.41(1.0)	0.33(10.0)	0.39(6.5)	0.28(11.0)	0.38(9.0)	0.40(3.0)	0.39(6.5)
				CV_Coding	0.48(9.0)	0.35(10.0)	0.31(11.5)	0.64(2.5)	0.64(2.5)	0.63(4.5)	0.59(6.0)	0.65(1.0)	0.53(8.0)	0.56(7.0)	0.31(11.5)	0.63(4.5)
				CV_Convergent	0.16(11.0)	0.09(12.0)	0.27(8.5)	0.38(2.5)	0.35(6.0)	0.39(1.0)	0.36(4.5)	0.38(2.5)	0.28(7.0)	0.26(10.0)	0.27(8.5)	0.36(4.5)
				CV_Divergent	0.17(11.0)	0.08(12.0)	0.22(8.5)	0.34(1.5)	0.29(6.0)	0.33(3.0)	0.30(5.0)	0.34(1.5)	0.25(7.0)	0.21(10.0)	0.22(8.5)	0.32(4.0)
				CV_CoPos	0.11(11.0)	0.08(12.0)	0.23(9.5)	0.34(4.0)	0.31(5.0)	0.35(2.0)	0.35(2.0)	0.35(2.0)	0.28(7.0)	0.26(8.0)	0.23(9.5)	0.30(6.0)
				CV_CoNeg	0.14(11.0)	0.08(12.0)	0.23(9.5)	0.35(2.5)	0.31(6.0)	0.34(4.0)	0.35(2.5)	0.36(1.0)	0.29(7.0)	0.24(8.0)	0.23(9.5)	0.33(5.0)
				CV_Mixed	0.24(11.0)	0.18(12.0)	0.26(9.5)	0.44(1.0)	0.42(4.0)	0.43(2.5)	0.39(6.0)	0.43(2.5)	0.29(8.0)	0.34(7.0)	0.26(9.5)	0.40(5.0)
				Average	0.24(10.1)	0.16(11.7)	0.27(8.6)	0.41(2.4)	0.39(5.1)	0.41(2.6)	0.38(5.1)	0.41(2.4)	0.31(7.9)	0.32(8.4)	0.27(8.6)	0.39(5.1)
				STD	0.14	0.11	0.06	0.11	0.12	0.1	0.1	0.11	0.1	0.12	0.06	0.11

## Sheet: SVM_rbf_Struct
		Table MM: Accuracy (ACC) scores for Support Vector Machine(with RBF kernel) classifier evaluated on different cross-validation data sets using different structure based features. For each data set, the rank of each classifier is shown in parentheses.
				Data set	M1	M2	M3	M4	M5	M6	M7	M8	M9	M10	M11	M12
				CV_Random	0.71(1.5)	0.64(12.0)	0.69(8.5)	0.70(5.0)	0.70(5.0)	0.70(5.0)	0.68(10)	0.70(5.0)	0.66(11.0)	0.70(5.0)	0.69(8.5)	0.71(1.5)
				CV_Coding	0.75(9.0)	0.68(10.0)	0.64(11.5)	0.82(4.0)	0.83(1.5)	0.82(4.0)	0.81(6.0)	0.83(1.5)	0.78(8.0)	0.79(7.0)	0.64(11.5)	0.82(4.0)
				CV_Convergent	0.59(11.0)	0.55(12.0)	0.63(8.5)	0.70(1.5)	0.67(5.5)	0.70(1.5)	0.68(4.0)	0.69(3.0)	0.65(7.0)	0.62(10.0)	0.63(8.5)	0.67(5.5)
				CV_Divergent	0.59(11.0)	0.54(12.0)	0.60(9.5)	0.68(1.5)	0.66(5.0)	0.67(3.0)	0.66(5.0)	0.68(1.5)	0.63(7.0)	0.61(8.0)	0.60(9.5)	0.66(5.0)
				CV_CoPos	0.58(11.0)	0.55(12.0)	0.61(9.0)	0.68(2.0)	0.66(5.0)	0.68(2.0)	0.66(5.0)	0.68(2.0)	0.64(7.0)	0.61(9.0)	0.61(9.0)	0.66(5.0)
				CV_CoNeg	0.58(11.0)	0.54(12.0)	0.61(9.0)	0.68(2.0)	0.66(6.0)	0.67(4.5)	0.68(2.0)	0.68(2.0)	0.65(7.0)	0.61(9.0)	0.61(9.0)	0.67(4.5)
				CV_Mixed	0.64(9.0)	0.59(12.0)	0.62(10.5)	0.71(3.0)	0.71(3.0)	0.72(1.0)	0.69(6.0)	0.71(3.0)	0.67(7.5)	0.67(7.5)	0.62(10.5)	0.70(5.0)
				Average	0.63(9.1)	0.58(11.7)	0.63(9.5)	0.71(2.7)	0.70(4.4)	0.71(3.0)	0.69(5.4)	0.71(2.6)	0.67(7.8)	0.66(7.9)	0.63(9.5)	0.70(4.4)
				STD	0.07	0.06	0.03	0.05	0.06	0.05	0.05	0.05	0.05	0.07	0.03	0.06
		Table NN: Sensitivity (S_n) scores for Support Vector Machine(with linear kernel) classifier evaluated on different cross-validation data sets using different structure based features. For each data set, the rank of each classifier is shown in parentheses.
				Data set	M1	M2	M3	M4	M5	M6	M7	M8	M9	M10	M11	M12
				CV_Random	0.71(4.5)	0.64(12.0)	0.69(9.5)	0.72(2.5)	0.70(7.0)	0.71(4.5)	0.73(1.0)	0.72(2.5)	0.68(11.0)	0.70(7.0)	0.69(9.5)	0.70(7.0)
				CV_Coding	0.77(9.0)	0.68(10.0)	0.63(11.5)	0.82(5.0)	0.83(2.5)	0.82(5.0)	0.82(5.0)	0.84(1.0)	0.79(7.0)	0.78(8.0)	0.63(11.5)	0.83(2.5)
				CV_Convergent	0.59(11.0)	0.54(12.0)	0.62(9.0)	0.72(2.5)	0.68(5.0)	0.70(4.0)	0.74(1.0)	0.72(2.5)	0.66(7.0)	0.62(9.0)	0.62(9.0)	0.67(6.0)
				CV_Divergent	0.58(11.0)	0.54(12.0)	0.60(9.0)	0.69(3.0)	0.66(5.5)	0.67(4.0)	0.71(1.0)	0.70(2.0)	0.65(7.0)	0.60(9.0)	0.60(9.0)	0.66(5.5)
				CV_CoPos	0.57(11.0)	0.55(12.0)	0.61(9.0)	0.70(3.5)	0.69(5.0)	0.70(3.5)	0.71(1.5)	0.71(1.5)	0.66(7.0)	0.61(9.0)	0.61(9.0)	0.68(6.0)
				CV_CoNeg	0.59(11.0)	0.54(12.0)	0.61(9.0)	0.71(2.5)	0.66(7.0)	0.68(4.5)	0.72(1.0)	0.71(2.5)	0.67(6.0)	0.61(9.0)	0.61(9.0)	0.68(4.5)
				CV_Mixed	0.63(9.0)	0.59(12.0)	0.62(10.5)	0.74(2.0)	0.72(5.5)	0.73(4.0)	0.74(2.0)	0.74(2.0)	0.69(7.0)	0.68(8.0)	0.62(10.5)	0.72(5.5)
				Average	0.63(9.5)	0.58(11.7)	0.63(9.6)	0.73(3.0)	0.71(5.4)	0.72(4.2)	0.74(1.8)	0.73(2.0)	0.69(7.4)	0.66(8.4)	0.63(9.6)	0.71(5.3)
				STD	0.08	0.06	0.03	0.04	0.06	0.05	0.04	0.05	0.05	0.07	0.03	0.06
		Table OO: Specificity (S_p) scores for Support Vector Machine(with linear kernel) classifier evaluated on different cross-validation data sets using different structure based features. For each data set, the rank of each classifier is shown in parentheses.
				Data set	M1	M2	M3	M4	M5	M6	M7	M8	M9	M10	M11	M12
				CV_Random	0.72(1.0)	0.65(10.0)	0.69(7.0)	0.69(7.0)	0.70(4.0)	0.70(4.0)	0.63(11.5)	0.68(9.0)	0.63(11.5)	0.70(4.0)	0.69(7.0)	0.71(2.0)
				CV_Coding	0.74(9.0)	0.67(10.0)	0.65(11.5)	0.82(3.5)	0.83(1.0)	0.82(3.5)	0.79(6.5)	0.82(3.5)	0.77(8.0)	0.79(6.5)	0.65(11.5)	0.82(3.5)
				CV_Convergent	0.60(11.0)	0.56(12.0)	0.64(6.5)	0.68(2.0)	0.65(5.0)	0.70(1.0)	0.62(9.5)	0.67(3.5)	0.63(8.0)	0.62(9.5)	0.64(6.5)	0.67(3.5)
				CV_Divergent	0.59(10.0)	0.54(12.0)	0.59(10.0)	0.66(1.5)	0.65(4.0)	0.66(1.5)	0.62(7.0)	0.65(4.0)	0.60(8.0)	0.63(6.0)	0.59(10)	0.65(4.0)
				CV_CoPos	0.58(11.0)	0.55(12.0)	0.61(9.5)	0.66(2.0)	0.64(4.5)	0.67(1.0)	0.62(7.0)	0.65(3.0)	0.62(7.0)	0.62(7.0)	0.61(9.5)	0.64(4.5)
				CV_CoNeg	0.57(11.0)	0.55(12.0)	0.61(9.0)	0.65(4.5)	0.65(4.5)	0.67(1.5)	0.64(6.0)	0.66(3.0)	0.62(7.0)	0.61(9.0)	0.61(9.0)	0.67(1.5)
				CV_Mixed	0.64(9.0)	0.58(12.0)	0.63(10.5)	0.69(3.0)	0.69(3.0)	0.71(1.0)	0.65(7.5)	0.68(5.0)	0.65(7.5)	0.66(6.0)	0.63(10.5)	0.69(3.0)
				Average	0.63(8.9)	0.59(11.4)	0.63(9.1)	0.69(3.4)	0.69(3.7)	0.70(1.9)	0.65(7.9)	0.69(4.4)	0.65(8.1)	0.66(6.9)	0.63(9.1)	0.69(3.1)
				STD	0.07	0.05	0.03	0.06	0.07	0.05	0.06	0.06	0.06	0.06	0.03	0.06
		Table PP: Matthew's correlation coefficient (MCC) scores for Support Vector Machine(with linear kernel) classifier evaluated on different cross-validation data sets using different structure based features. For each data set, the rank of each classifier is shown in parentheses.
				Data set	M1	M2	M3	M4	M5	M6	M7	M8	M9	M10	M11	M12
				CV_Random	0.43(1.0)	0.28(12.0)	0.38(8.5)	0.41(3.0)	0.39(6.5)	0.41(3.0)	0.35(10)	0.39(6.5)	0.32(11)	0.40(5.0)	0.38(8.5)	0.41(3.0)
				CV_Coding	0.51(9.0)	0.35(10.0)	0.28(11.5)	0.64(4.5)	0.66(1.5)	0.64(4.5)	0.61(6.0)	0.66(1.5)	0.56(8.0)	0.57(7.0)	0.28(11.5)	0.65(3.0)
				CV_Convergent	0.19(11.0)	0.10(12.0)	0.26(8.5)	0.40(1.5)	0.33(6.0)	0.40(1.5)	0.36(4.0)	0.39(3.0)	0.29(7.0)	0.23(10.0)	0.26(8.5)	0.35(5.0)
				CV_Divergent	0.17(11.0)	0.08(12.0)	0.19(9.5)	0.36(1.0)	0.31(6.0)	0.33(3.5)	0.33(3.5)	0.35(2.0)	0.26(7.0)	0.23(8.0)	0.19(9.5)	0.32(5.0)
				CV_CoPos	0.15(11.0)	0.11(12.0)	0.22(9.5)	0.36(3.0)	0.33(4.5)	0.37(1.5)	0.33(4.5)	0.37(1.5)	0.28(7.0)	0.23(8.0)	0.22(9.5)	0.32(6.0)
				CV_CoNeg	0.16(11.0)	0.09(12.0)	0.22(9.0)	0.36(3.0)	0.31(6.0)	0.35(4.0)	0.37(1.5)	0.37(1.5)	0.29(7.0)	0.22(9.0)	0.22(9.0)	0.34(5.0)
				CV_Mixed	0.27(9.0)	0.17(12.0)	0.24(10.5)	0.43(2.0)	0.41(4.5)	0.44(1.0)	0.39(6.0)	0.42(3.0)	0.34(7.0)	0.33(8.0)	0.24(10.5)	0.41(4.5)
				Average	0.27(9.0)	0.17(11.7)	0.26(9.6)	0.42(2.6)	0.39(5.0)	0.42(2.7)	0.39(5.1)	0.42(2.7)	0.33(7.7)	0.32(7.9)	0.26(9.6)	0.40(4.5)
				STD	0.14	0.11	0.06	0.1	0.12	0.1	0.1	0.11	0.1	0.13	0.06	0.12
