# Supplementary material for: Assessing the Effects of Data Selection and Representation on the Development of Reliable E. coli Sigma 70 Promoter Region Predictors
Source: PLoS One. 2015 Mar 24;10(3):e0119721. doi: 10.1371/journal.pone.0119721 (PMC4372424; doi:10.1371/journal.pone.0119721)
Supplement: S1 Code — (ZIP) [file pone.0119721.s003.zip]

Archive with 24 entries (21 files):
- code/
- code/dataset1_neg.mat
- __MACOSX/
- __MACOSX/code/
- __MACOSX/code/._dataset1_neg.mat
- code/dataset1_pos.mat
- __MACOSX/code/._dataset1_pos.mat
- code/dataset2_neg.mat
- __MACOSX/code/._dataset2_neg.mat
- code/dataset2_pos.mat
- __MACOSX/code/._dataset2_pos.mat
- code/demovwzcurve.m
- __MACOSX/code/._demovwzcurve.m
- code/independenttest.m
- __MACOSX/code/._independenttest.m
- code/pick.m
- code/pls.m
- code/README.txt
- __MACOSX/code/._README.txt
- code/RESULTS.txt
- __MACOSX/code/._RESULTS.txt
- code/test_data.mat
- __MACOSX/code/._test_data.mat
- code/vwzcurve.m
