# Supplementary material for: Assessing the Effects of Data Selection and Representation on the Development of Reliable E. coli Sigma 70 Promoter Region Predictors
Source: PLoS One. 2015 Mar 24;10(3):e0119721. doi: 10.1371/journal.pone.0119721 (PMC4372424; doi:10.1371/journal.pone.0119721)
Supplement: S1 Code — (ZIP) [file pone.0119721.s003.zip › code/demovwzcurve.m]

clear all
clc
echo on
% Our minor modifications Dr. Song original code
% 1- Call independenttest function instead of crossvalidation function
% 2- Use the optimal number of attributes reported for Dataset-1 and Dataset-2
% instead of tuning this parameter.

%This script demonstrates the use of the variable-window Z-curve (vw Z-curve) method and partial
%least squares (PLS) method to recognize promoter sequences from non-promoter
%sequences.
%For given sequence samples, this program outputs the prediction
%performance: average accuracy, sensitivity, specificity.
%The vw Z-curve method is used to extract features of DNA sequences
%partial least squares (PLS) method is as supervised classifier.

%The details of the methodology of this proposed method please refer to
%"Recognition of prokaryotic promoters based on a novel variable-window
%Z-curve method".

% Kai Song (ksong@tju.edu.cn), 2011
%School of Chemical Engineering and Technology, Tianjin University, Tianjin, 300072, China
%Institute of Life Science and Biotechnology, Tianjin University, Tianjin, 300072, China

%pause
%echo off

load dataset1_pos.mat  %load the positive samples extracted by vw Z-curve method
load dataset1_neg.mat  %load the negative samples extracted by vw Z-curve method
load test_data.mat	  %load the test data extracted by vw Z-curve method

rowPos=size(possequence,1); %calculate the number of the positive samples
rowNeg=size(negsequence,1); %calculate the number of the positive samples
rowTst = size(tst_seq,1);	%calculate the number of the test data


for i=1:rowPos   %calculate the vw Z-curve parameters of positive samples (windowsize=1...6)
    parameter1=vwzcurve(possequence(i,:),1);
    pos1(i,:)=parameter1;

    parameter2=vwzcurve(possequence(i,:),2);
    pos2(i,:)=parameter2;

    parameter3=vwzcurve(possequence(i,:),3);
    pos3(i,:)=parameter3;

    parameter4=vwzcurve(possequence(i,:),4);
    pos4(i,:)=parameter4;

    parameter5=vwzcurve(possequence(i,:),5);
    pos5(i,:)=parameter5;

    parameter6=vwzcurve(possequence(i,:),6);
    pos6(i,:)=parameter6;
end
positive=[pos1 pos2 pos3 pos4 pos5 pos6];

for i=1:rowNeg %calculate the vw Z-curve parameters of negative samples (windowsize=1...6)
    parameter1=vwzcurve(negsequence(i,:),1);
    neg1(i,:)=parameter1;

    parameter2=vwzcurve(negsequence(i,:),2);
    neg2(i,:)=parameter2;

    parameter3=vwzcurve(negsequence(i,:),3);
    neg3(i,:)=parameter3;

    parameter4=vwzcurve(negsequence(i,:),4);
    neg4(i,:)=parameter4;

    parameter5=vwzcurve(negsequence(i,:),5);
    neg5(i,:)=parameter5;

    parameter6=vwzcurve(negsequence(i,:),6);
    neg6(i,:)=parameter6;
end
negative=[neg1 neg2 neg3 neg4 neg5 neg6];

for i=1:rowTst   %calculate the vw Z-curve parameters of test data (windowsize=1...6)
    parameter1=vwzcurve(tst_seq(i,:),1);
    tst1(i,:)=parameter1;

    parameter2=vwzcurve(tst_seq(i,:),2);
    tst2(i,:)=parameter2;

    parameter3=vwzcurve(tst_seq(i,:),3);
    tst3(i,:)=parameter3;

    parameter4=vwzcurve(tst_seq(i,:),4);
    tst4(i,:)=parameter4;

    parameter5=vwzcurve(tst_seq(i,:),5);
    tst5(i,:)=parameter5;

    parameter6=vwzcurve(tst_seq(i,:),6);
    tst6(i,:)=parameter6;
end
test=[tst1 tst2 tst3 tst4 tst5 tst6];

Bmean=independenttest(positive, negative, test,4095);
[Y,index]=sort(abs(Bmean),1,'descend');  %Sorting the absolute values of the elements of Bmean in descending order
index=index(1:330); %The selected number of the vw Z-curve features should be optimized to make the prediction accuracy high enough
%The number of features is selected based on the optimal value which is presented in the paper "Recognition of prokaryotic promoters based on a novel variable-window Z-curve method".
pos=positive(:,index);%Selecting given number vw Z-curve features of the positive samples with the largest absolute coefficient values
neg=negative(:,index);%Selecting given number vw Z-curve features of the negative samples with the largest absolute coefficient values
tst= test(:,index);
B = independenttest(pos, neg, tst,330); %use the cross-validation procedure to assess the prediction performance of these selected variables.

%==========================================================================
