# Supplementary material for: Assessing the Effects of Data Selection and Representation on the Development of Reliable E. coli Sigma 70 Promoter Region Predictors
Source: PLoS One. 2015 Mar 24;10(3):e0119721. doi: 10.1371/journal.pone.0119721 (PMC4372424; doi:10.1371/journal.pone.0119721)
Supplement: S1 Code — (ZIP) [file pone.0119721.s003.zip › code/pick.m]

function s = pick(V,k,Type)
% pick    Picking elements from a set (combinations, permutations)
%   Gives all possibilities of picking k elements from the
%   set V with or without order and repetition. V can be an
%   array of any size and any type.
%   Type can have the following values: '', 'o', 'r', 'or'.
%     'o' means pick ordered set of k elements
%     'r' means replace elements after picking
%
%   s is an array with all picks, one subset per row.
%
%   Examples
%     pick(1:2,5,'or'), pick('abcd',2,''), pick(-1:1,4,'r'), pick('X':'Z',3,'o')
% Stefan Stoll, ETH Zurich, 20 October 2006


errThirdMissing = 'Third argument Type ('''', ''o'', ''r'', or ''or'') is missing!';

errThreeExpected = 'Three arguments (V, k, Type) must be provided.';

switch nargin

  case 3,

  case 2, error(errThirdMissing);

  case 1,

    if strcmp(V,'test'), pick_test; return;

    else error(errThreeExpected);

    end

  case 0, help(mfilename); return;

  otherwise, error(errThreeExpected);

end

N = numel(V);

if (N==0), error('First argument V must be an array with at least one element.'); end

if (numel(k)~=1) || rem(k,1) || (k<1)

  k, error('Second argument k must be a positive integer. You gave the above.');

end

if ~ischar(Type), Type, error('Third argument must be a string.'); end

if isempty(strfind(Type,'r')) && (k>N)

  str = sprintf('Picking elements without repetition:\n  k must not be larger than the number of elements in V.\n');

  error([str 'You gave k=%d for %d elements in V.'],k,N);

end

switch sort(Type)

  case '',   idx = combinations_without_repetition(N,k);

  case 'o',  idx = permutations_without_repetition(N,k);

  case 'r',  idx = combinations_with_repetition(N,k);

  case 'or', idx = permutations_with_repetition(N,k);

  otherwise

    Type

    error('Third argument Type must be one of '''', ''o'', ''r'', ''or''.');

end

s = V(idx); if (k==1), s = s(:); end

return

%=====================================================================

function m = combinations_with_repetition(N,k)

if (k==1), m = (1:N).'; return; end

if (N==1), m = ones(1,k); return; end

m = [];

for q = 1:N

  mnext = combinations_with_repetition(N+1-q,k-1);

  m = [m; q*ones(size(mnext,1),1), mnext+q-1];

end

%===================================================================

function p = permutations_without_repetition(N,k)

p = permutations_with_repetition(N,k); ps = sort(p.').';

idx = any(ps(:,2:end)==ps(:,1:end-1),2); p(idx,:) = [];

%===================================================================

function s = permutations_with_repetition(N,k)

if (k==1), s = (1:N).'; return; end

if (N==1), s = ones(1,k); return; end

[idx{1:k}] = ndgrid(1:N);

s = fliplr(reshape(cat(ndims(idx{1}),idx{:}),[],k));

%===================================================================

function c = combinations_without_repetition(N,k)

if (N>1), c = nchoosek(1:N,k);

else c = 1; end

%===================================================================

function pick_test

disp('=========== pick() tests ======================'); Nmax = 6;

Type = {'','o','r','or'}; Repetition = [0 0 1 1];

Name{1} = 'Combinations without repetition'; Name{2} = 'Permutations without repetition';

Name{3} = 'Combinations with repetition'; Name{4} = 'Permutations with repetition';

for t = 1:4, disp(' '); disp(Name{t});

  for N = 1:Nmax, if Repetition(t), kmax = Nmax; else kmax = N; end

    for k = 1:kmax

      s = pick(uint8(1:N),k,Type{t}); m1 = size(s,1); k1 = size(s,2);

      switch t

        case 1, m = nchoosek(N,k); case 2, m = prod(N-k+1:N);

        case 3, m = nchoosek(N+k-1,k); case 4, m = N^k;

      end

      fprintf('  N=%d, k=%d, expected %dx%d, found %dx%d\n',N,k,m,k,m1,k1);

      if (m1~=m) | (k1~=k), error('Unexpected size of output array!'); end

    end

  end

end

disp('All tests passed!');
