# Supplementary material for: Assessing the Effects of Data Selection and Representation on the Development of Reliable E. coli Sigma 70 Promoter Region Predictors
Source: PLoS One. 2015 Mar 24;10(3):e0119721. doi: 10.1371/journal.pone.0119721 (PMC4372424; doi:10.1371/journal.pone.0119721)
Supplement: S1 Code — (ZIP) [file pone.0119721.s003.zip › code/README.txt]

Dataset-1: Song’s data set with negative data from coding segments
Dataset-2: Song’s data set with negative data from intergenic samples
test_data: our blind test set (labels are not provided)

independenttest.m: train a vwzcurve model and output prediction scores using provided training and test data, respectively.

demovwzcurve.m: Given separate training and test sets, the vwzcurve model is evaluated using all attributes 4095 and user specified number of attributes (330 for dataset-1 and 220 for daatset-2).
