# Supplementary material for: Assessing the Effects of Data Selection and Representation on the Development of Reliable E. coli Sigma 70 Promoter Region Predictors
Source: PLoS One. 2015 Mar 24;10(3):e0119721. doi: 10.1371/journal.pone.0119721 (PMC4372424; doi:10.1371/journal.pone.0119721)
Supplement: S1 Code — (ZIP) [file pone.0119721.s003.zip › code/RESULTS.txt]

The results:
1- training with dataset1 and testing using test_data

a)All features = 4095

AUC_4095 = 0.5728441294255686

Sn= 0.5351,       Sp=0.5512,     and ACC = 0.5432


b)Number of features = 330

AUC_330 =0.5687820439240894

Sn= 0.5292,       Sp=0.5428,     and ACC = 0.5360


2- training with dataset2 and testing using test_data

a)All features = 4095

AUC_4095 = 0.5949735677481887

Sn= 0.5359,       Sp=0.5750,     and ACC = 0.5555


b)Number of features = 220

AUC_220 = 0.6053806690643811

Sn= 0.5409,       Sp=0.5835,     and ACC = 0.5622


3- training with cv_mixed and testing using test_data


 
a)All features = 4095

AUC_4095 = 0.6970015814712784

Sn= 0.6333 ,       Sp= 0.6395,     and ACC = 0.6364


b)Number of features = 220

AUC_220 = 0.7003956866646259

Sn=  0.6311,       Sp=0.6421,     and ACC =0.6365
 
